# Supplementary material for: Phylogeny of Campanuloideae (Campanulaceae) with Emphasis on the Utility of Nuclear Pentatricopeptide Repeat (PPR) Genes
Source: PLoS One. 2014 Apr 9;9(4):e94199. doi: 10.1371/journal.pone.0094199 (PMC3981779; doi:10.1371/journal.pone.0094199)
Supplement: Figure S1 — Accession table. Genbank accession numbers for DNA sequences used in this study. (XLSX) [file pone.0094199.s001.xlsx]

## Sheet: Sheet1
	atpB	matK	rbcL	petD	trnL-F	AT1	AT3
Asyneuma_virgatum	EU437665	EU713332	EU713439	JX914670		KJ512177	KJ512315
Azorina_vidalii	EU437601	EU713266	EU713373	FN396980		KJ512178	KJ512316
Campanula_aizoides	EU437662	EU713329	EU713436	JX914753	KJ512656	KJ512179	KJ512317
Campanula_alliariifolia	EU437604	EU713269	EU713376	JX915112	EF088700	KJ512181	KJ512318
Campanula_alpestris	KJ512512	KJ512557	KJ512612	JX914817	EF213141		KJ512314
Campanula_appenina	KJ512513	KJ512558	KJ512613	KJ512597	KJ512657		KJ512319
Campanula_arvatica	EU437677	EU713344	EU713451	JX915113		KJ512183	KJ512322
Campanula_aucheri	EU437576	EU713241	EU713348	JX914754		KJ512184	KJ512323
Campanula_barbata	KJ512514	KJ512559	KJ512614	JX914740	KJ512658	KJ512185
Campanula_bellidifolia	EU437575	EU713240	EU713347	JX915115	EF088706	KJ512186	KJ512324
Campanula_bertolae_1B	KJ512515	KJ512560	KJ512615	JX915073	KJ512659	KJ512187	KJ512326
Campanula_bertolae_3B	KJ512516	KJ512561	KJ512616	KJ512598	KJ512660	KJ512188	KJ512327
Campanula_bononiensis	EU437609	EU713274	EU713381	JX914730	KJ512663	KJ512190	KJ512329
Campanula_martinii_1	KJ512536	KJ512563	KJ512619	KJ512599	KJ512664	KJ512194	KJ512333
Campanula_martinii_2	KJ512537	KJ512564	KJ512620	KJ512600	KJ512665	KJ512195	KJ512334
Campanula_martinii_3	KJ512538	KJ512565	KJ512621	KJ512601	KJ512666	KJ512196	KJ512335
Campanula_martinii_4	KJ512539	KJ512566	KJ512622	KJ512602	KJ512667	KJ512197	KJ512336
Campanula_caespitosa	KJ512518	KJ512567	KJ512624	JX915155	KJ512655		KJ512339
Campanula_carnica	KJ512519	KJ512568	KJ512625	JX914824	KJ512670		KJ512341
'Campanula_carnica_cfr.'	KJ512520	KJ512569	KJ512626		KJ512671	KJ512205	KJ512354
Campanula_carpatha	EU437596	EU713261	EU713368	JX915209	KJ512672	KJ512199	KJ512343
Campanula_carpatica	KJ512511	EU713303	EU713410	JX915231		KJ512201	KJ512344
Campanula_cenisia	KJ512521	KJ512570	KJ512627	JX915211	KJ512673	KJ512202	KJ512348
Campanula_cochlearifolia	KJ512523	KJ512571	KJ512628	JX915161	EF088710	KJ512206	KJ512355
Campanula_cretica	EU437663	EU713330	EU713437	JX915208	KJ512674	KJ512207	KJ512360
Campanula_creutzburgii	EU437625	EU713290	EU713397	JX915210	EF088714	KJ512209	KJ512362
Campanula_divaricata	EU437676	EU713343	EU713450	FN397005	EF088718
Campanula_drabifolia	KJ512524	KJ512556	KJ512629	JX915174	EF088719	KJ512212	KJ512369
Campanula_edulis	EU437602	EU713267	EU713374	JX915236	JF747590		KJ512371
Campanula_elatines	EU437664	EU713331	EU713438	JX915116	FJ426577	KJ512213	KJ512372
Campanula_elatinoides	KJ512525	KJ512572	KJ512630	FN397008	FJ426578	KJ512214	KJ512373
Campanula_erinus	EU437626	EU713291	EU713398	JX915158	EF088720		KJ512377
Campanula_excisa	KJ512527	KJ512573	KJ512631	JX915169	KJ512675	KJ512220	KJ512382
Campanula_exigua	EU437643	EU713309	EU713416	JX915137
Campanula_foliosa	KJ512528	KJ512574	KJ512632	JX914721	EF088723	KJ512222	KJ512387
Campanula_forsythii	KJ512529	KJ512575	KJ512633	JX915159	KJ512677	KJ512223
Campanula_fragilis	EU437655	EU713321	EU713428	JX915237	FJ426580	KJ512224	KJ512390
Campanula_glomerata	KJ512530	KJ512576	KJ512634	JX914719	KJ512678	KJ512227	KJ512393
Campanula_grossheimii	EU437621	EU713286	EU713393	JX915118		KJ512228	KJ512394
Campanula_hawkinsiana	EU437671	EU713338	EU713445	JX915186	EF213146	KJ512229	KJ512395
Campanula_herminii	EU437673	EU713340	EU713447	JX915120	JF747588	KJ512230	KJ512397
Campanula_hierapetrae	EU437623	EU713288	EU713395	JX915205	KJ512679	KJ512231	KJ512398
Campanula_jacquinii	EU437674	EU713341	EU713448	JX915204	KJ512680	KJ512233	KJ512401
Campanula_laciniata	EU437579	EU713244	EU713351	JX915203	KJ512681	KJ512234	KJ512403
Campanula_lactiflora		KJ512577	KJ512635	JX915131			KJ512405
Campanula_lanata	EU437610	EU713275	EU713382	JX914953		KJ512236	KJ512406
Campanula_latifolia	EU437606	EU713271	EU713378	JX914791			KJ512407
Campanula_lusitanica	EU437667	EU713334	EU713441	JX915122	EF088733	KJ512237
Campanula_macrorhiza	KJ512532	KJ512578	KJ512636	JX915170	KJ512682	KJ512238	KJ512410
Campanula_macrostachya	KJ512533	KJ512579	KJ512637	JX914706	EF088736		KJ512412
Campanula_marchesettii	KJ512534	KJ512580	KJ512638	JX915167	KJ512685	KJ512240	KJ512413
Campanula_medium	EU437607	EU713272	EU713379	FN397024			KJ512415
Campanula_mirabilis	EU437612	EU713277	EU713384	JX915123		KJ512242	KJ512417
Campanula_mollis	EU437603	EU713268	EU713375	JX915124		KJ512243	KJ512418
Campanula_parryi	EU437675	EU713342	EU713449	KJ512603	EF213147	KJ512244
Campanula_patula	KJ512540	KJ512582	KJ512640	JX914974	EF213148	KJ512246	KJ512420
Campanula_pelviformis	EU437578	EU713243	EU713350	JX914785	KJ512687	KJ512247	KJ512421
Campanula_peregrina	EU437654	EU713320	EU713427	JX915125		KJ512248	KJ512424
Campanula_persicifolia	EU437657	EU713324	EU713431	JX915126	EF213149	KJ512249	KJ512425
Campanula_petraea	KJ512541	KJ512583	KJ512641	JX915207	KJ512688	KJ512250	KJ512427
Campanula_portenschlagiana	KJ512542	KJ512584	KJ512642	JX915190	FJ426587	KJ512253	KJ512429
Campanula_pyramidalis	KJ512543	EU713322	EU713429	JX915192	GQ254919	KJ512254	KJ512430
Campanula_rapunculoides	EU437620	EU713285	EU713392	JX915191	EF213152	KJ512256	KJ512433
Campanula_rapunculus	KJ512544	KJ512585	KJ512643	JX914708		KJ512258	KJ512435
Campanula_reverchonii	EU437594	EU713259	EU713366	JX915129		KJ512259	KJ512437
Campanula_rhomboidalis	KJ512545	KJ512586	KJ512644	FN397032	KJ512689	KJ512260	KJ512439
Campanula_robinsiae	EU437642	EU713308	EU713415	JX915140
Campanula_rotundifolia	EU437668	EU713335	EU713442	JX915229	EF213153	KJ512262	KJ512440
Campanula_rumeliana				JX915184	EF088778
Campanula_sabatia	KJ512546	KJ512587	KJ512645	JX914978	KJ512691	KJ512263	KJ512443
Campanula_sarmatica	EU437614	EU713279	EU713386	JX915130	GQ254921	KJ512264	KJ512444
Campanula_saxatilis	EU437577	EU713242	EU713349	JX914777	KJ512692	KJ512265	KJ512445
Campanula_scheuchzeri	KJ512547	KJ512588	KJ512646	JX915162		KJ512267	KJ512447
Campanula_scouleri	EU437678	EU713345	EU713452	JX914831	JN572022		KJ512450
Campanula_sibirica	KJ512548	KJ512589	KJ512647	JX914681	EF213157	KJ512269	KJ512451
Campanula_spatulata	EU437670	EU713337	EU713444	JX915197	KJ512693	KJ512271	KJ512455
Campanula_spatulata_cfr.	KJ512549	KJ512590	KJ512648		KJ512695
Campanula_spicata	KJ512550	KJ512591	KJ512649	FN397044	EF088769	KJ512274	KJ512459
Campanula_stenocodon	KJ512551	KJ512592	KJ512650	KJ512604	KJ512697	KJ512275	KJ512460
Campanula_thyrsoides	KJ512552	KJ512593	KJ512651	FN397046	KJ512699		KJ512462
Campanula_tubulosa	EU437580	EU713245	EU713352	JX914949	KJ512700		KJ512466
Campanula_versicolor	KJ512553	KJ512594	KJ512652	JX915228	FJ426591	KJ512279	KJ512467
Campanula_witasekiana	KJ512554	KJ512595	KJ512653	JX915189	EF213164	KJ512280	KJ512470
Canarina_canariensis	EU437581	EU713246	EU713353	FN397055
Cyphia_elata	EU437599	EU713264	EU713371	FN397062
Edraianthus_graminifolius	KJ512555	KJ512596	KJ512654	JX914929		KJ512283	KJ512473
Feeria_angustifolia	EU437622	EU713287	EU713394	JX914795
Gadellia_lactiflora	EU437652	EU713318	EU713425	KJ512605		KJ512284	KJ512474
Githopsis_diffusa	EU437644	EU713310	EU713417	JX915141
Githopsis_pulchella	EU437647	EU713313	EU713420	JX915132		KJ512285	KJ512475
Hanabusaya_asiatica	EU437658	EU713325	EU713432	JX915148
Heterochaenia_ensifolia	EU437666	EU713333	EU713440
Heterocodon_rariflorum	EU437641	EU713307	EU713414	JX915149			KJ512476
Jasione_crispa	EU437618	EU713283	EU713390	JX915150			KJ512477
Jasione_heldreichii	EU437616	EU713281	EU713388	JX915151		KJ512287	KJ512478
Jasione_laevis	EU437615	EU713280	EU713387	FN397069
Jasione_montana	EU437582	EU713247	EU713354	JX915216		KJ512288	KJ512479
Legousia_falcata	EU437645	EU713311	EU713418	JX915153		KJ512289	KJ512481
Legousia_hybrida	EU437660	EU713327	EU713434
Legousia_pentagonia	EU437595	EU713260	EU713367	JX915142		KJ512290	KJ512482
Legousia_speculum-veneris	EU437593	EU713258	EU713365	FN397071	KJ512701	KJ512293	KJ512485
Merciera_tenuifolia	EU437630	EU713295	EU713402
Michauxia_tchihatchewii	EU437574	EU713239	EU713346	JX914981
Musschia_aurea	EU437638	EU713304	EU713411	JX915154	EF088785	KJ512295	KJ512486
Petromarula_pinnata	EU437659	EU713326	EU713433	JX915212	FJ426585	KJ512296	KJ512487
Physoplexis_comosa	EU437590	EU713255	EU713362	JX915240		KJ512297	KJ512488
Phyteuma_spicatum	EU437589	EU713254	EU713361	KJ512606	EF088787		KJ512492
Platycodon_grandiflorus	EU437586	EU713251	EU713358	FN397087	EF088788	KJ512302	KJ512493
Symphyandra_armena	EU437611	EU713276	EU713383	KJ512607			KJ512496
Symphyandra_hofmanni	EU437605	EU713270	EU713377	KJ512608			KJ512497
Symphyandra_pendula	EU437613	EU713278	EU713385	KJ512610			KJ512498
Trachelium_caeruleum	EU437661	EU713328	EU713435	JX914943
Triodanis_coloradoensis	EU437592	EU713257	EU713364	JX915145
Triodanis_perfoliolata	EU437591	EU713256	EU713363				KJ512499
Wahlenbergia_angustifolia	EU437639	EU713305	EU713412
Wahlenbergia_berteroi	EU437650	EU713316	EU713423
Wahlenbergia_gloriosa	EU437635	EU713300	EU713407
Wahlenbergia_hederacea	EU437628	EU713293	EU713400	JX915241	EF088792	KJ512306
Wahlenbergia_linifolia	EU437651	EU713317	EU713424
