# Supplementary material for: Phylogeny of Campanuloideae (Campanulaceae) with Emphasis on the Utility of Nuclear Pentatricopeptide Repeat (PPR) Genes
Source: PLoS One. 2014 Apr 9;9(4):e94199. doi: 10.1371/journal.pone.0094199 (PMC3981779; doi:10.1371/journal.pone.0094199)
Supplement: Figure S15 — Plastid alignment. (TXT) [file pone.0094199.s015.txt]

#NEXUS

Begin DATA;
	Dimensions ntax=121 nchar=5973;
	Format datatype=dna gap=-;
	Matrix
	[                          1         11        21        31        41        51        61        71        81        91        101       111       121       131       141       151       161       171       181       191       201       211       221       231       241       251       261       271       281       291       301       311       321       331       341       351       361       371       381       391       401       411       421       431       441       451       461       471       481       491       501       511       521       531       541       551       561       571       581       591       601       611       621       631       641       651       661       671       681       691       701       711       721       731       741       751       761       771       781       791       801       811       821       831       841       851       861       871       881       891       901       911       921       931       941       951       961       971       981       991       1001      1011      1021      1031      1041      1051      1061      1071      1081      1091      1101      1111      1121      1131      1141      1151      1161      1171      1181      1191      1201      1211      1221      1231      1241      1251      1261      1271      1281      1291      1301      1311      1321      1331      1341      1351      1361      1371      1381      1391      1401      1411      1421      1431      1441      1451      1461      1471      1481      1491      1501      1511      1521      1531      1541      1551      1561      1571      1581      1591      1601      1611      1621      1631      1641      1651      1661      1671      1681      1691      1701      1711      1721      1731      1741      1751      1761      1771      1781      1791      1801      1811      1821      1831      1841      1851      1861      1871      1881      1891      1901      1911      1921      1931      1941      1951      1961      1971      1981      1991      2001      2011      2021      2031      2041      2051      2061      2071      2081      2091      2101      2111      2121      2131      2141      2151      2161      2171      2181      2191      2201      2211      2221      2231      2241      2251      2261      2271      2281      2291      2301      2311      2321      2331      2341      2351      2361      2371      2381      2391      2401      2411      2421      2431      2441      2451      2461      2471      2481      2491      2501      2511      2521      2531      2541      2551      2561      2571      2581      2591      2601      2611      2621      2631      2641      2651      2661      2671      2681      2691      2701      2711      2721      2731      2741      2751      2761      2771      2781      2791      2801      2811      2821      2831      2841      2851      2861      2871      2881      2891      2901      2911      2921      2931      2941      2951      2961      2971      2981      2991      3001      3011      3021      3031      3041      3051      3061      3071      3081      3091      3101      3111      3121      3131      3141      3151      3161      3171      3181      3191      3201      3211      3221      3231      3241      3251      3261      3271      3281      3291      3301      3311      3321      3331      3341      3351      3361      3371      3381      3391      3401      3411      3421      3431      3441      3451      3461      3471      3481      3491      3501      3511      3521      3531      3541      3551      3561      3571      3581      3591      3601      3611      3621      3631      3641      3651      3661      3671      3681      3691      3701      3711      3721      3731      3741      3751      3761      3771      3781      3791      3801      3811      3821      3831      3841      3851      3861      3871      3881      3891      3901      3911      3921      3931      3941      3951      3961      3971      3981      3991      4001      4011      4021      4031      4041      4051      4061      4071      4081      4091      4101      4111      4121      4131      4141      4151      4161      4171      4181      4191      4201      4211      4221      4231      4241      4251      4261      4271      4281      4291      4301      4311      4321      4331      4341      4351      4361      4371      4381      4391      4401      4411      4421      4431      4441      4451      4461      4471      4481      4491      4501      4511      4521      4531      4541      4551      4561      4571      4581      4591      4601      4611      4621      4631      4641      4651      4661      4671      4681      4691      4701      4711      4721      4731      4741      4751      4761      4771      4781      4791      4801      4811      4821      4831      4841      4851      4861      4871      4881      4891      4901      4911      4921      4931      4941      4951      4961      4971      4981      4991      5001      5011      5021      5031      5041      5051      5061      5071      5081      5091      5101      5111      5121      5131      5141      5151      5161      5171      5181      5191      5201      5211      5221      5231      5241      5251      5261      5271      5281      5291      5301      5311      5321      5331      5341      5351      5361      5371      5381      5391      5401      5411      5421      5431      5441      5451      5461      5471      5481      5491      5501      5511      5521      5531      5541      5551      5561      5571      5581      5591      5601      5611      5621      5631      5641      5651      5661      5671      5681      5691      5701      5711      5721      5731      5741      5751      5761      5771      5781      5791      5801      5811      5821      5831      5841      5851      5861      5871      5881      5891      5901      5911      5921      5931      5941      5951      5961      5971   ]
	[                          |         |         |         |         |         |         |         |         |         |         |         |         |         |         |         |         |         |         |         |         |         |         |         |         |         |         |         |         |         |         |         |         |         |         |         |         |         |         |         |         |         |         |         |         |         |         |         |         |         |         |         |         |         |         |         |         |         |         |         |         |         |         |         |         |         |         |         |         |         |         |         |         |         |         |         |         |         |         |         |         |         |         |         |         |         |         |         |         |         |         |         |         |         |         |         |         |         |         |         |         |         |         |         |         |         |         |         |         |         |         |         |         |         |         |         |         |         |         |         |         |         |         |         |         |         |         |         |         |         |         |         |         |         |         |         |         |         |         |         |         |         |         |         |         |         |         |         |         |         |         |         |         |         |         |         |         |         |         |         |         |         |         |         |         |         |         |         |         |         |         |         |         |         |         |         |         |         |         |         |         |         |         |         |         |         |         |         |         |         |         |         |         |         |         |         |         |         |         |         |         |         |         |         |         |         |         |         |         |         |         |         |         |         |         |         |         |         |         |         |         |         |         |         |         |         |         |         |         |         |         |         |         |         |         |         |         |         |         |         |         |         |         |         |         |         |         |         |         |         |         |         |         |         |         |         |         |         |         |         |         |         |         |         |         |         |         |         |         |         |         |         |         |         |         |         |         |         |         |         |         |         |         |         |         |         |         |         |         |         |         |         |         |         |         |         |         |         |         |         |         |         |         |         |         |         |         |         |         |         |         |         |         |         |         |         |         |         |         |         |         |         |         |         |         |         |         |         |         |         |         |         |         |         |         |         |         |         |         |         |         |         |         |         |         |         |         |         |         |         |         |         |         |         |         |         |         |         |         |         |         |         |         |         |         |         |         |         |         |         |         |         |         |         |         |         |         |         |         |         |         |         |         |         |         |         |         |         |         |         |         |         |         |         |         |         |         |         |         |         |         |         |         |         |         |         |         |         |         |         |         |         |         |         |         |         |         |         |         |         |         |         |         |         |         |         |         |         |         |         |         |         |         |         |         |         |         |         |         |         |         |         |         |         |         |         |         |         |         |         |         |         |         |         |         |         |         |         |         |         |         |         |         |         |         |         |         |         |         |         |         |         |         |         |         |         |         |         |         |         |         |         |         |         |         |         |         |         |         |         |         |         |         |         |         |         |         |         |         |         |         |         |         |         |         |         |         |         |         |         |         |         |         |         |         |         |         |         |         |         |         |         |         |         |         |         |         |         |         |         |         |         |         |         |         |         |         |         |         |         |         |         |         |         |         |         |         |         |         |         |         |         |         |         |         |         |         |         |         |         |         |         |         |         |         |         |         |         |         |         |         |         |         |         |         |         |         |         |         |         |         |         |         |         |         |         |         |         |         |         |         |         |         |         |         |         |         |         |   ]
	Asyneuma_virgatum          AGATACTCTTGGGCAACCAATTAATGTGACTTGTGAAGTACAGCAATTATTAGGAAACAATCGAGTTAGGGCTGTAGCCATGAGTGCTACAGACGGTCTAATGAGAGGAATGGAAGTGATTGATACGGGCACTCCTCTAAGTGTTCCGGTCGGTGGAGCTACTCTCGGACGAATTTTCAATGTGCTTGGAGAGCCAATTGATAATTTGGGTCCTGTAGATACTCGCACAACATCCCCTATTCATAGATCTGCGCCTGCCTTTATCGATTTAGATACAAAATTATCTATTTTTGAAACCGGAATTAAAGTAGTCGATCTTTTAGCCCCTTATCGCCGTGGAGGAAAAATCGGACTATTCGGAGGAGCTGGGGTCGGGAAGACAGTACTTATTATGGAATTGATTAATAATATTGCTAAAGCTCACGGCGGTGTATCTGTATTT-GGCGGAGTAGGTGAACGTACTCGTGAAGGACATGATCTTTACAAGGAAATGAAAGAGTCTGGAGTCATTAATGAACAAAAGTTTGTAGAATCAAAAGTGGCTTTAGTTTATGGTCAGATGAATGAACCGCCGGGAGCTCGTATGAGAGTTGGTTT-AACTGCCTTAACTATGGCCGAATATTTCCGAGATGTTAATAAACAAAACGTACTTCTCTTTATCGACAATATCTTCCGATTTGTCCAAGCAGGATCTGAAGTATCGGCCTTGTTGGGTAGAATGCCTTCTGCTGTGGGTTATCAACCGACCCTTAGTACTGAAATGGGTTCTTTACAAGAACGAATTACTTCGACGAAAAACGGATCTATAACGTCTATTCAAGCAGTTTATGTACCTGCAGACGATTTGACCGACCCTGCTCCTGCTACCACATTTGCACATTTAGATGCTACTACTGTACTATCAAGAGGATTAGCTGCCCAAGGTATATATCCCGCAGTAGATCCTTTAGATTCAACGTCAACTATGTTACAACCCCTGATCGTTAGTGACGAACATTATAAAACTGCGCAAAGTGTTAAGCAAACGTTACAACGTTACAAAGAACTTCAGGACATTATAACTATCCTTGGATTGGACGAATTATCCGAAGAAGATCGTTTAACCGTAGCAAGAGCGCGAAAAATTGAGCGTTTCTTATCACAACCCTTTTTTGTGGCCGAAGTATTCACCGGTTCTACGGGAAAATATGTTGGTCTAGTAGAAACAATTCGAGGCTTTCAATTAATTTTGTGAAACGGTTAATTCCTCGAATGTATGACCAGAATTATTTGATTCATTCTACGAATGATTGTAAACAAAAGCCATTTGGGGAACGCCCCAATAATTTTGAGTCTCAAATGATATCAGAAGCATTTTCTGTCATTATGGAAATTCCATTTTCTCTACGATTACTATCTTGTCTAGAAAAGTTCGAAAAGAAGGGGGAAGGTAGAGTAAAATCCGATAATTTACAATCAATT---------------CATTCAATATTTTCTTTTTTAGAGGATCAAATTTTTCATTTACATTATGTCTTAGATATACTAATACCTTACCCAATCCATCTAGAAATCTTGATTCAAGCTCTTCGCTACTGGCTAAAAGATGCTTCGGCTTTGCATTTTGTAAGATTCTTTCTCCACGAGTTTCATAATTGGAATAGTCTTATT---ACGTCAAAGAAAGTCGGTCCTTCTTTTTCAGAAAGAAATCAAAGATTCTTCTTCTTCCTATATAATTCTCATGTATGTGAATATGAATCTATCTTTGTCTTTCTCCGCAACCAATCTTCTCATTTACGATCAACCTCTTCTAGAGCATTTGTTGAACGAATCTATTTCTATGGAAAAATAGAGCATCTTGGAAAAGTCTTGTCCAGGTCTTTTCAAGCCAATATATGGATATTCACCGATTCTTTCATGCATTATGTTAGGTATCAA-GGAAAATCAATTCTCGCATCAAAAGGTCCGTCT---CTTGTGATGAATAAATGGCAATATTACTTTGTAAATTTATGGCAAGCTTATTTTTACCTGTGGTCTCAACCAAGAAGGATCCATATAAACCAATTAGCCAATCATTCCCTGGACTTTCTAGCTTATTTTTCAAGTGTGCGGCGAAGGACTTCAACGGTACGCAATCAAATGCTCGCAAAGTTATTTCTAAGCGCGAATGCTTTTAAAAAGTTTGATACTTTTGTTCCAATTATTCCCCTGATTGGATCATTGGCTAAATCCAAATTTTGTAATAGAGCAGGTTATCCGAGTAGTAAGGCGGTTTGGGTCGATTTATCAGATTCTGATATTATTGATCGATTCGGGCGTATATCCAGAAATCTTTCTCATTATCATAGTGGATGCTCAAAAAAAAAGAGTTTGTTTCGAATAAAGTATATACTTCAACTTTCTTGTGCTCGAACTTTAGCTCGTAAACACAAAAGTACTGTAAGGGCTTTTTTGAAAAGATTCGGATCGGAATTATTGGAAGAATTCTTTACGGCGGAAGAACAAGTTCTTTCCTTGACCTTTCCCAGAGCTTCTTCTATTTCACTCTTTATGTTAATGCACTTCCCAATGATACGCAAACAAGGGA-TTTCCGGTCCTT------------------TATAGTGAAG-----------AGATAGTTGTAATACATTATGTATTA--TTGGGGAAGGAAC-GAGAATATTTCATTGCTACAATACAAGTATGGATTTTTGAAACTAATCCGCCATGTATTT-GGATATTT-CCCTTG-AACTGCGTAATATTTTTTATA----------TTCCATA-AATAGGGT-AAGGGAATTTTCTGAAGAGAAAATGG-----ATTATGGGAGTGTGTGACTTGAGCTATTGATTGGTCTGTGCAGATACGTGCTTTTATTTATCTGCCACATTGTAATTCACAAACCAATGTG----TCTTTGTTCCAACCATCGCGTAAACCCCAGACAGAAGATAGGCTGGTTCGCTTAAAGAGAA-TCTTTTCTATGATCAAATCTGAATCATGTCATACATGAGCAGGCTCCGTAAGATC-----------------------------------------------------TAGTTCACTTAACTGAAAATTA---------AATAGTATTAAAATGCACTCATTTCCTCTGCATTGACACGAGCTATGAGACTATCGGAG-----TAAAAGAAAGGGTCTAAAGAAGAAGAAAAGCTGGG-CTAGATTAGTAACAAGTAAATCCTTTG--GGTGTATGTTTGTAATTAGTAAATGGTCTCTCAA-TATTTTGGGGCTAACCACCGATCG-----TAAGGTTTGAGACAACCCAAAAAGCAC---------------------------------------TTAAT--CATAT---CAC-----GATTGACTTTGTAAGCCTACTTGGGTAGTGAGTATTT----------ACTTGTAAGAA-CCGAATTC-TTT-TTG-GGCTAG-TTTC---------AAAAAGAA------TCCAGCCA-------ATTCTTC-TTAC-------------GGAA-AACCATTCATA--------TCTCGTAT----ATGGATGTGTCTAGATATAGATACCCTATCAATTTTA---------------------------------------GATGGATTCGTT-TGGTTCTTTT-GATTCTTGCTCGAGCCGGATGATGAAAAATTATCATGTCCGGTTCCTT-CGGGGGATGGATTTCTAATAGGGGCCGCAGTAGCTGCCGAATCGTCTACTGGTACATGGACAACTGTGTGGACCGATGGGCTTACGAGCCTTGATCGTTACAAAGGGAGATGCTATCACATCGAGCCCGTTGCTGGAGAAGAAAATCAATTTATTGCTTATGTAGCTTACCCATTAGACCTTTTTGAAGAAGGTTCGGTTACTAACATGTTTACTTCCATTGTAGGTAATGTATTTGGATTTAAAGCACTGCGTGCTCTACGTCTAGAAGATTTGCGAATCCCACCTGCGTATATTAAAACATTCCAAGGCCCGCCTCACGGCATCCAAGTTGAGAGAGATAAATTGAATAAGTATGGTCGTCCCCTGTTGGGATGTACTATTAAACCAAAATTAGGGTTATCTGCTAAAAACTACGGCAGAGCAGTTTATGAATGTCTTCGTGGTGGACTTGATTTTACTAAAGATGATGAGAATGTCAACTCCCAACCCTTTATGCGGTGGAGAGATCGTTTCTTATTTTGTGCCGAAGCAATTTATAAAGCACAGGCTGAAACAGGGGAAATCAAAGGACATTACTTGAATGCTACTGCGGGTACATCCGAAGAAATGATGAAAAGGGCTGTATTTGCCAGAGAGTTGGGAGTTCCTATCATAATGCATGACTACATAACAGGGGGATTCACTGCAAATACTAGCTTGGCTCATTATTGCCGAGATAATGGTCTACTTCTTCACATCCACCGCGCAATGCATGCAGTTATTGATAGACAGAAGAATCATGGTATACACTTTCGTGTATTAGCTAAAGCCTTACGTATGTCTGGTGGAGATCATATTCACTCGGGGACCGTAGTAGGGAAACTTGAAGGGGAAAGAGAGATCACTTTGGGCTTTGTTGATTTACTGCGCGATGATTTTGTTGAAAAAGATCGAAGTCGCGGGATTTATTTCACTCAAGATTGGGTCTCTCTACCAGGTGTTCTGCCCGTGGCTTCAGGCGGTATTCACGTTTGGCATATGCCTGCTCTGACCGAGATTTTTGGGGATGATTCTGTACTACAGTTCGGGGGAGGAACTTTAGGACATCCTTGGGGAAATGCACCCGGGGCGGTAGCTAATCGAGTCGCTCTAGAAGCATGTGTACACGCCCGTAATGAGGGACGTGATCTTGCTCGTGAGGGTAATGAAATTATCCGG----------------------------------------------------------------------------------------------------------------------------------------------------------------------------------------------------------------------------------------------------------------------------------------------------------------------------------------------------------------------------------------------------------------------------------------------------------------------------------------------------------------------------------------------------------------------------------------------------------------------------------------------------------------------------------------------------------------------------------------------------------------------------------------------------------------------------------------------------------------------------------------------------------------------------------------------------------------------------------------------------------------------------------------------------------------
	Azorina_vidalii            AGATAATCTTGGGCAACCAATTAATGTGACTTGTGAAGTACAGCAATTATTAGGAAACAATCGAGTTAGGGCTGTAGCCATGAGTGCTACAGAGGGTCTAATGAGAGGAATGGAAGTGATTGATACGGGCACTCCTCTAAGTGTTCCGGTCGGTGGAGCGACTCTCGGACGAATTTTCAATGTGCTTGGAGAGCCAATTGATAATTTGGGTCCTGTAGATACTCGCACAACATCGCCTATTCATAGATCTGCGCCTGCCTTTATCGATTTAGATACAAAATTATCTATTTTTGAAACCGGAATTAAAGTAGTCGATCTTTTAGCCCCTTATCGCCGTGGAGGAAAAATCGGACTATTCGGAGGAGCTGGGGTGGGGAAGACAGTACTTATTATGGAATTGATTAATAATATTGCCAAAGCTCACGGCGGTGTATCTGTATTT-GGCGGAGTAGGTGAACGTACTCGTGAAGGAAATGATCTTTACAAGGAAATGNAAGACTCTGGAGTCATTAATGAACAAAAGTTTGCAGAATCAAAAGTGGCTTTAGTTTATGGTCAGATGAATGAACCGCCGGGAGCTCGCATGAGAGTTGGTTT-GACTGCACTAACTATGGCCGAATATTTTCGAGATGTTAATAAACAAGACGTACTTCTCTTTATCGACAATATCTTCCGCTTTGTCCAAGCAGGATCTGAAGTATCAGCCTTGTTGGGTAGAATGCCTTCTGCTGTGGGTTATCAACCTACCCTTAGTACTGAAATGGGTTCTTTACAAGAAAGAATTACTTCTACTAAAAAGGGATCTATAACGTCTATTCAAGCAGTTTATGTACCTGCCGATGATTTGACCGACCCTGCTCCCGCTACCACATTTGCACATTTAGATGCTACTACCGTACTATCAAGAGGATTAGCTGCCAAAGGTATATATCCCGCAGTAGATCCTTTAGATTCAACGTCAACTATGYTACAACCCCKGATCGTTAGTGACGAACATTATAAAACTGCGCAAAGTGTTAAGCAAACGTTACAACGTTACAAAGAACTTCAGGACATTATAACTATCCTTGGATTGGACGAATTATCCGAAGARGATCGTTTAACCGTAGCAAGAGCGCGAAAAATTGAGCGTTTCTTATCACAACCCTTTTTTGTGGCCGAAGTATTCACAGGTTCTCCTGGAAAATATGTTGGTCTAGTAGAAACAATTCAAGGCTTTGAATTAATTTTGTGAAACGGCTAATTCCTCGAATGTATGACCAGAATTATTTGATTCATTCTACGAATGATTCTAAACAAAATCCATTTTGGGGACGCAACAACAATTTTGATTCTGAAATGATATCAGAAGCATTTTCGGTCATTATGGAAATTCCATTTTCTCTACGATTACTATCTTGGCTAGAAAAGTTCGAAAAGACGGGGAAAGGGAGAGTCAAATCCGATAATTTACGATCAATT---------------CATTCAATATTTTCTTTTTTAGAGGACAAAATTTCACATTTAAATTATGTCTTCGATATACTAATACCTTACCCAATCCATCTAGAAATCTTGGTTCAAGCTCTTCGCTACTGGTTAAAAGATGCTGCGTCTTTGCATTTCGTCAGATTCTTTCTCCACGAGTTTCAGAGGTGGAATAGTCTTATT---ACGACAAAGAAAGTCGGTCCTTCTTTTTCAGCAAGAAATCAAAGATTCTTCTTCTTCCTATATAATTCTCATGTATGTGAATACGAATCCATCTTTGTCTTTCTCCGCAACCAATCTTCTCATTTACGATCAACATCTTCTAGAGCCCTTGTTGAACGAATCTATTTCTATAGAAAAATAGAGCATCTTGAAGAAGTCTTGTCCATGGCTTTTCAAGCTAATCTATGGCTATTCACAGATTCTTTCATGCATTATGTTAGGTATCAA-GGAAAATCAATTCTCGCTTCAAAAGGTACGGCT---CTTGTGATGAATAAATGGAAATATTACTTTGTAACTTTATGGCAATCTTATTTTTACCTGTGGTCTCAACCAAACAGGATCCATCTAAACCAATTATCCAAGCATTCCCTTGACTTTCTAGCTTATTTTTCAAGTGTGCCACGAAGGACTTCAACGGTACGCAATCAAATGCTAGCAAAGTTTTTTCTAAGCGCTAATGCTATTAAGAAGTTTGATACTTTTGTTCCAATTATTCCCTTGATTGTATCATTGGCTAAATACAAATTTTGTAATAGAGCAGGTCATCCAATTAGTAAGGCGGTTTGGGTCGATTTATCAGATTCTGATATTATTGATCGCTTCGGGCGTATATCCAGAAATCTTTCTCATTATCATAGTGGATCCTCAAAAAAAAAGAGTTTGTCTCGAATAAAGTATATACTTCAACTTTCTTGTGCTAGAACTTTAGCTCGTAAACACAAAAGTACTGTAAGGGCTTTTTTGAAAAGATTCGGCTCGGAATTATTGGAAGAATTCTTTACGGCGGAAGAAGAAGTTCTTTCCTTGACCTTTCCCAGAGCTTCTTCTATTTCGC---------------------------------------------------CCTT------------------TATAGTGAAGATATAGC--CTAGATAGTTGTAATCCATTATGTATCA--TTGGGGAAGGAAC-GAGAATATTTTATTGCTAAAATACAAGTATGGATTATTGAAACTAATACGCCATGTATTT-GGATATTT-CCCTTG-AACTGCGTAATATTATTTATT----------TTCCATG-AATAGTGT-AAGGGAATTTTTCGAATAGAAAATGG-----ATTATGGGAGTGTGTGACTTGAGCTAGTGATTGGTCTGTGCAGATACGTGCTTTGATCTATCTGCCACATTGTAATTCACAAACCAATGTG----TCTTTGTTCCAACCATCGCGTAAGCCCCATACAAAAGATAGGCTGGTTCGCTTGAAGAGAA-TCTTTTCTATGATCAGATCCTAATCATGTCGTACATGAGCAGGCTCCGTAAGATC-----------------------------------------------------TAGTTGACTTAACTGAAAATTA---------AATAGTATGAAAATGCACTCATTTCCTCTGCATTGACACGAGCTATGAGACTATCGGAG-----TGAAAGAAAGGGTCTAAAGAAGAAGAAAGCTTGGG-CTAGATTAGTAACAAGTAAATCCTT----TGTGTGTGTTTGTAATTAGTAAATGGGCTCTCAA-TATTTTGGGGCTAACCACCGATCC-----GAAGGTTTGAGACGACCCAGAAAGCAC---------------------------------------TTGAT--CATAT---CAC-----GATTGACTTTGTAAGCCTACTTGGGTATTGAGTATTT----------ACTTGTAAGAA-CCGAATTC-TTT-GGG-GGATAG-TTGC---------AAAACGAA------TCCAGTC-------AATTGTTC-TTAC-------------GTAA-AACCATTCATA--------TCTCGTAT----ATGTATGTGTC------TAGATAGCCTATCGATTTGA---------------------------------------GATGGATTCGTT-TGGTTCTTTT-GATTCTTGCTCGAGCCGGATGATGAAAAATTATCATGTCCGGTTCCTT-CGGGGGATGGATTTCGAAT-GGGGCCGCAGTAGCTGCCGAATCGTCTACTGGTACATGGACAACTGTGTGGACCGATGGGCTTACGAGCCTTGATCGTTACAAAGGGAGATGCTATCACATCGAGCCCGTTGCCGGAGAAGAAAATCAATATATTGCTTATGTAGCTTACCCATTAGACCTTTTTGAAGAAGGTTCTGTTACTAACATGTTTACTTCCATTGTGGGTAATGTATTTGGATTTAAAGCACTGCGTGCTCTACGTCTAGAAGATTTGCGAATCCCACCTGCGTATATTAAAACATTCCAAGGCCCGCCTCACGGCATCCAAGTTGAGAGAGATAAATTGAACAAGTATGGTCGTCCCCTGTTGGGATGTACTATTAAACCAAAATTAGGGTTATCCGCTAAAAACTACGGCAGGGCAGTTTATGAATGTCTTCGTGGTGGACTTGATTTTACTAAAGATGATGAGAACGTCAACTCCCAACCCTTTATGCGGTGGAGAGATCGTTTCTTATTTTGTGCCGAAGCACTTTTTAAAGCACAGGCTGAAACAGGTGAAATCAAAGGACATTACTTGAATGCTACTGCGGGTACATCTGAAGAAATGATTAAAAGGGCTGTATTTGCCAGAGAGTTGGGAGTTCCTATCGTAATGCATGACTACATAACAGGGGGATTCACTGCAAATACTAGCTTGGCTCATTATTGCCGAGATAATGGTCTACTTCTTCACATCCACCGCGCAATGCATGCAGTTATTGATAGACAGAAGAATCATGGTATGCACTTTCGTGTATTAGCTAAAGCCTTACGTCTGTCTGGTGGAGATCATATTCACTCCGGGACCGTAGTAGGGAAACTTGAAGGGGAAAGAGAGATCACTTTGGGCTTTGTTGATTTACTGCGCGATGATTTTGTGGAAAAAGATCGAAGTCGTGGTATTTATTTCACTCAAGATTGGGTCTCTCTACCAGGTGTTCTGCCCGTGGCTTCAGGCGGTATTCACGTTTGGCATATGCCTGCTCTGACCGAGATTTTTGGGGATGATTCCGTACTACAGTTCGGGGGAGGAACTTTAGGACATCCTTGGGGAAATGCACCCGGTGCGGTAGCTAATCGAGTAGCTCTAGAAGCATGTGTACAAGCCCGTAATGAGGGACGTGATCTTGCTCGTGAGGGTAATGAAATTATCCGG----------------------------------------------------------------------------------------------------------------------------------------------------------------------------------------------------------------------------------------------------------------------------------------------------------------------------------------------------------------------------------------------------------------------------------------------------------------------------------------------------------------------------------------------------------------------------------------------------------------------------------------------------------------------------------------------------------------------------------------------------------------------------------------------------------------------------------------------------------------------------------------------------------------------------------------------------------------------------------------------------------------------------------------------------------------
	Campanula_aizoides         AGATACTCTTGGGCAACCAATTAATGTGACTTGTGAAGTACAGCAATTATTAGGAAACAATCGAGTTAGGGCTGTAGCCATGAGTGCTACAGACGGTCTAATGAGAGGAATGGAAGTGATTGATACGGGCACGCCTCTAAGTGTTCCGGTCGGTAGAGCGACTCTCGGACGAATTTTCAATGTGCTTGGAGAGCCCATTGATAATTTGGGTCCTGTAGATACTCGCACAACATCGCCTATTCATAGATCTGCGCCTGCCTTTATCGATTTAGATACAAAATTATCTATTTTTGAAACCGGAATTAAAGTAGTCGATCTTTTAGCCCCTTATCGCCGTGGAGGAAAAATCGGACTATTCGGAGGAGCTGGGGTGGGGAAGACAGTACTTATTATGGAATTGATTAATAATATTGCCAAAGCTCACGGCGGTGTATCTGTATTT-GGCGGAGTAGGTGAACGTACTCGTGAAGGAAATGATCTTTACAAGGAAATGAAAGACTCTGGAGTAATTAATGAACAAAAGTTTGCAGAATCAAAAGTGGCTTTAGTTTATGGTCAGATGAATGAACCGCCGGGAGCTCGTATGAGAGTTGGTTT-GACTGCCTTAACTATGGCCGAATATTTCCGAGATGTTAATAAACAAGACGTACTTCTCTTTATCGACAATATCTTCCGGTTTGTCCAAGCAGGATCTGAAGTCTCGGCCTTGTTGGGTAGAATGCCTTCTGCTGTGGGTTATCAACCTACCCTTAGTACTGAAATGGGTTCTTTACAAGAAAGAATTACTTCTACTAAAAAGGGGTCTATAACGTCTATTCAAGCAGTTTATGTCCCTGCAGACGATTTGACCGACCCTGCTCCTGCTACCACATTTGCACATTTAGATGCTACTACTGTACTATCAAGAGGATTAGCGGCCAAAGGTATATATCCCGCAGTAGATCCTTTAGATTCAACGTCAACTATGTTACAACCCCGGATCGTTAGTGACGAACATTATAAAACTGCGCAAAGTGTTAAGCAAACGTTACAACGTTACAAAGAACTTCAGGACATTATAACTATCCTTGGATTGGACGAATTATCCGAAGAGGATCGGTTAACCGTAGCAAGAGCGCGAAAAATTGAGCGTTTCTTATCACAACCCTTTTTTGTGGCCGAAGTATTCACCGGTTCTACGGGAAAATATGTTGGTCTAGTAGAAACAATTCGAGGCTTTCAATTAATTTTGTGAAACGGTTAATTCTTCGAATGTATGACCAGAATTATTTGATTCATTCTACGAATGATGGTAAACAAAAGCCATTTTTGGGACGCACCAATAATTTTGAGTCTCAAATGATATCAGAAGCATTTTCGGTGATTATGGAAATTCCATTTTCTCTACGATTACTATCTTGGCTAGAAAAGTTCGAAAAGAAGGGGGAAGTTAGAGTCAAATCCGAGAATTTACAATCAATT---------------CATTCAATATTTTCTTTTTTAGAGGATAAAATTTCACATTTACATTATATCTTAGATATACTAATACCTTACCCAATCCATCTAGAAATCTTGGTTCAAGCTCTTCGCTACTGGCTAAAAGATGCTTCGGCTTTGCATTTCATAAGATTCTTTCTTCACGAGTTTCATAATTGGAATAGTCTTATT---ACGCCAAAGAAAGTAGGTCCTTCTTTTTCAGAAAGAAATCAAAGATTTTTCTTCTTCCTATATAATTCTCATGTCTGTGAATATGAATCCATCTTTGTCTTTCTCCGCAACCAATCTTCTCATTTACGATCAACATCTTCTAGAGCCCTTGGTGAACGAATCTATTTCTATGGAAAAATCGAGCATCTKGGAGAAGTCTTGTCCAGGGCTTTTCAAACCAATCTATGGATATTCACCGATTCTTTCATGCATTATGTTAGGTATCAA-GGAAAATCAATTCTCGTTTCAAAAGGTACGTCA---TTTGTGATGAATAAATGGCAATATTACTTTGTAAATTTATGGCAATCTTATTTTTACCTGTGGTCTCAACCAAGAAGGATCTATATAAACCAATTATCCAATCATTCCCTTGATTTTCTAGCTTATTTTTCAAGTGTGCGGCGAAGGACTTCAACGGTACGCAATCAAATGCTAGCAAAGTTATTTCTAAGCGATAATGCTATTAAGAAGTTTGATACTTTTGTTCCAATTATTCCAATGATTGGATCATTGGCTAAATACAAATTTTGTAATAGAGCAGGTTATCCGAGTAGTAAGTCAGTTTGGGTCGATTTATCAGATTCTGATATTATTGACCGATTCGGGCGTATATCCAGAAATCTTTCTCATTATTATAGTGGATCCTCAAAAAAAAAGAGTTTGTCTCGCATAAAGTATATACTTCAACTTTCTTGTGCTAGAACTTTAGCTCGTAAACACAAAAGTACTGTAAGGGCTTTTTTGAAAAGATTCGGATCGGAATTATTGGAAGAATTCTTTACGGCGGAAGAACAAGTTCTTTCCTTGACCTTTCCCAGAGCTTCTTCTATTTCGCTATTTATGTTAATGCACTTCCCAATGATACGTAAACAAGGGA-TTTCTGGTCCTT------------------TATAGTGAAGATATAGC--ATAGATAGTAGGAATCAATTATGTATCAG-TTTGGGAAGGAAC-GAGAATATTTCATTGCTACAATACAAGTATGGATGCTTGAAACTAATACGCCATGTATTT-GGATATTT-CCCTTG-AACTGCGTAATATTTTTTATA----------TTCCATG-AATAGTGT-AAGGGAATTTTCCGAAGATAAAATGG-----ATTATGGGAGTGTGTGACTTGAGCTATTGATTGGTCTGTGCAGATACGTGCTTTTATCTATCTGCCACATTGTAATTCATAAACCAATGTG----TCTTTGTTCCAACCATCGCGTAAGCCCCATACAGAAGATAGGCTGGTTCGCTTGAAGAGAA-TCTTTTCTATGATCAGATCCGAATCATGTCGTACATGAGCAGGCTCCGTAAGATC-----------------------------------------------------TAGTTCACGTAACTGAAAATGA---------AATAGTATTCAAATGCACTCATTTCCTCTGCATTGACACGAGCTATGAGACTATCGGAG-----TCAAAGAAAGGGTCTAAAGAAGAAGAAAGGCTGGG-CTATATTAGTAACAAGTAAATCCTTTG--TGTGTGGGTTTGTAATTAGTCAATGGTCTCTCAA-TATTTTGGGGCTAACCACCGATCG-----TAAGGTTTGAGACGACCCATAAAGCAC---------------------------------------TTGAT--CATAT---CAC-----GATTTACTTTGTAAGCCTACTTGGGTAGTGAGTATTG----------ACTTGTAAGAA-CCGAATTC-TTT-TGG-GGATAG-TTTC---------AAAAAGAA------TCCAGTCA-------ATTGTTC-TTAC-------------GTAA-AACCATTCATA--------TCTCGTAT----ATGTATGTGTC------TAGATACCCTATCAATTTTA---------------------------------------GATGGATTCGTT-TGGTTCTTTT-GATTCTTGCTCGAGCCGGATGATGAAAAATTCTCATGTCCGGTTCCTT-CGGGGGATGGATTTCTACTAGGGGCCGCCGTAGCTGCCGAATCGTCTACTGGGACATGGACAACTGTGTGGACCGATGGGCTTACGAGCCTTGATCGTTACAAAGGGAGATGCTATGACATCGAGCCCGTTGCCGGAGAAGAAAATCAATTTATTGCTTATGTAGCTTACCCATTAGACCTTTTTGAAGAAGGTTCTGTTACTAACATGTTTACTTCCATTGTGGGTAATGTATTTGGATTTAAAGCACTGCGCGCTCTACGTCTAGAAGATTTGCGAATCCCACCTGCGTATATTAAAACATTCCAAGGCCCACCTCACGGCATCCAAGTTGAGAGAGATAAATTGAACAAGTATGGTCGTCCCCTGTTGGGATGTACTATTAAACCAAAATTAGGGTTATCCGCTAAAAACTACGGCAGAGCAGTTTATGAATGTCTTCGTGGTGGACTTGATTTTACTAAAGATGATGAAAACGTCAACTCCCAACCCTTTATGCGGTGGAGAGATCGTTTCTTATTTTGTGCCGAAGCAATTTATAAAGCACAGGCTGAAACAGGTGAAATCAAAGGACATTACTTGAATGCTACTGCGGGTACATCCGAAGAAATGATGAAAAGGGCTGTATTTGCCAGAGAGTTGGGAGTTCCTATCATAATGCATGACTACATAACAGGGGGATTCACTGCAAATACTAGCTTGGCTCATTATTGCCGAGATAATGGTCTACTTCTTCACATCCACCGGGCAATGCATGCAGTTATTGATAGACAGAAGAATCATGGTATACACTTTCGTGTATTAGCTAAAGCCTTACGTATGTCTGGTGGAGATCATATTCACTCCGGGACCGTAGTAGGTAAACTTGAAGGGGAAAGAGAGATCACTTTGGGCTTTGTTGATTTACTGCGCGATGATTTTGTTGAAAAAGATCGAAGTCGCGGTATTTATTTCACTCAAGATTGGGTCTCTCTACCAGGTGTTCTGCCCGTGGCTTCAGGCGGTATTCACGTTTGGCATATGCCTGCTCTGACAGAGATTTTTGGGGATGATTCCGTACTACAGTTCGGGGGAGGAACTTTAGGACATCCTTGGGGAAATGCACCGGGTGCGGTAGCTAATCGAGTAGCTCTAGAAGCCTGTGTACAAGCCCGTAATGAGGGACGTGATCTTGCTCGTGAGGGTAATGAAATTATCCGG------------------------------------------------------------------------------------------------------------------------------------------------------------------------------------------------------------------------------------------------------------------------------------------------------------------------------------------------------------------------------------------------------------CCTCACGATTTTTAAAATCGACGGATTTTCCTATTACTATAAATTTCATTGTTGCCGGTATTGACATGTAGAATGGGACTCTATCTTTATTCTGGTCCGATTAATCAATTCTTCAAAAGATCTCTCAGACTGGGGAGTGACTGATTTGTCTCTTCTTTCTTGAATAGGGAATATATTACACAACAATTCTTCTAGTTTTCATAGAAAAAATAC------------AGATTCGAGGCGTCATTAATCTT-------TTGATATTTCATAGGAT-------------------------------------------------TTCAGTAGCCATACCTT-ACC-----------------------TATATATATA-------------TTCTAGGCTTATCCTTCAAC-------------------------------------------------CTTTCGGAAGTTTCGATAAAAGAATTTATCTATCAACGCACTACAATCAACCCCATTCGTTAGAACAGCTTCCATTGAGTCTCTGCACCTATCC-TTTTAGATTTTCGCTTTCTGAA-CCTTT-TGTTAT----TGTCAGAAAAC-CGGATTTGG-CT-CAGGAT-TGCCC
	Campanula_alliariifolia    AGATAATCTTGGGCAACCAATTAATGTGACTTGTGAAGTACAGCAATTATTAGGAAACAATCGAGTTAGGGCTGTCGCCATGAGTGCTACAGACGGTCTAATGAGAGGAATGGAAGTGATTGATACGGGCACTCCTCTAAGTGTTCCGGTCGGTGGATCGACTCTCGGACGAATTTTCAATGTGCTTGGAGAGCCAATTGATAATTTGGGTCCTGTAGATACTCGCACAACATCGCCTATTCATAGATCTGCGCCCGCCTTTATCGATTTAGATACAAAATTATCTATTTTTGAAACCGGAATTAAAGTAGTCGATCTTTTAGCCCCTTATCGCCGTGGAGGAAAAATCGGACTATTCGGAGGAGCTGGGGTGGGGAAGACAGTACTTATTATGGAATTGATTAATAATATTGCCAAAGCTCACGGCGGTGTATCTGTATTT-GGCGGAGTAGGTGAACGTACTCGTGAAGGAAATGATCTTTACAAGGAAATGAAAGACTCTGGAGTCATTAATGAACAAAAGTTTGCAGAATCAAAAGTGGCTTTAGTTTATGGTCAGATGAATGAACCGCCGGGAGCTCGTATGAGAGTTGGTTT-GACTGCGCTAACTATGGCCGAATATTTCCGAGATGTTAATAAACAAGACGTACTTCTCTTTATCGACAATATCTTTCGGTTTGTCCAAGCAGGATCTGAAGTATCCGCCTTGTTGGGTAGAATGCCTTCTGCTGTAGGGTATCAACCTACCCTTAGTACTGAAATGGGTTCTTTACAAGAACGAATTACTTCTACTAAAAAGGGGTCTATAACGTCTATTCAAGCAGTTTATGTACCTGCAGACGATTTGACCGACCCTGCTCCTGCTACCACATTTGCACATTTAGATGCTACTACCGTACTATCAAGAGGATTAGCTGCCAAAGGTATATATCCCGCAGTAGATCCTTTAGATTCAACGTCAACTATGCTACAACCCCGGATCGTTAGTGACGAACATTATCAAACTGCGCAAAGTGTTAAGCAAACTTTACAACGTTACAAAGAACTTCAGGACATTATAACTATCCTTGGGTTGGACGAATTATCCGAAGAGGATCGTTTAACCGTAGCAAGAGCGCGAAAAATTGAGCGTTTCTTATCCCAACCCTTTTTTGTGGCCGAAGTATTCACCGGTTCTACGGGAAAATATGTTGGTCTAGTAGAAACAATTCAAGGCTTTGAATTAATTTTGTGAAACGGTTAATTCCTGGACTGTATGACCAGAATTATTTGATTCATTCTACGAATGATTGGAAACAAAAGACATGTTGGGGACGCAACAACAATTTTAATTCTGAAATGGTATCAGAAGCATTTTCGGTCATTATGGAAATTCCATTTTCTGTACGATTACTATCTTGGCTAGAAAAGTTCGAACAGACGGGGAAAGGTAGAGTCAAATCCGATAATTTACGATCAATT---------------CATTCAATATTTTCTTTTTTAGAGGACAAAATTTCACATTTAAATTATGTATTAGATATACGAATACCTTACCCAATCCATCTAGAAATCTTGGTTCAAGCTCTTCGCTACTGGTTAAAAGATGCTTCGTCTTTGCATTTCGTAAGATTCTTTCTCCANGAGTTTCATAATTGGAATAGTCTTATT---ACGTCAAAGAAAGGCGGTCCTTCTTTTTCAGAAAGAAATCAAAGATTCTTCTTCTTCCTATATAATTCTCATGTATGTGAATACGAATCCATCTTTATCTTTCTCCGCAAACAATCTTCTCATTTACGATCAACATCTTCTAGAGCCCTTGTTGAACGAATCTATTTCTATGGAAAAATAGAGCATCTTGGAGAAGTCTTGTCCAGGGCTTTTCAAGCTAATCTATGGATATTCACAGATTCTAACATGCATTATGTTAGGTATCAA-GGAAAATCAATTCTCGCTTCAAAAGGTACGTCT---CTTGTGATGAATAAATGGAAATATTACTTTGTAAATTTATGGCAATCTTATTTTTACCTGTGGTCTCAACCAAAAAGGATCTATCTAAACCAATTACCCAAGCATCCCCTTGACTTTCTAGCTTATTTTTCAAGTGTGCGGCGAAGAACTTCAACGGTACGCAATCAAATGCTAGCAAAGTTCTTTCTAAGCGATAATGTTATTAAGAAGTTTGATACTTTTGTTCCAATTATTTCCCTGATTGTATCATTGGCTAAATACAAATTTTGTAATAGAGCAGGTTATCCGATTAGTAAGTCGGTTTGGGTCGATTTATCAGATTCGGATATTATTGACCGATTCGGGCGTATATCCAGAAATCYTTCTCATTATCATAGTGGATCCTCAAAAAAAAAGAGTTTGTCTCGAATAAAGTATATACTTCAACTTTCTTGTGCTAGAACTTTAGCTCGTAAACACAAAAGTACTGTAAGGGCTTTTTTGAAACGATTTGGCTCGGAATTATTGGAAGAATTCTTTACGGCGGAAGAACAAGTTCTTTCCTTGACCTTTCCCAGAGCTTCTTCTATTTCGC------------TGCACTTCCCAATGATACGTAAACAAGGGA-TTTCTGGTCCTT------------------TATAGTGAAGATATAGC--ATAGATAGTTGTAATCCATTATGTATCA--TTGGGGAAGGAAC-GAGACTATTTTATTGCTACAATACAAGTATGGATTATTGAAACGAATACACCATGTATTT-GGATATTT-CCCTTG-AACTGCGTAATATTATTTATT----------TTCCATG-AATAGTGT-AAGGGAATTTTCCGAAGAGAAAGTGG-----ATTATGGGAGTGTGTGACTTGAGCTATTGATTGGTCTGTGCAGATACGTGCTTTTATCTATCTGCCACATTGTAATTCACAAACCAATGTG----TCTTTGTTCCAACCATCGCGTAAGCCCCATACAGAAGATAGGCTGGTTCGCTTGAAGAGAA-TCTTTTCTATGATCAGATCCGAATCATGTTGTACATGCGCAGGCTCCGTAAGATC-----------------------------------------------------TAGTTCACTTAACTGAAAACTA---------AATAGTATGAAAATGCACTCATTTCCTCGGCATTGACACGAGCTATGAGACTATCGGAG-----TGAAAGAAAGGGTCTAAAGAAGAAGAAAGGCTGGG-CTAGATTAGTAACAAGTAAATCCTT----TGTGTGTGTTTGTAATGAGTAAACGGGCTCTCAA-TATTTTGGGGCTAACCACCGATCC-----TAAGGTTTGAGACGACCCAGAAAGCAC---------------------------------------TTGAT--CATAT---CAC-----GATTGACTTTGTAAGCCTACTTGGGTATTGAGTATTT----------CCTTGTAAGAA-CCGAATTC-TTT-TGG-GGATAG-TTGC---------AAAAAGAA------TCCAGTCA-------ATTGTTC-TTAC-------------GTAA-AACCATTCATA--------TCTCGTAT----ATGTATGTGTC------TAGATACCCTATCGATTTTA---------------------------------------GATGGATTCGTT-TGGTTCTTTT-GATTCTTGCTCGAGCCGGATGATGAAAAATTCTCATGTCCGGTTCCTT-CGGGGGATGGATTTCTAATAGGTGCCGCAGTAGCTGCCGAATCGTCTACTGGTACATGGACAACTGTGTGGACCGATGGGCTTACGAGCCTTGATCGTTACAAAGGAAGATGCTATCACATTGAGCCCGTTGCCGGAGAAGAAAATCAATATATTGCTTATGTAGCTTACCCATTAGACCTTTTTGAAGAAGGTTCTGTTACTAACATGTTTACTTCCATTGTGGGTAATGTATTTGGATTTAAAGCACTGCGTGCTCTACGTCTAGAAGATTTGCGAATCCCAGCTACGTATATTAAAACATTCCAAGGNCCGCCTCACGGCATCCAAGTTGAGAGAGATAAATTGAACAAGTATGGTCGTCCCCTGTTGGGATGTACTATTAAACCAAAATTAGGGTTATCCGCTAAAAACTACGGCAGAGCAGTTTATGAATGTCTTCGGGGTGGACTTGATTTTACTAAAGATGATGAGAACGTCAACTCCCAACCCTTTATGCGGTGGAGAGATCGTTTCTTATTTTGTGCCGAAGCACTTTATAAAGCACAGNCTGAAACAGGTGAAATCAAAGGGCATTACTTGAATGCTACTGCGGGTACATCCGAAGAAATGATTAAAAGGGCTGTATTTGCCAGAGAGTTGGGAGTTCCTATCGTAATGCATGACTACATAACCGGGGGATTCACTGCAAATACTAGCTTGGCTCATTATTGCCAGGATAATNGTCTACTTCTTCACATCCACCGCGCCATTCATGCAGNTATTGATAGACAGAAGAATCATGGTATACACTTTCGTGTATTAGCTAAAGCCTTACGTATGTCTGGTGGAGATCATATTCACTCCGGGACCGTAGTAGGTAAACTTGAAGGGGAAAGAGAGATCACTTTGGGCTTTGTTGATTTACTGCGCGATGATTTTGTGGAAAAAGATCGAAGTCGCGGTATTTATTTCACTCAAGATTGGGTCTCTCTACCAGGTGTTCTGCCCGTGGCTTCAGGCGGTATTCACGTTTGGCATATGCCTGCTCTGACCGAGATTTTTGGGGATGATTCCGTACTACAGTTCGGGGGAGGAACTTTAGGACATCCTTGGGGAAATGCACCCGGTGCGGTAGCTAATCGAGTAGCTCTAGAAGCATGTGTACAAGCCCGTAATGAGGGACGTGATCTTGCTCGTGAGGGGAATGAAATTATCCGGAGTCTATGTC-AATTGAAAGGGTATTCCAAAG-TCTCATCCGGGTCT----------------AGAATTTTTTGGATCAG-----CAAAAGGACAACTTGTTAAGTTTCCGTATGAATAAGAATATCGATCGTGAATCATTCACGATCGGGATTCCTTGCTC-----TGTTCA-TTTGTACATGTATG----AGAT-----AGATCATATATCTT---------------GTGATAAGAGA-----AAAAGCTTTCCGCTCAGATCAGTTTCTAAAAGAGTCGGGTGAATGGCAAAGATAAGGAATTTGAAACCGCTAAGGAAAAA----GGAGAAATCTAAAGCAAAAGAGTTAGACA---------GGCTTTT-------------------------------------------------------------------------------------------------------------------------------------------------------------------------------------------------------------------------------------------------------------------------------------------------------------------------------------------------------------------------------------------------------------------------------------------------------------------------------------------------------------------------------------------------------------------------------------------------------------------------------------------------------------------------
	Campanula_alpestris        -------------------------------------------CTATTATTAGGAAACAATCGAGTTAGGGCTGTCGCCATGAGTGCTACAGACGGTCTAATGAGAGGAATGGAAGTGATTGATACGGGCACTCCTCTAAGTGTTCCGGTCGGTGGAGCGACTCTCGGACGAATTTTCAATGTGCTTGGAGAGCCAATTGATAATTTGGGTCCTGTAGATACTCGCACAACATCGCCTATTCATAGATCTGCGCCTGCCTTTATCGATTTAGATACAAAATTATCTATTTTTGAAACCGGAATTAAAGTAGTCGATCTTTTAGCCCCTTATCGCCGTGGAGGAAAAATCGGACTATTCGGAGGAGCTGGGGTGGGGAAGACAGTACTTATTATGGAATTGATTAATAATATTGCCAAAGCTCACGGCGGTGTATCTGTATTT-GGCGGAGTAGGTGAACGTACTCGTGAAGGAAATGATCTTTACAAGGAAATGAAAGACTCTGGAGTCATTAATGAACAAAAGTTTGCAGAATCAAAAGTGGCTTTAGTTTATGGTCAGATGAATGAACCGCCGGGAGCTCGTATGAGAGTTGGTTT-GACTGCGCTAACTATGGCCGAATATTTCCGAGATGTTAATAAACAAGACGTACTTCTCTTTATCGACAATATCTTTCGGTTTGTCCAAGCAGGATCTGAAGTATCCGCCTTGTTGGGTAGAATGCCTTCTGCTGTAGGGTATCAACCTACCCTTAGTACTGAAATGGGTTCTTTACAAGAACGAATTACTTCTACTAAAAAGGGGTCTATAACGTCTATTCAAGCAGTTTATGTACCTGCAGACGATTTGACCGACCCTGCTCCTGCTACCACATTTGCACATTTAGATGCTACTACCGTACTATCAAGAGGATTAGCTGCCAAAGGTATATATCCCGCAGTAGATCCTTTAGATTCAACGTCAACTATGCTACAACCCCGGATCGTTAGTGACGAACATTATCAAACTGCGCAAAGTGTTAAGCAAACTTTACAACGTTACAAAGAACTTCAGGACATTATAACTATCCTTGGGTTGGACGAATTATCCGAAGAGGATCGTTTAACCGTAGCAAGAGCGCGAAAAATTGAGCGTTTCTTATCCCAACCCTTTTTTGTGGCCGAAGTATTCACCGGTTCTACGGGAAAATATGTT---------------------------------------------------------------------------------------------------------------------------------------------------------------------------------------------------------------------------------------------------------------------------------------------------------------------------------------------------------------------------------------------------------------------------------------------GATTCTTTCTCCACGAGTTTCATAATTGGAATAGTCTTATT---ACGTCAAAGAAAGGCGGTCCTTCTTTTTCAGAAAGAAATCAAAGATTCTTCTTCTTCCTATATAATTCTCATGTATGTGAATACGAATCCATCTTTATCTTTCTCCGCAACCAATCTTCTCATTTACGATCAACATCTTCTAGAGCCCTTGTTGAACGAATCTATTTGTATGGAAAAATAGAGCATCTTGGAGAAGTCTTGTCCAGGGCTTTTCAAGCTAATCTATGGATATTCACAGATTCTAACATGCATTATGTTAGGTATCAA-GGAAAATCAATTCTCGCTTCAAAAGGTACGTCT---CTTGTGATGAATAAATGGAAATATTACTTTGTAAATTTATGGCAATCTTATTTTTACCTGTGGTCTCAACCAAAAAGGATCTATCTAAACCAATTATCCAAGCATTCCCTTGACTTTCTAGCTTATTTTTCAAGTGTGCGGCGAAGAACTTCAACGGTACGCAATCAAATGCTAGCAAAGTTCTTTCTAAGCGATAATGTTATTAAGAAGTTTGATACTTTTGTTCCAATTATTTCCCTGATTGTATCATTGGCTAAATACAAATTTTGTAATAGAGCAGGTTATCCGATTAGTAAGTCGGTTTGGGTCGATTTATCAGATTCGGATATTATTGACCGATTCGGGCGTATATCCAGAAATCTTTCTCATTATCATAGTGGATCCGCAAAAAAAAAGAGTTTGTCTCGAATAAAGTATATACTTCAACTTTCTTGTGCTAGAACTTTAGCTCGTAAACACAAAAGTACTGTAAGGGCTTTTTTGAAACGATTTGGCTCGGAATTATTGGAAGAATTCTTTACGTCGGAAGAACAAGTTCTTTCCTTGACCTTTCCCAGAGCTTCTTCTATTTCGC------------------------------------------------GGCCCTT------------------TATAGTGAAGATATAAC--ATAGATAGTTGTAATACATTATGTATCA--TTGGGGAAGGAAC-GAGACTCTTTTATTGCTACAATACAAGTATGGATTATTGAAACGAATACACCATGTATTT-GGATATTT-CCCTTG-AACTGCGTAATATTATTTATT----------TTCCATG-AATAGTGT-AAGGGAATTTTCCGAAGAGAAAGTGG-----ATTATGGGAGTGTGTGACTTGAGCTATTGATTGGTCTGTGCAGATAAGTGCTTTTATCTATCTGCCACATTGTAATTCACAAACCAATGTG----TCTTTGTTCCAACCATCGCGTAAGCCCCATACAGAAGATAGGCTGGTTCGCTTGAAGAGAA-TCTTTTCTATGATCAGATCCGAATCATGTTGTACATGAGCAGGCTCCGTAAGATC-----------------------------------------------------TAGTTCACTTAACTGAAAACTA---------AATAGTATGAAAATGCACTCATTTCCTCGGCATTGACACGAGCTATGAGACTATCGGAG-----TGAAAGAAAGGGTCTAAAGAAGAAGAAAGGCTGGG-CTAGATTAGTAACAAGTAAATCCTT----TGTGTGTGTTTGTAATGAGTAAATGGGCTCTCAA-TATTTTGGGGCTAACCACCGATCC-----TAAGGTTTGAGACGACCCAGAAAGCAC---------------------------------------TTGAT--CATAT---CAC-----GATTGACTTTGTAAGCCTACTTGGGTATTGAGTATTT----------CCTTGTAAGAA-CCGAATTC-TTT-TGG-GGATAG-TTGC---------AAAAAGAA------TCCAGTC-------AATTGTTC-TTAC-------------GTAA-AACCATTCATA--------TCTCGTAT----ATCTATGTGTC------TAGATACCCTATCGATTTTA---------------------------------------GATGGATTCGTT-TGGTTCTTTT-AATTCTTGCTCGAGCCGGATGATGAAAAATTCTCATGTCCGGTTCCTT-CGGGGGATGGATTTCTAAT----GCCGCAGTAGCTGCCGAATCGTCTACTGGTACATGGACAACTGTGTGGACCGATGGGCTTACGAGCCTTGATCGTTACAAAGGGAGATGCTATCACATTGAGCCCGTTGCCGGAGAAGAAAATCAATATATTGCTTATGTAGCTTACCCATTAGACCTTTTTGAAGAAGGTTCTGTTACTAACATGTTTACTTCCATTGTGGGTAATGTATTTGGATTTAAAGCACTGCGTGCTCTACGTCTAGAAGATTTGCGAATCCCACCTGCGTATATTAAAACATTCCAAGGCCCGCCTCACGGCATCCAAGTTGAGAGAGATAAATTGAACAAGTATGGTCGTCCCCTGTTGGGATGTACTATTAAACCAAAATTAGGGTTATCCGCTAAAAACTACGGCAGAGCAGTTTATGAATGTCTTCGAGGTGGACTTGATTTTACTAAAGATGATGAGAACGTCAACTCCCAACCCTTTATGCGGTGGAGAGATCGTTTCTTATTTTGTGCCGAAGCACTTTATAAAGCACAGGCTGAAACAGGTGAAATCAAAGGGCATTACTTGAATGCTACTGCGGGTACATCCGAAGAAATGATTAAAAGGGCTGTATTTGCCAGAGAGTTGGGAGTTCCTATCATAATGCATGACTACATAACCGGGGGATTCACTGCAAATACTAGCTTGGCTCATTATTGCCGAGATAATGGTCTACTTCTTCACATCCACCGCGCAATGCATGCAGTTATTGATAGACAGAAGAATCATGGTATACACTTTCGTGTATTAGCTAAAGCCTTACGTATGTCTGGTGGAGATCATATTCACTCCGGGACCGTAGTAGGTAAACTTGAAGGGGAAAGAGAGATCACTTTGGGCTTTGTTGATTTACTGCGCGATGATTTTGTGGAAAAAGATCGAAGTCGCGGTATTTATTTCACTCAAGATTGGGTCTCTCTACCAGGTGTTCTGCCCGTGGCTTCAGGCGGTATTCACGTTTGGCATATGCCTGCTCTGACCGAGATTTTTGGGGATGATTCCGTACTACAGTTCGGCGGAGGAACTTTAGGACATCCTTGGGGAAATGCACCCGGTGCGGTAGCTAATCGAGTAGCTCTAGAAGCATGTGTACAAGCCCGTAATGAGGGAC-----------------------------------------------------------------------------------------------------------------------------------------------------------------------------------------------------------------------------------------------------------------------------------------------------------------------------------------------------------------------------------------------------------------------------------------------CCTCACGATTTTGAAAATCGACGGATTTTCCTATTACTATAAATTTCATTGTTGCCGGTATTGACATGTAGAATGGGACTCTATCTTTATTCTCGTCCGATTAATCAATTCTTCAAAAGATCTCTCAGACTGGGGAGTGAATGATTTGTCTATTCTTTCTTGAATAGAGAATATATTACACAACAATTCTTCCTGTTTTCATAGAAAAAATAC------------AGATTCGAGGTCTCATTAATCTT-------TTGATATTTCATAGGAT-------------------------------------------------TTCAGTACGCATCCCTT-ACC-----------------------TATATATATT-------------CTATAGGCTTATCCTTCAAC-------------------------------------------------CTTTCGGAAGTTTCGATAAAAGGATTTCTCTATCAACGCAACACAATCAACTCCATTCGTTAGAACAGCTTCCATTGAGTCTCTGCACCTATCC-TTTTTGATTTTCGCTTTCTGAA-CCTTT-TGTTAT----TGGCAGAAAAC-CGGATTTGG-CT-CAGGAT-TGCCC
	Campanula_appenina         ----------------------------------------------TTATTAGGAAACAATCGAGTTAGGGCTGTAGCCATGAGTGCTACAGACGGTCTAATGAGAGGAATGGAAGTGATTGATACGGGCACTCCTCTAAGTGTTCCGGTCGGTGGAGCGACTCTCGGACGAATTTTCAATGTGCTTGGAGAGCCCATTGATAATTTGGGTCCTGTAGATACTCGCACAACATCGCCTATTCATAGATCTGCGCCTGCCTTTATCGATTTAGATACAAAATTATCTATTTTTGAAACCGGAATTAAAGTAGTCGATCTTTTAGCCCCTTATCGCCGTGGAGGAAAAATCGGACTATTCGGAGGAGCTGGGGTGGGGAAGACAGTACTTATTATGGAATTGATTAATAATATTGCCAAAGCTCACGGCGGTGTATCTGTATTT-GGCGGAGTCGGTGAACGTACTCGTGAAGGAAATGATCTTTACAAGGAAATGAAAGACTCTGGAGTAATTAATGAACAAAAGCTTGCAGAATCAAAAGTGGCTTTAGTTTATGGTCAGATGAATGAACCGCCGGGAGCTCGTATGAGAGTTGGTTT-GACTGCCTTAACTATGGCTGAATATTTCCGAGATGTTAATAAACAAGACGTACTTCTCTTTATCGACAATATCTTCCGGTTTGTCCAAGCAGGATCTGAAGTCTCGGCCTTGTTGGGTAGAATGCCTTCCGCTGTGGGTTATCAACCTACCCTTAGTACTGAAATGGGGTCTTTACAAGAAAGAATTACTTCTACTAAAAAGGGGTCTATAACGTCTATTCAAGCAGTTTATGTCCCTGCAGACGATTTGACCGACCCTGCTCC---------------------------------------------------------------------------------------------------------------------------------------------------------------------------------------------------------------------------------------------------------------------------------------------------------------------------------------------------------------------------------------------------------------------------------------------------------------------------------------------------------------------------------------------------------------------------------------------------------------------------------------------------------------------------------------------------------------------------------------------------------------------------------------------TTTCTCCACGAGTTTCATCATTGGAATAGTCTTATT---ACGTCAAAGAAAGTAGGTCTTTCTTTTTCAGAAAGAAATCAAAGATTTTTATTCTTCCTATATAATTCTCATGTATGTGAATATGAATCCATCTTTGTCTTTCTCCTGAACCAATCTTCTCATTTACGATCAACATCTTCTAGAGCCCTTGGTGAACGAATCTATTTCTATGGAAAAATAGAGCATCTTGGAGAAGTCTTGTCCAGGGCTTTTCAAGCCAATCTAGGGATATTCACCGATTCTTTCATGCATTATGTTAGGTATCAA-GGAAAATCAATTCTCGTTTCAAAAGGTACGTCT---CTTGTGATGAATAAATGGCAATATTACTTTGTAAATTTATGGCAATCTTATTTTTACTTGTGGTCTCAACCAAGAAGCATCCATATAAATCAATTATCCAATCATTCCCTTGACTTTATCGCTTATTTTTCAAGTGTGCGGCGAAGGACTTCAACAGTACGCAATCAAATGCTATCAAAGTTATTTCTAAGCGATAATGCTATTAAGAAGTTTGATACTTTTGTTCCAATTATTCCCCTGATTGGATCATTGGTTAAATACAAATTTTGTAATAGAGCAGGTTATCCCAGTAGTAAGGCGGTTTGGGTCGATTTAACAGATTCTCATATTATTGACCGATTCGGGCGTATATCCAGAAATCTTTCTCATTATTATAGTGGATCCTCAAAAAAAAAGAGTTTGTCTCGAATAAAGTATATACTTCAACTTTCTTGTGCTAGAACTTTAGCTCGTAAACACAAAAGTACTGTAAGGTCTTTTTTCAAAAGATTCGGATCGGAATTATTGGAAGAATTCTTTACGGCGGACGAACAAGCTCTTTCCTTGACCTTTCCCAGAGCTTCGTCTATTTCGCTATTTATGTTAACGCACTTCCCAATGATACGTAAACAAGGGA-TTTCTGGTCCTT------------------TATAGTAAAGATATAGC--ATAGATAGTTGGAATCCATTATGTAGCAG-TTGGGGAACGAAA-GGGAATATTTCATTGCTACAATACAAGTATGGATGATTGAAACGAATACGCCATGTATTT-GGATATTT-CCCTTG-AACTGCGTAATATTTTTTATT----------TTCCACG-AATAGTAT-AAGGGAATTTTCCGAAGAGAAAATGG-----ATTATGGGAGTGTGTGACTTGAGCTATTGATTGGTCTGTGCAGATACGTGCTTTTATCTATCTGCCACATTGTAATTAATAAACCAATGTG----TCGTTGTTCCAACCATCGCGTAAGCCCCGTACAGAAGATAGGCTGGTTCGCTTGAAGAGAA-TCTTTTCTATGATCAGATCCGAATCATGTCGTACATGAGCACGCTCCGTAAGATC-----------------------------------------------------TAGTTCACTTAACTAAAAATGA---------AATAGTATTAAAATGCACTCATTTCCTCTGCATTGACACGAGCTATGAGACTATCGGAG-----TCAAAGAAAGGGTCTAAAGAATAAGCAAGGCTGGG-CTATATTAGTAACAAGTAAATCCTTTG--TATGTGTGTTTGTAATTAGTAAACGGTCTCTCAA-TATTTTGAGGCTAACCACCGATCG-----TAAGGTTTGAGACGACCCAGAAAGCACTTG------------------------------------TTGAT--CATAT---CAT-----AATTTACTTTGTAAGCCTACTTGGGTAGTGAGTATTT----------ACTTGTAAGAA-CCGAATTC-TTT-TTG-GGCTAG-TTTC---------AAAAAGAA------TCCAGTCA-------ATGGTTC-TTAC-------------GTAA-AACCATTCATA--------TCTCGTAT----ATGTATGTGTC------TAGATACCCTATCCATTTTA---------------------------------------GATGGATTCGTT-TGGTTCTTTT-GATTCTTGCTCGAGCCGGATGATGAAAAATTATCATGTCCGGTTCCTT-CGGGGGATGAATTTCTAAGA------------------------------GGTACATGGACCACTGTGTGGACTGATGGGCTTACGAGCCTTGATCGTTACAAAGGGAGATGCTATCACATCGAGCCCGTTGCCGGAGAAGAAACTCAATTTATTGCTTATGTAGCTTACCCATTAGACCTTTTTGAAGAAGGTTCTGTTACTAACATGTTTACTTCCATTGTGGGTAATGTATTTGGATTTAAAGCACTGCGTGCTCTACGTCTAGAASATTTGCGAATCCCACCTGCGTATATTAAAACATTCCAAGGCCCACCTCACGGCATCCAAGTTGAGAGAGATAAATTGAACAAGTATGGTCGTCCCCTGTTGGGATGTACTATTAAACCAAAATTAGGGTTATCCGCAAAAAACTACGGCAGAGCAGTTTATGAATGTCTTCGTGGTGGACTTGACTTTACTAAAGATGATGAGAACGTCAACTCCCAACCCTTTATGCGGTGGAGAGATCGTTTCTTATTTTGTGCCGAAGCAATTTATAAAGCACAGGCTGAAACAGGTGAAATCAAAGGACATTACTTGAATGCTACTGCGGGTACATCCGAAGAAATGATGAAAAGGGCTGTATTTGCCAGAGAGTTGGGAGTTCCTATCGTAATGCATGACTACATAACCGGGGGATTCACTGCAAATACTAGCTTGGCTCATTATTGCCGAGATAATGGTCTACTTCTTCACATCCACCGCGCAATGCATGCCGTTATTGATAGACAGAAGAATCATGGTATACACTTTCGTGTATTAGCTAAAGCCTTACGTATGTCTGGGGGAGATCATATTCACTCCGGGACAGTAGTAGGTAAACTTGAAGGGGAAAGAGAGATCACTTTGGGCTTTGTTGATTTACTGCGCGATGATTTTGTTGAAAAAGATCGAAGTCGCGGTATTTATTTCACTCAAGATTGGGTCTCTCTACCAGGTGTTCTGCCCGTGGCTTCAGGCGGTATTCACGTTTGGCATATGCCTGCTCTGACGGAGATTTTTGGGGATGATTCCGTACTACAGTTCGGGGGAGGAACTTTAGGACATCCTTGGGGAAATGCACCCGGTGCGGTAGCTAATCGAGTAGCTCTAGAAGCATGTGTACAAGCCCGTAATGAGG--------------------------------------------------------------------------------------------------------------------------------------------------------------------------------------------------------------------------------------------------------------------------------------------------------------------------------------------------------------------------------------------------------------------------------------------------CCTCACGATTTTAAAAATCGACGGATTTTCCTATTACTATAAATTTCATTTTTGCCGGTATTGACATGTAGAATGGGACTCTATCTTTATTCTGGTCCGATTAATCAATTCTTCAAAAGATCTCTCAGACTGGGGAGTGAATGATTTGTCTATTCTTTCTTGAATAGGGAATATATTACACAACAATTCTTCCAGTTTTCATAGAAAAAATAA------------AGATTCGGGGCGTCATTAATCTTTAATCTTTTGATATTTCATAGGAT-------------------------------------------------TTCAGTACACATACCTT-ACC-------------------TATATATATATATA-------------TTGTAGGCTTATCCTTCAAC-------------------------------------------------CTTTCGGAAGTTTCGATAAAAGAATTTCCCTATCAACGCAACACAATCAACCCCATTCGTTAGAACAGCTTCCATTGAGTCTCTGCACCTATCC-TTTTTGATTTTCGCTTTCTGAA-CCTTT-TGTTAT----TGTCAGAAAAC-CGGATTTGG-CT-CAGGAT-TGCCC
	Campanula_arvatica         AGATACTCTTGGGCAACCAATTAATGTGACTTGTGAAGTACAGCAATTATTAGGAAACAATCGAGTTAGGGCTGTAGCCATGAGTGCTACAGACGGTCTAATGAGAGGAATGGAAGTGATTGATACGGGCACTCCTCTAAGTGTTCCGGTCGGTGGAGCGACTCTCGGACGAATTTTCAATGTGCTTGGAGAGCCCATTGATAATTTGGGTCCTGTAGATACTCGCACAACATCGCCTATTCATAGATCTGCGCCTGCCTTTATCGATTTAGATACAAAATTATCTATTTTTGAAACCGGAATTAAAGTAGTCGATCTTTTAGCCCCTTATCGCCGTGGAGGAAAAATCGGACTATTCGGAGGAGCTGGGGTGGGGAAGACAGTACTTATTATGGAATTGATTAATAATATTGCGAAAGCTCATGGCGGTGTATCTGTATTT-GGCGGAGTCGGTGAACGTACTCGTGAAGGAAATGATCTTTACAAGGAAATGAAAGACTCTGGAGTAATTAATGAACAAAAGCTTGCAGAATCAAAAGTGGCTTTAGTTTATGGTCAGATGAATGAACCGCCGGGAGCTCGTATGAGAGTTGGTTT-GACTGCCTTAACTATGGCTGAATATTTCCGAGATGTTAATAAACAAGACGTACTTCTCTTTATCGACAATATCTTCCGGTTTGTCCAAGCAGGATCTGAAGTCTCGGCCTTGTTGGGTAGAATGCCTTCTGCTGTGGGTTATCAACCTACCCTTAGTACTGAAATGGGTTCTTTACAAGAAAGAATTACTTCTACTAAAAAGGGGTCTATAACGTCTATTCAAGCAGTTTATGTCCCTGCAGACGATTTGACCGACCCTGCTCCTGCTACCACATTTGCACATTTAGATGCTACTACTGTACTATCAAGAGGATTAGCTGCCAAAGGTATATATCCCGCAGTAGATCCTTTAGATTCAACGTCAACTATGTTACAACCCCGGATCGTTAGTGACGAACATTATAAAACTGCGCAAAGTGTTAAGCAAACGTTACAACGTTACAAAGAACTTCAGGACATTATAACTATCCTTGGATTGGACGAATTATCCGAAGAGGATCGTTTAACCGTAGGAAGAGCGCGAAAAATTGAGCGTTTCTTATCACAACCCTTTTTTGTGGCTGAAGTATTCACCGGTTCTACGGGAAAATATGTTGGTCTAGTAGAAACAATTCGAGGCTTTCAATTAATTTTGTGAAACGGTTAATTCTTCGAATGTATGACCAGAATTATTTGATTCATTCTACGAATGATTGTAAACAAAAGCCATTTGGGGGACGCAGCAAGAATTTTGAGTCTCAAATCATATCAGAAGCATTTTCGGTCATTCTGGAAATTCCATTTTCTCGACGATTACTATCTTCGCTAGAAAAGTTCGAAAAGAAGGGGGAAGGTAGAGTTAAATCCGAAAATTTACGATCAATT---------------CATTCAATATTTTCTTTTTTAGAGGATAAAATTTCCCATTTACATTATCTGTTCGATATACTAATACCTTACCCAATCCATCTAGAAATATTGGTTCAAGCTCTTCGCTACTGGCTAAAAGATGCTTCGTCTTTGCATTGCATAAGAGTCTTTCTCCACGAGTTTCATAATTGGAATAGTCTTATT---ACGTCAAAGAAAGTAGGTCTTTCTTTTTCAGAAAGAAATCAAAGATTTTTATTCTTCCTATATAATTCTTATGTATGTGAATATGAATCCATCTTTGTCTTTCTCCTGAACCAATCTTCTCATTTACGATCAACATCTTCTAGAGCCCTTGGTGAACGAATCTATTTCTATGGAAAAATAGAGCATCTTGGAGAAGTCTTGTCCAGGGCTTTTCAAGCCAATCTAGGGATATTCACCGATTCTTTCATGCATTATGTTAGGTATCAA-GGAAAATCAATTCTCGTTTCAAAAGGTACGTCT---CTTGTGATGAATAAATGGCAATATTACTTTGTAAATTTATGGCAATCTTATTTTTACTTGGGGTCTCAACCAAGAAGCATCCATATAAATCAATTATCCAATCATTCCCTTGACTTTCTCGCTTATTTTTCAAGTGTGCCGCGAAAGACTTCAACAGTACGCAATCAAATGCTAGCAAAGTTATTTCTAAGCGATAATGCTATTAAGAAGTTTGATACTTTTGTTCCAATTATTCCCCTGATTGGATCATTGGCTAAATCCAAATTTTGTAATAGAGCAGGTTATCCCAGTAGTAAGGCGGTTTGGGTCGATTTAGCAGATTCTGATATTATTGACCGATTCGGGCGTATATCCAGAAATCTTTCTCATTATTATAGTGGATCCTCAAAAAAAAAGAGTTTGTCTCGAATAAAGTATATACTTCAACTTTCTTGTGCTAGAACTTTAGCTCGTAAACACAAAAGTACTGTAAGGTCTTTTTTCAAAAGATTCGGATCGGAATTATTGGAAGAATTCTTTACGGCGGACGAACAAGCTCTTTCCTTGACCTTTCCCAGAGCTTCTTCTATTTCGCTATTTATGTTAACGCACTTCCCAATGATACGTAAACAAGGGA-TTTCTGGTCCTT------------------TATAGTAAAGATATAGC--ATAGATAGTTGGAATCCATTATGTAGCAG-TTGGGGAAAGAAG-GGGAATATTTCATTGCTACAATACAAGTATGGATGATTGAAACTAATACGCCATGTATTT-GGATATTT-CCCTTG-AACTGCGTAATATTTTTTATT----------TTCCACG-AATAGTAT-AAGGGAATTTTCCGAAGAGAAAATGG-----ATTATGGGAGTGTGTGACTTGAGCTATTGATTGGTCTGTGCAGATACGTGCTTTTATCTATCTGCCACATTGTAATTAATAAACCAATGTG----TCGTTGTTCCAACCATCGCGTAAGCCCCGTACAGAAGATAGGCTGGTTCGCTTGAAGAGAA-TCTTTTCTATGATCAGATCCGAATCATGTCGTACATGAGCCGGCTCCGTAAGATC-----------------------------------------------------TAGTTCACTTAACTAAAAATTA---------AATAGTATTAAAATGCACTCATTTCCTCTGCATTGACACGAGCTATGAGACTATCGGAG-----TCAAAGAAAGGGTCTAAAGAATAAGCAAGGCTGGG-CTATATTAGTAACAAGTAAATCCTT--TATATGTGTGTTTGTAATTAGTAAACGGTCTCTCAA-TATTTTGAGGCTAACCACCGATCG-----TAAGGTTTGAGACGACCCAGAAAGCAC---------------------------------------TTGAT--TATAT---CAT-----GATTTACTTTGTAAGCCTACTTGGGTAGTGAGTATTT----------ACTTGTAAGAA-CCGAATTC-TTT-TTG-GGCTAG-TTTC---------AAAAAGAA------TCCAGTCA-------ATGGTTC-TTAC-------------ATAA-AACTATTCATA--------TCTCGTAT----ATGTATGGGTC------TAGATACCCTATCCATTTTA---------------------------------------GATGGATTCGTT-TGGTTCTTTT-GATTCTTGCTCGAGCCGGATGATGAAAAATTATCATGTCCGGTTCCTT-CGGGGGATGAATTTCTAAGAGGGGCTGCAGTAGCTGCCGAATCGTCTACTGGTACATGGACAACTGTGTGGACTGATGGGCTTACGAGCCTTGATCGTTACAAAGGGAGATGCTATCACATCGAGCCCGTTGCCGGAGAAGAAAATCAATTTATTGCTTATGTAGCTTACCCATTAGACCTTTTTGAAGAAGGTTCTGTTACTAACATGTTTACTTCCATTGTGGGTAATGTATTTGGATTTAAAGCACTGCGTGCTCTACGTCTAGAAGATTTGCGAATCCCACCTGCGTATATTAAAACATTCCAAGGCCCACCTCACGGCATCCAAGTTGAGAGAGATAAATTGAACAAGTATGGTCGTCCCCTGTTGGGATGTACTATTAAACCAAAATTAGGGTTATCCGCAAAAAACTATGGCAGAGCAGTTTATGAATGTCTTCGTGGTGGACTTGACTTTACTAAAGATGATGAGAACGTCAACTCTCAGCCCTTTATGCGGTGGAGAGATCGTTTCTTATTTTGTGCCGAAGCAATTTATAAAGCACAGGCTGAAACAGGTGAAATCAAAGGACATTACTTGAATGCTACTGCGGGTACATCCGAAGAAATGATGAAAAGGGCTGTATTTGCCAGAGAGTTGGGAGTTCCTATCGTAATGCATGACTACATAACAGGGGGATTCACTGCAAATACTAGCTTGGCTCATTATTGCCGAGATAATGGTCTACTTCTTCACATCCACCGTGCAATGCATGCCGTTATTGATAGACAGAAGAATCATGGTATACACTTTCGTGTATTAGCTAAAGCCTTACGTATGTCTGGTGGAGATCATATTCACTCCGGGACAGTAGTAGGTAAACTTGAAGGGGAAAGAGAGATCACTTTGGGTTTTGTTGATTTACTGCGCGATGATTTTGTTGAAAAAGATCGAAGTCGCGGTATTTATTTCACTCAAGATTGGGTCTCTCTACCAGGTGTTCTACCCGTGGCTTCAGGCGGTATTCACGTTTGGCATATGCCTGCTCTGACGGAGATTTTTGGGGATGATTCCGTACTACAGTTCGGCGGAGGAACTTTAGGACATCCTTGGGGAAATGCACCCGGTGCGGTAGCTAATCGAGTAGCTCTAGAAGCATGTGTACAAGCCCGTAATGAGGGACGTGATCTTGCTCGTGAGGGTAATGAAATTATCCGG----------------------------------------------------------------------------------------------------------------------------------------------------------------------------------------------------------------------------------------------------------------------------------------------------------------------------------------------------------------------------------------------------------------------------------------------------------------------------------------------------------------------------------------------------------------------------------------------------------------------------------------------------------------------------------------------------------------------------------------------------------------------------------------------------------------------------------------------------------------------------------------------------------------------------------------------------------------------------------------------------------------------------------------------------------------
	Campanula_aucheri          AGATAATCTTGGGCAACCAATTAATGTGACTTGTGAAGTACAGCAATTATTAGGAAACAATCGAGTTAGGGCTGTCGCCATGAGTGCTACAGACGGTCTAATGAGAGGAATGGAAGTGATTGATACGGGCACTCCTCTAAGTGTTCCGGTCGGTGGAGCGACTCTCGGACGAATTTTCAATGTGCTTGGAGAGCCAATTGATAATTTGGGTCCTGTAGATACTCGCACAACATCGCCTATTCATAGATCTGCGCCTGCCTTTATCGATTTAGATACAAAATTATCTATTTTTGAAACCGGAATTAAAGTAGTCGATCTTTTAGCCCCTTATCGCCGTGGAGGAAAAATCGGACTATTCGGAGGAGCTGGGGTGGGGAAGACAGTACTTATTATGGAATTGATTAATAATATTGCCAAAACTCACGGCGGTGTATCTGTATTT-GGCGGAGTAGGTGAACGTACTCGTGAAGGAAATGATCTTTACAAGGAAATGAAAGACTCTGGAGTCATTAATGAACAAAAGTTTGCAGAATCAAAAGTGGCTTTAGTTTATGGTCAGATGAATGAACCGCCGGGAGCTCGTATGAGAGTTGGTTT-GACTGCGCTAACTATGGCCGAATATTTCCGAGATGTTAATAAACAAGACGTACTTCTCTTTATCGACAATATCTTTCGGTTTGTCCAAGCAGGATCTGAAGTATCCGCCTTGTTGGGTAGAATGCCTTCTGCTGTAGGGTATCAACCTACCCTTAGTACTGAAATGGGTTCTTTACAAGAACGAATTACTTCTACTAAAAAGGGGTCGATAACGTCTATTCAAGCAGTTTATGTACCTGCAGACGATTTGACCGACCCTGCTCCTGCTACCACATTTGCACATTTAGATGCTACTACCGTACTATCAAGAGGATTAGCTGCCAAAGGTATATATCCCGCAGTAGATCCTTTAGATTCAACGTCAACTATGCTACAACCCCGGATCGTTAGTGACGAACATTATCAAACTGCGCAAAGTGTTAAGCAAACTTTACAACGTTACAAAGAACTTCAGGACATTATAACTATCCTTGGGTTGGACGAATTATCCGAAGAGGATCGTTTAACCGTAGCAAGAGCGCGAAAAATTGAGCGTTTCTTATCCCAACCCTTTTTTGTGGCCGAAGTATTCACCGGTTCTACGGGAAAATATGTTGGTCTAGTAGAAACAATTCAAGGCTTTGAATTAATTTTGTGAAACGGTTAATTCCTCGACTGTATGACCAGAATTATTTGATTCATTCTACGAATGATTGGAAACAAAAGACATGTTGGGGACGCAACAACAATTTTGATTCTGAAATGGTATCAGAAGCATTTTCGGTCATTATGGAAATTCCATTTTCTGTACGATTACTATCTTGGCTAGAAAAGTTCGAAAAGACGGGGAAAGGTAGAGTCAAATCCGATAATTTACGATCAATT---------------CATTCAATATTTTCTTTTTTAGAGGACAAAATTTCACATTTAAATTATGTATTAGATATACTAATACCTTACCCAATCCATCTAGAAATCTTGATTCAAGCTCTTCGCTACTGGTTAAAAGATGCTTCGTCTTTGCATTTCGTAAGATTCTTTCTCCACGAGTTGGGGAATTGGAATAGTCTTATT---ACGTCAAAGAAAGGCGGTCCTTCTTTTTCAGAAAGAAATCAAAGATTCTTCTTCTTCCTATATAATTCTCATGTATGTGAATACGAATCCATCTTTATCTTTCTCCGCAACCAATCTTCTCATTTACGATCAACATCTTCTAGAGCCCTTGTTGAACGAATCTATTTCTATGGAAAAATAGAGCATCTTGGAGAAGTCTTGTCCAGGGCTTTTCAAGCTAATCTATGGATATTCACAGATTCTAACATGCATTATGTTAGGTATCAA-GGAAAATCAATTCTCGCTTCAAAAGGTACGTCT---CTTGTGATGAATAAATGGAAATATTACTTTGTAAATTTATGGCAATCTTATTTTTACCTGTGGTCTCAACCAAAAAGGATCTATCTAAACCAATTATCCAAGCATTCCCTTGACTTTCTAGCTTATTTTTCAAGTGTGCGGCGAAGAACTTCAACGGTCCGCAATCAAATGCTAGCAAAGTTCTTTCTAAGCGATAATGTTATTAAGAAGTTTGATACTTTTGTTCCAATTATTTCCCTGATTGTATCATTGGCTAAATACAAATTTTGTAACAGAGCAGGTTATCCGATTAGTAAGTCGGTTTGGGTCGATTTATCAGAATCCGATATTATTGCACGATTCGGGCGTATATCCAGAAATCTTTCTCATTATCATAGTGGATCCTCAAAAAAAAAGAGTTTGTCTCGAATAAAGTATATACTTCAACTTTCTNGTGCTAGAAACTTAGCTCGTAAACACCAAAGTACTGTAAGGGCTTTTTTGAAACGATTTGCCTCGGAATTATTGGAAGAATTCTTTCCGGCGGAAGAACAAGTTCTTTCCTTGCCCTTTCCCAGAGCTTCCTCTATTTCGCTATTTATGTTAATGCACTTCCCAATGATACGTAAACAAGGGATTTTCTGGTCCTT------------------TATAGTGAAGATATAGC--ATAGATAGTTGTAATCCATTATGTATCA--TTGGGGAAGGAAC-GAGACTATTTTATTGCTACAATACAAGTATGGATTATTGAAACGAATACACCATGTATTT-GGATATTT-CCCTTG-AACTGCGTAATATTATTTATA----------TTCCATG-AATAGTGT-AAGGGAATTTTCCGAAGAGAAAGTGG-----ATTATGGGAGTGTGTGACTTGAGCTATTGATTGGTCTGTGCAGATACGTGCTTTTATCTATCTGCCACATTGTAATTCACAAACCAATGTG----TCTTTGTTCCAACCATCGCGTAAGCCCCATACAGAAGATAGGCTGGTTCGCTTGAAGAGAA-TCTTTTCTATGATCAGATCCGAATCATGTTGTACATGCGCAGGCTCCGTAAGATC-----------------------------------------------------TAGTTCACTTAACTGAAAACTC---------AATAGTATGAAAATGCACTCATTTCCTCGGCATTGACACGAGCTATGAGACTATCGGAG-----TGAAAGAAAGGGTCTAAAGAAGAAGAAAGGCTGGG-CTAGATTAGTAACAAGTAAATCCTT----TGTGTGTGTTTGTAATGAGTAAACGGGCTCTCAA-TATTTTGGGGCTAACCACCGATCC-----TAAGGTTTGAGACGACCCAGAAAGCAC---------------------------------------TTGAT--CATAT---CAC-----GATTGACTTTGTAAGCCTACTTGGGTATTGAGTATTT----------CCTTGTAAGAA-CCGAATTC-TTT-TGG-GGATAG-TTGC---------AAAAAGAA------TCCAGTCA-------ATTGTTC-TTAC-------------GTAA-AACCATTCATA--------TCTCGTAT----ATGTATGTGTC------TAGATACCCTATCGATTTTA---------------------------------------GATGGATTCGTT-TGGTTCTTTT-GATTCTTGCTCGAGCCGGATGATGAAAAATTCTCATGTCCGGTTCCTT-CGGGGGATGGATTTCTAATAGGTGCCGCAGTAGCTGCCGAATCGTCTACTGGTACATGGACAACTGTGTGGACCGATGGGCTTACGAGCCTTGATCGTTACAAAGGGAGATGCTATCACATTGAGCCCGTTGCCGGAGAAGAAAATCAATTTATTGCTTATGTAGCTTACCCATTAGACCTTTTTGAAGAAGGTTCTGTTACTAACATGTTTACTTCCATTGTGGGTAATGTATTTGGATTTAAAGCACTGCGTGCTCTACGTCTAGAAGATTTGCGAATCCCACCTGCGTATATTAAAACATTCCAAGGCCCGCCTCACGGCATCCAAGTTGAGAGAGATAAATTGAACAAGTATGGTCGTCCCCTGTTGGGATGTACTATTAAACCAAAATTAGGGTTATCCGCTAAAAACTACGGCAGAGCCGTTTATGAATGTCTTCGGGGTGGACTTGATTTTACTAAAGATGATGAGAACGTCAACTCCCAACCCTTTATGCGGTGGAGAGATCGTTTCTTATTTTGTGCCGAAGCACTTTATAAAGCACAGGCTGAAACAGGTGAAATCAAAGGGCATTACTTGAATGCTACTGCGGGTACATCCGAAGAAATGATTAAAAGGGCTGTATTTGCCAGAGAGTTGGGAGTTCCTATCATAATGCATGACTACATAACCGGGGGATTCACTGCAAATACTAGCTTGGCTCATTATTGCCGAGATAATGGTCTACTTCTTCACATCCACCGCGCAATGCATGCAGTTATTGATAGACAGAAGAATCATGGTATGCACTTTCGTGTATTAGCTAAAGCCTTACGTATGTCTGGTGGAGATCATATTCACTCGGGGACCGTAGTAGGTAAACTTGAAGGGGAAAGAGAGATCACTTTGGGCTTTGTTGATTTACTGCGCGATGATTTTGTGGAAAAAGATCGAAGTCGCGGTATTTATTTCACTCAAGATTGGGTCTCTCTACCAGGTGTTCTGCCCGTGGCTTCAGGCGGTATTCACGTTTGGCATATGCCTGCTCTGACCGAGATTTTTGGGGATGATTCCGTACTACAGTTCGGGGGAGGAACTTTAGGACATCCTTGGGGAAATGCACCCGGTGCGGTAGCTAATCGAGTAGCTCTAGAAGCATGTGTACAAGCCCGTAATGAGGGACGTGATCTTGCTCGTGAGGGGAATGAAATTATCCGG----------------------------------------------------------------------------------------------------------------------------------------------------------------------------------------------------------------------------------------------------------------------------------------------------------------------------------------------------------------------------------------------------------------------------------------------------------------------------------------------------------------------------------------------------------------------------------------------------------------------------------------------------------------------------------------------------------------------------------------------------------------------------------------------------------------------------------------------------------------------------------------------------------------------------------------------------------------------------------------------------------------------------------------------------------------
	Campanula_barbata          -------------------------------------------CTATTATTAGGAAACAATCGAGTTAGGGCTGTCGCCATGAGTGCTACAGACGGTCTAATGAGAGGAATGGAAGTGATTGATACGGGCACTCCTCTAAGTGTTCCGGTCGGTGGAGCGACTCTCGGACGAATTTTCAATGTGCTTGGAGAGCCAATTGATAATTTGGGTCCTGTAGATACTCGCACAACATCGCCTATTCATAGATCTGCGCCTGCCTTTATCGATTTAGATACAAAATTATCTATTTTTGAAACCGGAATTAAAGTAGTCGATCTTTTAGCCCCTTATCGCCGTGGAGGAAAAATCGGACTATTCGGAGGAGCTGGGGTGGGGAAGACAGTACTTATTATGGAATTGATTAATAATATTGCCAAAGCTCACGGCGGTGTATCTGTATTT-GGCGGAGTAGGTGAACGTACTCGTGAAGGAAATGATCTTTACAAGGAAATGAAAGACTCTGGAGTCATTAATGAAAAAAAGTTTGCAGAATCAAAAGTGGCTTTAGTTTATGGTCAGATGAATGAACCGCCGGGAGCTCGTATGAGAGTTGGTTT-GACTGCGCTAACTATGGCCGAATATTTCCGAGATGTTAATAAACAAGACGTACTTCTCTTTATCGACAATATCTTTCGGTTTGTCCAAGCAGGATCTGAAGTATCCGCCTTGTTGGGTAGAATGCCTTCTGCTGTAGGGTATCAACCTACCCTTAGTACTGAAATGGGTTCTTTACAAGAACGAATTACTTCTACTAAAAACGGGTCTATAACGTCTATTCAAGCAGTTTATGTACCTGCAGACGATTTGACCGACCCTGCTCCTGCTACCACATTTGCACATTTAGATGCTACTACCGTACTATCAAGAGGATTAGCTGCCAAAGGTATATATCCCGCAGTAGATCCTTTAGATTCAACGTCAACTATGCTACAACCCCGGATCGTTAGTGACGAACATTATCAAACTGCGCAAAGTGTTAAGCAAACTTTACAACGTTACAAAGAACTTCAGGACATTATAACTATCCTTGGGTTGGACGAATTATCCGAAGAGGATCGTTTAACCGTAGCAAGAGCGCGAAAAATTGAGCGTTTCTTATCCCAACCCTTTTTTGTGGCCGAAGTATTCACTGGTTCTACGGGAAAATATGTT-----------------------------------------------------------------------------------------------------------------------------------------------------------------------------------------------------------------------------------------------------------------------------------------------------------------------------------------------------------------------------------------------------------------------------------------------------------------------------------------------------------------------------------AGATTCTTCTTCTTCCTATATAATTCTCATGTATGTGAATACGAATCCATCTTTATCTTTCTCCGCAACCAATCTTCTCATTTACGATCAACATCTTCTAGAGCCCTTGTTGAACGAATCTATTTCTATGGAAAAATAGAGCATCTTGGAGAAGTCGTGTCCAGGGCTTTTCAAGCTAATCTATGGATATTCACAGATTCTAACATGCATTATGTTAGGTATCAA-GGAAAATCAATTCTCGCTTCAAAAGGTACGTGT---CTTGTGATGAATAAATGGAAATATTACTTTGTAAATTTATGGCAATCTTATTTTTACCTGTGGTCTCAACCAAAAAGGATCTATCTAAACCAATTATCCAAGCATTCCCTTGACTTTCTCGCTTATTTTTCAAGTGTGCGGCGAAGAACTTCAACGGTACGCAATCAAATGCTAGCAAATTTCTTTCTAAGCGATAATGTTATTAAGAAGTTTGATACTTTTGTTCCAATTATTTCCCTGATTGTATCATTGGCTAAATACAAATTTTGTAATAGAGCAGGTTATCCGATTAGTAAGTCGGTTTGGGTCGATTTATCAGATTCGGATATTATTGACCGATTCGGGCGTATATCCAGAAATCTTTCTCATTATCATAGTGGATCCTCAAAAAAAAAGAGTTTGTCTCGAATAAAGTATATACTTCAACTTTCTTGTGCTAGAACTTTAGCTCGTAAACACAAAAGTACTGTAAGGGCTTTTTTGAAACGATTTGGCTCGGAATTATTGGAAGAATTCTTTACGTCGGAAGAACAAGTTCTTTCCTTGACTTTTCCCAGAGCTTCTTCTATTTCGC------------------------------------------------GGTCCTT------------------TATAGTGAAGATATAGC--ATAGATAGTTGTAATCCATTATGTATCA--TTGGGGAAGGAAC-GAGACTATTTTATTGCTACAATACAAGTATGGATTATTGAAACGAATACACCATGTATTT-GGATATTT-CCCTTG-AACTGCGTAATATTATTTATT----------TTCCATG-AATAGTGT-AAGGGAATTTTCCGAAGAGAAAGTGG-----ATTATGGGAGTGTGTGACTTGAGCTATTGATTGGTCTGTGCAGAT--GTGCTTTTATCTATCTGCCACATTGTAATTCACAAACCAATGTG----TCTTTGTTCCAACCATCGCGTAAGCCCCATACAGAAGATAGGCTGGTTCGCTTTAAGAGAA-TCTTTTCTATGATCAGATCCGAATCATGTTGTACATGAGCAGGCTCCGTAAGATC-----------------------------------------------------TAGTTCACTTAACTGAAAACTA---------AATAGTATGAAAATGCACTCATTTCCTCGGCATTGACACGAGCTATGAGACTATCGGAG-----TGAAAGAAAGGGTCTAAAGAAGAAGAAAGGCTGGG-CTAGATTAGTAACAAGTAAATCCTT----TGTGTGTGTTTGGAATGAGTAAATGGGCTCTCAA-TATTTTGGGGCTAACCACCGATCC-----TAAGGTTTGAGACGACCCAGAAAGCAC---------------------------------------TTGAT--CATAT---CAC-----GATTGACTTTGTAAGCCTACTTGGGTATTGAGTATTT----------CCTTGTAAGAA-CCGAATTC-TTT-TGG-GGATAG-TTGC---------AAAAAGAA------TCCAGTC-------AATTGTTC-TTAC-------------GTAA-AACCATTCATA--------TCTCGTAT----ATGTATGTGTC------TAGATACCCTATCGATTTTA---------------------------------------GATGGATTCGTT-TGGTTCTTTT-GATTCTTGCTCGAGCCGGATGATGAAAAATTCTCATGTCCGGTTCCTT-CGGGGGATGGATTTCTAAT--------------CTGCCGAATCGTCTACTGGTACATGGACAACTGTGTGGACCGATGGGCTTACGAGCCTTGATCGTTACAAAGGGAGATGCTATCACATTGAGCCCGTTGCCGGAGAAGAAAATCAATTTATTGCTTATGTAGCTTACCCATTAGACCTTTTTGAAGAAGGTTCTGTTACTAACATGTTTACTTCCATTGTGGGTAATGTATTTGGATTTAAAGCACTGCGTGCTCTACGTCTAGAAGATTTGCGAATCCCACCTGCGTATATTAAAACATTCCAAGGCCCGCCTCACGGCATCCAAGTTGAGAGAGATAAATTGAACAAGTATGGTCGTCCCCTGTTGGGATGTACTATTAAACCAAAATTAGGGTTATCCGCTAAAAACTACGGCAGAGCAGTTTATGAATGTCTTCGGGGTGGACTTGATTTTACTAAAGATGATGAGAACGTCAACTCCCAACCCTTTATGCGGTGGAGAGATCGTTTCTTATTTTGTGCCGAAGCACTTTATAAAGCACAGGCTGAAACAGGTGAAATCAAAGGGCATTACTTGAATGCTACTGCGGGTACATCCGAAGAAATGATTAAAAGGGCTGTATTTGCCAGAGAGTTGGGAGTTCCTATCATAATGCATGACTACATAACCGGGGGATTCACTGCAAATACTAGCTTGGCTCATTATTGCCGAGATAATGGTCTACTTCTTCACATCCACCGCGCAATGCATGCAGTTATTGATAGACAGAAGAATCATGGTATGCACTTTCGTGTATTAGCTAAAGCCTTACGTATGTCTGGTGGAGATCATATTCACTCGGGGACCGTAGTAGGTAAACTTGAAGGGGAAAGAGAGATCACTTTGGGCTTTGTTGATTTACTGCGCGATGATTTTGTGGAAAAAGATCGAAGTCGCGGTATTTATTTCACTCAAGATTGGGTCTCTCTACCAGGTGTTCTGCCCGTGGCTTCAGGCGGTATTCACGTTTGGCATATGCCTGCTCTGACCGAGATTTTTGGGGATGATTCCGTACTACAGTTCGGGGGAGGAACTTTAGGACATCCTTGGGGAAATGCACCCGGTGCGGTAGCTAATCGAGTAGCTCTAGAAGCATGTGTACAAGCCCGTAATGAGG--------------------------------------------------------------------------------------------------------------------------------------------------------------------------------------------------------------------------------------------------------------------------------------------------------------------------------------------------------------------------------------------------------------------------------------------------CCTCACGATTTTGAAAATCGACGGATTTTCCTATTACTATAAATTTCATTGTTGCCGGTATTGACATGTAGAATGGGACTCTATCTTTATTCTCGTCCGATTAATCAATTCTTCAAAAGATCTCTCAGACTGGGGAGTGAATGATTTGTCTATTCTTTCTTGAATAGAGAATCTATTACACAACAATTCTTCCTGTTTTCATAGAAAAAATAC------------AGATTCGAGGTCTCATTAATCTT-------TTGATATTTCATAGGAT-------------------------------------------------TTCAGTACGCATCCCTT-ACC-------------------------TATATATT-------------CTATAGGCTTATCCTTCAAC-------------------------------------------------CTTTCGGAAGTTTCGAGAAAAAGATTTCTCTATCAACGCAACACAATCAACTCCATTCGTTAGAACAGCTTCCATTGAGTCTCTGCACCTATCC-TTTTTGATTTTCGCTTTCTGAA-CCTTT-TGTTAT----TGGCAGAAAAC-CGGATTTGG-CT-CAGGAT-TGCCC
	Campanula_bellidifolia     AGATAATCTTGGGCAACCAATTAATGTGACTTGTGAAGTACAGCAATTATTAGGAAACAATCGAGTTAGGGCTGTCGCCATGAGTGCTACAGACGGTCTAATGAGAGGAATGGAAGTGATTGATACGGGCACTCCTCTAAGTGTTCCGGTCGGTGGAGCGACTCTCGGACGAATTTTCAATGTGCTTGGAGAGCCAATTGATAATTTGGGTCCTGTAGATACTCGCACAACATCGCCTATTCATAGATCTGCGCCTGCCTTTATCGATTTAGATACAAAATTATCTATTTTTGAAACCGGAATTAAAGTAGTCGATCTTTTAGCCCCTTATCGCCGTGGAGGAAAAATCGGACTATTCGGAGGAGCTGGGGTGGGGAAGACAGTACTTATTATGGAATTGATTAATAATATTGCCAAAGCTCACGGCGGTGTATCTGTATTT-GGCGGAGTAGGTGAACGTACTCGTGAAGGAAATGATCTTTACAAGGAAATGAAAGACTCTGGAGTCATTAATGAACAAAAGTTTGCAGAATCAAAAGTGGCTTTAGTTTATGGTCAGATGAATGAACCGCCGGGAGCTCGTATGAGAGTTGGTTT-GACTGCGCTAACTATGGCCGAATATTTCCGAGATGTTAATAAACAAGACGTACTTCTCTTTATCGACAATATCTTTCGGTTTGTCCAAGCAGGATCTGAAGTATCCGCCTTGTTGGGTAGAATGCCTTCTGCTGTAGGGTATCAACCTACCCTTAGTACTGAAATGGGTTCTTTACAAGAACGAATTACTTCTACTAAAAAGGGGTCGATAACGTCTATTCAAGCAGTTTATGTACCTGCAGACGATTTGACCGACCCTGCTCCTGCTACCACATTTGCACATTTAGATGCTACTACCGTACTATCAAGAGGATTAGCTGCCAAAGGTATATATCCCGCAGTAGATCCTTTAGATTCAACGTCAACTATGCTACAACCCCGGATCGTTAGTGACGAACATTATCAAACTGCGCAAAGTGTTAAGCAAACTTTACAACGTTACAAAGAACTTCAGGACATTATAACTATCCTTGGGTTGGACGAATTATCCGAAGAGGATCGTTTAACCGTAGCAAGAGCGCGAAAAATTGAGCGTTTCTTATCCCAACCCTTTTTTGTGGCCGAAGTATTCACCGGTTCTACGGGAAAATATGTTGGTCTAGTAGAAACAATTCAAGGCTTTGAATTAATTTTGTGAAACGGTTAATTCCTCGACTGTATGACCAGAATTATTTGATTCATTCTACGAATGATTGGAAACAAAAGACATGTTGGGGACGCAACAACAATTTTGATTCTGAAATGGTATCAGAAGCATTTTCGGTCATTATGGAAATTCCATTTTCTGTACGATTACTATCTTGGCTAGAAAAGTTCGAAAAGACGGGGAAAGGTAGAGTCAAATCCGATAATTTACGATCAATT---------------CATTCAATATTTTCTTTTTTAGAGGACAAAATTTCACATTTAAATTATGTATTAGATATACTAATACCTTACCCAATCCATCTAGAAATCTTGATTCAAGCTCTTCGCTACTGGTTAAAAGATGCTTCGTCTTTGCATTTCGTAAGATTCTTTCTCCACGAGTTTCATAATTGGAATAGTCTTATT---ACGTCAAAGAAAGGCGGTCCTTCTTTTTCAGAAAGAAATCAAAGATTCTTCTTCTTCCTATATAATTCTCATGTATGTGAATACGAATCCATCTTTATCTTTCTCCGCAACCAATCTTCTCATTTACGATCAACATCTTCTAGAGCCCTTGTTGAACGAATCTATTTCTATGGAAAAATAGAGCATCTTGGAGAAGTCTTGTCCAGGGCTTTTCAAGCTAATCTATGGATATTCSCAGATTCTAACATGCATTATGTTAGGTATCAA-GGAAAATCAATTCTCGCTTCAAAAGGTACGTCT---CTTGTGATGAATAAATGGAAATATTACTTTGTAAATTTATGGCAATCTTATTTTTACCTGTGGTCTCAACCAAAAAGGATCTATCTAAACCAATTATCCAAGCATTCCCTTGACTTTCTAGCTTATTTTTCAAGTGTGCGGCGAAGAACTTCAACGGTCCGCAATCAAATGCTAGCAAAGTTCTTTCTAAGCGATAATGTTATTAAGAAGTTTGATACTTTTGTTCCAATTATTTCCCTGATTGTATCATTGGCTAAATACAAATTTTGTAACAGAGCAGGTTATCCGATTAGTAAGTCGGTTTGGGTCGATTTATCAGATTCGGATATTATTGACCGATTCGGGCGTATATCCAGAAATCTTTCTCATTATCATAGTGGATCCTCAAAAAAAAAGAGTTTGTCTCGAATAAAGTATATACTTCAACTTTCTTGTGCTAGAACTTTAGCTCGTAAACACAAAAGTACTGTAAGGGCTTTTTTGAAACGATTTGGCTCGGAATTATTGGAAGAATTCTTTACGGCGGAAGAACAAGTTCTTTCCTTGACCTTTCCCAGAGCTTCCTCTATTTCGCTATTTATGTTAATGCACTTCCCAATGATACGTAAACAAGGGA-TTTCTGGTCCTT------------------TATAGTGAAGATATAGC--ATAGATAGTTGTAATCCATTATGTATCA--TTGGGGAAGGAAC-GAGACTATTTTATTGCTACAATACAAGTATGGATTATTGAAACGAATACACCATGTATTT-GGATATTT-CCCTTG-AACTGCGTAATATTATTTATA----------TTCCATG-AATAGTGT-AAGGGAATTTTCCGAAGAGAAAGTGG-----ATTATGGGAGTGTGTGACTTGAGCTATTGATTGGTCTGTGCAGATACGTGCTTTTATCTATCTGCCACATTGTAATTCACAAACCAATGTG----TCTTTGTTCCAACCATCGCGTAAGCCCCATACAGAAGATAGGCTGGTTCGCTTGAAGAGAA-TCTTTTCTATGATCAGATCCGAATCATGTTGTACATGCGCAGGCTCCGTAAGATC-----------------------------------------------------TAGTTCACTTAACTGAAAACTC---------AATAGTATGAAAATGCACTCATTTCCTCGGCATTGACACGAGCTATGAGACTATCGGAG-----TGAAAGAAAGGGTCTAAAGAAGAAGAAAGGCTGGG-CTAGATTAGTAACAAGTAAATCCTT----TGTGTGTGTTTGTAATGAGTAAACGGGCTCTCAA-TATTTTGGGGCTAACCACCGATCC-----TAAGGTTTGAGACGACCCAGAAAGCAC---------------------------------------TTGAT--CATAT---CAC-----GATTGACTTTGTAAGCCTACTTGGGTATTGAGTATTT----------CCTTGTAAGAA-CCGAATTC-TTT-TGG-GGATAG-TTGC---------AAAAAGAA------TCCAGTCA-------ATTGTTC-TTAC-------------GTAA-AACCATTCATA--------TCTCGTAT----ATGTATGTGTC------TAGATACCCTATCGATTTTA---------------------------------------GATGGATTCGTT-TGGTTCTTTT-GATTCTTGCTCGAGCCGGATGATGAAAAATTCTCATGTCCGGTTCCTT-CGGGGGATGGATTTCTAATAGGTGCCGCAGTAGCTGCCGAATCGTCTACTGGTACATGGACAACTGTGTGGACCGATGGGCTTACGAGCCTTGATCGTTACAAAGGGAGATGCTATCACATTGAGCCCGTTGCCGGAGAAGAAAATCAATTTATTGCTTATGTAGCTTACCCATTAGACCTTTTTGAAGAAGGTTCTGTTACTAACATGTTTACTTCCATTGTGGGTAATGTATTTGGATTTAAAGCACTGCGTGCTCTACGTCTAGAAGATTTGCGAATCCCACCTGCGTATATTAAAACATTCCAAGGGCCGGCTCACGGCATCCAAGTTGAGAGAGATAAATTGAACAAGTATGGTCGTCCCCTGTTGGGATGTACTATTAAACCAAAATTAGGGTTATCCGCTAAAAACTACGGCAGAGCCGTTTATGAATGTCTTCGGGGTGGACTTGATTTTACTAAAGATGATGAGAACGTCAACTCCCAACCCTTTATGCGGTGGAGAGATCGTTTCTTATTTTGTGCCGAAGCACTTTATAAAGCACANGCTGAAACAGGTGAAATCAAAGGNCATTACTTGAATGCTACTGCGGGTACATCCGAAGAAATGATTAAAAGGGCTGTATTTGCCAGAGAGTGTGGAGTTCCTATCATAATGCATGACTACATAACNNGGGGANTCACTGCAAATACTAGCNTGGCTCATTANTGNCGAGATATGGGTCTACTTCTTCACATCCANNNNGCAATGCATGCANNNATNGGTNGNCANNNGNNTNNNNNNNNNNNCTTTCGTGTATTAGCTAAAGCCTTACGTATGTCTGGTGGAGATCATATTCACTCGGGGACCGTAGTAGGTAAACTTGAAGGGGAAAGAGAGATCACTTTGGGCTTTGTTGATTTACTGCGCGATGATTTTGTGGAAAAAGATCGAAGTCGCGGTATTTATTTCACTCAAGATTGGGTCTCTCTACCAGGTGTTCTGCCCGTGGCTTCAGGCGGTATTCACGTTTGGCATATGCCTGCTCTGACCGAGATTTTTGGGGATGATTCCGTACTACAGTTCGGGGGAGGAACTTTAGGACATCCTTGGGGAAATGCACCCGGTGCGGTAGCTAATCGAGTAGCTCTAGAAGCATGTGTACAAGCCCGTAATGAGGGACGTGATCTTGCTCGTGAGGGNAATGAAATTATCCGG----------------------------------------------------------------------------------------------------------------------------------------------------------------------------------------------------------------------------------------------------------------------------------------------------------------------------------------------------------------------------------------------------------------------------------------------------------------------------------------------------------------------------------------------------------------------------------------------------------------------------------------------------------------------------------------------------------------------------------------------------------------------------------------------------------------------------------------------------------------------------------------------------------------------------------------------------------------------------------------------------------------------------------------------------------------
	Campanula_bertolae         ---------------------------------------------ATTATTAGGAAACAATCGAGTTAGGGCTGTAGCCATGAGTGCTACAGACGGTCTAATGAGAGGAATGGAAGTGATTGATACGGGCACTCCTCTAAGTGTTCCGGTCGGTGGAGCGACTCTCGGACGAATTTTCAATGTGCTTGGAGAGCCCATTGATAATTTGGGTCCTGTAGATACTCGCACAACATCGCCTATTCATAGATCTGCGCCTGCCTTTATCGATTTAGATACAAAATTATCTATTTTTGAAACCGGAATTAAAGTAGTCGATCTTTTAGCCCCTTATCGCCGTGGAGGAAAAATCGGACTATTCGGAGGAGCTGGGGTGGGGAAGACAGTACTTATTATGGAATTGATTAATAATATTGCCAAAGCTCACGGCGGTGTATCTGTATTT-GGCGGAGTCGGTGAACGTACTCGTGAAGGAAATGATCTTTACAAGGAAATGAAAGACTCTGGAGTAATTAATGAACAAAAGCTTGCAGAATCAAAAGTGGCTTTAGTTTATGGTCAGATGAATGAACCGCCGGGAGCTCGTATGAGAGTTGGTTT-GACTGCCTTAACTATGGCTGAATATTTCCGAGATGTTAATAAACAAGACGTACTTCTCTTTATCGACAATATCTTCCGGTTTGTCCAAGCAGGATCTGAAGTCTCGGCCTTGTTGGGTAGAATGCCTTCCGCTGTGGGTTATCAACCTACCCTTAGTACTGAAATGGGGTCTTTACAAGAAAGAATTACTTCTACTAAAAAGGGGTCTATAACGTCTATTCAAGCAGTTTATGTCCCTGCAGACGATTTGACCGACCCTGCTCCTGCTACCACATTTGCACATTTAGATGCTACTACTGTACTATCAAGAGGATTAGCTGCCAAAGGTATATATCCCGCAGTAGATCCTTTAGATTCAACGTCAACTATGTTACAACCCCGGATCGTTAGTGACGAACATTATAAAACTGCGCAAAGTGTTAAGCAAACGTTACAACGTTACAAAGAACTTCAGGACATTATAACTATCCTTGGATTGGACGAATTATCCGAAGAGGATCGTTTAACCGTAGCAAGAGCGCGAAAAATTGAGCGTTTCTTATCACAACCCTTTTTTGTGGCTGAAGTATTCACCGGTTCTACGGGAAAATATGTT---------------------------------------------------------------------------------------------------------------------------------------------------------------------------------------------------------------------------------------------------------------------------------------------------------------------------------------------------------------------------------------------------------------------------------------------------TTCTCCACGAGTTTCATCATTGGAATAGTCTTATT---ACGTCAAAGAAAGTAGGTCTTTCTTTTTCAGAAAGAAATCAAAGATTTTTATTCTTCCTATATAATTCTCATGTATGTGAATATGAATCCATCTTTGTCTTTCTCCTGAACCAATCTTCTCATTTACGATCAACATCTTCTAGAGCCCTTGGTGAACGAATCCATTTCTATGGAAAAATAGAGCATCTTGGAGAAGTCTTGTCCAGGGCTTTTCAAGCCAATCTAGGGATATTCACCGATTCTTTCATGCATTATGTTAGGTATCAA-GGAAAATCAATTCTCGTTTCAAAAGGTACGTCT---CTTGTGATGAATAAATGGCAATATTACTTTGTAAATTTATGGCAATCTTATTTTTACTTGTGGTCTCAACCAAGAAGCATCCATATAAATCAATTATCCAATCATTCCCTTGACTTTCTCGCTTATTTTTCAAGTGTGCGGCGAAGGACTTCAACAGTACGCAATCAAATGCTATCAAAGTTATTTCTAAGCGATAATGCTATTAAGAAGTTTGATACTTTTGTTCCAATTATTCCCCTGATTGGATCATTGGTTAAATACAAATTTTGTAATAGAGCAGGTTATCCCAGTAGTAAGGCGGTTTGGGTCGATTTAACAGATTCTCATATTATTGACCGATTCGGGCGTATATCCAGAAATCTTTCTCATTATTATAGTGGATCCTCAAAAAAAAAGAGTTTGTCTCGAATAAAGTATATACTTCAACTTTCTTGTGCTAGAACTTTAGCTCGTAAACACAAAAGTACTGTAAGGTCTTTTTTCAAAAGATTCGGATCGGAATTATTGGAAGAATTCTTTACGGCGGACGAACAAGCTCTTTCCTTGACCTTTCCCAGAGCTTCTTCTATTTCGC------------------------------------------------GGTCCTT------------------TATAGT-AAGATATAGC--ATAGATAGTTGGAATCCATTATGTAGCAG-TTGGGGAAAGAAA-GGGAATATTTCATTGCTACAATACAAGTATGGATGATTGAAACGAATACGCCATGTATTT-GGATATTT-CCCTTG-AACTGCGTAATATTTTTTATT----------TTCCACG-AATAGTAT-AAGGGAATTTTCCGAAGAGAAAATGG-----ATTATGGGAGTGTGTGACTTGAGCTATTGATTGGTCTGTGCAGATACGTGCTTTTATCTATCTGCCACATTGTAATTAATAAACCAATGTG----TCGTTGTTCCAACCATCGCGTAAGCCCCGTACCGAAGATAGGCTGGTTCGCTTGAAGAGAA-TCTTTTCTATGATCAGATCCGAATCATGTCGTACATGAGCACGCTCCGTAAGATC-----------------------------------------------------TAGTTCACTTAACTAAAAATTA---------AATAGTATTAAAATGCACTCATTTCCTCTGCATTGACACGAGCTATGAGACTATCGGAG-----TCAAAGAAAGGGTCTAAAGAATAAGCAAGGCTGGG-CTATATTAGTAACAAGTAAATCCTTTG--TATGTGTGTTTGTAATTAGTAAACGGTCTCTCAA-TATTTTGAGGCTAACCACCGATCG-----TAAGGTTTGAGACGACCCAGAAAGCAC------------------------------------TTGTTGAT--CATAT---CAT-----AATTTACTTTGTAAGCCTACTTGGGTAGTGAGTATTT----------ACTTGTAAGAA-CCGAATTC-TTT-TTG-GGCTAG-TTTC---------AAAAAGAA------TCCAGTC-------AATGGTTC-TTAC-------------GTAA-AACCATTCATA--------TCTCGTAT----ATGTATGTGTC------TAGATACCCTATCCATTTTA---------------------------------------GATGGATTCGTT-GGGTTCTTTT-GATTCTTGCTCGAGCCGGATGATGAAAAATTATCATGTCCGGTTCCTT-CGGGGGATGAATTTCTAAG---------------------------------------------TGTGTGGACTGATGGGCTTACGAGCCTTGATCGTTACAAAGGGAGATGCTATCACATCGAGCCCGTTGCCGGAGAAGAAAATCAATTTATTGCTTATGTAGCTTACCCATTAGACCTTTTTGAAGAAGGTTCTGTTACTAACATGTTTACTTCCATTGTGGGTAATGTATTTGGATTTAAAGCACTGCGTGCTCTACGTCTAGAAGATTTGCGAATCCCACCTGCGTATATTAAAACATTCCAAGGCCCACCTCACGGCATCCAAGTTGAGAGAGATAAATTGAACAAGTATGGTCGTCCCCTGTTGGGATGTACTATTAAACCAAAATTAGGGTTATCCGCAAAAAACTACGGCAGAGCAGTTTATGAATGTCTTCGTGGTGGACTTGACTTTACTAAAGATGATGAGAACGTCAACTCCCAACCCTTTATGCGGTGGAGAGATCGTTTCTTATTTTGTGCCGAAGCAATTTATAAAGCACAGGCTGAAACAGGTGAAATCAAAGGACATTACTTGAATGCTACTGCGGGTACATCCGAAGAAATGATGAAAAGGGCTGTATTTGCCAGAGAGTTGGGAGTTCCTATCGTAATGCATGACTACATAACCGGGGGATTCACTGCAAATACTAGCTTGGCTCATTATTGCCGAGATAATGGTCTACTTCTTCACATCCACCGCGCAATGCATGCCGTTATTGATAGACAGAAGAATCATGGTATACACTTTCGTGTATTAGCTAAAGCCTTACGTATGTCTGGGGGAGATCATATTCACTCCGGGACAGTAGTAGGTAAACTTGAAGGGGAAAGAGAGATCACTTTGGGCTTTGTTGATTTACTGCGCGATGATTTTGTTGAAAAAGATCGAAGTCGCGGTATTTATTTCACTCAAGATTGGGTCTCTCTACCAGGTGTTCTGCCCGTGGCTTCAGGCGGTATTCACGTTTGGCATATGCCTGCTCTGACGGAGATTTTTGGGGATGATTCCGTACTACAGTTCGGGGGAGGAACTTTAGGACATCCTTGGGGAAATGCACCCGGTGCGGTAGCTAATCGAGTAGCTCTAGAAGCATGTGTACAAGCCC-----------------------------------------------------------------------------------------------------------------------------------------------------------------------------------------------------------------------------------------------------------------------------------------------------------------------------------------------------------------------------------------------------------------------------------------------------------CCTCACGATTTTAAAAATCGACGGATTTTCCTATTACTATAAATTTCATTTTTGCCGGTATTGACATGTAGAATGGGACTCTATCTTTATTCTGGTCCGATTAATCAATTCTTCAAAAGATCTCTCAGACTGGGGAGTGAATGATTTGTCTATTCTTTCTTGAATAGGGAATATATTACACAACAATTCTTCCAGTTTTCATAGAAAAAATAA------------AGATTCGGGGCGTCATTAATCTTTAATCTTTTGATATTTCATAGGAT-------------------------------------------------TTCAGTACACATACCTT-ACC---------------------TATATATATATA-------------TTTTAGGCTTATCCTTCAAC-------------------------------------------------CTTTCGGAAGTTTCGATAAAAGAATTTCCCTATCAACGCAACACAATCAACCCCATTTGTTAGAACAGCTTCCATTGAGTCTCTGCACCTATCC-TTTTTGATTTTCGTTTTCTGAA-CCTTT-TGTTAT----TGTCAGAAAAC-CGGATTTGG-CT-CAGGAT-TGCCC
	Campanula_bertolae_2       -------------------------------------------CTATTATTAGGAAACAATCGAGTTAGGGCTGTAGCCATGAGTGCTACAGACGGTCTAATGAGAGGAATGGAAGTGATTGATACGGGCACTCCTCTAAGTGTTCCGGTCGGTGGAGCGACTCTCGGACGAATTTTCAATGTGCTTGGAGAGCCCATTGATAATTTGGGTCCTGTAGATACTCGCACAACATCGCCTATTCATAGATCTGCGCCTGCCTTTATCGATTTAGATACAAAATTATCTATTTTTGAAACCGGAATTAAAGTAGTCGATCTTTTAGCCCCTTATCGCCGTGGAGGAAAAATCGGACTATTCGGAGGAGCTGGGGTGGGGAAGACAGTACTTATTATGGAATTGATTAATAATATTGCCAAAGCTCACGGCGGTGTATCTGTATTT-GGCGGAGTCGGTGAACGTACTCGTGAAGGAAATGATCTTTACAAGGAAATGAAAGACTCTGGAGTAATTAATGAACAAAAGCTTGCAGAATCAAAAGTGGCTTTAGTTTATGGTCAGATGAATGAACCGCCGGGAGCTCGTATGAGAGTTGGTTT-GACTGCCTTAACTATGGCTGAATATTTCCGAGATGTTAATAAACAAGACGTACTTCTCTTTATCGACAATATCTTCCGGTTTGTCCAAGCAGGATCTGAAGTCTCGGCCTTGTTGGGTAGAATGCCTTCCGCTGTGGGTTATCAACCTACCCTTAGTACTGAAATGGGGTCTTTACAAGAAAGAATTACTTCTACTAAAAAGGGGTCTATAACGTCTATTCAAGCAGTTTATGTCCCTGCAGACGATTTGACCGACCCTGCTCCTGCTACCACATTTGCACATTTAGATGCTACTACTGTACTATCAAGAGGATTAGCTGCCAAAGGTATATATCCCGCAGTAGATCCTTTAGATTCAACGTCAACTATGTTACAACCCCGGATCGTTAGTGACGAACATTATAAAACTGCGCAAAGTGTTAAGCAAACGTTACAACGTTACAAAGAACTTCAGGACATTATAACTATCCTTGGATTGGACGAATTATCCGAAGAGGATCGTTTAACCGTAGCAAGAGCGCGAAAAATTGAGCGTTTCTTATCACAACCCTTTTTTGTGGCTGAAGTATTCACCGGTTCTACGGGAAAATATGTT------------------------------------------------------------------------------------------------------------------------------------------------------------------------------------------------------------------------------------------------------------------------------------------------------------------------------------------------------------------------------------------------------------------------------------------------TCTTTCTCCACGAGTTTCATCATTGGAATAGTCTTATT---ACGTCAAAGAAAGTAGGTCTTTCTTTTTCAGAAAGAAATCAAAGATTTTTATTCTTCCTATATAATTCTCATGTATGTGAATATGAATCCATCTTTGTCTTTCTCCTGAACCAATCTTCTCATTTACGATCAACATCTTCTAGAGCCCTTGGTGAACGAATCCATTTCTATGGAAAAATAGAGCATCTTGGAGAAGTCTTGTCCAGGGCTTTTCAAGCCAATCTAGGGATATTCACCGATTCTTTCATGCATTATGTTAGGTATCAA-GGAAAATCAATTCTCGTTTCAAAAGGTACGTCT---CTTGTGATGAATAAATGGCAATATTACTTTGTAAATTTATGGCAATCTTATTTTTACTTGTGGTCTCAACCAAGAAGCATCCATATAAATCAATTATCCAATCATTCCCTTGACTTTCTCGCTTATTTTTCAAGTGTGCGGCGAAGGACTTCAACAGTACGCAATCAAATGCTATCAAAGTTATTTCTAAGCGATAATGCTATTAAGAAGTTTGATACTTTTGTTCCAATTATTCCCCTGATTGGATCATTGGTTAAATACAAATTTTGTAATAGAGCAGGTTATCCCAGTAGTAAGGCGGTTTGGGTCGATTTAACAGATTCTCATATTATTGACCGATTCGGGCGTATATCCAGAAATCTTTCTCATTATTATAGTGGATCCTCAAAAAAAAAGAGTTTGTCTCGAATAAAGTATATACTTCAACTTTCTTGTGCTAGAACTTTAGCTCGTAAACACAAAAGTACTGTAAGGTCTTTTTTCAAAAGATTCGGATCGGAATTATTGGAAGAATTCTTTACGGCGGACGAACAAGCTCTTTCCTTGACCTTTCCCAGAGCTTCTTCTATTTCGC------------------------------------------------GGTCCTT------------------TATAGTAAAGATATAGC--ATAGATAGTTGGAATCCATTATGTAGCAG-TTGGGGAAAGAAA-GGGAATATTTCATTGCTACAATACAAGTATGGATGATTGAAACGAATACGCCATGTATTT-GGATATTT-CCCTTG-AACTGCGTAATATTTTTTATT----------TTCCACG-AATAGTAT-AAGGGAATTTTCCGAAGAGAAAATGG-----ATTATGGGAGTGTGTGACTTGAGCTATTGATTGGTCTGTGCAGATACGTGCTTTTATCTATCTGCCACATTGTAATTAATAAACCAATGTG----TCGTTGTTCCAACCATCGCGTAAGCCCCGTACCGAAGATAGGCTGGTTCGCTTGAAGAGAA-TCTTTTCTATGATCAGATCCGAATCATGTCGTACATGAGCACGCTCCGTAAGATC-----------------------------------------------------TAGTTCACTTAACTAAAAATTA---------AATAGTATTAAAATGCACTCATTTCCTCTGCATTGACACGAGCTATGAGACTATCGGAG-----TCAAAGAAAGGGTCTAAAGAATAAGCAAGGCTGGG-CTATATTAGTAACAAGTAAATCCTTTG--TATGTGTGTTTGTAATTAGTAAACGGTCTCTCAA-TATTTTGAGGCTAACCACCGATCG-----TAAGGTTTGAGACGACCCAGAAAGCAC------------------------------------TTGTTGAT--CATAT---CAT-----AATTTACTTTGTAAGCCTACTTGGGTAGTGAGTATTT----------ACTTGTAAGAA-CCGAATTC-TTT-TTG-GGCTAG-TTTC---------AAAAAGAA------TCCAGTC-------AATGGTTC-TTAC-------------GTAA-AACCATTCATA--------TCTCGTAT----ATGTATGTGTC------TAGATACCCTATCCATTTTA---------------------------------------GATGGATTCGTT-GGGTTCTTTT-GATTCTTGCTCGAGCCGGATGATGAAAAATTATCATGTCCGGTTCCTT-CGGGGGATGAATTTCTAAG-GGGGCTGCAGTAGCTGCTGAATCGTCTACTGGTACATGGACAACTGTGTGGACTGATGGGCTTACGAGCCTTGATCGTTACAAAGGGAGATGCTATCACATCGAGCCCGTTGCCGGAGAAGAAAATCAATTTATTGCTTATGTAGCTTACCCATTAGACCTTTTTGAAGAAGGTTCTGTTACTAACATGTTTACTTCCATTGTGGGTAATGTATTTGGATTTAAAGCACTGCGTGCTCTACGTCTAGAAGATTTGCGAATCCCACCTGCGTATATTAAAACATTCCAAGGCCCACCTCACGGCATCCAAGTTGAGAGAGATAAATTGAACAAGTATGGTCGTCCCCTGTTGGGATGTACTATTAAACCAAAATTAGGGTTATCCGCAAAAAACTACGGCAGAGCAGTTTATGAATGTCTTCGTGGTGGACTTGACTTTACTAAAGATGATGAGAACGTCAACTCCCAACCCTTTATGCGGTGGAGAGATCGTTTCTTATTTTGTGCCGAAGCAATTTATAAAGCACAGGCTGAAACAGGTGAAATCAAAGGACATTACTTGAATGCTACTGCGGGTACATCCGAAGAAATGATGAAAAGGGCTGTATTTGCCAGAGAGTTGGGAGTTCCTATCGTAATGCATGACTACATAACCGGGGGATTCACTGCAAATACTAGCTTGGCTCATTATTGCCGAGATAATGGTCTACTTCTTCACATCCACCGCGCAATGCATGCCGTTATTGATAGACAGAAGAATCATGGTATACACTTTCGTGTATTAGCTAAAGCCTTACGTATGTCTGGGGGAGATCATATTCACTCCGGGACAGTAGTAGGTAAACTTGAAGGGGAAAGAGAGATCACTTTGGGCTTTGTTGATTTACTGCGCGATGATTTTGTTGAAAAAGATCGAAGTCGCGGTATTTATTTCACTCAAGATTGGGTCTCTCTACCAGGTGTTCTGCCCGTGGCTTCAGGCGGTATTCACGTTTGGCATATGCCTGCTCTGACGGAGATTTTTGGGGATGATTCCGTACTACAGTTCGGGGGAGGAACTTTAGGACATCCTTGGGGAAATGCACCCGGTGCGGTAGCTAATCGAGTAGCTCTAGAAGCATGTGTACAAGCCC-----------------------------------------------------------------------------------------------------------------------------------------------------------------------------------------------------------------------------------------------------------------------------------------------------------------------------------------------------------------------------------------------------------------------------------------------------------CCTCACGATTTTAAAAATCGACGGATTTTCCTATTACTATAAATTTCATTTTTGCCGGTATTGACATGTAGAATGGGACTCTATCTTTATTCTGGTCCGATTAATCAATTCTTCAAAAGATCTCTCAGACTGGGGAGTGAATGATTTGTCTATTCTTTCTTGAATAGGGAATATATTACACAACAATTCTTCCAGTTTTCATAGAAAAAATAA------------AGATTCGGGGCGTCATTAATCTTTAATCTTTTGATATTTCATAGGAT-------------------------------------------------TTCAGTACACATACCTT-ACC---------------------TATATATATATA-------------TTTTAGGCTTATCCTTCAAC-------------------------------------------------CTTTCGGAAGTTTCGATAAAAGAATTTCCCTATCAACGCAACACAATCAACCCCATTTGTTAGAACAGCTTCCATTGAGTCTCTGCACCTATCC-TTTTTGATTTTCGTTTTCTGAA-CCTTT-TGTTAT----TGTCAGAAAAC-CGGATTTGG-CT-CAGGAT-TGCCC
	Campanula_bertolae_3       ---------------------------------------------ATTATTAGGAAACAATCGAGTTAGGGCTGTAGCCATGAGTGCTACAGACGGTCTAATGAGAGGAATGGAAGTGATTGATACGGGCACTCCTCTAAGTGTTCCGGTCGGTGGAGCGACTCTCGGACGAATTTTCAATGTGCTTGGAGAGCCCATTGATAATTTGGGTCCTGTAGATACTCGCACAACATCGCCTATTCATAGATCTGCGCCTGCCTTTATCGATTTAGATACAAAATTATCTATTTTTGAAACCGGAATTAAAGTAGTCGATCTTTTAGCCCCTTATCGCCGTGGAGGAAAAATCGGACTATTCGGAGGAGCTGGGGTGGGGAAGACAGTACTTATTATGGAATTGATTAATAATATTGCCAAAGCTCACGGCGGTGTATCTGTATTT-GGCGGAGTCGGTGAACGTACTCGTGAAGGAAATGATCTTTACAAGGAAATGAAAGACTCTGGAGTAATTAATGAACAAAAGCTTGCAGAATCAAAAGTGGCTTTAGTTTATGGTCAGATGAATGAACCGCCGGGAGCTCGTATGAGAGTTGGTTT-GACTGCCTTAACTATGGCTGAATATTTCCGAGATGTTAATAAACAAGACGTACTTCTCTTTATCGACAATATCTTCCGGTTTGTCCAAGCAGGATCTGAAGTCTCGGCCTTGTTGGGTAGAATGCCTTCCGCTGTGGGTTATCAACCTACCCTTAGTACTGAAATGGGGTCTTTACAAGAAAGAATTACTTCTACTAAAAAGGGGTCTATAACGTCTATTCAAGCAGTTTATGTCCCTGCAGACGATTTGACCGACCCTGCTCCTGCTACCACATTTGCACATTTAGATGCTACTACTGTACTATCAAGAGGATTAGCTGCCAAAGGTATATATCCCGCAGTAGATCCTTTAGATTCAACGTCAACTATGTTACAACCCCGGATCGTTAGTGACGAACATTATAAAACTGCGCAAAGTGTTAAGCAAACGTTACAACGTTACAAAGAACTTCAGGACATTATAACTATCCTTGGATTGGACGAATTATCCGAAGAGGATCGTTTAACCGTAGCAAGAGCGCGAAAAATTGAGCGTTTCTTATCACAACCCTTTTTTGTGGCTGAAGTATTCACCGGTTCTACGGGAAAATATGTTGTTCTAGTAGAAACAATTCGAGGCTTTCAATTAATT------------------------------------------------------------------------------------------------------------------------------------------------------------------------------------------------------------------------------------------------------------------------------------------------------------------------------------------------------------------------------------------------------------TCTTTCTCCACGAGTTTCATCATTGGAATAGTCTTATT---ACGTCAAAGAAAGTAGGTCTTTCTTTTTCAGAAAGAAATCAAAGATTTTTATTCTTCCTATATAATTCTCATGTATGTGAATATGAATCCATCTTTGTCTTTCTCCTGAACCAATCTTCTCATTTACGATCAACATCTTCTAGAGCCCTTGGTGAACGAATCCATTTCTATGGAAAAATAGAGCATCTTGGAGAAGTCTTGTCCAGGGCTTTTCAAGCCAATCTAGGGATATTCACCGATTCTTTCATGCATTATGTTAGGTATCAA-GGAAAATCAATTCTCGTTTCAAAAGGTACGTCT---CTTGTGATGAATAAATGGCAATATTACTTTGTAAATTTATGGCAATCTTATTTTTACTTGTGGTCTCAACCAAGAAGCATCCATATAAATCAATTATCCAATCATTCCCTTGACTTTCTCGCTTATTTTTCAAGTGTGCGGCGAAGGACTTCAACAGTACGCAATCAAATGCTATCAAAGTTATTTCTAAGCGATAATGCTATTAAGAAGTTTGATACTTTTGTTCCAATTATTCCCCTGATTGGATCATTGGTTAAATACAAATTTTGTAATAGAGCAGGTTATCCCAGTAGTAAGGCGGTTTGGGTCGATTTAACAGATTCTCATATTATTGACCGATTCGGGCGTATATCCAGAAATCTTTCTCATTATTATAGTGGATCCTCAAAAAAAAAGAGTTTGTCTCGAATAAAGTATATACTTCAACTTTCTTGTGCTAGAACTTTAGCTCGTAAACACAAAAGTACTGTAAGGTCTTTTTTCAAAAGATTCGGATCGGAATTATTGGAAGAATTCTTTACGGCGGACGAACAAGCTCTTTCCTTGACCTTTCCCAGAGCTTCTTCTATTTCGC-------------------------------------------------------------------------------------------------------------------------------------------------------------------------------------------------------------------------------------------------------------------------------------------------------------------------------------------------------------------------------------------------------------------------------------------------------------------------------------------------------------------------------------------------------------------------------------------------------------------------------------------------------------------------------------------------------------------------------------------------------------------------------------------------------------------------------------------------------------------------------------------------------------------------------------------------------------------------------------------------------------------------------------------------------------------------------------------------------------------------------------------------------------------------------------------------------------------------------------------------------------------------GGGGCTGCAGTAGCTGCTGAATCGTCTACTGGTACATGGACAACTGTGTGGACTGATGGGCTTACGAGCCTTGATCGTTACAAAGGGAGATGCTATCACATCGAGCCCGTTGCCGGAGAAGAAAATCAATTTATTGCTTATGTAGCTTACCCATTAGACCTTTTTGAAGAAGGTTCTGTTACTAACATGTTTACTTCCATTGTGGGTAATGTATTTGGATTTAAAGCACTGCGTGCTCTACGTCTAGAAGATTTGCGAATCCCACCTGCGTATATTAAAACATTCCAAGGCCCACCTCACGGCATCCAAGTTGAGAGAGATAAATTGAACAAGTATGGTCGTCCCCTGTTGGGATGTACTATTAAACCAAAATTAGGGTTATCCGCAAAAAACTACGGCAGAGCAGTTTATGAATGTCTTCGTGGTGGACTTGACTTTACTAAAGATGATGAGAACGTCAACTCCCAACCCTTTATGCGGTGGAGAGATCGTTTCTTATTTTGTGCCGAAGCAATTTATAAAGCACAGGCTGAAACAGGTGAAATCAAAGGACATTACTTGAATGCTACTGCGGGTACATCCGAAGAAATGATGAAAAGGGCTGTATTTGCCAGAGAGTTGGGAGTTCCTATCGTAATGCATGACTACATAACCGGGGGATTCACTGCAAATACTAGCTTGGCTCATTATTGCCGAGATAATGGTCTACTTCTTCACATCCACCGCGCAATGCATGCCGTTATTGATAGACAGAAGAATCATGGTATACACTTTCGTGTATTAGCTAAAGCCTTACGTATGTCTGGGGGAGATCATATTCACTCCGGGACAGTAGTAGGTAAACTTGAAGGGGAAAGAGAGATCACTTTGGGCTTTGTTGATTTACTGCGCGATGATTTTGTTGAAAAAGATCGAAGTCGCGGTATTTATTTCACTCAAGATTGGGTCTCTCTACCAGGTGTTCTGCCCGTGGCTTCAGGCGGTATTCACGTTTGGCATATGCCTGCTCTGACGGAGATTTTTGGGGATGATTCCGTACTACAGTTCGGGGGAGGAACTTTAGGACATCCTTGGGGAAATGCACCCGGTGCGGTAGCTAATCGAGTAGCTCTAGAAGCATGTGTACAAGCCCGTAATGAGGGACGTGA-------------------------------------------------------------------------------------------------------------------------------------------------------------------------------------------------------------------------------------------------------------------------------------------------------------------------------------------------------------------------------------------------------------------------------------------CCTCACGATTTTAAAAATCGACGGATTTTCCTATTACTATAAATTTCATTTTTGCCGGTATTGACATGTAGAATGGGACTCTATCTTTATTCTGGTCCGATTAATCAATTCTTCAAAAGATCTCTCAGACTGGGGAGTGAATGATTTGTCTATTCTTTCTTGAATAGGGAATATATTACACAACAATTCTTCCAGTTTTCATAGAAAAAATAA------------AGATTCGGGGCGTCATTAATCTTTAATCTTTTGATATTTCATAGGAT-------------------------------------------------TTCAGTACACATACCTT-ACC---------------------TATATATATATA-------------TTTTAGGCTTATCCTTCAAC-------------------------------------------------CTTTCGGAAGTTTCGATAAAAGAATTTCCCTATCAACGCAACACAATCAACCCCATTTGTTAGAACAGCTTCCATTGAGTCTCTGCACCTATCC-TTTTTGATTTTCGTTTTCTGAA-CCTTT-TGTTAT----TGTCAGAAAAC-CGGATTTGG-CT-CAGGAT-TGCCC
	Campanula_bononiensis      ---------------------------------------------ATTATTAGGAAACAATCGAGTTAGGGCTGTCGCCATGAGTGCTACAGACGGTCTAATGAGAGGAATGGAAGTGATTGATACGGGCACTCCTCTAAGTGTTCCGGTCGGTGGGGCGACTCTCGGACGAATTTTCAATGTGCTTGGAGAGCCAATTGATAATTTGGGTCCTGTAGATACTCGCACAACATCGCCTATTCATCGATCTGCGCCTGCCTTTATCGATTTAGATACAAAATTATCTATTTTTGAAACCGGAATTAAAGTAGTCGATCTTTTAGCCCCTTATCGCCGTGGAGGAAAAATCGGACTATTCGGAGGAGCTGGGGTGGGGAAGACAGTACTTATTATGGAATTGATTAATAATATTGCCAAAGCTCACGGCGGTGTATCTGTATTT-GGCGGAGTAGGTGAACGTACTCGTGAAGGAAATGATCTTTACAAGGAAATGAAAGATTCTGGAGTCATTAATGAACAAAAGTTTGCAGAATCAAAAGTGGCTTTAGTTTATGGTCAGATGAATGAACCGCCGGGAGCTCGTATGAGAGTTGGTTT-GACTGCGCTAACTATGGCCGAATATTTCCGAGATGTTAATAAACAAGACGTACTTCTCTTTATCGACAATATCTTTCGGTTTGTCCAAGCAGGATCTGAAGTATCCGCCTTGTTGGGTAGAATGCCTTCTGCTGTAGGGTATCAACCTACCCTTAGTACTGAAATGGGTTCTTTACAAGAACGAATTACTTCTACTAAAAAGGGGTCTATAACGTCTATTCAAGCAGTTTATGTACCTGCAGACGATTTGACCGACCCTGCTCCTGCTACTACATTTGCACATTTAGATGCTACTACCGTACTATCAAGAGGATTAGCTGCCAAAGGTATATATCCCGCAGTAGATCCTTTAGATTCAACGTCAACTATGCTACAACCCCGGATCGTTAGTGACGAACATTATCAAACTGCGCAAAGTGTTAAGCAAACTTTACAACGTTACAAAGAACTTCAGGACATTATAACTATCCTTGGGTTGGACGAATTATCCGAAGAGGATCGTTTAACCGTAGCAAGAGCGCGAAAAATTGAGCGTTTCTTATCCCAACCCTTTTTTGTGGCCGAAGTATTCACCGGTTCTACGGGAAAATATGT----------------------------------------------------------------------------------------------------------------------------------------------------------------------------------------------------------------------------------------------------------------------------------------------------------------------------------------------------------------------------------------------------------------------------------------------------------------------------------------------CAAAGAAAGGCGGTCCTTCTTTTTCAGAAAGAAATCAAAGATTCTTCTTCTTCCTATATAATTCTCATGTATGTGAATACGAATCCATCTTTATCTTTCTCCGTAACCAATCTTCTCATTTACGATCAACATCTTCTAGAGCCCTTGTTGAACGAATCTATTTCTATGGAAAAATAGAGCATCTTGGAGAAGTCTTGTCCAGGGCTTTTCAAGCTAATCTATGGATATGCACAGATTCTAACATGCATTATGTTAGGTATCAA-GGAAAATCAATTCTCGCTTCAAAAGGTACGTCT---CTTGTGATGAATAAATGGAAATATTACTTTGTAAATTTATGGCAATCTTATTTTTACCTGTGGTCTCAACCAAAAAGGATCTATCTAAACCAATTATCCAAGCATTCCCTTGACTTTCTAGCTTATTTTTCAAGTGTGCGGCGAAGAACTTCAACGGTCCGCAATCAAATGCTAGCAAAGTTCTTTCTAAGCGATAATGTTATTAAGAAGTTTGATACTTTTGTTCCAATTATTTCCCTGATTGTATCATTGGCTAAATACAAATTTTGTAACAGAGCAGGTTATCCGATTAGTAAGTCGGTTTGGGTCGATTTATCAGATTCGGATATTATTGACCGATTCGGGCGTATATCCAGAAATCTTTCTCATTATCATAGTGGATCCTCAAAAAAAAAGAGTTTGTCTCGAATAAAGTATATACTTCAACTTTCTTGTGCTAGAACTTTAGCTCGTAAACACAAAAGTACTGTAAGGGCTTTTTTGAAACGATTTGGCTCGGAATTATTGGAAGAATTCTTTACGGCGGAAGAACAAGTTCTTTCCTTGACCTTTCCCAGAGCTTCTTCTATTTCGC------------------------------------------------GGTCCTT------------------TATAGTGAAGATATAGC--ATAGATAGTTGTAATCCATTATGTATCA--TTGGGGAAGGAAC-GAGACTATTTTATTGCTACAATACAAGTATGGATTATTGAAACGAATACACCATGTATTT-GGATATTT-CCCTTG-AACTGCGTAATATTATTTATA----------TTCCATG-AATAGTGC-AAGGGAATTTTCCGAAGAGAAAGTGG-----ATTATGGGAGTGTGTGACTTGAGCTATTGATTGGTCTGTGCAGATACGTGCTTTTATCTATCTGCCACATTGTAATTCACAAACCAATGTG----TCTTTGTTCCAACCATCGCGTAAGCCCCATACAGAAGATAGGCTGGTTCGCTTGAAGAGAA-TCTTTTCTATGATCAGATCCGAATCATGTTGTACATGCGCAGGCTCCGTAAGATC-----------------------------------------------------TAGTTCACTTAATTGAAAACTA---------AATAGTATGAAAATGCACTCATTTCCTCGGCATTGACACGAGCTATGAGACTATCGGAG-----TGAAAGAAAGGGTCTAAAGAAGAAGAAAGGCTGGG-CTAGATTAGTAACAAGTAAATCCTT----TGTGTGTGTTTGTAATGAGTAAACGGGCTCTCAA-TATTTTGGGGCTAACCACCGATCC-----TAAGGTTTGAGACGACCCAGAAAGCAC---------------------------------------TTGAT--CATAT---CAC-----GATTGACTTTGTAAGCCTACTTGGGTATTGAGTATTT----------CCTTGTAAGAA-CCGAATTC-TTT-TGG-GGATAG-TTGC---------AAAAAGAA------TCCAGTT-------AATTGTTC-TTAT-------------GTAA-AACCATTCATA--------TCTCGTAT----ATGTATGTGTC------TAGATACCCTATCGATTTTA---------------------------------------GATGGATTCGTT-TGGTTCTTTT-GATTCTTGCTCGAGCCGGATGATGAAAAATTCTCATGTCCGGTTCCTT-CGGGGGATGGATTTCTAAT-GGTGCCGCAGTAGCTGCCGAATCGTCTACTGGTACATGGACAACTGTGTGGACCGATGGGCTTACGAGCCTTGATCGTTACAAAGGGAGATGCTATCACATTGAGCCCGTTGCCGGAGAAGAAAATCAATTTATTGCTTATGTAGCTTACCCATTAGACCTTTTTGAAGAAGGTTCTGTTACTAACATGTTTACTTCCATTGTGGGTAATGTATTTGGATTTAAAGCACTGCGTGCTCTACGTCTAGAAGATTTGCGAATCCCACCTGCGTATATTAAAACATTCCAAGGCCCGCCTCACGGCATCCAAGTTGAGAGAGATAAATTGAACAAGTATGGTCGTCCCCTGTTGGGATGTACTATTAAACCAAAATTAGGGTTATCCGCTAAAAACTACGGCAGAGCAGTTTATGAATGTCTTCGGGGTGGACTTGATTTTACTAAAGATGATGAGAACGTCAACTCCCAACCCTTTATGCGGTGGAGAGATCGTTTCTTATTTTGTGCCGAAGCACTTTATAAAGCACAGGCTGAAACAGGTGAAATCAAAGGGCATTACTTGAATGCTACTGCGGGTACATCCGAAGAAATGATTAAAAGGGCTGTATTTGCGAGAGAGTTGGGAGTTCCTATCGTAATGCATGACTACATAACCGGGGGATTCACTGCAAATACTAGCTTGGCTCATTATTGCCGAGATAATGGTCTACTTCTTCACATCCACCGCGCAATGCATGCAGTTATTGATAGACAGAAGAATCATGGTATGCACTTTCGTGTATTAGCTAAAGCCTTACGTATGTCTGGTGGAGATCATATTCACTCCGGGACCGTAGTAGGTAAACTTGAAGGGGAAAGAGAGATCACTTTGGGCTTTGTTGATTTACTGCGCGATGATTTTGTGGAAAAAGATCGAAGTCGCGGTATTTATTTCACTCAAGATTGGGTCTCTCTACCAGGTGTTCTGCCCGTGGCTTCAGGCGGTATTCACGTTTGGCATATGCCTGCTCTGACCGAGATTTTTGGGGATGATTCCGTACTACAGTTCGGGGGAGGAACTTTAGGACATCCTTGGGGAAATGCACCCGGTGCGGTAGCTAATCGAGTAGCTCTAGAAGCATGTGTACAAGCCC-----------------------------------------------------------------------------------------------------------------------------------------------------------------------------------------------------------------------------------------------------------------------------------------------------------------------------------------------------------------------------------------------------------------------------------------------------------CCTCACGATTTTGAAAATCGACGGATTTTCCTATTACTATAAATTTCATTGTTGCCGGTATTGACATGTAGAATGGGACTCTATCTTTATTCTCGTCCGATTAATCAATTCTTCAAAAGATCTCTCAGACTGGGGAGTGAATGATTTGTCTATTCTTTCTTGAATAGAGAATATATTACACAACAATTCTTCCTGTTTTCATAGAAAA-ATAC------------AGATTCGAGGTCTCATTAATCTT-------TTGATATTTCATAGGAT-------------------------------------------------TTCAGTACGCATCCCTT-ACC-----------------------TATATATATT-------------CTATAGGCTTATCCTTCAAC-------------------------------------------------CTTTCGGAAGTTTCGATAAAAGGATTTCTCTATCAACGCAACACAATCAACTCCATTCGTTAGAACAGCTTCCATTGAGTCTCTGCACCTATCC-TTTTTGATTTTCACTTTCTGAA-CCTTT-TGTTAT----TGGCAGAAAAC-CGGATTTGG-CT-CAGGAT-TGCCC
	Campanula_brixiensis       -----------------------------------------------TATTAGGAAACAATCGAGTTAGGGCTGTAGCCATGAGTGCTACAGACGGTCTAATGAGAGGAATGGAAGTGATTGATACGGGCACTCCTCTAAGTGTTCCGGTCGGTGGAGCGACTCTCGGACGAATTTTCAATGTGCTTGGAGAGCCCATTGATAATTTGGGTCCTGTAGATACTCGCACAACATCGCCTATTCATAGATCTGCGCCTGCCTTTATCGATTTAGATACAAAATTATCTATTTTTGAAACCGGAATTAAAGTAGTCGATCTTTTAGCCCCTTATCGCCGTGGAGGAAAAATCGGACTATTCGGAGGAGCTGGGGTGGGGAAGACAGTACTTATTATGGAATTGATTAATAATATTGCCAAAGCTCACGGCGGTGTATCTGTATTT-GGCGGAGTCGGTGAACGTACTCGTGAAGGAAATGATCTTTACAAGGAAATGAAAGACTCTGGAGTAATTAATGAACAAAAGCTTGCAGAATCAAAAGTGGCTTTAGTTTATGGTCAGATGAATGAACCGCCGGGAGCTCGTATGAGAGTTGGTTT-GACTGCCTTAACTATGGCTGAATATTTCCGAGATGTTAATAAACAAGACGTACTTCTCTTTATCGACAATATCTTCCGGTTTGTCCAAGCAGGATCTGAAGTCTCGGCCTTGTTGGGTAGAATGCCTTCCGCTGTGGGTTATCAACCTACCCTTAGTACTGAAATGGGGTCTTTACAAGAAAGAATTACTTCTACTAAAAAGGGGTCTATAACGTCTATTCAAGCAGTTTATGTCCCTGCAGACGATTTGACCGACCCTGCTCCTGCTACCACATTTGCACATTTAGATGCTACTACTGTACTATCAAGAGGATTAGCTGCCAAAGGTATATATCCCGCAGTAGATCCTTTAGATTCAACGTCAACTATGTTACAACCCCGGATCGTTAGTGACGAACATTATAAAACTGCGCAAAGTGTTAAGCAAACGTTACAACGTTACAAAGAACTTCAGGACATTATAACTATCCTTGGATTGGACGAATTATCCGAAGAGGATCGTTTAACCGTAGCAAGAGCGCGAAAAATTGAGCGTTTCTTATCACAACCCTTTTTTGTGGCTGAAGTATTCACCGGTTCTACGGGAAAATATGTT-------------------------------------------------------------------------------------------------------------------------------------------------------------------------------------------------------------------------------------------------------------------------------------------------------------------------------------------------------------------------------------------------------------------------------------------------------------------------------------------------GAAAGTAGGTCTTTCTTTTTCAGAAAGAAATCAAAGATTTTTATTCTTCCTATATAATTCTCATGTATGTGAATATGAATCCATCTTTGTCTTTCTCCTGAACCAATCTTCTCATTTACGATCAACATCTTCTAGAGCCCTTGGTGAACGAATCTATTTCTATGGAAAAATAGAGCATCTTGGAGAAGTCTTGTCCAGGGCTTTTCAAGCCAATCTAGGGATATTCACCGATTCTTTCATGCATTATGTTAGGTATCAA-GGAAAATCAATTCTCGTTTCAAAAGGTACGTCT---CTTGTGATGAATAAATGGCAATATTACTTTGTAAATTTATGGCAATCTTATTTTTACTTGTGGTCTCAACCAAGAAGCATCCATCTAAATCAATTATCCAATCATTCCCTTGACTTTCTCGCTTATTTTTCAAGTGTGCGGCGAAGGACTTCAACAGTACGCAATCAAATGCTATCAAAGTTATTTCTAAGCGATAATGCTATTAAGAAGTTTGATACTTTTGTTCCAATTATTCCCCTGATTGGATCATTGGTTAAATACAAATTTTGTAATAGAGCAGGTTATCCCAGTAGTAAGGCGGTTTGGGTCGATTTAACAGATTCTCATATTATTGACCGATTCGGGCGTATATCCAGAAATCTTTCTCATTATTATAGTGGATCCTCAAAAAAAAAGAGTTTGTCTCGAATAAAGTATATACTTCAACTTTCTTGTGCTAGAACTTTAGCTCGTAAACACAAAAGTACTGTAAGGTCTTTTTTCAAAAGATTCGGATCGGAATTATTGGAAGAATTCTTTACGGCGGACGAACAAGCTCTTTCCTTGACCTTTCCCAGAGCTTCTTCTATTTCGC------------------------------------------------GGTCCTT------------------TATAGT-AAGATATAGC--ATAGATAGTTGGAATCCATTATGTAGCAG-TTGGGGAAAGAAA-GGGAATATTTCATTGCTACAATACAAGTATGGATGATTGAAACGAATACGCCATGTATTT-GGATATTT-CCCTTG-AACTGCGTAATATTTTTTATT----------TTCCACG-AATAGTAT-AAGGGAATTTTCCGAAGAGAAAATGG-----ATTATGGGAGTGTGTGACTTGAGCTATTGATTGGTCTGTGCAGATACGTGCTTTTATCTATCTGCCACATTGTAATTAATAAACCAATGTG----TCGTTGTTCCAACCATCGCGTAAGCCCCGTACAGAAGATAGGCTGGTTCGCTTGAAGAGAA-TCTTTTCTATGATCAGATCCGAATCATGTCGTACATGAGCACGCTCCGTAAGATC-----------------------------------------------------TAGTTCACTTAACTAAAAATTA---------AATAGTATTAAAATGCACTCATTTCCTCTGCATTGACACGAGCTATGAGACTATCGGAG-----TCAAAGAAAGGGTCTAAAGAATAAGCAAGGCTGGG-CTATATTAGTAACAAGTAAATCCTTTG--TATGTGTGTTTGTAATTAGTAAACGGTCTCTCAA-TATTTTGAGGCTAACCACCGATCG-----TAAGGTTTGAGACGACCCAGAAAGCAC------------------------------------TTGTTGAT--CATAT---CAT-----AATTTACTTTGTAAGCCTACTTGGGTAGTGAGTATTT----------ACTTGTAAGAA-CCGAATTC-TTT-TTG-GGCTAG-TTTC---------AAAAAGAA------TCCAGTC-------AATGGTTC-TTAC-------------GTAA-AACCATTCATA--------TCTCGTAT----ATGTATGTGTC------TAGATACCCTATCCATTTTA---------------------------------------GATGGATTCGTT-GGGTTCTTTT-GATTCTTGCTCGAGCCGGATGATGAAAAATTATCATGTCCGGTTCCTT-CGGGGGATGAATTTCTAAG-GGGGCTGCAGTAGCTGCTGAATCGTCTACTGGTACATGGACAACTGTGTGGACTGATGGGCTTACGAGCCTTGATCGTTACAAAGGGAGATGCTATCACATCGAGCCCGTTGCCGGAGAAGAAAATCAATTTATTGCTTATGTAGCTTACCCATTAGACCTTTTTGAAGAAGGTTCTGTTACTAACATGTTTACTTCCATTGTGGGTAATGTATTTGGATTTAAAGCACTGCGTGCTCTACGTCTAGAAGATTTGCGAATCCCACCTGCGTATATTAAAACATTCCAAGGCCCACCTCACGGCATCCAAGTTGAGAGAGATAAATTGAACAAGTATGGTCGTCCCCTGTTGGGATGTACTATTAAACCAAAATTAGGGTTATCCGCAAAAAACTACGGCAGAGCAGTTTATGAATGTCTTCGTGGTGGACTTGACTTTACTAAAGATGATGAGAACGTCAACTCCCAACCCTTTATGCGGTGGAGAGATCGTTTCTTATTTTGTGCCGAAGCAATTTATAAAGCACAGGCTGAAACAGGTGAAATCAAAGGACATTACTTGAATGCTACTGCGGGTACATCCGAAGAAATGATGAAAAGGGCTGTATTTGCCAGAGAGTTGGGAGTTCCTATCGTAATGCATGACTACATAACCGGGGGATTCACTGCAAATACTAGCTTGGCTCATTATTGCCGAGATAATGGTCTACTTCTTCACATCCACCGCGCAATGCATGCCGTTATTGATAGACAGAAGAATCATGGTATACACTTTCGTGTATTAGCTAAAGCCTTACGTATGTCTGGGGGAGATCATATTCACTCCGGGACAGTAGTAGGTAAACTTGAAGGGGAAAGAGAGATCACTTTGGGCTTTGTTGATTTACTGCGCGATGATTTTGTTGAAAAAGATCGAAGTCGCGGTATTTATTTCACTCAAGATTGGGTCTCTCTACCAGGTGTTCTGCCCGTGGCTTCAGGCGGTATTCACGTTTGGCATATGCCTGCTCTGACGGAGATTTTTGGGGATGATTCCGTACTACAGTTCGGGGGAGGAACTTTAGGACATCCTTGGGGAAATGCACCCGGTGCGGTAGCTAATCGAGTAGCTCTAGAAGCATGTGTACAAGCCCGTAATGAGGGACG----------------------------------------------------------------------------------------------------------------------------------------------------------------------------------------------------------------------------------------------------------------------------------------------------------------------------------------------------------------------------------------------------------------------------------------------CCTCACGATTTTTAAAATCGACGGATTTTCCTATTACTATAAATTTCATTTTTGCCGGTATTGACATGTAGAATGGGACTCTATCTTTATTCTGGTCCGATTAATCAATTCTTCAAAAGATCTCTCAGACTGGGGAGTGAATGATTTGTCTATTCTTTCTTGAATAGGGAATATATTACACAACAATTCTTCCAGTTTTCATAGAAAAAATAA------------AGATTCGGGGCGTCATTAATCTTTAATCTTTTGATATTTCATAGGAT-------------------------------------------------TTCAGTACACATACCTT-ACC---------------------TATATATATATA-------------TTTTAGGCTTATCCTTCAAC-------------------------------------------------CTTTCGGAAGTTTCGATAAAAGAATTTCCCTATCAACGCAACACAATCAACCCCATTCGTTAGAACAGCTTCCATTGAGTCTCTGCACCTATCC-TTTTTGATTTTCGTTTTCTGAA-CCTTT-TGTTAT----TGTCAGAAAAC-CGGATTTGG-CT-CAGGAT-TGCCC
	Campanula_brixiensis_2     ---------------------------------------------ATTATTAGGAAACAATCGAGTTAGGGCTGTAGCCATGAGTGCTACAGACGGTCTAATGAGAGGAATGGAAGTGATTGATACGGGCACTCCTCTAAGTGTTCCGGTCGGTGGAGCGACTCTCGGACGAATTTTCAATGTGCTTGGAGAGCCCATTGATAATTTGGGTCCTGTAGATACTCGCACAACATCGCCTATTCATAGATCTGCGCCTGCCTTTATCGATTTAGATACAAAATTATCTATTTTTGAAACCGGAATTAAAGTAGTCGATCTTTTAGCCCCTTATCGCCGTGGAGGAAAAATCGGACTATTCGGAGGAGCTGGGGTGGGGAAGACAGTACTTATTATGGAATTGATTAATAATATTGCCAAAGCTCACGGCGGTGTATCTGTATTT-GGCGGAGTCGGTGAACGTACTCGTGAAGGAAATGATCTTTACAAGGAAATGAAAGACTCTGGAGTAATTAATGAACAAAAGCTTGCAGAATCAAAAGTGGCTTTAGTTTATGGTCAGATGAATGAACCGCCGGGAGCTCGTATGAGAGTTGGTTT-GACTGCCTTAACTATGGCTGAATATTTCCGAGATGTTAATAAACAAGACGTACTTCTCTTTATCGACAATATCTTCCGGTTTGTCCAAGCAGGATCTGAAGTCTCGGCCTTGTTGGGTAGAATGCCTTCCGCTGTGGGTTATCAACCTACCCTTAGTACTGAAATGGGGTCTTTACAAGAAAGAATTACTTCTACTAAAAAGGGGTCTATAACGTCTATTCAAGCAGTTTATGTCCCTGCAGACGATTTGACCGACCCTGCTCCTGCTACCACATTTGCACATTTAGATGCTACTACTGTACTATCAAGAGGATTAGCTGCCAAAGGTATATATCCCGCAGTAGATCCTTTAGATTCAACGTCAACTATGTTACAACCCCGGATCGTTAGTGACGAACATTATAAAACTGCGCAAAGTGTTAAGCAAACGTTACAACGTTACAAAGAACTTCAGGACATTATAACTATCCTTGGATTGGACGAATTATCCGAAGAGGATCGTTTAACCGTAGCAAGAGCGCGAAAAATTGAGCGTTTCTTATCACAACCCTTTTTTGTGGCTGAAGTATTCACCGGTTCTACGGGAAAATATGTTGGTCTAGTAGAAACAATTCGAGGCTTTCAATTAATT-------------------------------------------------------------------------------------------------------------------------------------------------------------------------------------------------------------------------------------------------------------------------------------------------------------------------------------------------------------------------------------------------------------------------------------------------------------------------TTCTTTTTCAGAAAGAAATCAAAGATTTTTATTCTTCCTATATAATTCTCATGTATGTGAATATGAATCCATCTTTGTCTTTCTCCTGAACCAATCTTCTCATTTACGATCAACATCTTCTAGAGCCCTTGGTGAACGAATCTATTTCTATGGAAAAATAGAGCATCTTGGAGAAGTCTTGTCCAGGGCTTTTCAAGCCAATCTAGGGATATTCACCGATTCTTTCATGCATTATGTTAGGTATCAA-GGAAAATCAATTCTCGTTTCAAAAGGTACGTCT---CTTGTGATGAATAAATGGCAATATTACTTTGTAAATTTATGGCAATCTTATTTTTACTTGTGGTCTCAACCAAGAAGCATCCATCTAAATCAATTATCCAATCATTCCCTTGACTTTCTCGCTTATTTTTCAAGTGTGCGGCGAAGGACTTCAACAGTACGCAATCAAATGCTATCAAAGTTATTTCTAAGCGATAATGCTATTAAGAAGTTTGATACTTTTGTTCCAATTATTCCCCTGATTGGATCATTGGTTAAATACAAATTTTGTAATAGAGCAGGTTATCCCAGTAGTAAGGCGGTTTGGGTCGATTTAACAGATTCTCATATTATTGACCGATTCGGGCGTATATCCAGAAATCTTTCTCATTATTATAGTGGATCCTCAAAAAAAAAGAGTTTGTCTCGAATAAAGTATATACTTCAACTTTCTTGTGCTAGAACTTTAGCTCGTAAACACAAAAGTACTGTAAGGTCTTTTTTCAAAAGATTCGGATCGGAATTATTGGAAGAATTCTTTACGGCGGACGAACAAGCTCTTTCCTTGACCTTTCCCAGAGCTTCTTCTATTTCGC------------------------------------------------GGTCCTT------------------TATAGT-AAGATATAGC--ATAGATAGTTGGAATCCATTATGTAGCAG-TTGGGGAAAGAAA-GGGAATATTTCATTGCTACAATACAAGTATGGATGATTGAAACGAATACGCCATGTATTT-GGATATTT-CCCTTG-AACTGCGTAATATTTTTTATT----------TTCCACG-AATAGTAT-AAGGGAATTTTCCGAAGAGAAAATGG-----ATTATGGGAGTGTGTGACTTGAGCTATTGATTGGTCTGTGCAGATACGTGCTTTTATCTATCTGCCACATTGTAATTAATAAACCAATGTG----TCGTTGTTCCAACCATCGCGTAAGCCCCGTACAGAAGATAGGCTGGTTCGCTTGAAGAGAA-TCTTTTCTATGATCAGATCCGAATCATGTCGTACATGAGCACGCTCCGTAAGATC-----------------------------------------------------TAGTTCACTTAACTAAAAATTA---------AATAGTATTAAAATGCACTCATTTCCTCTGCATTGACACGAGCTATGAGACTATCGGAG-----TCAAAGAAAGGGTCTAAAGAATAAGCAAGGCTGGG-CTATATTAGTAACAAGTAAATCCTTTG--TATGTGTGTTTGTAATTAGTAAACGGTCTCTCAA-TATTTTGAGGCTAACCACCGATCG-----TAAGGTTTGAGACGACCCAGAAAGCAC------------------------------------TTGTTGAT--CATAT---CAT-----AATTTACTTTGTAAGCCTACTTGGGTAGTGAGTATTT----------ACTTGTAAGAA-CCGAATTC-TTT-TTG-GGCTAG-TTTC---------AAAAAGAA------TCCAGTC-------AATGGTTC-TTAC-------------GTAA-AACCATTCATA--------TCTCGTAT----ATGTATGTGTC------TAGATACCCTATCCATTTTA---------------------------------------GATGGATTCGTT-GGGTTCTTTT-GATTCTTGCTCGAGCCGGATGATGAAAAATTATCATGTCCGGTTCCTT-CGGGGGATGAATTTCTAAG-GGGGCTGCAGTAGCTGCTGAATCGTCTACTGGTACATGGACAACTGTGTGGACTGATGGGCTTACGAGCCTTGATCGTTACAAAGGGAGATGCTATCACATCGAGCCCGTTGCCGGAGAAGAAAATCAATTTATTGCTTATGTAGCTTACCCATTAGACCTTTTTGAAGAAGGTTCTGTTACTAACATGTTTACTTCCATTGTGGGTAATGTATTTGGATTTAAAGCACTGCGTGCTCTACGTCTAGAAGATTTGCGAATCCCACCTGCGTATATTAAAACATTCCAAGGCCCACCTCACGGCATCCAAGTTGAGAGAGATAAATTGAACAAGTATGGTCGTCCCCTGTTGGGATGTACTATTAAACCAAAATTAGGGTTATCCGCAAAAAACTACGGCAGAGCAGTTTATGAATGTCTTCGTGGTGGACTTGACTTTACTAAAGATGATGAGAACGTCAACTCCCAACCCTTTATGCGGTGGAGAGATCGTTTCTTATTTTGTGCCGAAGCAATTTATAAAGCACAGGCTGAAACAGGTGAAATCAAAGGACATTACTTGAATGCTACTGCGGGTACATCCGAAGAAATGATGAAAAGGGCTGTATTTGCCAGAGAGTTGGGAGTTCCTATCGTAATGCATGACTACATAACCGGGGGATTCACTGCAAATACTAGCTTGGCTCATTATTGCCGAGATAATGGTCTACTTCTTCACATCCACCGCGCAATGCATGCCGTTATTGATAGACAGAAGAATCATGGTATACACTTTCGTGTATTAGCTAAAGCCTTACGTATGTCTGGGGGAGATCATATTCACTCCGGGACAGTAGTAGGTAAACTTGAAGGGGAAAGAGAGATCACTTTGGGCTTTGTTGATTTACTGCGCGATGATTTTGTTGAAAAAGATCGAAGTCGCGGTATTTATTTCACTCAAGATTGGGTCTCTCTACCAGGTGTTCTGCCCGTGGCTTCAGGCGGTATTCACGTTTGGCATATGCCTGCTCTGACGGAGATTTTTGGGGATGATTCCGTACTACAGTTCGGGGGAGGAACTTTAGGACATCCTTGGGGAAATGCACCCGGTGCGGTAGCTAATCGAGTAGCTCTAGAAGCATGTGTACAAGCCCGTAATGAGGGACGTGAT------------------------------------------------------------------------------------------------------------------------------------------------------------------------------------------------------------------------------------------------------------------------------------------------------------------------------------------------------------------------------------------------------------------------------------------CCTCACGATTTTTAAAATCGACGGATTTTCCTATTACTATAAATTTCATTTTTGCCGGTATTGACATGTAGAATGGGACTCTATCTTTATTCTGGTCCGATTAATCAATTCTTCAAAAGATCTCTCAGACTGGGGAGTGAATGATTTGTCTATTCTTTCTTGAATAGGGAATATATTACACAACAATTCTTCCAGTTTTCATAGAAAAAATAA------------AGATTCGGGGCGTCATTAATCTTTAATCTTTTGATATTTCATAGGAT-------------------------------------------------TTCAGTACACATACCTT-ACC---------------------TATATATATATA-------------TTTTAGGCTTATCCTTCAAC-------------------------------------------------CTTTCGGAAGTTTCGATAAAAGAATTTCCCTATCAACGCAACACAATCAACCCCATTCGTTAGAACAGCTTCCATTGAGTCTCTGCACCTATCC-TTTTTGATTTTCGTTTTCTGAA-CCTTT-TGTTAT----TGTCAGAAAAC-CGGATTTGG-CT-CAGGAT-TGCCC
	Campanula_brixiensis_3     ---------------------------------------------ATTATTAGGAAACAATCGAGTTAGGGCTGTAGCCATGAGTGCTACAGACGGTCTAATGAGAGGAATGGAAGTGATTGATACGGGCACTCCTCTAAGTGTTCCGGTCGGTGGAGCGACTCTCGGACGAATTTTCAATGTGCTTGGAGAGCCCATTGATAATTTGGGTCCTGTAGATACTCGCACAACATCGCCTATTCATAGATCTGCGCCTGCCTTTATCGATTTAGATACAAAATTATCTATTTTTGAAACCGGAATTAAAGTAGTCGATCTTTTAGCCCCTTATCGCCGTGGAGGAAAAATCGGACTATTCGGAGGAGCTGGGGTGGGGAAGACAGTACTTATTATGGAATTGATTAATAATATTGCCAAAGCTCACGGCGGTGTATCTGTATTT-GGCGGAGTCGGTGAACGTACTCGTGAAGGAAATGATCTTTACAAGGAAATGAAAGACTCTGGAGTAATTAATGAACAAAAGCTTGCAGAATCAAAAGTGGCTTTAGTTTATGGTCAGATGAATGAACCGCCGGGAGCTCGTATGAGAGTTGGTTT-GACTGCCTTAACTATGGCTGAATATTTCCGAGATGTTAATAAACAAGACGTACTTCTCTTTATCGACAATATCTTCCGGTTTGTCCAAGCAGGATCTGAAGTCTCGGCCTTGTTGGGTAGAATGCCTTCCGCTGTGGGTTATCAACCTACCCTTAGTACTGAAATGGGGTCTTTACAAGAAAGAATTACTTCTACTAAAAAGGGGTCTATAACGTCTATTCAAGCAGTTTATGTCCCTGCAGACGATTTGACCGACCCTGCTCCTGCTACCACATTTGCACATTTAGATGCTACTACTGTACTATCAAGAGGATTAGCTGCCAAAGGTATATATCCCGCAGTAGATCCTTTAGATTCAACGTCAACTATGTTACAACCCCGGATCGTTAGTGACGAACATTATAAAACTGCGCAAAGTGTTAAGCAAACGTTACAACGTTACAAAGAACTTCAGGACATTATAACTATCCTTGGATTGGACGAATTATCCGAAGAGGATCGTTTAACCGTAGCAAGAGCGCGAAAAATTGAGCGTTTCTTATCACAACCCTTTTTTGTGGCTGAAGTATTCACCGGTTCTACGGGAAAATATGTTGGTCTAGTAGAAACAATTCGAGGCTTTCAATTAATT-------------------------------------------------------------------------------------------------------------------------------------------------------------------------------------------------------------------------------------------------------------------------------------------------------------------------------------------------------------------------------------------------------------------------------------------------------------GAAAGTAGGTCTTTCTTTTTCAGAAAGAAATCAAAGATTTTTATTCTTCCTATATAATTCTCATGTATGTGAATATGAATCCATCTTTGTCTTTCTCCTGAACCAATCTTCTCATTTACGATCAACATCTTCTAGAGCCCTTGGTGAACGAATCTATTTCTATGGAAAAATAGAGCATCTTGGAGAAGTCTTGTCCAGGGCTTTTCAAGCCAATCTAGGGATATTCACCGATTCTTTCATGCATTATGTTAGGTATCAA-GGAAAATCAATTCTCGTTTCAAAAGGTACGTCT---CTTGTGATGAATAAATGGCAATATTACTTTGTAAATTTATGGCAATCTTATTTTTACTTGTGGTCTCAACCAAGAAGCATCCATCTAAATCAATTATCCAATCATTCCCTTGACTTTCTCGCTTATTTTTCAAGTGTGCGGCGAAGGACTTCAACAGTACGCAATCAAATGCTATCAAAGTTATTTCTAAGCGATAATGCTATTAAGAAGTTTGATACTTTTGTTCCAATTATTCCCCTGATTGGATCATTGGTTAAATACAAATTTTGTAATAGAGCAGGTTATCCCAGTAGTAAGGCGGTTTGGGTCGATTTAACAGATTCTCATATTATTGACCGATTCGGGCGTATATCCAGAAATCTTTCTCATTATTATAGTGGATCCTCAAAAAAAAAGAGTTTGTCTCGAATAAAGTATATACTTCAACTTTCTTGTGCTAGAACTTTAGCTCGTAAACACAAAAGTACTGTAAGGTCTTTTTTCAAAAGATTCGGATCGGAATTATTGGAAGAATTCTTTACGGCGGACGAACAAGCTCTTTCCTTGACCTTTCCCAGAGCTTCTTCTATTTCGC------------------------------------------------GGTCCTT------------------TATAGTAAAGATATAGC--ATAGATAGTTGGAATCCATTATGTAGCAG-TTGGGGAAAGAAA-GGGAATATTTCATTGCTACAATACAAGTATGGATGATTGAAACGAATACGCCATGTATTT-GGATATTT-CCCTTG-AACTGCGTAATATTTTTTATT----------TTCCACG-AATAGTAT-AAGGGAATTTTCCGAAGAGAAAATGG-----ATTATGGGAGTGTGTGACTTGAGCTATTGATTGGTCTGTGCAGATACGTGCTTTTATCTATCTGCCACATTGTAATTAATAAACCAATGTG----TCGTTGTTCCAACCATCGCGTAAGCCCCGTACAGAAGATAGGCTGGTTCGCTTGAAGAGAA-TCTTTTCTATGATCAGATCCGAATCATGTCGTACATGAGCACGCTCCGTAAGATC-----------------------------------------------------TAGTTCACTTAACTAAAAATTA---------AATAGTATTAAAATGCACTCATTTCCTCTGCATTGACACGAGCTATGAGACTATCGGAG-----TCAAAGAAAGGGTCTAAAGAATAAGCAAGGCTGGG-CTATATTAGTAACAAGTAAATCCTTTG--TATGTGTGTTTGTAATTAGTAAACGGTCTCTCAA-TATTTTGAGGCTAACCACCGATCG-----TAAGGTTTGAGACGACCCAGAAAGCAC------------------------------------TTGTTGAT--CATAT---CAT-----AATTTACTTTGTAAGCCTACTTGGGTAGTGAGTATTT----------ACTTGTAAGAA-CCGAATTC-TTT-TTG-GGCTAG-TTTC---------AAAAAGAA------TCCAGTC-------AATGGTTC-TTAC-------------GTAA-AACCATTCATA--------TCTCGTAT----ATGTATGTGTC------TAGATACCCTATCCATTTTA---------------------------------------GATGGATTCGTT-GGGTTCTTTT-GATTCTTGCTCGAGCCGGATGATGAAAAATTATCATGTCCGGTTCCTT-CGGGGGATGAATTTCTAAG----GCTGCAGTAGCTGCTGAATCGTCTACTGGTACATGGACAACTGTGTGGACTGATGGGCTTACGAGCCTTGATCGTTACAAAGGGAGATGCTATCACATCGAGCCCGTTGCCGGAGAAGAAAATCAATTTATTGCTTATGTAGCTTACCCATTAGACCTTTTTGAAGAAGGTTCTGTTACTAACATGTTTACTTCCATTGTGGGTAATGTATTTGGATTTAAAGCACTGCGTGCTCTACGTCTAGAAGATTTGCGAATCCCACCTGCGTATATTAAAACATTCCAAGGCCCACCTCACGGCATCCAAGTTGAGAGAGATAAATTGAACAAGTATGGTCGTCCCCTGTTGGGATGTACTATTAAACCAAAATTAGGGTTATCCGCAAAAAACTACGGCAGAGCAGTTTATGAATGTCTTCGTGGTGGACTTGACTTTACTAAAGATGATGAGAACGTCAACTCCCAACCCTTTATGCGGTGGAGAGATCGTTTCTTATTTTGTGCCGAAGCAATTTATAAAGCACAGGCTGAAACAGGTGAAATCAAAGGACATTACTTGAATGCTACTGCGGGTACATCCGAAGAAATGATGAAAAGGGCTGTATTTGCCAGAGAGTTGGGAGTTCCTATCGTAATGCATGACTACATAACCGGGGGATTCACTGCAAATACTAGCTTGGCTCATTATTGCCGAGATAATGGTCTACTTCTTCACATCCACCGCGCAATGCATGCCGTTATTGATAGACAGAAGAATCATGGTATACACTTTCGTGTATTAGCTAAAGCCTTACGTATGTCTGGGGGAGATCATATTCACTCCGGGACAGTAGTAGGTAAACTTGAAGGGGAAAGAGAGATCACTTTGGGCTTTGTTGATTTACTGCGCGATGATTTTGTTGAAAAAGATCGAAGTCGCGGTATTTATTTCACTCAAGATTGGGTCTCTCTACCAGGTGTTCTGCCCGTGGCTTCAGGCGGTATTCACGTTTGGCATATGCCTGCTCTGACGGAGATTTTTGGGGATGATTCCGTACTACAGTTCGGGGGAGGAACTTTAGGACATCCTTGGGGAAATGCACCCGGTGCGGTAGCTAATCGAGTAGCTCTAGAAGCATGTGTACAAGCCC-------------------------------------------------------------------------------------------------------------------------------------------------------------------------------------------------------------------------------------------------------------------------------------------------------------------------------------------------------------------------------------------------------------------------------------------------------------------------------------TTTCCTATTACTATAAATTTCATTTTTGCCGGTATTGACATGTAGAATGGGACTCTATCTTTATTCTGGTCCGATTAATCAATTCTTCAAAAGATCTCTCAGACTGGGGAGTGAATGATTTGTCTATTCTTTCTTGAATAGGGAATATATTACACAACAATTCTTCCAGTTTTCATAGAAAAAATAA------------AGATTCGGGGCGTCATTAATCTTTAATCTTTTGATATTTCATAGGAT-------------------------------------------------TTCAGTACACATACCTT-ACC---------------------TATATATATATA-------------TTTTAGGCTTATCCTTCAAC-------------------------------------------------CTTTCGGAAGTTTCGATAAAAGAATTTCCCTATCAACGCAACACAATCAACCCC---------------------------------------------------------------------------------------------------------------------
	Campanula_brixiensis_4     ---------------------------------------------ATTATTAGGAAACAATCGAGTTAGGGCTGTAGCCATGAGTGCTACAGACGGTCTAATGAGAGGAATGGAAGTGATTGATACGGGCACTCCTCTAAGTGTTCCGGTCGGTGGAGCGACTCTCGGACGAATTTTCAATGTGCTTGGAGAGCCCATTGATAATTTGGGTCCTGTAGATACTCGCACAACATCGCCTATTCATAGATCTGCGCCTGCCTTTATCGATTTAGATACAAAATTATCTATTTTTGAAACCGGAATTAAAGTAGTCGATCTTTTAGCCCCTTATCGCCGTGGAGGAAAAATCGGACTATTCGGAGGAGCTGGGGTGGGGAAGACAGTACTTATTATGGAATTGATTAATAATATTGCCAAAGCTCACGGCGGTGTATCTGTATTT-GGCGGAGTCGGTGAACGTACTCGTGAAGGAAATGATCTTTACAAGGAAATGAAAGACTCTGGAGTAATTAATGAACAAAAGCTTGCAGAATCAAAAGTGGCTTTAGTTTATGGTCAGATGAATGAACCGCCGGGAGCTCGTATGAGAGTTGGTTT-GACTGCCTTAACTATGGCTGAATATTTCCGAGATGTTAATAAACAAGACGTACTTCTCTTTATCGACAATATCTTCCGGTTTGTCCAAGCAGGATCTGAAGTCTCGGCCTTGTTGGGTAGAATGCCTTCCGCTGTGGGTTATCAACCTACCCTTAGTACTGAAATGGGGTCTTTACAAGAAAGAATTACTTCTACTAAAAAGGGGTCTATAACGTCTATTCAAGCAGTTTATGTCCCTGCAGACGATTTGACCGACCCTGCTCCTGCTACCACATTTGCACATTTAGATGCTACTACTGTACTATCAAGAGGATTAGCTGCCAAAGGTATATATCCCGCAGTAGATCCTTTAGATTCAACGTCAACTATGTTACAACCCCGGATCGTTAGTGACGAACATTATAAAACTGCGCAAAGTGTTAAGCAAACGTTACAACGTTACAAAGAACTTCAGGACATTATAACTATCCTTGGATTGGACGAATTATCCGAAGAGGATCGTTTAACCGTAGCAAGAGCGCGAAAAATTGAGCGTTTCTTATCACAACCCTTTTTTGTGGCTGAAGTATTCACCGGTTCTACGGGAAAATATGTTGGTCTAGTAGAAACAATTCGAGGCTTTCAATTAATT--------------------------------------------------------------------------------------------------------------------------------------------------------------------------------------------------------------------------------------------------------------------------------------------------------------------------------------------------------------------------------------------------------------------------------------------CTTATT---ACGTCAAAGAAAGTAGGTCTTTCTTTTTCAGAAAGAAATCAAAGATTTTTATTCTTCCTATATAATTCTCATGTATGTGAATATGAATCCATCTTTGTCTTTCTCCTGAACCAATCTTCTCATTTACGATCAACATCTTCTAGAGCCCTTGGTGAACGAATCTATTTCTATGGAAAAATAGAGCATCTTGGAGAAGTCTTGTCCAGGGCTTTTCAAGCCAATCTAGGGATATTCACCGATTCTTTCATGCATTATGTTAGGTATCAA-GGAAAATCAATTCTCGTTTCAAAAGGTACGTCT---CTTGTGATGAATAAATGGCAATATTACTTTGTAAATTTATGGCAATCTTATTTTTACTTGTGGTCTCAACCAAGAAGCATCCATCTAAATCAATTATCCAATCATTCCCTTGACTTTCTCGCTTATTTTTCAAGTGTGCGGCGAAGGACTTCAACAGTACGCAATCAAATGCTATCAAAGTTATTTCTAAGCGATAATGCTATTAAGAAGTTTGATACTTTTGTTCCAATTATTCCCCTGATTGGATCATTGGTTAAATACAAATTTTGTAATAGAGCAGGTTATCCCAGTAGTAAGGCGGTTTGGGTCGATTTAACAGATTCTCATATTATTGACCGATTCGGGCGTATATCCAGAAATCTTTCTCATTATTATAGTGGATCCTCAAAAAAAAAGAGTTTGTCTCGAATAAAGTATATACTTCAACTTTCTTGTGCTAGAACTTTAGCTCGTAAACACAAAAGTACTGTAAGGTCTTTTTTCAAAAGATTCGGATCGGAATTATTGGAAGAATTCTTTACGGCGGACGAACAAGCTCTTTCCTTGACCTTTCCCAGAGCTTCTTCTATTTCGC------------------------------------------------GGTCCTT------------------TATAGTAAAGATATAGC--ATAGATAGTTGGAATCCATTATGTAGCAG-TTGGGGAAAGAAA-GGGAATATTTCATTGCTACAATACAAGTATGGATGATTGAAACGAATACGCCATGTATTT-GGATATTT-CCCTTG-AACTGCGTAATATTTTTTATT----------TTCCACG-AATAGTAT-AAGGGAATTTTCCGAAGAGAAAATGG-----ATTATGGGAGTGTGTGACTTGAGCTATTGATTGGTCTGTGCAGATACGTGCTTTTATCTATCTGCCACATTGTAATTAATAAACCAATGTG----TCGTTGTTCCAACCATCGCGTAAGCCCCGTACAGAAGATAGGCTGGTTCGCTTGAAGAGAA-TCTTTTCTATGATCAGATCCGAATCATGTCGTACATGAGCACGCTCCGTAAGATC-----------------------------------------------------TAGTTCACTTAACTAAAAATTA---------AATAGTATTAAAATGCACTCATTTCCTCTGCATTGACACGAGCTATGAGACTATCGGAG-----TCAAAGAAAGGGTCTAAAGAATAAGCAAGGCTGGG-CTATATTAGTAACAAGTAAATCCTTTG--TATGTGTGTTTGTAATTAGTAAACGGTCTCTCAA-TATTTTGAGGCTAACCACCGATCG-----TAAGGTTTGAGACGACCCAGAAAGCAC------------------------------------TTGTTGAT--CATAT---CAT-----AATTTACTTTGTAAGCCTACTTGGGTAGTGAGTATTT----------ACTTGTAAGAA-CCGAATTC-TTT-TTG-GGCTAG-TTTC---------AAAAAGAA------TCCAGTC-------AATGGTTC-TTAC-------------GTAA-AACCATTCATA--------TCTCGTAT----ATGTATGTGTC------TAGATACCCTATCCATTTTA---------------------------------------GATGGATTCGTT-GGGTTCTTTT-GATTCTTGCTCGAGCCGGATGATGAAAAATTATCATGTCCGGTTCCTT-CGGGGGATGAATTTCTAAG--GGGCTGCAGTAGCTGCTGAATCGTCTACTGGTACATGGACAACTGTGTGGACTGATGGGCTTACGAGCCTTGATCGTTACAAAGGGAGATGCTATCACATCGAGCCCGTTGCCGGAGAAGAAAATCAATTTATTGCTTATGTAGCTTACCCATTAGACCTTTTTGAAGAAGGTTCTGTTACTAACATGTTTACTTCCATTGTGGGTAATGTATTTGGATTTAAAGCACTGCGTGCTCTACGTCTAGAAGATTTGCGAATCCCACCTGCGTATATTAAAACATTCCAAGGCCCACCTCACGGCATCCAAGTTGAGAGAGATAAATTGAACAAGTATGGTCGTCCCCTGTTGGGATGTACTATTAAACCAAAATTAGGGTTATCCGCAAAAAACTACGGCAGAGCAGTTTATGAATGTCTTCGTGGTGGACTTGACTTTACTAAAGATGATGAGAACGTCAACTCCCAACCCTTTATGCGGTGGAGAGATCGTTTCTTATTTTGTGCCGAAGCAATTTATAAAGCACAGGCTGAAACAGGTGAAATCAAAGGACATTACTTGAATGCTACTGCGGGTACATCCGAAGAAATGATGAAAAGGGCTGTATTTGCCAGAGAGTTGGGAGTTCCTATCGTAATGCATGACTACATAACCGGGGGATTCACTGCAAATACTAGCTTGGCTCATTATTGCCGAGATAATGGTCTACTTCTTCACATCCACCGCGCAATGCATGCCGTTATTGATAGACAGAAGAATCATGGTATACACTTTCGTGTATTAGCTAAAGCCTTACGTATGTCTGGGGGAGATCATATTCACTCCGGGACAGTAGTAGGTAAACTTGAAGGGGAAAGAGAGATCACTTTGGGCTTTGTTGATTTACTGCGCGATGATTTTGTTGAAAAAGATCGAAGTCGCGGTATTTATTTCACTCAAGATTGGGTCTCTCTACCAGGTGTTCTGCCCGTGGCTTCAGGCGGTATTCACGTTTGGCATATGCCTGCTCTGACGGAGATTTTTGGGGATGATTCCGTACTACAGTTCGGGGGAGGAACTTTAGGACATCCTTGGGGAAATGCACCCGGTGCGGTAGCTAATCGAGTAGCTCTAGAAGCATGTGTACAAGCCCGTAATGAGGGACGTGAT------------------------------------------------------------------------------------------------------------------------------------------------------------------------------------------------------------------------------------------------------------------------------------------------------------------------------------------------------------------------------------------------------------------------------------------CCTCACGATTTTTAAAATCGACGGATTTTCCTATTACTATAAATTTCATTTTTGCCGGTATTGACATGTAGAATGGGACTCTATCTTTATTCTGGTCCGATTAATCAATTCTTCAAAAGATCTCTCAGACTGGGGAGTGAATGATTTGTCTATTCTTTCTTGAATAGGGAATATATTACACAACAATTCTTCCAGTTTTCATAGAAAAAATAA------------AGATTCGGGGCGTCATTAATCTTTAATCTTTTGATATTTCATAGGAT-------------------------------------------------TTCAGTACACATACCTT-ACC---------------------TATATATATATA-------------TTTTAGGCTTATCCTTCAAC-------------------------------------------------CTTTCGGAAGTTTCGATAAAAGAATTTCCCTATCAACGCAACACAATCAACCCCATTCGTTAGAACAGCTTCCATTGAGTCTCTGCACCTATCC-TTTTTGATTTTCGTTTTCTGAA-CCTTT-TGTTAT----TGTCAGAAAAC-CGGATTTGG-CT-CAGGAT-TGCCC
	Campanula_caespitosa       ---------------------------------------------ATTATTAGGAAACAATCGAGTTAGGGCTGTAGCCATGAGTGCTACAGACGGTCTAATGAGAGGAATGGAAGTGATTGATACGGGCACTCCTCTAAGTGTTCCGGTCGGTGGAGCGACTCTCGGACGAATTTTCAATGTGCTTGGAGAGCCCATTGATAATTTGGGTCCTGTAGATACTCGCACAACATCGCCTATTCATAGATCTGCGCCTGCCTTTATCGATTTAGATACAAAATTATCTATTTTTGAAACCGGAATTAAAGTAGTCGATCTTTTAGCCCCTTATCGCCGTGGAGGAAAAATCGGACTATTCGGAGGAGCTGGGGTGGGGAAGACAGTACTTATTATGGAATTGATTAATAATATTGCCAAAGCTCACGGCGGTGTATCTGTATTT-GGCGGAGTCGGTGAACGTACTCGTGAAGGAAATGATCTTTACAAGGAAATGAAAGACTCTGGAGTAATTAATGAACAAAAGCTTGCAGAATCAAAAGTGGCTTTAGTTTATGGTCAGATGAATGAACCGCCGGGAGCTCGTATGAGAGTTGGTTT-GACTGCCTTAACTATGGCTGAATATTTCCGAGATGTTAATAAACAAGACGTACTTCTCTTTATCGACAATATCTTCCGGTTTGTCCAAGCAGGATCTGAAGTCTCGGCCTTGTTGGGTAGAATGCCTTCTGCTGTGGGTTATCAACCTACCCTTAGTACTGAAATGGGGTCTTTACAAGAAAGAATTACTTCTACTAAAAAGGGGTCTATAACGTCTATTCAAGCAGTTTATGTCCCTGCAGACGATTTGACCGACCCTGCTCCTGCTACCACATTTGCACATTTAGATGCTACTACTGTACTATCAAGAGGATTAGCTGCCAAAGGTATATATCCCGCAGTAGATCCGTTAGATTCAACGTCAACTATGTTACAACCCCGGATCGTTAGTGACGAACATTATAAAACTGCGCAAAGTGTTAAGCAAACGTTACAACGTTACAAAGAACTTCAGGACATTATAACTATCCTTGGATTGGACGAATTATCCGAAGAGGATCGTTTAACCGTAGCCAGAGCGCGAAAAATTGAGCGTTTCTTATCACAACCCTTTTTTGTGGCTGAAGTATTCACCGGTTCTACGGGAAAATATGTT----------------------------------------------------------------------------------------------------------------------------------------------------------------------------------------------------------------------------------------------------------------------------------------------------------------------------------------------------------------------------------------------------------------------------------------------------------CGAGTTTCATAATTGGAATAGTCTTATT---ACGTCAAAGAAAGTAGGTCTTTCTTTTTCAGAAAGAAATCAAAGATTTTTATTCTTCCTATATAATTCTCATGTATGTGAATATGAATCCATCTTTGTCTTTCTCCTGAACCAATCTTCTCATTTACGATCAACATCTTCTAGAGCCCTTGGTGAACGAATCTATTTCTATGGAAAAATAGAGCATCTTGGAGAAGTCTTGTCCAGGGCTTTTCAAGCCAATCTAGGGATATTCACCGATTCTTTCATGCATTATGTTAGGTATCAA-GGAAAATCAATTCTCGTTTCAAAAGGTACGTCT---CTTGTGATGAATAAATGGCAATATTACTTTGTAAATTTATGGCAATCTTATTTTTACTTGTGGTCGCAACCAAGAAGCATCCATATAAATCAATTATCCAATCATTCCCTTGACTTTCTCGCTTATTTTTCAAGTGTGCGGCGAAGGACTTCAACAGTACGCAATCAAATGCTAGCAAAGTTATTTCTAAGCGATAATGCTATTAAGAAGTTTGATACTTTTGTTCCAATTATTCCCCTGATTGGATCATTGGCTAAATACAAATTTTGTAATAGAGCAGGTTATCCCAGTAGTAAGGCGGTTTGGGTCGATTTAGCAGATTCTGATATTATTGACCGATTTGGGCGTATATCGAGAAATCTTTCTCATTATTATAGTGGATCCTCAAAAAAAAAGAGTTTGTCTCGAATAAAGTATATACTTCAACTTTCTTGTGCTAGAACTTTAGCTCGTAAACACAAAAGTACTGTAAGGTCTTTTTTCAAAAGATTCGGATCGGAATTATTGGAAGAATTCTTTGCGGCGGACGAACAAGCTCTTTCCTTGACCTTTCCCAGAGCTTCTTCTATTTCGC------------------------------------------------GGTCCTT------------------TATAGTAAAGATATAGC--ATAGATAGTTGGAATCCATTATGTAGCAG-TTGGGGAAAGAAG-GGGAATATTTCATTGCTACAATACAAGTATGGATGATTGAAACTAATACGCCATGTATTT-GGATATTT-CCCTTG-AACTGCGTAATATTTTTTATT----------TTCCACG-AATAGTAT-AAGGGAATTTTCCGAAGAGAAAATGG-----ATTATGGGAGTGTGTGACTTGAGCTATTGATTGGTCTGTGCAGATACGTGCTTTTATCTATCTGCCACATTGTAATTAATAAACCAATGTG----TCGTTGTTCCAACCATCGCGTAAGCCCCGTACAGAAGATAGGCTGGTTCGCTTGAAGAGAA-TCTTTTCTATGATCAGATCCGAATCATGTCGTACATGAGCAGGCTCCGTAAGATC-----------------------------------------------------TAGTTCACTTAACTAAAAATGA---------AATAGTATTAAAATGCACTCATTTCCTCTGCATTGACACGAGCTATGAGACTATCGGAG-----TCAAAGAAAGGGTCTAAAGAATAAGCAAGGCTGGG-CTATATTAGTAACAAGTAAATCCTTTG--TATGTGTGTTTGTAATTAGTAAATGGTCTCTCAA-TATTTTGAGGCTAACCACCGATCG-----TAAGGTTTGAGACGACCCAGAAAGCAC------------------------------------TTG---AT--CATAT---CAT-----GATTTACTTTGTAAGCCTACTTGGGTAGTGAGTATTT----------ACTTGTAAGAA-CCGAATTA-TTT-TTG-GGCTAG-TTTC---------AAAAAGAA------TCCAGTC-------AATGGTTC-TTAG-------------GTAA-AACCATTC-----------------AT----ATGTATGTGTC------TAGATACCCTATCCATTTTA---------------------------------------GATGGATTCGTT-TGGTTCTTTT-GATTCTTGCTCGAGCCGGATGATGAAAAATTATCATGTCCGGTTCCTT-CGGGGGATGAATTT------GGGGCTGCAGTAGCTGCCGAATCGTCTACTGGTACATGGACAACTGTGTGGACTGATGGGCTTACGAGCCTTGATCGTTACAAAGGGAGATGCTATCACATCGAGCCCGTTGCCGGAGAAGAAAATCAATTTATTGCTTATGTAGCTTACCCATTAGACCTTTTTGAAGAAGGTTCTGTTACTAACATGTTTACTTCCATTGTGGGTAATGTATTTGGATTTAAAGCACTGCGTGCTCTACGTCTAGAAGATTTGCGAATCCCACCTGCGTATATTAAAACATTCCAAGGCCCACCTCACGGCATCCAAGTTGAGAGAGATAAATTGAACAAGTATGGTCGTCCCCTGTTGGGATGTACTATTAAACCAAAATTAGGGTTATCCGCAAAAAACTACGGCAGAGCAGTTTATGAATGTCTTCGTGGTGGACTTGACTTTACTAAAGATGATGAGAACGTCAACTCCCAACCCTTTATGCGGTGGAGAGATCGTTTCTTATTTTGTGCCGAAGCAATTTATAAAGCACAGGCTGAAACAGGTGAAATCAAAGGACATTACTTGAATGCTACTGCGGGTACATCCGAAGAAATGATGAAAAGGGCTGTATTTGCCAGAGAGTTGGGAGTTCCTATCATAATGCATGACTACATAACAGGGGGATTCACTGCAAATACTAGTTTGGCTCATTATTGCCGAGATAATGGTCTACTTCTTCACATCCACCGCGCAATGCATGCCGTTATTGATAGACAGAAGAATCATGGTATGCACTTTCGTGTATTAGCTAAAGCCTTACGTATGTCTGGTGGAGATCATATTCACTCCGGGACAGTAGTAGGTAAACTTGAAGGGGAAAGAGAGATCACTTTGGGCTTTGTTGATTTACTGCGCGATGATTTTGTTGAAAAAGATCGAAGTCGCGGTATTTATTTCACTCAAGATTGGGTCTCTCTACCAGGTGTTCTGCCCGTGGCTTCAGGCGGTATTCACGTTTGGCATATGCCTGCTCTGACGGAGATTTTTGGGGATGATTCCGTACTACAGTTCGGGGGAGGAACTTTAGGACATCCTTGGGGAAATGCACCCGGTGCGGTAGCTAATCGAGTAGCTCTAGAAGCATGTGTACAAGCCCGT---------------------------------------------------------------------------------------------------------------------------------------------------------------------------------------------------------------------------------------------------------------------------------------------------------------------------------------------------------------------------------------------------------------------------------------------------------CCTCACGATTTTAAAAATCGACGGATTTTCCTATTACTATAAATTTCATTGTTGCCGGTATTGACATGTAGAATGGGACTCTATCTTTATTCTGGTCCGATTAATCAATTCTTCAAAAGATCTCTCAGACTGGGGAGTTAATGATTTGTCTATTCTTTCTTGAATAGGGAATATATTACACAACAATTCTTCCAGTTTTCATATAAAAAATAC------------AGATTCGGGGCGTCATTAATCTT-------TTGATATTTCATAGGAT-------------------------------------------------TTCAGTACACATACCTT-ACC-----------------------TATATATATA-------------TTTTAGGCTTATCCTTCAAC-------------------------------------------------CTTCCGGAAGTTTCGATAAAAGAATTTCGCTATCAACGCAACACAATCAACCCCATTCGTTAGAACAGCTTCCATTGAGTCTCTGCACCTATCC-TTTTTGATTTTCGCTTTCTGAA-CCTTT-TGTTAT----TGTCAGAAAAC-CGGATTTGG-CT-CAGGAT-TGCCC
	Campanula_carnica          ---------------------------------------------------------------------GGCTGTAGCCATGAGTGCTACAGACGGTCTAATGAGAGGAATGGAAGTGATTGATACGGGCACTCCTCTAAGTGTTCCGGTCGGTGGAGCGACTCTCGGACGAATTTTCAATGTGCTTGGAGAGCCCATTGATAATTTGGGTCCTGTAGATACTCGCACAACATCGCCTATTCATAGATCTGCGCCTGCCTTTATCGATTTAGATACAAAATTATCTATTTTTGAAACCGGAATTAAAGTAGTCGATCTTTTAGCCCCTTATCGCCGTGGAGGAAAAATCGGACTATTCGGAGGAGCTGGGGTGGGGAAGACAGTACTTATTATGGAATTGATTAATAATATTGCCAAAGCTCACGGCGGTGTATCTGTATTT-GGCGGAGTCGGTGAACGTACTCGTGAAGGAAATGATCTTTACGAGGAAATGAAAGACTCTGGAGTAATTAATGAACAAAAGCTTGCAGAATCAAAAGTGGCTTTAGTTTATGGTCAGATGAATGAACCGCCGGGAGCTCGTATGAGAGTTGGTTT-GACTGCCTTAACTATGGCTGAATATTTCCGAGATGTTAATAAACAAGACGTACTTCTCTTTATCGACAATATCTTCCGGTTTGTCCAAGCAGGATCTGAAGTCTCGGCCTTGTTGGGTAGAATGCCTTCCGCTGTGGGTTATCAACCTACCCTTAGTACTGAAATGGGGTCTTTACAAGAAAGAATTACTTCTACTAAAAAGGGGTCTATAACGTCTATTCAAGCAGTTTATGTCCCTGCAGACGATTTGACCGACCCTGCTCCTGCTACCACATTTGCACATTTAGATGCTACTACTGTACTATCAAGAGGATTAGCTGCCAAAGGTATATATCCCGCAGTAGATCCTTTAGATTCAACGTCAACTATGTTACAACCCCGGATCGTTAGTGACGAACATTATAAAACTGCGCAAAGTGTTAAGCAAACGTTACAACGTTACAAAGAACTTCAGGACATTATAACTATCCTTGGATTGGACGAATTATCCGAAGAGGATCGTTTAACCGTAGCAAGAGCGCGAAAAATTGAGCGTTTCTTATCACAACCCTTTTTTGTGGCTGAAGTATTCACCGGTTCTACGGGAAAATATGTT-------------------------------------------------------------------------------------------------------------------------------------------------------------------------------------------------------------------------------------------------------------------------------------------------------------------------------------------------------------------------------------------------------------------------------------------------------------------------------------------------------------------------------------------------------------------------------------------------------------------------------------TAGAGCCCTTGGTGAACGAATCTATTTCTATGGAAAAATAGAGCATCTTGGAGAAGTCTTGTCCAGGGCTTTTCAAGCCAATCTAGGGATATTCACCGATTCTTTCATGCATTATGTTAGGTATCAA-GGAAAATCAATTCTCGTTTCAAAAGGTACGTCT---CTTGTGATGAATAAATGGCAATATTACTTTGTAAATTTATGGCAATCTTATTTTTACTTGTGGTCTCAACCAAGAAGCATCCATATAAATCAATTATCCAATCATTCCCTTGACTTTCTCGCTTATTTTTCAAGTGTGCGGCGAAGGACTTCAACAGTACGCAATCAAATGCTATCAAAGTTATTTCTAAGCGATAATGCTATTAAGAAGTTTGATACTTTTGTTCCAATTATTCCCCTGATTGGATCATTGGTTAAATACAAATTTTGTAATAGAGCAGGTTATCCCAGTAGTAAGGCGGTTTGGGTCGATTTAACAGATTCTCATATTATTGACCGATTCGGGCGTATATCCAGAAATCTTTCTCATTATTATAGTGGATCCTCAAAAAAAAAGAGTTTGTCTCGAATAAAGTATATACTTCAACTTTCTTGTGCTAGAACTTTAGCTCGTAAACACAAAAGTACTGTAAGGTCTTTTTTCAAAAGATTCGGATCGGAATTATTGGAAGAATTCTTTACGGCGGACGAACAAGCTCTTTCCTTGACCTTTCCCAGAGCTTCTTCTATTTCGC------------------------------------------------GGTCCTT------------------TATAGTAAAGATATAGC--ATAGATAGTTGGAATCCATTATGTAGTAG-TTGGGGAAAGAAA-GGGAATATTTCATTGCTACAATACAAGTATGGATGATTGAAACGAATACGCCATGTATTT-GGATATTT-CCCTTG-AACTGCGTAATATTTTTTATT----------TTCCACG-AATAGTAT-AAGGGAATTTTCCGAAGAGAAAATGG-----ATTATGGGAGTGTGTGACTTGAGCTATTGATTGGTCTGTGCAGATACGTGCTTTTATCTATCTGCCACATTGTAATTAATAAACCAATGTG----TCGTTGTTCCAACCATCGCGTAAGCCCCGTACAGAAGATAGGCTGGTTCGCTTGAAGAGAA-TCTTTTCTATGATCAGATCCGAATCATGTCGTACATGAGCACGCTCCGTAAGATC-----------------------------------------------------TAGTTCACTTAACTAAAAATTA---------AATAGTATTAAAATGCACTCATTTCCTCTGCATTGACACGAGCTATGAGACTATCGGAG-----TCAAAGAAAGGGTCTAAAGAATAAGCAAGGCTGGG-CTATATTAGTAACAAGTAAATCCTTTG--TATGTGTGTTTGTAATTAGTAAATGGTCTCTCAA-TATTTTGAGGCTAACCACCGATCG-----TAAGGTTTGAGACGACCCAGAAAGCAC------------------------------------TTGTTGAT--CATAT---CAT-----AATTTACTTTGTAAGCCTACTTGGGTAGTGAGTATTT----------ACTTGTAAGAA-CCGAATTC-TTT-TTG-GGCTAG-TTTC---------AAAAAGAA------TCCAGTC-------AATGGTTC-TTAC-------------GTAA-AACCATTCATA--------TCTCGTAT----ATGTATGTGTC------TAGATACCCTATCCATTTTA---------------------------------------GATGGATTCGTT-TGGTTCTTTT-GATTCTTGCTCGAGCCGGATGATGAAAAATTATCATGTCCGGTTCCTT-CGGGGGATGAATTTCTAAG--GGGCTGCAGTAGCTGCTGAATCGTCTACTGGTACATGGACAACTGTGTGGACTGATGGGCTTACGAGCCTTGATCGTTACAAAGGGAGATGCTATCACATCGAGCCCGTTGCCGGAGAAGAAAATCAATTTATTGCTTATGTAGCTTACCCATTAGACCTTTTTGAAGAAGGTTCTGTTACTAACATGTTTACTTCCATTGTGGGTAATGTATTTGGATTTAAAGCACTGCGTGCTCTACGTCTAGAAGATTTGCGAATCCCACCTGCGTATATTAAAACATTCCAAGGCCCACCTCACGGCATCCAAGTTGAGAGAGATAAATTGAACAAGTATGGTCGTCCCCTGTTGGGATGTACTATTAAACCAAAATTAGGGTTATCCGCAAAAAACTACGGCAGAGCAGTTTATGAATGTCTTCGTGGTGGACTTGACTTTACTAAAGATGATGAGAACGTCAACTCCCAACCCTTTATGCGGTGGAGAGATCGTTTCTTATTTTGTGCCGAAGCAATTTATAAAGCACAGGCTGAAACAGGTGAAATCAAAGGACATTACTTGAATGCTACTGCGGGTACATCCGAAGAAATGATGAAAAGGGCTGTATTTGCCAGAGAGTTGGGAGTTCCTATCGTAATGCATGACTACATAACCGGGGGATTCACTGCAAATACTAGCTTGGCTCATTATTGCCGAGATAATGGTCTACTTCTTCACATCCACCGCGCAATGCATGCCGTTATTGATAGACAGAAGAATCATGGTATACACTTTCGTGTATTAGCTAAAGCCTTACGTATGTCTGGGGGAGATCATATTCACTCCGGGACAGTAGTAGGTAAACTTGAAGGGGAAAGAGAGATCACTTTGGGCTTTGTTGATTTACTGCGCGATGATTTTGTTGAAAAAGATCGAAGTCGCGGTATTTATTTCACTCAAGATTGGGTCTCTCTACCAGGTGTTCTGCCCGTGGCTTCAGGCGGTATTCACGTTTGGCATATGCCTGCTCTGACGGAGATTTTTGGGGATGATTCCGTACTACAGTTCGGGGGAGGAACTTTAGGACATCCTTGGGGAAATGCACCCGGTGCGGTAGCTAATCGAGTAGCTCTAGAAGCATGTGTACAAGCCCGTA--------------------------------------------AGTTTATGTC-AATTGAAAGGGTATTATAAAG-TCTCATCCAGGTCT----------------AGAATTGATTGGATCAG-----CAAAAGGACAACTTGGTAAGTTTCAGTATGAATAAGAATACCTAGCGTGACTCATTGA-AATCGGGATTCCTTGCTC-----TGTTCA-TTTGTACATGTATG----AGAT-----ATATCATATATCTT---------------CTGATAAGAGA-----AAAAGCTTTCCGTTCAGATCAGTTTCTAAAAGAGTCGGGTGAATGGAAAAGATAAGGAATTTGAAACCGCTAACC-------------------AAAGAAAAAGAGTTAGACAGTCAAAATGGGCTTTGTGGGGATAGAGGGACTTGAACCCTCACGATTTTAAAAATCGACGGATTTTCCTATTACTATAAATTTCATTTTTGCCGGTATTGACATGTAGAATGGGACTCTATCTTTATTCTGGTCCGATTAATCAATTCTTCAAAAGATCTCTCAGACTGGGGAGTGAATGATTTGTCTATTCTTTCTTGAATAGGGAATATATTACACAACAATTCTTCCAGTTTTCATAGAAAAAATAA------------AGATTCGGGGCGTCATTAATCTTTAATGTTTTGATATTTCATAGGAT-------------------------------------------------TTCAGTACACATACCTT-ACC-------------------TATATATATATATA-------------TTTTAGGCTTATCCTTCAAC-------------------------------------------------CTTTCGGAAGTTGCGATAAAAGAATTTCCCTATCAACGCAACACAATCAACCCCATTCGTTAGAACAGCTTCCATTGAGTCTCTGCACCTATCC-TTTTTGATTTTCGCTTTCTGAA-CCTTT-TGTT-------------------------------------------
	Campanula_carnica_cfr      ----------------------------------------------TTATTAGGAAACAATCGAGTTAGGGCTGTAGCCATGAGTGCTACAGACGGTCTAATGAGAGGAATGGAAGTGATTGATACGGGCACTCCTCTAAGTGTTCCGGTCGGTGGAGCGACTCTCGGACGAATTTTCAATGTGCTTGGAGAGCCCATTGATAATTTGGGTCCTGTAGATACTCGCACAACATCGCCTATTCATAGATCTGCGCCTGCCTTTATCGATTTAGATACAAAATTATCTATTTTTGAAACCGGAATTAAAGTAGTCGATCTTTTAGCCCCTTATCGCCGTGGAGGAAAAATCGGACTATTCGGAGGAGCTGGGGTGGGGAAGACAGTACTTATTATGGAATTGATTAATAATATTGCCAAAGCTCACGGCGGTGTATCTGTATTT-GGCGGAGTCGGTGAACGTACTCGTGAAGGAAATGATCTTTACAAGGAAATGAAAGACTCTGGAGTAATTAATGAACAAAAGCTTGCAGAATCAAAAGTGGCTTTAGTTTATGGTCAGATGAATGAACCGCCGGGAGCTCGTATGAGAGTTGGTTT-GACTGCCTTAACTATGGCTGAATATTTCCGAGATGTTAATAAACAAGACGTACTTCTCTTTATCGACAATATCTTCCGGTTTGTCCAAGCAGGATCTGAAGTCTCGGCCTTGTTGGGTAGAATGCCTTCCGCTGTGGGTTATCAACCTACCCTTAGTACTGAAATGGGGTCTTTACAAGAAAGAATTACTTCTACTAAAAAGGGGTCTATAACGTCTATTCAAGCAGTTTATGTCCCTGCAGACGATTTGACCGACCCTGCTCCTGCTACCACATTTGCACATTTAGATGCTACTACTGTACTATCAAGAGGATTAGCTGCCAAAGGTATATATCCCGCAGTAGATCCTTTAGATTCAACGTCAACTATGTTACAACCCCGGATTGTTAGTGACGAACATTATAAAACTGCGCAAAGTGTTAAGCAAACGTTACAACGTTACAAAGAACTTCAGGACATTATAACTATCCTTGGATTGGACGAATTATCCGAAGAGGATCGTTTAACCGTAGCAAGAGCGCGAAAAATTGAGCGTTTCTTATCACAACCCTTTTTTGTGGCTGAAGTATTCACCGGTTCTACGGGAAAATATGT----------------------------------------------------------------------------------------------------------------------------------------------------------------------------------------------------------------------------------------------------------------------------------------------------------------------------------------------------------------------------------------------------------------------------------------------------------------------------------------------------------------------------------------------------------------------------------------------------------------------------------------------------------------------------------------------------------------------------------------------------------------------------------------------------------CTTGTGATGAATAAATGGCAATATTACTTTGTAAATTTATGGCAATCTTATTTTTACTTGTGGTCTCAACCAAGAAGCATCCATATAAATCAATTATCCAATCATTCCCTTGACTTTCTCGCTTATTTTTCAAGTGTGCGGCGAAGGACTTCAACAGTACGCAATCAAATGCTATCAAAGTTATTTCTAAGCGATAATGCTATTAAGAAGTTTGATACTTTTGTTCCAATTATTCCCCTGATTGGATCATTGGTTAAATACAAATTTTGTAATAGAGCAGGTTATCCCAGTAGTAAGGCGGTTTGGGTCGATTTAACAGATTCTCATATTATTGACCGATTCGGGCGTATATCCAGAAATCTTTCTCATTATTATAGTGGATCCTCAAAAAAAAAGAGTTTGTCTCGAATAAAGTATATACTTCAACTTTCTTGTGCTAGAACTTTAGCTCGTAAACACAAAAGTACTGTAAGGTCTTTTTTCAAAAGATTCGGATCGGAATTATTGGAAGAATTCTTTACGGCGGACGAACAAGCTCTTTCCTTGACCTTTCCCAGAGCTTCTTCTATTTCGC---------------------------------------------------------------------------------------------------------------------------------------------------------------------------------------------------------------------------------------------------------------------------------------------------------------------------------------------------------------------------------------------------------------------------------------------------------------------------------------------------------------------------------------------------------------------------------------------------------------------------------------------------------------------------------------------------------------------------------------------------------------------------------------------------------------------------------------------------------------------------------------------------------------------------------------------------------------------------------------------------------------------------------------------------------------------------------------------------------------------------------------------------------------------------------------------------------------------------------------------------------------------------------------TGCTGAATCGTCTACTGGTACATGGACAACTGTGTGGACTGATGGGCTTACGAGCCTTGATCGTTACAAAGGGAGATGCTATCACATCGAGCCCGTTGCCGGAGAAGAAAATCAATTTATTGCTTATGTAGCTTACCCATTAGACCTTTTTGAAGAAGGTTCTGTTACTAACATGTTTACTTCCATTGTGGGTAATGTATTTGGATTTAAAGCACTGCGTGCTCTACGTCTAGAAGATTTGCGAATCCCACCTGCGTATATTAAAACATTCCAAGGCCCACCTCACGGCATCCAAGTTGAGAGAGATAAATTGAACAAGTATGGTCGTCCCCTGTTGGGATGTACTATTAAACCAAAATTAGGGTTATCCGCAAAAAACTACGGCAGAGCAGTTTATGAATGTCTTCGTGGTGGACTTGACTTTACTAAAGATGATGAGAACGTCAACTCCCAACCCTTTATGCGGTGGAGAGATCGTTTCTTATTTTGTGCCGAAGCAATTTATAAAGCACAGGCTGAAACAGGTGAAATCAAAGGACATTACTTGAATGCTACTGCGGGTACATCCGAAGAAATGATGAAAAGGGCTGTATTTGCCAGAGAGTTGGGAGTTCCTATCGTAATGCATGACTACATAACCGGGGGATTCACTGCAAATACTAGCTTGGCTCATTATTGCCGAGATAATGGTCTACTTCTTCACATCCACCGCGCAATGCATGCCGTTATTGATAGACAGAAGAATCATGGTATACACTTTCGTGTATTAGCTAAAGCCTTACGTATGTCTGGGGGAGATCATATTCACTCCGGGACAGTAGTAGGTAAACTTGAAGGGGAAAGAGAGATCACTTTGGGCTTTGTTGATTTACTGCGCGATGATTTTGTTGAAAAAGATCGAAGTCGCGGTATTTATTTCACTCAAGATTGGGTCTCTCTACCAGGTGTTCTGCCCGTGGCTTCAGGCGGTATTCACGTTTGGCATATGCCTGCTCTGACGGAGATTTTTGGGGATGATTCCGTACTACAGTTCGGGGGAGGAACTTTAGGACATCCTTGGGGAAATGCACCCGGTGCGGTAGCTAATCGAGTAGCTCTAGAAGCATGTGTACAAGCCCGTAATGAGGG--------------------------------------------------------------------------------------------------------------------------------------------------------------------------------------------------------------------------------------------------------------------------------------------------------------------------------------------------------------------------------------------------------------------------------------------------------------------------------------------------------------------------------------------------------------------------------------------------TTGTCTATTCTTTCTTGAATAGGGAATATATTACACAACAATTCTTCCAGTTTTCATAGAAAAAATAA------------AGATTCGGGGCGTCATTAATCTTTAATCTTTTGATATTTCATAGGAT-------------------------------------------------TTCAGTACACATACCTT-ACC-------------------TATATATATATATA-------------TTTTAGGCTTATCCTTCAAC-------------------------------------------------CTTTCGGAAGTTTCGATAAAAGAATTTCCCTATCAACGCAACACAATCAACCCCATTCGTTAGAACAGCTTCCATTGAGTCTCTGCACCTATCC-TTTTTGATTTTCGCTTTCTGAA-CCTTT-TGTTAT----TGTCAGAAAAC-CAGATTTGG-CT-CAGGAT-TGCCC
	Campanula_carpatha         AGATAATCTTGGGCAACCCATTAATGTGACTTGTGAAGTACAGCAATTATTAGGAAACAATCGAGTTAGGGCTGTCGCCATGAGTGCTACAGACGGTCTAATGAGAGGAATGGAAGTGATTGATACGGGCACTCCTCTAAGTGTTCCGGTCGGTGGAGCGACTCTCGGACGAATTTTCAATGTGCTTGGAGAGCCAATTGATAATTTGGGTCCTGTAGATACTCGCACAACATCGCCTATTCATAGATCTGCGCCTGCCTTTATCGATTTAGATACAAAATTATCGATTTTTGAAACCGGAATTAAAGTAGTCGATCTTTTAGCCCCTTATCGCCGTGGAGGAAAAATCGGACTATTCGGAGGAGCTGGGGTGGGGAAGACAGTACTTATTATGGAATTGATTAATAATATTGCCAAAGCTCACGGCGGTGTATCTGTATTT-GGCGGAGTAGGTGAACGTACTCGTGAAGGAAATGATCTTTACAAGGAAATGAAAGACTCTGGAGTCATTAATGAACAAAAGTTTGCAGAATCAAAAGTGGCTTTAGTTTATGGTCAGATGAATGAACCGCCGGGAGCTCGTATGAGAGTTGGTTT-GACTGCGCTAACTATGGCCGAATATTTCCGAGATGTTAATAAACAAGACGTACTTCTCTTTATCGACAATATCTTTCGGTTTGTCCAAGCAGGATCTGAAGTATCCGCCTTGTTGGGTAGAATGCCTTCTGCTGTAGGGTATCAACCTACCCTTAGTACGGAAATGGGTTCTTTACAAGAACGAATTACTTCTACTAAAAAGGGGTCTATAACGTCTATTCAAGCAGTTTATGTACCTGCAGACGATTTGACCGACCCTGCTCCTGCTACCACATTTGCACATTTAGATGCTACTACCGTACTATCAAGAGGATTAGCTGCCAAAGGTATATATCCCGCAGTAGATCCTTTAGATTCAACGTCAACTATGCTACAACCCCGGATCGTTAGTGACGAACATTATCAAACTGCGCAAAGTGTTAAGCAAACTTTACAACGTTACAAAGAACTTCAGGACATTATAACTATCCTTGGGTTGGACGAATTATCCGAAGAGGATCGTTTAACCGTAGCAAGAGCGCGAAAAATTGAGCGTTTCTTATCCCAACCCTTTTTTGTGGCCGAAGTATTCACCGGTTCTACAGGAAAATATGTTGGTCTAGTAGAAACAATTCAAGGCTTTGAATTAATTTTGTGAAACGGTTAATTCCTCGACTGTATGACCAGAATTATTTGATTCATTCTACGAATGATTGGAAACAAAAGCCATGTTGGGGACGCAACAACCATTTTGATTCTGAAATGGTATCAGAAGCATTTTCGGTCATTATGGAAATTCCATTTTCTTTACGATTACTATCTTGGCTAGAAAAGTTCGAAAAGACGGGGAAAGGTAGAGTCAAATCCGAGAATTTACGATCAATT---------------CATTCAATATTTTCTTTTTTAGAGGACAAAATTTCACATTTAAATTATGTATTAGATATACTAATACCTTACCCAATCCATCTAGAAATCTTGGTTCAAGCTCTTCGCTACTGGTTAAAAGATGCTTCGTCTTTGCATTTCGTAAGATTCTTTCTCCACGAGTTTCATAATTGGAATAGTCTTATT---ACGTCAAAGAAAGGCGGTCCTTCTTTTTCAGAAAGAAATCAAAGATTCTTCTTCTTCCTATATAATTCTCATGTATGTGAATACGAATCTATCTTTATCTTTCTCCGCAACCAATCTTCTCATTTACGATCAACATCTTCTAGAGCCCTTGTTGAACGAATCTATTTCTATGGAAAAATAGAGCATCTTGGAGAAGTCTTGTCCAGGGCTTTTCAAGCTAATCTATGGATATTCACAGATTCTAACATGCATTATGTTAGGTATCAA-GGAAAATCAATTCTCGCTTCAAAAGGTACGTCT---CTTGTGATGAATAAATGGAAATATTACTTTGTAAATTTATGGCAATCTTATTTTTACCTGTGGTCTCAACCAAAAAGGATCTATCTAAACCAATTATCCAAGCATTCCCTTGACTTTCTAGCTTATTTTTCNAGTGTGCGGCGAAGAACTTCAACGGTACGCACTCAAATGCTAGCAAAGTTCTTTCTAAGCGATAATGTTAGTAAGAAGTTTGATACTTTTGTTCCAATTATTTCCCTGATTGTATCATTGGCTAAATACAAATTTTGTAATAGAGCAGGTTATCCGATTAGTAAGTCGGTTTGGGTCGATTTATCAGATTCGGATATTATTGACCGATTCGGGCGTATATCCAGAAATCTTTCTCATTATCATAGTGGATCCTCAAAAAAAAAGAGTTTGTCTCGAATAAAGTATATACTTCAACTTTCTTGTGCTAGAACTTTAGCTCGTAAACACAAAAGTACTGTAAGAGCTTTTTTGAAACGATTTGGCTCGGAATTATTGGAAGAATTCTTTACGTCGGAAGAACAAGTTCTTTCCTTGACCTTTCCCAGAGCTTCTTCTATTTCGCTATTTATGTTAATGCACTTCCCAATGATACGTAAACAAGGGA-TTTCTGGTCCTT------------------TATAGTGAAGATATAGC--ATAGATAGTTGTAATCCATTATGTATCA--TTGGGGAAGGAAC-GAGACTATTTTATTGCTACAATACAAGTATGGATTATTGAAACGAATACACCATGTATTT-GGATATTT-CCCTTG-AACTGCGTAATATTATTTATT----------TTCCATG-AATAGTGT-AAGGGAATTTTCCGAAGAGAAAGTGG-----ATTATGGGAGTGTGTGACTTGAGCTATTGATTGGTCTGTGCAGATACGTGCTTTTATCTATCTGCCACATTGTAATTCACAAACCGATGTG----TCTTTGTTCCAACCATCGCGTAATCCCCATACAGAAGATAGGCGGGTTCGCTTGAAGAGAA-TCTTTTCTATGATCAGATCCGAATCATGTTGTACATGAGCAGGCTCCGTAAGATC-----------------------------------------------------TAGTTCACTGAACTGAAAACTA---------AATAGTATGAAAATGCACTCATTTCCTCGGCATTGACACGAGCTATGAGACTATCGGAG-----TGAAAGAAAGGGTCTAAAGAAGAAGAAAGGCTGGG-CTAGATTAGTAACAAGTAAATCCTT----TGTGTGTGTTTGTAATGAGTAAATGGGCTCTCAA-TATTTTGGGGCTAACCACCGATCC-----TAAGGTTTGAGACGACCCAGAAAGCAC---------------------------------------TTGAT--CATAT---CAC-----GATTGACTTTGTAAGCCTACTTGGGTATTGAGTATTT----------CCTTGTAAGAA-CCGAA-----TT-TGG-GGATAG-TTGC---------AAAAAGAA------TCCAGTCA-------ATTGTTC-TTAC-------------GTAA-AACCATTCATA--------TCTCGTAT----ATGTATGTGTC------TAGATCCCCTATCGATTTTC---------------------------------------GATGGATTCGTT-TGGTTCTTTT-GATTCTTGCTCGAGCCGGATGATGAAAAATTCTCATGTCCGGTTCCTT-CGGGGGATGGATTTCGAATAGGGGCCGCAGTAGCTGCCGAATCGTCTACTGGTACATGGACAACTGTGTGGACCGATGGGCTTACGAGCCTTGATCGTTACAAAGGGAGATGCTATCACATTGAGCCCGTTGCCGGAGAAGAAAATCAATATATTGCTTATGTAGCTTACCCATTAGACCTTTTTGAAGAAGGTTCTGTTACTAACATGTTTACTTCCATTGTGGGTAATGTATTTGGATTTAAAGCACTGCGTGCTCTACGTCTAGAAGATTTGCGAATCCCACCTGCGTATATTAAAACATTCCAAGGCCCGCCTCACGGCATCCAAGTTGAGAGAGATAAATTGAACAAGTATGGTCGTCCCCTGTTGGGATGTACTATTAAACCAAAATTAGGGTTATCCGCTAAAAACTACGGCAGAGCAGTTTATGAATGTCTTCGGGGTGGACTTGATTTTACTAAAGATGATGAGAACGTCAACTCCCAACCCTTTATGCGGTGGAGAGATCGTTTCTTATTTTGTGCCGAAGCACTTTATAAAGCACAGGCTGAAACAGGTGAAATCAAAGGGCATTACTTGAATGCTACTGCGGGTACATCCGAAGAAATGATTAAAAGGGCTGTATTTGCCAGAGAGTTGGGAGTTCCTATCGTAATGCATGACTACATAACCGGGGGATTCACTGCAAATACTAGCTTGGCTCATTATTGCCGAGATAATGGTCTACTTCTTCACATCCACCGCGCAATGCATGCAGTTATTGATAGACAGAAGAATCATGGTATACACTTTCGTGTATTAGCTAAAGCCTTACGTATGTCTGGTGGAGATCATATTCACTCCGGGACCGTAGTAGGTAAACTTGAAGGGGAAAGAGAGATCACTTTGGGCTTTGTTGATTTACTGCGCGATGATTTTGTGGAAAAAGATCGAAGTCGCGGTATTTATTTCACTCAAGNTTGGGTCTCTCTACCAGGTGTTCTGCCCGTGGCTTCAGGCGGTATTCACGTTTGGCATATGCCTGCTCTGACCGAGATTTTTGGGGATGATTCCGTACTACAGTTCGGGGGCGGAACTTTAGGACATCCTTGGGGAAATGCACCCGGTGCGGTAGCTAATCGAGTAGCTCTAGAAGCATGTGTACAAGCCCGTAATGAGGGACGTGATCTTGCTCGTGAGGGGAATGAAATTATCCGG------------------------------------------------------------------------------------------------------------------------------------------------------------------------------------------------------------------------------------------------------------------------------------------------------------------------------------------------------------------------------------------------------------CCTCACGATTTTGAAAATCGACGGATTTTCCTATTACTATAAATTTCATTGTTGCCGGTATTGACATGTAGAATGGGACTCTATCTTTATTCTCGTCCGATTAATCAATTCTTCAAAAGATCTCTCAGACTGGGGAGTGAATGATTTGTCTATTCTTTCTTGAATAGAGAATATATTACACAAAAATTCTTCCTGTTTTCATAGAAAAAATAC------------AGATTCGAGGTCTCATTAATCTT-------TTGATATTTCATAGGAT-------------------------------------------------TTCAGTACGCATCCCTT-ACC-----------------------TATATATATT-------------CTATAGGCTTATCCTTCAAC-------------------------------------------------CTTTCGGAAGTTTAGATAAAAGGATTTCTCTATCAACGCAACACAATCAACTCCATTCGTTAGAACAGCTTCCATTGAGTCTCTGCACCTATCC-TTTTTGATTTTCGCTTTCTGAA-CCTTT-TGTTAT----TGGCAGAAAAC-CGGATTTGG-CT-CAGGAT-TGCCC
	Campanula_carpatica        AGTTATTCTTGGGCAACCAATTAATGTAACTTGTGAAGTACAGCAATTATTAGGAAACCATCGATTTAGGGCCGTCCCCATGATTGCTACCGACCGTCTAATGAGAGGAATGGAAGTGATTGATACGGGCCNTCCTCTAGGTGTTCCGGTCCGTGGAGCGACTCTCGGACGAATTTTCAATGTGCTTGGAGAGCCATTTGATCATCTCCGTCCTGTAGATACTCGCACAACATCGCCTATTCATAGATCTGCGCCTGCCTTTATCGATTTAGATACAAAATTATCTATTTTTGAACCCGGAATTAAAGTAGTCGATCTTTTAGCCCCTTATCGCCGTGGAGGAAAAATCGGACTATTCGGAGGAGCTGGGGTGGGGAAGACAGTACTTATTATGGAATTGATTAGTAATATCGCCNAAGCTCACGGCAGTGNNNCNNNNNNN-GGCGGAGTAGGTGAACGTACTCGAGAAGGNAATGATTCTTACAAGGAAATGAAAGGCTCTGGAGTYCWTMMYGAACAAAAGTTTGCAGAATCAAAAGTGGCTTTAGTTTATGGTCAGATGAATGAACCGCCGGGAGCTCGTATGAGAGTTGGTTT-GACTGCGCTAACTATGGCCGAATATTTCCGAGATGTTAATAAACAAGACGTACTTCTCTTTATCGACAATATCTTTCGGTTTGTCCAAGCAGGATCTGAAGTATCCGCCTTGTTGGGTAGAATGCCTTCTGCTGTAGGGTATCAACCTACCCTTAGTACTGAAATGGGTTCTTTACAAGAACGAATTACTTCTACTAAAAAGGGGTCGATAACGTCTATTCAAGCAGCTTATGTACCTGCAGACGATTTGACCGNMCCTGCTCCTGCTACCACATTTGCACATTTAGATGCTACTACCGTACTATCAAGAGGATTAGCTGCCAAAGGTATATATCCCGCAGTAGATCCTTTAGATTCAACGTCAACTATGCTACAACCCCGGATCGTTAGTGACGAACATTATCAAACTGCGCAAAGTGTTAAGCAAACTTTACAACGTTACAAAGAACTTCAGGACATTATAACTATCCTTGGGTTGGACGAATTATCCGAAGAGGATCGTTTAACCGTAGCAAGAGCGCGAAAAATTGAGCGTTTCTTATCCCAACCCTTTTTTGTGGCCGAAGTATTCACCGGTTCTACGGGAAAATATGTTGGTCTAGTAGAAACAATTCAAGGCTTTGAATTAATTTTGTGAAACGGTTAATTCTTCGAATGTATGACCAGAATTATTTGATTCATTCTACGAATGATTGTAAACAACAGCCATTTTTGGAACGCACCAATAATTTTGAGTCTCAAATGATATCAGAAGCATTTTCGGTCATTCTGGAAATTCCATTTTCTCGACGATTACTATCTTCGCTAAAAAAGTTCGAAAAGAAGGGGGAAGGTAGAGTCAAATCCGAAAATTTACGATCAATT---------------CATTCAATATTTTCTTTTTTAGAGGATAAAATTTCCCATTTACATTATCTGTTCGATATACTAATACCTTACCCAATCCATCTAGAAATCTTGGTTCAAGCTCTTCGCTACTGGCTAAAAGATGCTTCGGCTTTGCATTGCGTAAGATTCTTTCTCCACGAGTTTCATAATTGGAATAGTCTTATT---ACGTCAAAGAAAGTAGGTCTTTCTTTTTCAGAAGGAAATCAAAGATTTTTATTCTTCCTATATAATTCTCATGTATGTGAATATGAATCCATCTTTGTCTTTCTCCTGAACCAATCTTCTCATTTACGATCAACATCTTCTAGAGCCCTTGGTGAACGAATCTATTTCTATGGAAAAATAGAGCATCTTGGAGAAGTCTTGTCCAGGGCTTTTCAAGCCAATCTATGGATATTCACCGATTCTTTCATGCATTATGTTAGGTATCAA-GGAAAATCAATTCTCGTTTCAAAAGGTACGTCT---CTTGTCATGAATAAATGGCAATATTACTTTGTAAATTTATGGCAATCTTATTTTTACTTGTGGTCTCAACCAAGAAGCATCCATATAAACCAATTATCCAATCATTCCCTTGACTTTCTAGCTTATTTTTCAAGTGTGCGGCGAAGGACTTCAACAGTACGCAATCAAATGCTAGCAAAGTTATTTCTAAGCGATAATGCTATTAAGAAGTTTGATACTTTTGTTCCAATTATTCCCCTGATTGGATCATTGGCTAAATCCAAATTTTGTAATAGAGCANGTTATCCGAGTAGTAAGGCCGTTTGGGTCGATTTATCAGATTCGGATATTATTGACCGATTCGGGCGTATATCCAGAAATATTTCTCATTATTATAGTGGATCCTCAAAAAAAAAAAGTTTGTCTCGAATAAAGTATATACTTCAACTTTCTTGTGCTAGAACTTTAGCTCGTAAACACAAAAGTACTGTAAGGTCTTTTTTGAAAAGATTCGGATCGGAATTATTGCAAGAATTCTTTACGGCGGACGAACAAGCTCTTTCCTTGACCTTTCCCAGAGCTTCTTCTATTTCGC---------------------------------------------------CCTT------------------TATAGTGAAGATATAGC--ATAGATAGTTGGAATCCATTATGTAGCAG-TTGGGGAAAGAAG-GATAATATTTCATTGCTACAATACAAGTATGGATGATTGAGACTAATACGCCATGTATTT-GGATATTT-CCCTTG-AACTGCGTAATATTTTTAATT----------TTCCACGA-ATAGTAT-AAGGGAATTTTCCGAAGAGAAAATGG-----ATTATGGGAGTGTGTGACTTGAGCTATTGATTGGTCTGTGCAGATACGTGCTT-----TATCTGCCACATTGTAATTCATAAACCAATGTG----TCTTTGTTCCAACCATCGCGTAAGCCCCATACAGAAGATAGGCTGGTTCGCTTGAAGATAA-TCTTTTCTATGATCAGATCCGAATCATGTCGTACATGAGCAGGCTCCGTAAGATC-----------------------------------------------------TAGTTCACTTAACTGAAAATTA---------AATAGTATTAAAATGCACTCATTTCCTCTGCATTGACACGAGCTATGAGACTATCGGAG-----TCAAAGAAAGGGTCTAAAGAATAAGAAAGGCTGGG-CTATATTAGTAACAAGTAAATCCTT--TGTATGTGTGTTTGTAATTAGTAAACGGCCTCTCAA-TATTTTGGGGCTAACCACCGATCG-----TAAGGTTTGAGACGACCCAGAAAGCAC---------------------------------------TTGAT--CATAT---CAT-----GATTTACTTTGTAAGCCTACTTGGGTAGTGAGTATTT----------ACTTGTAAGAA-CCGAATTC-TTT-TTG-GGCTAG-TTTC---------AAAAAGAA------TCCAGTC-------AATGGTTC-TTAC-------------GTAA-AACCATTCATA--------TCTCGTAT----ATGTATGTGTC------TAGATACCCTATCAATTTTA---------------------------------------GATGGATTCGTT-TGGTTCTTTT-GATTCTTGCTCGAGCCGGATGATGAAAAATTATCATGTCCGGTTCCTT-CGGGGGATGAATTTCTAAG-GGGGCCGCAGTAGCTGCCGAATCGTCTACTGGTACATGGACAACTGTGTGGACTGATGGGCTTACGAGCCTTGATCGTTACAAAGGGAGATGCTATCACATGGAGCCCGTTGCCGGAGAAGAAAATCAATTTATTGCTTATGTAGCTTACCCATTAGACCTTTTTGAAGAAGGTTCTGTTACTAACATGTTTACTTCCATTGTGGGTAATGTATTTGGATTTAAAGCACTGCGTGCTCTACGTCTAGAAGATTTGCGAATCCCAACTGCGTATATTAAAACATTTCAAGGCCCACCTCACGGCATCCAAGTTGAGAGAGATACATTGAACAAGTATGGTCGTCCCCTGTTGGGATGTACTATTAAACCAAAATTAGGGTTATCCGCAAAAAACTACGGCAGAGCGGTTTATGAATGTCTTCGTGGTGGACTTGACTTTACTAAAGATGATGAGAACGTCAACTCCCAACCCTTTATGCGGTGGAGAGATCGTTTCATATTTTGTGCCGAAGCAATTTATAAAGCACAGGCTGAAACAGGTGAAATCAAAGGACATTACTTGAATGCTACTGCGGGTACATCCGAAGAAATGATGAAAAGGGCTGTATTTGCCAGAGAGTTGGGAGTTCCTATCATAATGCATGACTACATAACAGGGGGATTCACTGGCAATACTAGCTTGGCTCATTATTGCCGAGATAATGGTCTACTTCTTCACATCCACCGCGCAATGCATGGCGTTATTGATAGACAGAAGAATCATGGTATACACTTTCGTGTATTAGCTAAAGCCTTACGTATGTCTGGGGGAGATCATATTCACTCCGGGACCGTAGTAGGTAAACTTGAAGGGGAAAGAGAGATCACTTTGGGCTTTGTTGATTTACTGCGCGATGATTTTGTTGAAAAAGATCGAAGTCGCGGTATTTATTTCACTCAAGATTGGGTCTCTCTACCAGGTGTTCTGCCCGTGGCTTCAGGCGGTATTCACGTTTGGCATATGCCTGCTCTGACCGAGATTTTTGGGGATGATTCCGTACTACAGTTCGGGGGAGGAACTTTAGGACATCCTTGGGGAAATGCACCCGGTGCGGTAGCTAATCGAGTAGCTCTAGAAGCATGTGTACAAGCCCGTAATGAGGGACGTGATCTTGCTCGTGAGGGTAATGAAATTATCCGG----------------------------------------------------------------------------------------------------------------------------------------------------------------------------------------------------------------------------------------------------------------------------------------------------------------------------------------------------------------------------------------------------------------------------------------------------------------------------------------------------------------------------------------------------------------------------------------------------------------------------------------------------------------------------------------------------------------------------------------------------------------------------------------------------------------------------------------------------------------------------------------------------------------------------------------------------------------------------------------------------------------------------------------------------------------
	Campanula_cenisia          ---------------------------------------------ATTATTAGGAAACAATCGAGTTAGGGCTGTAGCCATGAGTGCTACAGACGGTCTAATGAGAGGAATGGAAGTGATTGATACGGGCACTCCTCTAAGTGTTCCGGTCGGTGGAGCGACTCTCGGACGAATTTTCAATGTGCTTGGAGAGCCCATTGATAATTTGGGTCCTGTAGATACTCGCACCACATCGCCTATTCATAGATCTGCGCCTGCCTTTATCGATTTAGATACAAAATTATCTATTTTTGAAACCGGAATTAAAGTAGTCGATCTTTTAGCCCCTTATCGCCGTGGAGGAAAAATCGGACTATTCGGAGGAGCTGGGGTGGGGAAGACAGTACTTATTATGGAATTGATTAATAATATTGCCAAAGCTCACGGCGGTGTATCTGTATTT-GGCGGAGTCGGTGAACGTACTCGTGAAGGAAATGATCTTTACAAGGAAATGAAAGACTCTGGAGTAATTAATGAACAAAAGCTTGCAGAATCAAAAGTGGCTTTAGTTTATGGTCAGATGAATGAACCGCCGGGAGCTCGTATGAGAGTTGGTTT-GACTGCCTTAACTATGGCTGAATATTTCCGAGATGTTAATAAACAAGACGTACTTCTCTTTATCGACAATATCTTCCGGTTTGTCCAAGCAGGATCTGAAGTCTCGGCCTTGTTGGGTAGAATGCCTTCTGCTGTGGGTTATCAACCTACCCTTAGTACTGAAATGGGGTCTTTACAAGAAAGAATTACTTCTACTAAAAAGGGGTCTATAACGTCTATTCAAGCAGTTTATGTCCCTGCAGACGATTTGACCGACCCTGCTCCTGCTACCACATTTGCACATTTAGATGCTACTACTGTACTATCAAGAGGATTAGCTGCCAAAGGTATATATCCCGCAGTAGATCCTTTAGATTCAACGTCAACTATGTTACAACCCCGGATCGTTAGTGACGAACATTATAAAACTGCGCAAAGTGTTAAGCAAACGTTACAACGTTACAAAGAACTTCAGGACATTATAACTATCCTTGGATTGGACGAATTATCCGAAGAGGATCGTTTAACCGTAGCAAGAGCGCGAAAAATTGAGCGTTTCTTATCACAACCCTTTTTTGTGGCTGAAGTATTCACCGGTTCTACGGGAAAATATGTT------------------------------------------------------------------------------------------------------------------------------------------------------------------------------------------------------------------------------------------------------------------------------------------------------------------------------------------------------------------------------------------------------------------------------------------------TCTTTCTCCACGAGTTTCATAATTGGAATAGTCTTATT---ACGTCAAAGAAAGTAGGTCTTTCTTTTTCAGAAAGAAATCAAAGATTTTTATTCTTCCTATATAATTCTCATGTATGTGAATATGAATCCATCTTTGTCTTTCTCCTGAACCAATCTTCTCATTTACGATCAACATCTTCTAGAGCCCTTGGTGAACGAATCTATTTCTATGGAAAAATAGAGCATCTTGGAGAAGTCTTGTCCAGGGCTTTTCAAGCCAATCTAGGGATATTCACCGATTCTTTCATGCATTATGGTAGGTATCAA-GGAAAATCAATTCTCGTTTCAAAAGGTACGTCT---CTTGTGATGAATAAATGGCAATATTACTTTGTAAATTTATGGCAATCTTATTTTTACTTGTGGTCTCAACCAAGAAGCATCCATATAAATCAATTATCCAATCATTCCCTTGACTTTCTCGCTTATTTTTCAAGTGTGCGGCTAAGGACTTCAACAGTACGCAATCAAATGCTAGCAAAGTTATTTCTAAGCGATAATGCTATTAAGAAGTTTGATACTTTTGTTCCAATTATTCCCCTGATTGGATCATTGGCTAAATCCAAATTTTGTAATAGAGCAGGTTATCCCAGTAGTAAGGCGGTTTGGGTCGATTTAGCAGATTCTGATATTATTGACCGATTCGGGCGTATATCCAGAAATCTTTCTCATTATTATAGTGGATCCTCAAAAAAAAAGAGTTTGTCTCGAATAAAGTATATACTTCAACTTTCTTGTGCTAGAACTTTAGCTCGTAAACACAAAAGTACTGTAAGGTCTTTTTTCAAAAGATTCGGATCGGAATTATTGGAAGAATTCTTTACGGCGGACGAACAAGCTCTTTCCTTGACCTTTCCCAGAGCTTCTTCTATTTCGC------------------------------------------------GGTCCTT------------------TATAGTAACGATATAGC--ATAGATAGTTGGAATCCATTATGTAGCAG-TTGGGGAAAGAAG-GGGAATATTTCATTGCTACAATACAAGTATGGATGATTGAAACTAATACGCCATGTATTT-GGATATTT-CCCTTG-AACTGCGTAATATTTTTTATT----------TTCCACG-AATAGTAT-AAGGGAATTTTCCGAAGAGAAAATGG-----ATTATGGGAGTGTGTGACTTGAGCTATTGATTGGTCTGTGCAGATACGTGCTTTTATCTATCTGCCACATTGTAATTAATAAACCAATGTG----TCGTTGTTCCAACCATCGCGTAAGCCCCGTACAGAAGATAGGCTGGTTCGCTTGAAGAGAA-TCTTTTCTATGATCAGATCCGAATCATGTCGTACATGAGCAGGCTCCGTAAGATC-----------------------------------------------------TAGTTCACTTAACTAAAAATGA---------AATAGTCTTAAAATGCACTCATTTCCTCTGCATTGACACGAGCTATGAGACTATCGGAG-----TCAAAGAAAGGGTCTAAAGAATAAGCAAGGCTGGG-CTATATTAGTAACAAGTAAATCCTTTG--TATGTGTGTTTGTAATTAGTAAACGGTCTCTCAA-TATTTTGAGGCTAACCACCGATCG-----TAAGGTTTGAGACGACCCAGAAAGCAC---------------------------------------TTGAT--CATAT---CAT-----GATTTACTTTGTAAGCCTACTTGGGTAGTGAGTATTT----------ACTTGTAAGAA-CCGAATTC-TTT------------TTTC---------AAAAAGAA------TCCAGTC-------AATGGTTC-TTAC-------------GTAA-AACCATTCATA--------TCTCGTAT----ATGTATGTGTC------TAGATACCCTATCCATTTTA---------------------------------------GATGGATTCGTT-TGGTTCTTTT-GATTCTTGCTCGAGCCGGATGATGAAAAATTATCATGTCCGGTTCCTT-CGGGGGATGAATTTCTAAG-GGGGCTGCAGTAGCTGCCGAATCGTCTACTGGTACATGGACAACTGTGTGGACTGATGGGCTTACGAGCCTTGATCGTTACAAAGGGAGATGCTATCACATCGAGCCCGTTGCCGGAGAAGAAAATCAATTTATTGCTTATGTAGCTTACCCATTAGACCTTTTTGAAGAAGGTTCTGTTACTAACATGTTTACTTCCATTGTGGGTAATGTATTTGGATTTAAAGCACTGCGTGCTCTACGTCTAGAAGATTTGCGAATCCCACCTGCGTATATTAAAACATTCCAAGGCCCACCTCACGGCATCCAAGTTGAGAGAGATAAATTGAACAAGTATGGTCGTCCCCTGTTGGGATGTACTATTAAACCAAAATTAGGGTTATCCGCAAAAAACTACGGCAGAGCAGTTTATGAATGTCTTCGTGGTGGACTTGACTTTACTAAAGATGATGAGAACGTCAACTCCCAACCCTTTATGCGTTGGAGAGATCGTTTCTTATTTTGTGCCGAAGCAATTTATAAAGCACAGGCTGAAACAGGTGAAATCAAAGGACATTACTTGAATGCTACTGCGGGTACATCCGAAGAAATGATGAAAAGGGCTGTATTTGCCAGAGAGTTGGGAGTTCCTATCATAATGCATGACTACATAACAGGGGGATTCACTGCAAATACTAGCTTGGCTCATTATTGCCGAGATAATGGTCTACTTCTTCACATCCACCGCGCAATGCATGCCGTTATTGATAGACAGAAGAATCATGGTATACACTTTCGTGTATTAGCTAAAGCCTTACGTATGTCTGGTGGAGATCATATTCACTCCGGGACAGTAGTAGGTAAACTTGAAGGGGAAAGAGAGATCACTTTGGGCTTTGTTGATTTACTGCGCGATGATTTTGTTGAAAAAGATCGAAGTCGCGGTATTTATTTCACTCAAGATTGGGTCTCTCTACCAGGTGTTCTGCCCGTGGCTTCAGGCGGTATTCACGTTTGGCATATGCCTGCTCTGACGGAGATTTTTGGGGATGATTCCGTACTACAGTTCGGGGGAGGAACTTTAGGACATCCTTGGGGAAATGCACCCGGTGCGGTAGCTAATCGAGTAGCTCTAGAAGCATGTGTACAAGCCCGTAATGAGGGA--------------------------------------------------------------------------------------------------------------------------------------------------------------------------------------------------------------------------------------------------------------------------------------------------------------------------------------------------------------------------------------------------------------------------------------------------------------------------TTTCCTATTACTATAAATTTCATTGTTGCCGGTATTGACATGTAGAATGGGACTCTCTCTTTATTCTGGTCCGATTAATCAATTCTTCAAAAGATCTCTCAGATTGGGGAGTGAATGATTTGTCTATTCTTTCTTGAATAGGGAATATATTACACAACAATTCTTCCAGTTTTCATAGAAAAAATAC------------AGATTCGGGGCGTCATTAATCTT-------TTGATATTTCATAGGAT-------------------------------------------------TTCAGTACACATACCTT-ACC-------------------TATATATATATATA-------------TTTTAGGCTTATCCTTCAAC-------------------------------------------------CTTTCGGAAGTTTCGATAAAAGAATTTCGCTATCAACGCAACACAATCAACCCCATTCGTTAGAACAGCTTCCATTGAGTCTCTGCACCTATCC-TTTTTGATTTTCGCTTTCTGAA-CCTTT-TGTTAT----TGTCAGAAAAC-CGGATTTGG-CT-CAGGAT-TGCCC
	Campanula_cervicaria       AGATAATCTTGGGCAACCAATTAATGTGACTTGTGAAGTACAGCAATTATTAGGAAACAATCGAGTTAGGGCTGTCGCCATGAGTGCTACAGACGGTCTAATGAGAGGAATGGAAGTGATTGATACGGGCACTCCTCTAAGTGTTCCGGTCGGTGGAGCGACTCTCGGACGAATTTTCAATGTGCTTGGAGAGCCAATTGATAATTTGGGTCCTGTAGATACTCGCACAACATCGCCTATTCATAGATCTGCGCCTGCCTTTATTGATTTAGATACAAAATTATCTATTTTTGAAACCGGAATTAAAGTAGTCGATCTTTTAGCCCCTTATCGCCGTGGAGGAAAAATCGGACTATTCGGAGGAGCTGGGGTGGGGAAGACAGTACTTATTATGGAATTGATTAATAATATTGCCAAAGCTCACGGCGGTGTATCTGTATTTGGGCGGAGTAGGTGAACGTACTCGTGAAGGAAATGATCTTTACAAGGAAATGAAAGACTCTGGAGTCATTAATGAACAAAAGTTTGCAGAATCAAAAGTGGCTTTAGTTTATGGTCAGATGAATGAACCGCCGGGAGCTCGTATGAGAGTTGGTTT-GACTGCGCTAACTATGGCCGAATATTTCCGAGATGTTAATAAACAAGACGTACTTCTCTTTATCGACAATATCTTTCGGTTTGTCCAAGCAGGATCTGAAGTATCCGCCTTGTTGGGTAGAATGCCTTCTGCTGTAGGGTATCAACCTACCCTTAGTACTGAAATGGGTTCTTTACAAGAACGAATTACTTCTACTAAAAAGGGGTCTATAACGTCTATTCAAGCAGTTTATGTACCTGCAGACGATTTGACCGACCCTGCTCCTGCTACCACATTTGCACATTTAGATGCTACTACCGTACTATCAAGAGGATTAGCTGCCAAAGGTATATATCCCGCAGTAGATCCTTTAGATTCAACGTCAACTATGCTACAACCCCGGATCGTTAGTGACGAACATTATCAAACTGCGCAAAGTGTTAAGCAAACTTTACAACGTTACAAAGAACTTCAGGACATTATAACTATCCTTGGGTTGGACGAATTATCCGAAGAGGATCGTTTAACCGTAGCAAGAGCGCGAAAAATTGAGCGTTTCTTATCCCAACCCTTTTTTGTGGCCGAAGTATTCACCGGTTCTACGGGAAAATATGTTGGTCTAGTAGAAACAATTCAAGGCTTTGAATTAATT-------------------------------------------------------------------------------------------------------------------------------------------------------------------------------------------------------------------------------------------------------------------------------------------------------------------------------------------------------------------------------------------------------------------------------------------------------------------------------------------------------------------------------------------------------------------------------------------------------------------------------------------------------------------------------------------------------------------------------------------------------------------------------------------------------------------------------------------------------------------------------------------------------------------------------------------------------------------------------------------------------------------------------------------------------------------------------------------------------------------------------------------------------------------------------------------------------------------------------------------------------------------------------------------------------------------------------------------------------------------------------------------------------------------GGTCCTT------------------TATAGTGAAGATATAGC--ATAGATAGTTGTAATCCATTATGTATCA--TTGGGGAAGGAAC-GAGACTATTTTATTGCTACAATACAAGTATGGATTATTGAAACGAATACACCATGTATTT-GGATATTT-CCCTTG-AACTGCGTAATATTATTTATT----------TTCCATG-AATAGTGT-AAGGGAATTTTCCGAAGAGAAAGTGG-----ATTATGGGAGTGTGTGACTTGAGCTATTGATTGGTCTGTGCAGATACGTGCTTTTATCTATCTGCCACATTGTAATTCACAAACCAATGTG----TCTTTGTTCCAACCATCGCGTAAGCCC----CAGAAGATAGGCTGGTTCGCTTGAAGAGAA-TCTTTTCTATGATCAGATCCGAATCATGTTGTACATGAGCAGGCTCCGTAAGATC-----------------------------------------------------TAGTTCACTTAACTGAAAACTA---------AATAGTATGAAAATGCACTCATTTCCTCGGCATTGACACGAGCTATGAGACTATCGGAG-----TAAAAGAAAGGGTCTAAAGAAGAAGAAAGGCTGGG-CTAGATTAGTAACAAGTAAATCCTT----TGTGTGTGTTTGTAATGAGTAAATGGGCTCTCAA-TATTTTGGGGCTAACCACCGATCC-----TAAGGTTTGAGACGACCCAGAAAGCAC---------------------------------------TTGAT--CATAT---CAC-----GATTGACTTTGTAAGCCTACTTGGGTATTGAGTATTT----------CCTTGTAAGAA-CCGAATTC-TTT-TGG-GGATAG-TTGC---------AAAAAGAA------TCCAGTC-------AATTGTTC-TTAC-------------GTAA-AACCATTCATA--------TCTCGTAT----ATGTATGTGTC------TAGATACCCTATCGATTTTA---------------------------------------GATGGATTCGTT-TGGTTCTTTT-AATTCTTGCTCGAGCCGGATGATGAAAAATTCTCATGTCCGGTTCCTT-CGGGGGATGGATTTCTAAT------------------------------------------------------------------------------------------------------------------------------------------------------------------------------------------------------------------------------------------------------------------------------------------------------------------------------------------------------------------------------------------------------------------------------------------------------------------------------------------------------------------------------------------------------------------------------------------------------------------------------------------------------------------------------------------------------------------------------------------------------------------------------------------------------------------------------------------------------------------------------------------------------------------------------------------------------------------------------------------------------------------------------------------------------------------------------------------------------------------------------------------------------------------------------------------------------------------------------------------------------------------------------------------------------------------------------------------------------------------------------------------------------------------------------------------------------------------------------------------------------------------------------------------------------------------------------------------------------------------------------------------------------------------------------ATAAATTTCATTGTTGCCGGTATTGACATGTAGAATGGGACTCTATCTTTATTCTCGTCCGATTAATCAATTCTTCAAAAGATCTCTCAGACTGGGGAGTGAATGATTTGTCTATTCTTTCTTGAATAGAGAATATATTACACAACAATTCTTCCTGTTTTCATAGAAAAAATAC------------AGATTCGAGGTCTCATTAATCTT-------TTGATATTTCATAGGAT-------------------------------------------------TTCAGTACCCATCCCTT-ACC---------------------TATATATATATT-------------CTATAGGCTTATCCTTCAAC-------------------------------------------------CTTTCGGAAGTTTCGATAAAAGGATTTCTCTATCAACGCAACACAATCAACTCCATTCGTTAGAACAGCTTCCA-------------------------------------------------------------------------------------------------
	Campanula_cochlearifolia   -----------------------------------------------TATTAGGAAACAATCGAGTTAGGGCTGTAGCCATGAGTGCTACAGACGGTCTAATGAGAGGAATGGAAGTGATTGATACGGGCACTCCTCTAAGTGTTCCGGTCGGTGGAGCGACTCTCGGACGAATTTTCAATGTGCTTGGAGAGCCCATTGATAATTTGGGTCCTGTAGATACTCGCACAACATCGCCTATTCATAGATCTGCGCCTGCCTTTATCGATTTAGATACAAAATTATCTATTTTTGAAACCGGAATTAAAGTAGTCGATCTTTTAGCCCCTTATCGCCGTGGAGGAAAAATCGGACTATTCGGAGGAGCTGGGGTGGGGAAGACAGTACTTATTATGGAATTGATTAATAATATTGCCAAAGCTCACGGCGGTGTATCTGTATTT-GGCGGAGTCGGTGAACGTACTCGTGAAGGAAATGATCTTTACAAGGAAATGAAAGACTCTGGAGTAATTAATGAACAAAAGCTTGCAGAATCAAAAGTGGCTTTAGTTTATGGTCAGATGAATGAACCGCCGGGAGCTCGTATGAGAGTTGGTTT-GACTGCCTTAACTATGGCTGAATATTTCCGAGATGTTAATAAACAAGACGTACTTCTCTTTATCGACAATATCTTCCGGTTTGTCCAAGCAGGATCTGAAGTCTCGGCCTTGTTGGGTAGAATGCCTTCTGCTGTGGGTTATCAACCTACCCTTAGTACTGAAATGGGGTCTTTACAAGAAAGAATTACTTCTACTAAAAAGGGGTCTATAACGTCTATTCAAGCAGTTTATGTCCCTGCAGACGATTTGACCGACCCTGCTCCTGCTACCACATTTGCACATTTAGATGCTACTACTGTACTATCAAGAGGATTAGCTGCCAAAGGTATATATCCCGCAGTAGATCCGTTAGATTCAACGTCAACTATGTTACAACCCCGGATCGTTAGTGACGAACATTATAAAACTGCGCAAAGTGTTAAGCAAACGTTACAACGTTACAAAGAACTTCAGGACATTATAACTATCCTTGGATTGGACGAATTATCCGAAGAGGATCGTTTAACCGTAGCCAGAGCGCGAAAAATTGAGCGTTTCTTATCACAACCCTTTTTTGTGGCTGAAGTATTCACCGGTTCTACGGGAAAATATGT-------------------------------------------------------------------------------------------------------------------------------------------------------------------------------------------------------------------------------------------------------------------------------------------------------------------------------------------------------------------------------------------------------------------------------------------------------------------------------------------------------------------------------------------------------------------------------------------------------------------------------------------------------------------------------------------------------------------------------------------------------------------------------------------AAAGGTACGTCT---CTTGTGATGAATAAATGGCAATATTACTTTGTAAATTTATGGCAATCTTATTTTTACTTGTGGTCGCAACCAAGAAGCATCCATATAAATCAATTATCCAATCATTCCCTTGACTTTCTCGCTTATTTTTCAAGTGTGCGGCGAAGGACTTCAACAGTACGCAATCAAATGCTAGCAAAGTTATTTCTAAGCGATAATGCTATTAAGAAGTTTGATACTTTTGTTCCAATTATTCCCCTGATTGGATCATTGGCTAAATACAAATTTTGTAATAGAGCAGGTTATCCCAGTAGTAAGGCGGTTTGGGTCGATTTAGCAGATTCTGATATTATTGACCGATTTGGGCGTATATCGAGAAATCTTTCTCATTATTATAGTGGATCCTCAAAAAAAAAGAGTTTGTCTCGAATAAAGTATATACTTCAACTTTCTTGTGCTAGAACTTTAGCTCGTAAACACAAAAGTACTGTAAGGTCTTTTTTCAAAAGATTCGGATCGGAATTATTGGAAGAATTCTTTGCGGCGGACGAACAAGCTCTTTCCTTGACCTTTCCCAGAGCTTCTTCTATTTCGC------------------------------------------------GGTCCTT------------------TATAGTAAAGATATAGC--ATAGATAGTTGAAATCCATTATGTAGCAG-TTGGGGAAAGAAC-GAGAATATTTCATTGCTACAATACAAGTATGGATGATTGAAACTAATACGCCATGTATTT-GGATATTT-CCCTTG-AACTGCGTAATATTTTTTATT----------TTCCACG-ACTAGTGT-AAGGGAATTTGCTGAAGAGAAAATGG-----ATTATGGGAGTGTGTGACTTGAGCTATTGATTGGTCTGTGCAGATACGTGCTTTTATCTATCTGCCACATTGTAATTAATAAACCAATGTG----TCGTTGTTCCAACCATCGCGTAAGCCCCGTACAGAAGATAGGCTGGTTCGCTTGAAGAGAA-TCTTTTCTATGATCAGATCCGAATCATGTCGTACATGAGCAGGCTCCGTAAGATC-----------------------------------------------------TAGTTCACTTAACTAAAAATGA---------AATAGTATTAAAATGCACTCATTTCCTCTGCATTGACACGAGCTATGAGACTATCGGAG-----TCAAAGAAAGGGTCTAAAGAATAAGCAAGGCTGGG-CTATATTAGTAACAAGTAAATCCTTTG--TATGTGTGTTTGTAATTAGTAAATGGTCTCTCAA-TATTTTGAGGCTAACCACCGATCG-----TAAGGTTTGAGACGACCCAGAAAGCAC---------------------------------------TTGAT--CATAT---CAT-----GATTTACTTTGTAAGCCTACTTGGGTAGTGAGTATTT----------ACTTGTAAGAA-CCGAATTC-TTT-TTG-GGCTAG-TTTC---------AAAAAGAA------TCCAGTC-------AATGGTTC-TTAC-------------GTAA-AACCATTC-----------------AT----ATGTATGTGTC------TAGATACCCTATCCATTTTA---------------------------------------GATGGATTCGTT-TGGTTCTTTT-GATTCTTGCTCGAGCCGGATGATGAAAAATTATCATGTCCGGTTCCTT-CGGGGGATGAATTTCTAAG--GGGCTGCAGTAGCTGCCGAATCGTCTACTGGTACATGGACAACTGTGTGGACTGATGGGCTTACGAGCCTTGATCGTTACAAAGGGAGATGCTATCACATCGAGCCCGTTGCCGGAGAAGAAACTCAATTTATTGCTTATGTAGCTTACCCATTAGACCTTTTTGAAGAAGGTTCTGTTACTAACATGTTTACTTCCATTGTGGGTAATGTATTTGGATTTAAAGCACTGCGTGCTCTACGTCTAGAAGATTTGCGAATCCCACCTGCGTATATTAAAACATTCCAAGGCCCACCTCACGGCATCCAAGTTGAGAGAGATAAATTGAACAAGTATGGTCGTCCCCTGTTGGGATGTACTATTAAACCAAAATTAGGGTTATCCGCAAAAAACTACGGCAGAGCAGTTTATGAATGTCTTCGTGGTGGACTTGACTTTACTAAAGATGATGAGAACGTCAACTCCCAACCCTTTATGCGGTGGAGAGATCGTTTCTTATTTTGTGCCGAAGCCATTTATAAAGCACAGGCTGAAACAGGTGAAATCAAAGGACATTACTTGAATGCTACTGCGGGTACATCCGAAGAAATGATGAAAAGGGCTGTATTTGCCAGAGAGTTGGGAGTTCCTATCATAATGCATGACTACATAACAGGGGGATTCACTGCAAATACTAGTTTGGCTCATTATTGCCGAGATAATGGTCTACTTCTTCACATCCACCGCGCAATGCATGCCGTTATTGATAGACAGAAGAATCATGGTATACACTTTCGTGTATTAGCTAAAGCCTTACGTATGTCTGGTGGAGATCATATTCACTCCGGGACAGTAGTAGGTAAACTTGAAGGGGAAAGAGAGATCACTTTGGGCTTTGTTGATTTACTGCGCGATGATTTTGTTGAAAAAGATCGAAGTCGCGGTATTTATTTCACTCAAGATTGGGTCTCTCTACCAGGTGTTCTGCCCGTGGCTTCAGGCGGTATTCACGTTTGGCATATGCCTGCTCTGACGGAGATTTTTGGAGATGATTCCGTACTACAGTTCGGGGGAGGAACTTTAGGACATCCTTGGGGAAATGCACCCGGTGCGGTAGCTAATCGAGTAGCTCTAGAAGCATGTGTACAAGCCCGTAATGAGGGACGTGA-------------------------------------------------------------------------------------------------------------------------------------------------------------------------------------------------------------------------------------------------------------------------------------------------------------------------------------------------------------------------------------------------------------------------------------------CCTCACGATTTTTAAAATCGACGGATTTTCCTATTACTATAAATTTCATTGTTGCCGGTATTGACATGTAGAATGGGACTCTATCTTTATTCTGGTCCGATTAATCAATTCTTCAAAAGATCTCTCAGACTGGGGAGTTAATGATTTGTCTATTCTTTCTTGAATAGGGAATATATTACACAACAATTCTTCCAGTTTTCATATAAAAAATAC------------AGATTCGGGGCGTCATTAATCTT-------TTGATATTTCATAGGAT-------------------------------------------------TTCAGTACACATACCTT-ACC-----------------------TATATATATA-------------TTTTAGGCTTATCCTTCAAC-------------------------------------------------CTTCCGGAAGTTTCGATAAAAGAATTTCGCTATCAACGCAACACAATCAACCCCATTCGTTAGAACAGCTTCCATTGAGTCTCTGCACCTATCC-TTTTTGATTTTCGCTTTCTGAA-CCTTT-TGTTAT----TGTCAGAAAAC-CGGATTTGG-CT-CAGGAT-TGCCC
	Campanula_cretica          AGATACTCTTGGGCAACCAATTAATGTGACTTGTGAAGTACAGCAATTATTAGGAAACAATCGAGTTAGGGCTGTAGCCATGAGTGCTACAGACGGTCTAATGAGAGGAATGGAAGTGATTGATACGGGCACTCCTCTAAGTGTCCCGGTCGGTGGAGCGACTCTCGGACGAATTTTCAATGTGCTTGGAGAGCCAATTGATAATTTGGGTCCTGTAGATACTCGCACAACATCCCCTATTCATAGATCTGCGCCTGCCTTTATCGATTTAGATACAAAATTATCTATTTTTGAAACCGGAATTAAAGTAGTCGATCTTTTAGCCCCTTATCGCCGTGGAGGAAAAATTGGACTATTCGGAGGAGCTGGGGTAGGGAAGACAGTACTTATTATGGAATTGATTAATAATATTGCTAAAGCTCACGGCGGTGTATCTGTATTT-GGCGGAGTAGGTGAACGTACTCGTGAAGGAAATGATCTTTACAAGGAAATGAAAGATTCTGGAGTCATTAATGAACAAAAGTTTGCAGAATCAAAAGTGGCTTTAGTTTATGGTCAGATGAATGAACCGCCGGGAGCTCGTATGAGAGTTGGTTT-GACTGCCTTAACTATGGCTGAATATTTCCGAGATGTTAATAAACAAGACGTACTTCTCTTTATCGACAATATCTTCCGATTTGTCCAAGCAGGATCTGAAGTATCGGCCTTGTTGGGTAGAATGCCTTCTGCTGTAGGTTATCAACCTACCCTTAGTACTGAAATGGGTTCTTTACAAGAACGAATTACTTCTACTAAAAACGGGTCTATAACGTCTATTCAAGCAGTTTATGTACCTGCAGACGATTTGACCGACCCTGCTCCTGCTACCACATTTGCACATTTAGATGCTACTACTGTACTATCAAGAGGATTAGCTGCCAAAGGTATATATCCCGCAGTAGATCCTTTAGATTCAACGTCAACTATGTTACAACCCCGGGTCGTTAGTGACGAACATTATAAAACTGCGCAAAGTGTTAAGCAAACGTTACAACGTTACAAAGAACTTCAGGACATTATAACTATCCTTGGATTGGACGAATTATCCGAAGAAGATCGTTTAACCGTAGCAAGAGCGCGAAAAATTGAGCGTTTCTTATCACAACCCTTTTTTGTGGCCGAAGTATTCACCGGTTCTACGGGAAAATATGTTGGTCTAGTAGAAACAATTCGAGGCTTTCAATTAATTTTGTGAAACGGTTAATTCCTCGACTGTATGACCAGAATTATTTGATTCATTCTACGAATGATTGTAAACAAAAGCCATTTTGGGGACGCACCAATAATTTTGAGTCTCAAATGATATCAGAAGCATTTTCGGTCATTATGGAAATTCCATTTTCTCTACGATTACTATCTTGTCTAGAAAAGTGCGAAAAGAAGGGGGAAGGTAGAGTAAAATCCGATAATTTACAATCAATT---------------CATTCAATATTTTCTTTTTTAGAGGATAAAATTTTACATTTAAATTATGTCTTAGATATACTAATACCTTACCCAATCCATCTAGAAATCTTGGTTCAAGCTCTTCGATATTGGCTAAAAGATGCTTCGGCTTTGCATTTTGTAAGATTCTTTCTCCACGAGTTTCATAATTGGAATAGTCTTATT---ATGTCAAAGAAAGTCGGTCCTTCTTTTTCAGAAAGAAATCAAAGATTCTTCTTCTTCCTATATAATTCTCATGTATGTGAATATGAATCCATCTTTGTCTTTCTCCGCAACCAATCTTCTCATTTACGATCAACATCTTCTAGAGCATTTGTTGAACGAATCTATTTCTATGGAAAAATAGAGCATCTTGGAGAAGTCTTGTCCAGGGCTTTTCAAGCCAATCTATGGGTATTCACCGATTCTTTCATGCATTATGTTAGGTATCAA-GGAAAATCAATTCTCGCATCAAAAGGTACGTCT---CTTGWGATGAATAAATGGCAATATTACTTTGTAAATTTATGGCAAGCTTATTTTTACCTGTGGTCTCAACCAAGAAGGATCCATATAAACCAATTAGCCAATCATTCCCTTGACTTTCTAGCTTATTTTTCAAGTGTGCGGCGAAGGACTTCAACGGTACGCAATCAAATGCTAGCAAAGTTATTTCTAAGCGAGAATGTTTTTAAAAAGTTTGATACGTTTGTTCCAATTATTCCCCTGATTGGATCATTGGCTAAATCCAAATTTTGTAATAGAGCAGGTTATCCAAGTAGTAAGGCGGTTTGGGTCGATTTATCAGATTCTGATATTATTGATCGATTCGGGCGTATATCCAGAAATCTTTTTCATTATCATAGTGGATGCTCAAAAAAAAAGAGTTTGTTTCGAATAAAATATATACTTCAACTTTCTTGTGCTAGAACTTTAGCTCGTAAACACAAAAGTACTGTAAGGGCTTTTTTGAAAAGATTCGGATCGGAATTATTGGAAGAATTCTTTACGGCGGAAGAACAAGTTCTTTCCTTGACCTTTCCCAGAGCTTCTTCTATTTCGCTCTTTATGTTAATGCACTTCCTAATGATACGCAAACAAGGGA-TTTCTGGTCCTT------------------TATAGTGAAG-----------AGATAGTTGTAATCTATTATGTATCA--TTGGGGAAGGAAC-GATAATATTTCATTGCTACAATACAAGTATGGATTTTTGAAACTAATACGCCATGTATTT-GGATATTT-CCCTTG-AACTGCGTAATATTTTTTCTA----------TTCCATG-AATAGGGT-AAGGGAATTTTTTGAAGAGAAAATGG-----ATTATGGGAGTGTGTGACTTGAGCTATTGATTGGTCTGTGCAGATACGTGCTTTTATCTATCTGCCACATTGTAATTCACAAACCAATGTG----TCTTTGTTCCAACCATCGCGTAAGCCCCAGACAGAAGATAGGCTGGTTCGCTTAAAGAGAA-TCTTTTCTATGATCAGATCCGAATCATGTCGTACATGAGCAGGCTCCGTAAGATC-----------------------------------------------------TAGTTCACTTAACTGAAAATTA---------AATAGTATTAAAATGCACTCATTTCCTCTGCATTGACACGAGCTATGAGACTATCGGAG-----TAAAAGAAAGGGTCTAAAGAAGAAGAAAGGCTGGG-CTAGATTAGTAACAAGTAAATCCTTTG--TGTGTGTGTTTGTAATTAGTAAATGGTCTCTCAA-TATTTTGGGGCTAACCTCCGATCG-----TAAGGTTTGAGACAACCCAAAAAGCAC---------------------------------------TTGAT--CATAT---CAA-----GATTGACTTTATAAGCCTACTTGGGTAGTGAGTATTT----------ACTTGTAAGAA-CCGAATTC-TTT-TTG-GGATAG-TTTC---------AAAAAGAA------TCCAGCCA-------ATTCTTC-TTAT-------------GTAA-AACCATTAATA--------TCTCGTAT----ATGGATGTGTCTAGATATAGATACCCTATCAATTTTA---------------------------------------GATGGATTCGTT-TGGTTCTTTT-GATTCTTGCTCGAGCCGGATGATGAAAAATTATCATGTCCGGTTCCTT-CGGGGGATGGATTTCTAATAGGGGCCGCAGTAGCTGCCGAATCGTCTACTGGTACATGGACAACTGTGTGGACCGATGGGCTTACGAGCCTTGATCGTTACAAAGGGAGATGCTATCACATCGAGCCCGTTGCTGGAGAAGAAACTCAATTTATTGCTTATGTAGCTTACCCATTAGACCTTTTTGAAGAAGGTTCTGTTACTAATATGTTTACTTCCATTGTGGGTAATGTATTTGGATTTAAAGCACTGCGTGCTCTACGTCTAGAAGATTTGCGAATCCCATCTGCGTATATTAAAACATTCCAAGGCCCGCCTCACGGCATCCAAGTTGAGAGAGATAAATTGAACAAGTATGGTCGTCCCCTGTTGGGATGTACTATTAAACCAAAATTAGGGTTATCCGCTAAAAACTACGGCAGAGCAGTTTATGAATGTCTTCGTGGTGGACTTGATTTTACTAAAGATGATGAGAACGTCAACTCCCAACCCTTTATGCGGTGGAGAGATCGTTTCTTATTTTGTGCCGAAGCAATTTATAAAGCACAGGCTGAAACAGGGGAAATCAAAGGACATTACTTGAATGCTACTGCGGGTACATCCGAAGAAATGATGAAAAGGGCTGTATTTGCCAGAGAGTTGGGAGTTCCTATCGTAATGCATGACTACATAACAGGGGGATTCACTGCAAATACTAGCTTGGCTCATTATTGCCGAGATAATGGTCTACTTCTTCACATCCACCGCGCAATGCATGCAGTTATTGATAGACAGAAGAATCATGGTATACACTTTCGTGTATTAGCTAAAGCCTTACGTATGTCTGGTGGAGATCATATTCACTCCGGGACCGTAGTAGGTAAACTTGAAGGGGAAAGAGAGATCACTTTGGGCTTTGTTGATTTACTGCGCGATGATTTTGTTGAAAAAGATCGAAGTCGCGGGATTTATTTCACTCAAGATTGGGTCTCTCTACCAGGTGTTCTGCCCGTGGCTTCGGGCGGTATTCACGTTTGGCATATGCCTGCTCTGACCGAGATTTTTGGGGATGATTCTGTACTACAGTTCGGGGGAGGAACTTTAGGACATCCTTGGGGAAATGCACCCGGTGCGGTAGCTAATCGAGTCGCTCTAGAAGCATGTGTACACGCCCGTAATACGGGACGTGATCTTGCTCGTGAGGGTAATGAAATTATCCGG------------------------------------------------------------------------------------------------------------------------------------------------------------------------------------------------------------------------------------------------------------------------------------------------------------------------------------------------------------------------------------------------------------CCTCACGATTTTTAAAATCGACGGATTTTCCTATTACTATAAATTTCATTCTTGCCGGTATTGACATGTAGAATGGGACTCTATCTTTATTCTGGTCCGATTAATCAATTCTTCAAACGATCTCTCAGACTGGGGAGTGAATGATTTGTCTATTCTTTCTTGAATATGGAATATATTAGACAAAAAATATTCCAGTTTTCATAGAAAA-ATAC------------AGATTCGAGGCGTCATTAATCTT-------TTGATATTTCATAGGAT-------------------------------------------------TTCAGTACGCATACCTT-ACC-----------------------TATATATATA-------------TTATAGGCTTATCCTTCAAC-------------------------------------------------CTTTCGAAAGTTGCGATAAAAGAATTTCTCTATCAACGCAACACAATCAATCCCATTCGTTAGAACAGCTTCCATTGAGTCTCTGCACCTATCC-TTTTTGATTTTCGCTTTCTGAA-CCTTT-TGTTAT----TGTCAGAAAAC-CGGATTTGG-CT-CAGGAT-TGCCC
	Campanula_creutzburgii     AGATAATCTTGGGCAACCAATTAATGTGACTTGTGAAGTACAGCAATTATTAGGAAACAATCGAGTTAGGGCTGTAGCCATGAGTGCTACCGACGGTCTAATGAGAGGAATGGAAGTGATTGATACGGGCACTCCTCTAAGTGTTCCGGTCGGTGGAGCGACTCTCGGACGAATTTTCAATGTGCTTGGAGAGCCAATTGATAATTTGGGTCCTGTAGATACTCGCACAACATCGCCTATTCATAGATCTGCGCCTGCCTTTATCGATTTAGATACAAAATTATCTATTTTTGAAACCGGAATTAAAGTAGTCGATCTTTTAGCTCCTTATCGCCGTGGAGGAAAAATCGGACTATTCGGAGGCGCTGGGGTGGGGAAGACAGTACTTATTATGGAATTGATTAATAATATTGCCAAAGCTCACGGCGGTGTATCTGTATTT-GGCGGAGTAGGTGAACGTACTCGTGAAGGAAATGATCTTTACAAGGAAATGAAAGACTCTGGAGTCATTAATGAACAAAAGTTTGCAGAATCAAAAGTGGCTTTAGTTTATGGTCAGATGAATGAACCGCCGGGAGCTCGCATGAGAGTTGGTTT-GACTGCCCTAACTATGGCCGAATATTTTCGCGATGTTAATAAACAAGACGTACTTCTCTTTATCGACAATATCTTCCGCTTTGTCCAAGCAGGATCGGAAGTATCCGCCTTGTTGGGTAGAATGCCTTCCGCTGTGGGTTATCAACCTACCCTTAGTACTGAAATGGGTTCTTTACAAGAAAGAATTACTTCTACTAAAAAGGGATCTATAACGTCTATTCAAGCAGTTTATGTACCTGCCGATGATTTGACCGACCCTGCTCCTGCTACCACATTTGCGCATTTAGATGCTACTACCGTACTATCAAGAGGATTAGCTGCCAAAGGTATATATCCCGCAGTAGATCCTTTAGATTCAACGTCAACTATGCTACAACCCCGGATCGTTAGTGACGAACATTATCAAACTGCCCAAAGTGTTAAGCAAACTTTACAACGTTACAAAGAACTTCAGGACATTATAACTATCCTTGGATTGGACGAATTATCCGAAGAGGATCGTTTAACCGTAGCAAGAGCGCGAAAAATTGAGCGTTTCTTATCACAACCCTTTTTTGTGGCCGAAGTATTCACAGGTTCGACGGGAAAATATGTTGGTCTAGTAGAAACAATTCAAGGCTTTGAATTAATTTTGTGAAACGGTTAATTCCTCGAATGTATGACCAGAATTATTTGATTCATTCTACGAATGATTCTAAACAAAAGCCATTTTGGGGACGCAACAACCATTTTGATTCGGAAATGATATCCGAAGCATTTTCGGTCATTATGGAAATTCCATTTTCTCTACGATTACTATCTTGGCTAGAAAAGTTTGAAAAGGCGGGCAAAGGGAGAGTCAAATCTGATAATTTACGATCAATT---------------CATTCAATATTTTCTTTTTTAGAGGACAAAATTTCACATTTAAATTATGTCTTCGATATACTAATACCTTACCCAATCCATCTAGAAATCTTGGTTCAAGCTCTTCGCTACTGGTTAAAAGATGCTTCGTCTTTGCATTTCGTAAGATTCTTTCTCCWCGAGTTTCATAATTGGAATAGTCTTATT---ACGACAAAGAAAGTTGGCCCTTCTTTTTCAGCAAGAAATCAAAGATTCTTCTTTTTCCTATATAATTCTCATGTATGTGAATACGAATCCATCTTTGTCTTTCTCCGCAACCAATCTTCTCATTTACGATCAACATCTTCTAGAGCCCTTGTTGAACGAATCTATTTCTATAGAAAAATCGAGCATCTTGAAGAAGTCTTGTCCATGGCTTTTCAAGCTAATCTATGGATATTCACAGATTCTTTCATGCATTATGTTAGGTATCAA-GGAAAATCAATTCTCGCTTCAAAAGGTACGTCT---CTTGTGATGAGTAAATGGAAATATTACTTTGTAAATTTATGGCAATCTTATTTTTACCTGTGGTCTCAACCAAAAAGGATCCACCTAAACCAATTATCCAAGCATTCCCTTGACTTTCTAGCTTATTTTTCAAGTGTGCGACGAAAGCCTTCAACGGTACGCAATCAAATGCTAGGAAAGTTATTTCTAAGCGATAATGCTATTAAGAAGTTTGATACTTTTGTTCCAATTATTCCCCTGATTGTATCATTGGCTAAATCCAAATTTTGTAATAGAGCGGGTCATCCAATTAGTAAAGCGGTTTGGGTCGGTTTATCAGATTCTGATATTATTGATCGATTCGGGCGTATATCCAGAAATCTTTCTCATTATCATAGTGGATCCTCAAAAAAAAAGAGTTTGTCTCGAATAAAGTATATACTTCAACTTTCTTGTGCTAGAACTTTAGCTCGTAAACACAAAAGTACTGTAAGGGCTTTTTTGAAAAGATTCGGCTCGGAATTATTGGAAGAATTCTTTACGGCGGAAGAACAAGTTCTTTCCTTGACCTTTCCCAGAGCTTCTTCTATTTCGCTATTTATGTTAATGCACTTCTCAATGATCCGTAAACAAGGGA-TTTCGGGTCCTT------------------TATAGTGAAGATATAGC--ATAGATAGTTGTAATCCATTATGTATCA--TTGGGGAAGGAAG-GAGAATATTTTATTGATAGAATACAAGTATGGATTATTGAAACTAATACGCCATGTATTT-GGATATTT-CCCTTG-AACTGCATAATATTCTTTATT----------TTCCATG-AATAGTGT-AAGGGAATTTTTCGAAGAGAAAATGG-----ATTATGGGAGTGTGTGACTTGAGCTATTGATTGGTCTGTGCAGATACGGGCTTTTATCTATCTGCCACATTGTAATTCACAAACCAATGTG----TCTTTGTTCCAACCATCGCGTAAGCCCCATACAGAAGATAGGCTGGTTCGCTTGAAGAGAA-TCTTTTCTATGATCAGATCCGAATTATGTCGTACATGAGCAGGCTCCGTAAGATC-----------------------------------------------------TAGTTGACTTAAGTCAAACTTC---------AATAGTATAAAAATGCACTCATTTCCTCTGCATTGACACGAGCTATGAGACTATCGGAG-----TGAAAGAAAGGGTCTAAAGAAGAAGAAAGCTTGGG-CTAGATTAGTAACAAGTAAATCCTTTG--TGTGTGTGTTTGTAATTAGTAAATGGGCTCTCAA-TATTTTGGGGCTAATTACTGATCC-----TAAGGTTTGAGACGACCCAGAAAGCAC---------------------------------------TTGAT--CATAT---CAC-----GATTGACTTTGTAAGCCTACTTGGGTATTGAGTATTT----------ACTTGTAAGAA-CCGAATTC-TTT-GGG-GGATAG-TTGC---------AAAAAGAA------TCCAGTC-------AATTGTTC-TTAC-------------GTAA-AACCATTCATA--------TCTCGTAT----ATGGATATGTC------TAGATAGGCTATCGATTTTC---------------------------------------GATGGATTCGTT-TGGTTCTTTT-GATTATTGCTCGAGCTGGATGATGAAAAATTATCATGTCCGGTTCCTT-CGGGGGATGGATTTCTAATAGGGGCCGCAGTAGCTGCCGAATCATCTACTGGTACATGGACAACTGTGTGGACCGACGGGCTTACCAGCCTTGATCGTTACAAAGGGAGATGCTATCACATCGAGCCCGTTGCCGGAGAAGAAAATCAATATATTGCTTATGTAGCTTACCCATTAGACCTTTTTGAAGAAGGTTCTGTTACTAACATGTTTACTTCCATTGTGGGTAATGTATTTGGATTTAAAGCACTGCGTGCTCTACGTCTCGAAGATTTGCGAATCCCACCTGCGTATATTAAAACATTCCAAGGCCCGCCTCACGGCATCCAAGTTGAGAGAGATAAATTGAACAAGTACGGTCGTCCCCTTTTGGGATGTACTATTAAACCAAAATTAGGGTTATCCGCTAAAAACTACGGCAGGGCAGTTTATGAATGTCTTCGTGGTGGACTTGATTTTACTAAAGATGATGAGAACGTCAACTCCCAACCCTTTATGCGGTGGAGAGATCGTTTCTTATTTTGTGCCGAAGCACTTTATAAAGCACAGGCTGAAACAGGTGAAATCAAAGGACATTACTTGAATGCTACTGCGGGTACATCCGAAGAAATGATTAAAAGGGCTGTATTTGCCAGAGAGTTGGGAGTTCCTATCGTAATGCATGACTACATAACAGGTGGATTCACTGCAAATACAAGTTTGGCTCATTATTGCCGAGATAATGGTCTACTTCTTCACATCCACCGCGCAATGCATGCAGTTATTGATAGACAGAAGAATCATGGTATACACTTTCGTGTATTAGCTAAAGCCTTACGTATGTCTGGTGGAGATCATATTCACTCCGGGACCGTAGTAGGGAAACTTGAAGGGGAAAGAGAGATCACTTTGGGCTTTGTTGATTTACTGCGCGATGATTTTGTGGAAAAAGATCGAAGTCGCGGTATTTATTTCACTCAAGATTGGGTCTCTCTACCAGGTGTTCTGCCCGTGGCTTCGGGCGGTATTCACGTTTGGCATATGCCTGCTCTGACCGAGATTTTTGGGGATGATTCCGTACTACAGTTCGGGGGAGGAACTTTAGGACATCCTTGGGGCAATGCACCCGGTGCGGTAGCGAATCGAGTAGCTTTAGAAGCATGTGTACAAGCCCGTAATGAGGGACGTGATCTTGCTCGTGAGGGTAATGAAATTATCCGG------------------------------------------------------------------------------------------------------------------------------------------------------------------------------------------------------------------------------------------------------------------------------------------------------------------------------------------------------------------------------------------------------------CCTCACGATTTTGAAAATCGACGGATTTTCCTATTACTATAAATTTCATTGTTGCCGGTATTGACATGTAGAATGGGACTCTATCTTTATTCTCGGCCGATTAATCAATTCTTCAAAAGATCTCTCAGATTGG-GAGTGAATGATTTGTCTATTCTTTCTTGAATAAGGAATATATTACACACCAATTCTTCCAGTTTTCATATCAAAAAAA-------------AGATTCGAGGCATCATTAATCTT-------TTGATATTTCATAGGAT-------------------------------------------------TTCAGTACGCATACCTT---------------------------TATATTCTTA-------------TTATAGGCTTATCCTTCAAC-------------------------------------------------CTTTCGGAAGTTTCGATAAAAGGATTTCTCTATCAACGCAACATAATCAACTCCATTCGTTAGAACAGCTTCCATTGAGTCTCTGCACCTATCC-TTTTTGATTTTCGCTTTCTGAA-CCTTT-TGTTCT----TGTCAGAAAAC-CGGATTTGG-CT-CAGGAT-TGCCC
	Campanula_divaricata       AGATACTCTTGGGCAACCAATTAATGTGACTTGTGAAGTACAGCAATTATTAGGAAACAATCGAGTTAGGGCTGTAGCCATGAGTGCTACAGACGGTCTAATGAGAGGAATGGAAGTGATTGATACGGGCACTCCTCTAAGTGTTCCGGTCGGTGGAGCGACTCTCGGACGAATTTTCAATGTGCTTGGAGAGCCCATTGATAATTTGGGTCCTGTAGATACTCGCACAACATCGCCTATTCATAGATCTGCGCCTGCCTTTATCGATTTAGATACAAAATTATCTATTTTTGAAACCGGAATTAAAGTAGTCGATCTTTTAGCCCCTTATCGCCGTGGAGGAAAAATCGGACTATTCGGAGGAGCTGGGGTGGGGAAGACAGTACTTATTATGGAATTGATTAATAATATTGCCAAAGCTCACGGCGGTGTATCTGTATTT-GGCGGAGTCGGTGAACGTACTCGTGAAGGAAATGATCTTTACAAGGAAATGAAAGACTCTGGAGTAATTAATGAACAAAAGCTTGCAGAATCAAAAGTGGCTTTAGTTTATGGTCAGATGAATGAACCGCCGGGAGCTCGTATGAGAGTTGGTTT-GACTGCCTTAACTATGGCGGAATATTTCCGAGATGTTAATAAACAAGACGTACTTCTCTTTATCGACAATATCTTCCGGTTTGTCCAAGCAGGATCTGAAGTCTCGGCCTTGTTGGGTAGAATGCCTTCTGCTGTGGGTTATCAACCTACCCTTAGTACTGAAATGGGGTCTTTACAAGAAAGAATTACTTCTACTAAAAAGGGGTCTATAACCTCTATTCAAGCAGTTTATGTCCCTGCAGACGATTTGACTGACCCTGCTCCTGCTACCACATTTGCACATTTAGATGCTACTACTGTACTATCAAGAGGATTAGCTGCCAAGGGTATATATCCCGCAGTAGATCCTTTAGATTCAACGTCAACTATGTTACAACCCCGGATCGTTAGTGACGAACATTATAAAACTGCGCAAAGTGTTAAGCAAACGTTACAACGTTACAAAGAACTTCAGGACATTATAACTATCCTTGGATTGGACGAATTATCCGAAGAGGATCGTTTAACCGTAGCAAGAGCGCGAAAAATGGAGCGTTTCTTATCACAACCCTTTTTTGTGGCTGAAGTATTCACTGGTTCTACGGGAAAATATGTTGGTCTAGTAGAAACAATTCGAGGCTTTCAATTAATTTTGTGAAACGGTTAATTCTTNNAATGTATGACCAGAATTATTTGATTCATTCTACGAATGATTGTAAACAAAAGCCATTTTGGGGACGCAGCAAGAATTTTGAGTCTCAAATCATATCAGAAGCATTTTCGGTCATTCTGGAAATTCCATTTTCTCGACGATTACTATCTTCGCTAGAAAAGTTCGAAAAGAAGGGCGAAGGTAGAGTTAAATCCGAAAATTTACGATCAATT---------------CATTCAATATTTTCTTTTTTAGAGGATAAAATTGACCATTTACATTATCTGTTCGATATACTAATACCTTACCCAATCCATCTAGAAATATTGGTTCAAGCTCTTCGCTACTGGCTAAAAGATGCTTCGGCTTTGCATTGCGTAAGAGTCTTTCTCCACGAGTTTCATAATTGGAATAGTCTTATT---ACGTCAAAGAAAGTAGGTCTTTCTTTTTCAGAAAGAAATCAAAGATTTTTATTCTTCCTATATAATTCTCATGTATGTGAATATGAATCCATCTTTGCTTTTCTTCTGAACCAATCTTCTCATTTACGATCAACATCTTCTAGAGCCCTTGGTGAACGAATCTATTTCTATGGAAAAATAGAGCATCTTGGAGAAGTCTTGTCCAGGGCTTTTCAAGCCAATCTAGGGATATTCACCGATTCTTTCATGCATTATGTTAGGTATCAA-GGAAAATCAATTCTCGTTTCAAAAGGTACGTCT---CTTGTGATGAATAAATGGCAATATTACTTTGTAAATTTATGGCAATCTTANTTTTACTTGTGGTCTCCACCAAGAAGGATCCATATAAATCAATTATCCAATCATTCCCTTGACTTTCTCGCTTATTTTTCAAGTGTGCGGCGAAGGACTTCAACAGTACGCAATCAAATGCTAGCAAAGTTATTTCTAAGCGATAATGCTATTAAGAAGTTTGATACTTTTGTTCCATTTATTCCCCTGATTGGATCATGGGCTAAATCCAAATTTTGTAATAGAGCAGGTTATCCCAGTAGTAAGGCGGTTTGGGTCGATTTAGCAGATTCTGATATTATTGACCGATTCGGGCGTATATCCAGAAATCTTTCTCATTATTATAGTGGATCCTCAAAAAAAAAGAGTTTGTCTCGAATAAAGTATATACTTCAACTTTCTTGTGCTAGAACTTTAGCTCGTAAACACAAAAGTACTGTAAGGTCTTTTTTCAAAAGATTCGGATCGGAATTATTGGAAGAATTCTTTACGGCGGACGAACAAGCTCTTTCCTTGACCTTTCCCAGAGCTTCTTCTATCTCGC---------------------------------------------------CCTT------------------TATAGTGAAGATATAGC--ATAGATAGTTGGAATCCATTATGTAGCAG-TTGGGGAAAGAAG-GGGAATATTTCATTGCTAGAATACAAGTATGGATGATTGAAACTAATACGCCATGTATTT-GGATATTT-CCCTTG-AACTGCGCAATATTTTTTATT----------TTCCACGA-ATAGTAT-AAGGGAATTTTCCGAAGAGAAAATGG-----ATTATGGGAGTGTGTGACTTGAGCTATTGATTGGTCTGTGCAGATACGTGCTTTTATCTATCTGCCACATTGTAATTAATAAACCAATGTG----TCGTTGTTCCAACCATCGCGTAAGCCCCGTACAGAAGATAGGCTGGTTCGCTTGAAGAGAA-TCTTTTCTATGATCAGATCCGAATCATGTCGTACATGAGCAGGCTCCGTAAGATC-----------------------------------------------------TAGTTCACTTAACTAAAAATGA---------AATAGTATTAAAATGCACTCATTTCCTCTGCATTGACACGAGCTATGAGACTATCGGAG-----TCAAAGAAAGGGTCTAAAGACTAAGCAAGGCTGGG-CTATATTAGTAACAAGTAAATCCTT--TGTATGTGTGTTTGTAATTAGTAAACGGTCTCTCAA-TATTTTGAGGCTAACCACCGATCG-----TAAGGTTTGAGACGACCCAGAAAGCAC---------------------------------------TTGAT--CATAT---CAT-----GATTTACTTTGTAAGCCTACTTGGGTAGTGAGTATTT----------ACTTGTAAGAA-CCGAATTC-TTT-TTG-GGCTAG-TTTC---------AAAAAGAA------TCCAGTT-------AATGGTTC-TTAC-------------GTAA-AACCATTAATA--------TCTCGTAT----ATGTATGTGTC------TAGATACCCTATTCATTTTA---------------------------------------GATGGATTCGTT-TGGTTCTTTT-GATTCTTGCTCGAGCCGGATGATGAAAAATTATCATGTCCGGTTCCTT-CGGGGGATGAATTTCTAAG-GGGGCTGCAGTAGCTGCCGAATCGTCTACTGGTACATGGACAACTGTGTGGACTGATGGGCTTACGAGCCTTGATCGTTACAAAGGGAGATGCTATCACATCGAGCCCGTTGCCGGAGAAGAAACTCAATTTATTGCTTATGTAGCTTACCCATTAGACCTTTTTGAAGAANGTTCTGTTACTAACATGTTTACTTCCATTGTGGGTAATGTATTTGGATTTAAAGCACTGCGTGCTCTACGTCTAGAAGATTTGCGAATCCCACCTGCGTATATTAAAACATTCCAAGGCCCACCTCACGGCATCCAAGTTGAGAGAGATAAATTGAACAAGTATGGTCGTCCCCTGTTGGGATGTACTATTAAACCAAAATTAGGGTTATCCGCAAAAAACTACGGCAGAGCTGTTTATGAATGTCTTCGTGGTGGACTTGACTTTACTAAAGATGATGAGAACGTCAACTCGCAACCCTTTATGCGTTGGAGAGATCGTTTCTTATTTTGTGCCGAAGCAATTTATAAAGCACAGGCTGAAACAGGTGAAATCAAAGGACATTACTTGAATGCTACTGCGGGTACATCCGAAGAAATGATGAANANGGCTGTATTTGCCAGAGAGTTGGGAGTTCCTATCATAATGCATGACTACATAACAGGGGGATTCACTGCAAATACTAGCTTGGCTCATTATNNGCGAGATAATGGTCTACTTCTTCACATCCACCGCGCAATGCATNGCNGTNWTGATAGACAGAGAAATCATGGTATGCACTTTCGTGTATTAGCTAAAGCCTTACGTATGTCTGGTNGAGATCATATTCACGCCGGGACAGTAGTAGGTAAACTTGAAGGGGAAAGAGAGATCACTTTGGGCTTTGTTGATTTACTGCGCGATGATTTTGTTGAAAAAGATCGAAGTCGCGGTATTTATTTCACTCAAGATTGGGTCTCTCTACCAGGTGTTCTGCCTGTGGCTTCAGGCGGTATTCACGTTTGGCATATGCCTGCTCTGACGGAGATTTTTGGGGATGATTCCGTACTACAGTTCGGGGGAGGAACTTTAGGACATCCTTGGGGAAATGCACCCGGTGCGGTAGCTAATCGAGTAGCTCTAGAAGCATGTGTACAAGCCCGTAATGAGGGACGTGATCTTGCTCGTGAGGGTAATGAAATTATCCGG----------------------------------------------------------------------------------------------------------------------------------------------------------------------------------------------------------------------------------------------------------------------------------------------------------------------------------------------------------------------------------------------------------------------------------------------------------------------------------------------------------------------------------------------------------------------------------------------------------------------------------------------------------------------------------------------------------------------------------------------------------------------------------------------------------------------------------------------------------------------------------------------------------------------------------------------------------------------------------------------------------------------------------------------------------------
	Campanula_drabifolia       AGATAATCTTGGGCAACCAATTAATGTGACTTGTGAAGTACAGCAATTATTAGGAAACAATCGAGTTAGGGCTGTAGCCATGAGTGCTACCGACGGTCTAATGAGAGGAATGGAAGTGATTGATACGGGCACTCCTCTAAGTGTTCCGGTCGGTGGAGCGACTCTCGGACGAATTTTCAATGTGCTTGGAGAGCCAATTGATAATTTGGGTCCTGTAGATACTCGCACAACATCGCCTATTCATAGATCTGCGCCTGCCTTTATCGATTTAGATACAAAATTATCTATTTTTGAAACCGGAATTAAAGTAGTCGATCTTTTAGCTCCTTATCGCCGTGGAGGAAAAATCGGACTATTCGGAGGCGCTGGGGTGGGGAAGACAGTACTTATTATGGAATTGATTAATAATATTGCCAAAGCTCACGGCGGTGTATCTGTATTT-GGCGGAGTAGGTGAACGTACTCGTGAAGGAAATGATCTTTACAAGGAAATGAAAGACTCTGGAGTCATTAATGAACAAAAGTTTGCAGAATCAAAAGTGGCTTTAGTTTATGGTCAGATGAATGAACCGCCGGGAGCTCGCATGAGAGTTGGTTT-GACTGCCCTAACTATGGCCGAATATTTTCGCGATGTTAATAAACAAGACGTACTTCTCTTTATCGACAATATCTTCCGCTTTGTCCAAGCAGGATCGGAAGTATCCGCCTTGTTGGGTAGAATGCCTTCCGCTGTGGGTTATCAACCTACCCTTAGTACTGAAATGGGTTCTTTACAAGAAAGAATTACTTCTACTAAAAAGGGATCTATAACGTCTATTCAAGCAGTTTATGTACCTGCCGATGATTTGACCGACCCTGCTCCTGCTACCACATTTGCGCATTTAGATGCTACTACCGTACTATCAAGAGGATTAGCTGCCAAAGGTATATATCCCGCAGTAGATCCTTTAGATTCAACGTCAACTATGCTACAACCCCGGATCGTTAGTGACGAACATTATCAAACTGCCCAAAGTGTTAAGCAAACTTTACAACGTTACAAAGAACTTCAGGACATTATAACTATCCTTGGATTGGACGAATTATCCGAAGAGGATCGTTTAACCGTAGCAAGAGCGCGAAAAATTGAGCGTTTCTTATCACAACCCTTTTTTGTGGCCGAAGTATTCACAGGTTCGACGGGAAAATATGTTGGTCTAGTAGAAACAATTCAAGGCTTTGAATTAATTTTGTGAAACGGTTAATTCCTCGAATGTATGACCAGAATTATTTGATTCATTCTACGAATGATTCTAAACAAAAGCCATTTTGGGGACGCAACAACCATTTTGATTCGGAAATGATATCCGAAGCATTTTCGGTCATTATGGAAATTCCATTTTCTCTACGATTACTATCTTGGCTAGAAAAGTTCGAAAAGGCGGGCAAAGGGAGAGTCAAATCTGATAATTTACGATCAATT---------------CATTCAATATTTTCTTTTTTAGAGGACAAAATTTCACATTTAAATTATGTCTTCGATATACTAATACCTTACCCAATCCATCTAGAAATCTTGGTTCAAGCTCTTCGCTACTGGTTAAAAGATGCTTCGTCTTTGCATTTCGTAAGATTCTTTCTCCACGAGTTTCATAATTGGAATAGTCTTATT---ACGACAAAGAAAGTTGGCCCTTCTTTTTCAGCAAGAAATCAAAGATTCTTCTTTTTCCTATATAATTCTCATGTATGTGAATACGAATCCATCTTTGTCTTTCTCCGCAACCAATCTTCTCATTTACGATCAACATCTTCTAGAGCCCTTGTTGAACGAATCTATTTCTATAGAAAAATAGAGCATCTTGAAGAAGTCTTGTCCATGGCTTTTCAAGCTAATCTATGGATATTCACAGATTCTTTCATGCATTATGTTAGGTATCAAGGGAAAATCAATTCTCGCTTCAAAAGGTACGTCT---CTTGTGATGAGTAAATGGAAATATTACTTTGTAAATTTATGGCAATCTTATTTTTACCTGTGGTCTCAACCAAAAAGGATCCACCTAAACCAATTATCCAAGCATTCCCTTGACTTTCTAGCTTATTTTTCAAGTGTGCGACGAAAGACTTCAACGGTACGCAATCAAATGCTAGCAAAGTTATTTCTAAGCGATAATGCTATTAAGAAGTTTGATACTTTTGTTCCAATTATTCCCCTGATTGGATCATTGGCTAAATCCAAATTTTGTAATAGAGCGGGTCATCCAATTAGTAAAGCGGTTTGGGTCGGTTTATCAGATTCTGATATTATTGATCGATTCGGGCGTATATCCAGAAATCTTTCTCATTATCATAGTGGATCCTCAAAAAAAAAGAGTTTGTCTCGACTAAAGTATATACTTCAACTTTCTTGTGCTAGAACTTTAGCTCGTAAACACAAAAGTACTGTAAGGGCTTTTTTGAAAAGATTCGGCTCGGAATTATTGGAAGAATTCTTTACGGCGGAAGAACAAGTTCTTTCCTTGACCTTTCCCAGAGCTTCTTCTATTTCGC------------------------------------------------GGTCCTT------------------TATAGTGAAGATATAGC--ATAGATAGTTGTAATCCATTATGTATCA--TTGGGGAAGGAAG-GATAATATTTTTTTGATAGAATACAAGTATGGATTATTGAAACTAATACGCCATGTATTT-GGATATTT-CCCTTG-AACTGCATAATATTCTTTATT----------TTCCATG-AATAGTGT-AAGGGAATTTTTCGAAGAGAAAATGG-----ATTATGGGAGTGTGTGACTTGAGCTATTGATTGGTCTGTGCAGATACGGGCTTTTATCTATCTGCCACATTGTAATTCACAAACCAATGTG----TCTTTGTTCCAACCATCGCGTAAGCCCCATACAGAAGATAGGCTGGTTCGCTTGAAGAGAA-TCTTTTCTATGATCAGATCCGAATTATGTCGTACATGAGCAGGCTCCGTAAGATC-----------------------------------------------------TAGTTGACTTAAGTCAAACTTC---------AATAGTATAAAAATGCACTCATTTCCTCTGCATTGACACGAGCTATGAGACTATCGGAG-----TGAAAGAAAGGGTCTAAAGAAGAAGAAAGCTTGGG-CTAGATTAGTAACAAGTAAATCCTTTG--TGTGTGTGTTTGTAATTAGTAAATGGGCTCTCAA-TATTTTGGGGCTAATTACTGATCC-----TAAGGTTTGAGACGACCCAGAAAGCAC---------------------------------------TTGAT--CATAT---CAC-----GATTGACTTTGTAAGCCTACTTGGGTATTGAGTATTT----------ACTTGTAAGAA-CCGAATTC-TTT-GGG-GGATAG-TTGC---------AAAAAGAA------TCCAGTC-------AATTGTTC-TTAC-------------GTAA-AACCATTCATA--------TCTCGTAT----ATGGATATGTC------TAGATAGGCTATCGATTTTC---------------------------------------GATGGATTCGTT-TGGTTCTTTT-GATTATTGCTCGAGCTGGATGATGAAAAATTATCATGTCCGGTTCCTT-CGGGGGATGGATTTCTAAT-GGGGCCGCAGTAGCTGCCGAATCATCTACTGGTACATGGACAACTGTGTGGACCGACGGGCTTACCAGCCTTGATCGTTACAAAGGGAGATGCTATCACATCGAGCCCGTTGCCGGAGAAGAAAATCAATATATTGCTTATGTAGCTTACCCATTAGACCTTTTTGAAGAAGGTTCTGTTACTAACATGTTTACTTCCATTGTGGGTAATGTATTTGGATTTAAAGCACTGCGTGCTCTACGTCTCGAAGATTTGCGAATCCCACCTGCGTATATTAAAACATTCCAAGGCCCGCCTCACGGCATCCAAGTTGAGAGAGATAAATTGAACAAGTACGGTCGTCCCCTTTTGGGATGTACTATTAAACCAAAATTAGGGTTATCCGCTAAAAACTACGGCAGGGCAGTTTATGAATGTCTTCGTGGTGGACTTGATTTTACTAAAGATGATGAGAACGTCAACTCCCAACCCTTTATGCGGTGGAGAGATCGTTTCTTATTTTGTGCCGAAGCACTTTATAAAGCACAGGCTGAAACAGGTGAAATCAAAGGACATTACTTGAATGCTACTGCAGGTACATGCGA-------------------------------------------------------------------------------------------------------------------------------------------------------------------------------------------------------------------------------------------------------------------------------------------------------------------------------------------------------------------------------------------------------------------------------------------------------------------------------------------------------------------------------------------------------------------------------------------------------------------AGTCTATGTC-AATTGAAAGGGTATTCCAAAG-TCTCATCCAGGTCT----------------AGAATTTTTTGGATCAG-----CAAAAGGACAACTTGC------------------------------------------AAATCAGGATTCCTTGCTC-----TGTTCA-TTTGTACATGTATG----AGAT-----ATATCATATATCTT---------------GTGGTAAGAGA-----AAAAGCTTTCCGCTCAGATCAGTTTCTAAAAGAGTCGGGTGAATGGCAAAGATAAGGAATTTGAAACCGCTAAGGAAAAA----GGGGAAATCGAAAGCAAAAGAGTTAGCTA---------GGCTTTT-------------------------------------------------------------------------------------------------------------------------------------------------------------------------------------------------------------------------------------------------------------------------------------------------------------------------------------------------------------------------------------------------------------------------------------------------------------------------------------------------------------------------------------------------------------------------------------------------------------------------------------------------------------------------
	Campanula_edulis           AGATAATCTTGGGCAAACAATTAATGTGACTTGTGAAGTACAGCAATTATTAGGAAACAATCGAGTTAGGGCTGTAGCCATGAGTGCTACAGACGGTCTAATGAGAGGAATGGAAGTGATTGATACGGGCACTCCTCTAAGTGTTCCGGTCGGTGGAGCGACTCTCGGACGAATTTTCAATGTGCTTGGAGAGCCAATTGATAATTTGGGTCCTGTAGATACTCGCACAACATCGCCTATTCATAGATCTGCGCCTGCCTTTATCGATTTAGATACAAAATTATCTATTTTTGAAACCGGAATTAAAGTAGTCGATCTTTTAGCCCCTTATCGCCGTGGAGGAAAAATCGGACTATTCGGAGGAGCTGGGGTGGGGAAGACAGTACTTATTATGGAATTGATTAATAATATTGCCAAAGCTCACGGCGGTGTATCTGTATTT-GGCGGAGTAGGTGAACGTACTCGTGAAGGAAATGATCTTTACAAGGAAATGAAAGACTCTGGAGTCATTAATGAACAAAATTTTGCAGAATCAAAAGTGGCTTTAGTTTATGGTCAGATGAATGAACCGCCGGGAGCTCGCATGAGAGTTGGTTT-GACTGCACTAACTATGGCCGAATATTTTCGAGATGTTAATAAACAAGACGTACTTCTCTTTATCGACAATATCTTCCGCTTTGTCCAAGCAGGATCTGAAGTATCCGCCTTGTTGGGTAGAATGCCTTCTGCTGTGGGTTATCAACCTACTCTTAGTACTGAAATGGGTTCTTTACAAGAAAGAATTACTTCTACTAAAAAGGGATCTATAACGTCTATTCAAGCAGTTTATGTACCTGCCGATGATTTGACCGACCCTGCTCCTGCTACCACATTTGCACATTTAGATGCTACTACCGTACTATCAAGAGGATTAGCTGCCAAAGGTATATATCCCGCAGTAGATCCTTTAGATTCAACGTCAACTATGCTACAACCCCGGATCGTTAGTGACGAACATTATCAAACTGCACAAAGTGTTAAGCAAACTTTACAACGTTACAAAGAACTTCAGGACATTATAACTATCCTTGGATTGGACGAATTATCCGAAGAGGATCGTTTAACCGTAGCAAGAGCGCGAAAAATTGAGCGTTTCTTATCACAACCCTTTTTTGTGGCCGAAGTATTCACAGGTTCTACGGGAAAATATGTTGGTCTAGTAGAAACAATTCAAGGCTTTGAATTAATTTTGTGAAACGGCTAATTCCTCGAATGTATGACCAGAATTATTTGATTCATTCTACGAATGATTCTAAACAAAATCCATTTTGGGGACGCAACAACAATTTTGATTCGGAAATGATATCAGAAGCATTTTCGGTCATTATGGAAATTCCATTTTCTCTACGATTACTATCTTGGCTAGAAAAGTTCGAAAAGACGGGGAAAGGGAGAGTCAAATCCGAGAATTTACGATCAATT---------------CATTCAATATTTTCTTTTTTAGAGGACAAAATTTCACATTTAAATTATGTCTTCGATATACTAATACCTTACCCAATCCATCTAGAAATCTTGGTTCAAGCTCTTCGCTACTGGTTAAAAGATGCTTCGTCTTTGCATTTCGTAAGATTCNTTCTCCACGANGTTCATAANTGGAATAGTCTTATT---ACGACCAAGAAAGTCGGTCCTTCTNTTTCAGCAAGAANTCAAAGANTCCTCTCCTNCNTATATAANTCTCATGTATGTGNATACGAATCCATCTTTGNNNNNNNNNNNNNNNNATCTTCTCATTTANNNATCACATCTTCTAGAGCCCTTGTTGAACGAATCTATTTCTATAGAAAAATAGAGCATCTTGAAGAAGTCTTGTCCATGGCTTTTCAAGCTAATCTATGGATATGCACAGATTCTTTCATGCATTATGTTAGGTATCAA-GGAAAATCAATTCTCGCTTCAAAAGGTACGTCT---CTTGTGATGAATAAATGGAAATATTACTTTGTAAATTTATGGCAATCTTATTTTTACCTGTGGTCTCAACCCAAAAGGATCCAGCTAAACCAATTATCCAATCATTCCCTTGACTTTCTAGCGTATTTTTCAAGTGTGCGACGAAGGACTTCAACGGTACGCAATCAAATGCTAGCAAAGTTTTTTCTAAGCGCTAATGCTATTAATAAGTTTGATACTTTTGTTCCAATTATTCCAATGATTCTATCATTGGCTAAATACAAATTTTGTAATAGAGCAGGTCATCCAATTAGTAAGGCGGTTTGGGTCGATTTATCAGATTCTGATATTATTGATCGATTCGGGCGTATATCCAGAAATCTTTCTCATTATCATAGTGGATCCTCAAAAAAAAAGAGTTTGTCTCGAATAAAGTATATACTTCATCTTTCTTGTGCTAGAACTTTAGCTCGTAAACACAAAAGTACTGTAAGGGCGTTTTTGAAAAGATTCGGCTCGGAATTATTGTCAGAATTCTTTGCGGCGGAAGAAGAAGTTCTTTCCTTGACCTTTCCCAGAGCTTCTTCTATTTCGC---------------------------------------------------CCTT------------------TATAGTAAAGATATAGC--CTAGATAGTTGGAATCCATTATGTATCA--TTGGGGAAGGAAC-GAGACTATTTTATTGCTAGAATACAAGTATGGATTATTAAAACTAATAGGCGATGTATTT-GGATATTT-CCCTTA-AACTGCGTAATATTATTTATT----------TTCCATRA-ATAGTGT-AAGGGAATTTTTCGAATAGAAAATGG-----ATTATGGGAGTGTGTGACTTGAGCTAGTGATTGGTCTGTGCAGATACGTGCTTTGATCTATCTGCCACATTGTAATTCACAAACCAATGTG----TCTTTGTTCCAACCATCGCGTAAGCCCCATACAGAAGATAGGCTGGTTCGTTTGAAGAGAA-TCTTTTCTATGATCAGATCCTAATCATGTCGTACATGAGCAGGCTCCGTAAGATC-----------------------------------------------------TAGTTGACTTAACTGAAAATTA---------AATAGTATGAAAATGCACTCATTTCCTCTGCATTGACACGAGCTATGAGACTATCGGAG-----TGAAAGAAAGGGTCTAAAGAAGAAGAAAGCTTGGG-CTAGATTAGTAACAAGTAAATCCTT----TGTGTGTGTTTGTAATTAGTAAATGAGCTCTCAA-TATTTTGGGGCTAACCACCGATCC-----GAAGGTTTGAGACGACCCAGAAAGCAC---------------------------------------TTGAT--CATAT---CAC-----GATTGACTTTGTAAGCCTACTTGGGTATTGAGTATTT----------ACTTGTAAGAA-CCGAATTC-TTT-GGG-GGATAG-TTGC---------AAAACGAA------TCCAGTC-------AATTGTTC-TTAC-------------GTAA-AACCATTTATA--------TCTCGTAT----ATGTATGTGTC------TAGATAGCCTATCGATTTTA---------------------------------------GATGGATTCGTT-TGGTTCTTTT-GATTCTTGCTCGAGCCGGATGATGAAAAATTATCATGTCCGGTTCCTT-CGGGGGATGGATTTCTTAT-GGGGCCGCAGTAGCTGCCGAATCGTCTACTGGTACATGGACAACTGTGTGGACCGATGGGCTTACCAGCCTTGATCGTTACAAAGGGAGATGCTATCACATCGAGCCCGTTGCCGGAGAAGAAAATCAATATATTGCTTATGTAGCTTACCCATTAGACCTTTTTGAAGAAGGTTCTGTTACTAACATGTTTACTTCCATTGTGGGTAATGTATTTGGATTTAAAGCACTGCGTGCTCTACGTCTAGAAGATTTGCGAATCCCACCTGCGTATATTAAAACATTCCAAGGGCCGCCTCACGGCATCCAAGTTGAGAGAGATAAATTGAACAAGTATGGTCGTCCCCTGTTGGGATGTACTATTAAACCAAAATTAGGGTTATCCGCTAAAAACTACGGCCGGGCAGTTTATGAATGTCTTCGGGGTGGACTTGATTTTACTAAAGATGATGAGAACGTCAACTCCCAACCCTTTATGCGGTGGAGAGATCGTTTCTTATTTTGTGCCGAAGCACTTTTTAAAGCACAGGCTGAAACAGGTGAAATCAAAGGACATTACTTGAATGCTACTGCGGGCACATCTGAAGAAATGATTAAAAGGGCTGTATTTGCCAGAGAGTTGGGAGTTCCTATTGTAATGCATGACTACATAACAGGGGGATTCACTGCAAATACTAGCTTGGCTCATTATTGCCGAGATAATGGTCTACTTCTTCACATCCACCGCGCAATGCATGCAGTTATTGATAGACAGAAGAATCATGGTATGCACTTTCGTGTATTAGCTAAAGCCTTACGTCTGTCTGGTGGAGATCATATTCACTCCGGGACCGTAGTGGGGAAACTTGAAGGGGAAAGAGAGATCACTTTGGGCTTTGTTGATTTACTGCGCGATGATTTTGTGGAAAAAGATCGAAGTCGCGGTATTTATTTCACTCAAGATTGGGTCTCTCTACCAGGTGTTCTGCCCGTGGCTTCAGGCGGTATTCACGTTTGGCATATGCCTGCTCTAACCGAGATTTTTGGGGATGATTCCGTACTACAGTTCGGGGGAGGAACTTTAGGACATCCTTGGGGAAATGCACCCGGTGCGGTAGCTAATCGAGTAGCTCTAGAAGCATGTGTACAAGCCCGTAATGAGGGACGTGATCTTGCTCGTGAGGGTAATGAAATTATCCGG----------------------------------------------------------------------------------------------------------------------------------------------------------------------------------------------------------------------------------------------------------------------------------------------------------------------------------------------------------------------------------------------------------------------------------------------------------------------------------------------------------------------------------------------------------------------------------------------------------------------------------------------------------------------------------------------------------------------------------------------------------------------------------------------------------------------------------------------------------------------------------------------------------------------------------------------------------------------------------------------------------------------------------------------------------------
	Campanula_elatines         AGATACTCTTGGGCAACCAATTAATGTGACTTGTGAAGTACAGCAATTATTAGGAAACAATCGAGTTAGGGCTGTAGCCATGAGTGCTACAGACGGTCTAATGAGAGGAATGGAAGTGATTGATACGGGCACTCCTCTAAGTGTTCCGGTCGGTGGAGCGACTCTCGGACGAATTTTCAATGTGCTTGGAGAGCCCATTGATAATTTGGGTCCTGTAGATACTCGCACAACATCGCCTATTCATAGATCTGCGCCTGCCTTTATCGATTTAGATACAAAATTATCTATTTTTGAAACCGGAATTAAAGTAGTCGATCTTTTAGCCCCTTATCGCCGTGGAGGAAAAATAGGACTATTCGGAGGAGCTGGGGTGGGGAAGACAGTACTTATTATGGAATTGATTAATAATATTGCCAAAGCTCACGGCGGTGTATCTGTATTT-GGCGGAGTAGGTGAACGTACTCGTGAAGGAAATGATCTTTACAAGGAAATGAAAGACTCTGGAGTAATTAATGAACAAAAGTTTGCAGAATCAAAAGTGGCTTTAGTTTATGGTCAGATGAATGAACCGCCGGGAGCTCGTATGAGAGTTGGTTT-GACTGCCTTAACTATGGCTGAATATTTCCGAGATGTTAATAAACAAGACGTACTTCTCTTTATCGACAATATCTTCCGGTTTGTCCAAGCAGGATCTGAAGTCTCGGCCTTGTTGGGTAGAATGCCCTCTGCTGTGGGTTATCAACCTACCCTTAGTACTGAAATGGGTTCTTTACAAGAAAGAATTACTTCTACGAAAAAGGGGTCTATAACGTCTATTCAAGCAGTTTATGTACCTGCAGACGATTTGACCGACCCTGCTCCTGCTACCACATTTGCACATTTAGATGCTACTACTGTACTATCAAGAGGATTAGCTGCCAAAGGTATATATCCCGCAGTAGATCCTTTAGATTCAACGTCAACTATGTTACAACCCCGGATCGTTAGTGACGAACATTATAAAACTGCGCAAAGTGTTAAGCAAACGTTACAACGTTACAAAGAACTTCAGGACATTATAACTATCCTTGGATTGGACGAATTATCCGAAGAGGATCGTTTAACCGTAGCAAGAGCGCGAAAAATAGAGCGTTTCTTATCACAACCCTTTTTTGTGGCCGAAGTATTCACCGGTTCTACGGGAAAATATGTTGGTTTAGTAGAAACAATTCGAGGCTTTCAATTAATTTTGTGAAACGGTTAATTCTTCGAATGTATGACCAGAATTATTTGATTCATTCTACGAATGATTGTAAACAAAAGCCATTTTTGGGACGCATCAATAATTTTGAGTCTCAAATCATATCAGAAGCATTTTCGGTCATTATGGAAATTCCATTTTCTCTACGATTACTATCTTGGCTAGAAAAGTTCGAAAAGAAGGGGGGAGGTAGAGTCAAATTCGAGAATTTACGATCAATT---------------CATTCAATATTTTCTTTTTTAGAGGATAAAATTTCACATTTACATTATATGTTAGATATACTAATACCTTACCCAATCCATCTAGAAATTTTGGTTCAAGCTCTTCGCTACTGGCTAAAAGACGCTTCAGCTTTGCATTTCGTAAGATTCTTTCTCCACGAGTTTCATAATTGGAATAATCTTATT---ACGTCAAAGAAAGTAGGTCCTTCTTTTTCAGAAAGAAATCCAAGATTTTTCTTCTTCCTATATAATTCTCATGTATGTGAATATGAATCCATCTTTGTCTTTCTCCGCCACCAATCTTCTCATTTACGATCAACATCTTCTAGAGCCCTTGGTGAACGAATCTATTTCTATGGAAAAATAGAGCATCTTGGAGAAGTCTTGTCCAGGGCTTTTCCAGCCAATCTATGGATATTCACCGATTCTTTCATGCATTATGCTAGGTATCAA-GGAAAATCAATTCTCGTTTCAAAAGGTACGTCT---CTTATGATGAATAAATGGCAATATTACTTTGTAAATTTATGGCAATCTTATTTTTACCTGTGGTCTCAACCAAGAAGGATCCACCTAAACCAATTATCCAATCATTCCCTCGACTTTCTAGCTTATTTTTCAAGTGTGCGGCGAAGGACTTCAACAGTACGCAATCAAATGCTAGCAAAGTTATTTCTAAGCGATAATGCTATTAAGAAGTTTGATACTTTTGTTCCAATTATTCCCCTGATTGGATCATTAGCTAAATCCAAATTTTGTAATAGAGCAGGTTATCCGAGTAGTAAGGCGGTTTGGGTCGATTTATCAGATTCTGATATTATTGACCGATTCGGGCGTATATCTAGAAATCTTTCTCATTATTATAGTGGATCCTCAAAAAAAAAGAATTTGTCTCGAATAAAGTATATACTTCAACTTTCTTGTGCTAGAACTTTAGCTCGTAAACACAAAAGTACTGTAAGGGCTTTTTTGAAAAGATTTGGATCGGAATTATTGGAAGAATTCTTTACGGCGGAAGAACAAGTTCTTTTTTTGACCTTTCCCAGAGCTTCTTCTATTTCTCTATTTATGTTAATGCACTTCCCAATGATACGTAAACAAGGGA-TTTCTGGTCCTTTATAG-------------TATAGTGAAGATATAGC--ATAGATAGTTGGAATCCATTATGTAGCA-TTTTGGGAAAGAAC-GAGAATAGTTCATTGCTACAATACAAGTATGGATGATTGAAACTAATACGCTATGTATTT-GGATATTT-CCCTTC-AACTGCGTAATATTTTTTATT----------TTCCATG-AATAGTGT-AAGGGAATTTTCCGAAGAGAAAATGG-----ATTATGGGAGTGTGTGACTTGAGCTATTGATTGGTCTGTGCGGATACGTGCTTTTATCTATCTGCCACATTGTAATTCATAAACCAATGTG----TCTTTGTTCCAACCATCGCGTAAGCCCGATACAGAAGATAGGCTGGTTCGCTTGAAGAGAA-TCTTTTCTATGATCAGATCCGAATCGTGTCGTACATGAGCAGGCTCCGTAAGATC-----------------------------------------------------TAGTTCACTTAACTGAAAATTA---------AATAGTATTAAAATGCACTCATTTCCTCTGCATTGACACGAGCTATGAGACTATCGGAG-----TCAAAGAAAGGGTCTAAAGAATAAGAAAGGCTGGG-CTATATTAGTAACAAGTAAATCCTTTG--TGTGTGTGTTTGTAATTAGTAAATGGTCTCTCAA-GATTTTGGGGCTAACCACCGATCG-----TAAGGTTTGAGACGACCCAGAAAGCAC---------------------------------------TTGAT--CATAT---CAT-----GATTTACTTTGTAAGCCTACTTGGGTAGTGAGTATTT----------ACTTGTAAGAA-CCGAATTC-TTT-TGG-GGCTAG-TTTC---------AAAAAGAA------TAGAGTCA-------ATTGTTC-TTAC-------------GTAA-AACCATTCATA--------TTTCGTAT----ATGTATGTGTC------TAGATACCCTATCCATTTTA---------------------------------------GATGGATTCGTT-TGGTTCTTTT-GATTCTTGCTCGAGCCGGATGATGAAAAATTCTCATGTCCGGTTCCTT-CGGGGGATGGATTTCTAATAGGGGCCGCAGTAGCTGCCGAATCGTCTACTGGGACATGGACAACTGTGTGGACTGATGGGCTTACGAGCCTTGATCGTTACAAAGGAAGATGTTATCACATCGAGCCCGTTGCCGGAGAAGAAAATCAATTTATTGCTTATGTAGCTTACCCATTAGACCTTTTTGAAGAAGGTTCTGTTACTAACATGTTTACTTCCATTGTAGGTAATGTATTTGGATTTAAAGCATTGCGTGCTCTACGTCTAGAAGATTTGCGAATCCCATCTGCGTATATTAAAACATTCCAAGGCCCACCTCACGGCATCCAAGTTGAGAGAGATAAATTGAACAAGTATGGTCGTCCCCTGTTGGGATGTACTATTAAACCAAAATTAGGGTTATCCGCTAAAAACTACGGCAGAGCAGTTTATGAATGTCTTCGTGGTGGACTTGATTTTACTAAAGATGATGAGAACGTCAACTCCCAACCCTTTATGAGGTGGAGAGATCGTTTCTTATTTTGTGCCGAAGCAATTTATAAAGCACAGGCTGAAACAGGTGAAATCAAAGGACATTACTTGAATGCTACTGCGGGTACATCCGAAGAAATGATGAAAAGGGCTGTATTTGCCAGAGAGTTGGGAGTTCCTATCGTAATGCATGACTACATAACTGGGGGATTCACTGCAAATACTAGCTTGGCTCATTATTGCCGAGATAATGGTCTACTTCTTCACATCCACCGCGCAATGCATGCAGTTATTGATAGACAGAAGAATCATGGTATACACTTTCGTGTATTAGCTAAAGCCTTACGTATGTCTGGTGGAGATCATATTCACTCTGGGACCGTAGTAGGCAAACTTGAAGGGGAAAGAGAGATCACTTTGGGCTTTGTTGATTTACTGCGCGATGATTTTGTTGAAAAAGATCGAAGTCGCGGTATTTATTTCACTCAAGATTGGGTCTCTCTACCGGGTGTTCTGCCCGTGGCTTCAGGCGGTATTCACGTTTGGCATATGCCTGCTCTGACCGAGATTTTTGGGGATGATTCCGTACTACAGTTCGGGGGAGGAACTTTAGGACATCCTTGGGGAAATGCACCCGGTGCGGTAGCTAATCGAGTAGCTCTAGAAGCATGTGTACAAGGCCGTAATGAGGGACGTGATCTTGCTCGTGAGGGTAATGAAATTATCCGGAGTCTATGTC-AATTGAAAGTGTATTATAAAG-TCTGATCCAGGTGT----------------AGAATTGATTGGATCAA-----CAAAAGGACAACTTGGTAAGTTTCAGTATGAATAAGAATACCGATCGTGAATCATTCA-AATCGGGATTCCTTGCTC-----TGTTCA-TTTGTACATGTATG----AGAT-----ATATCATATATCTTCTGATAAGAGAAAAAGTGATAAGAGA-----AAAAGTTTTCCGCTCAGATCATTTTCTAAAAGAGTCGGGTGAATGGAAAAGATAAGGAATTTGAAACCGTTAACCAAAAA----GGATAAATCTAAATAAAAAGAGTTACATAGTC-AAATGGGCTTTTTGGGGATAGAGGGACTTGAACCCTCACGATTTTTAAAATCGACGGATTTTCCTATTACTATAAATTTCATTGTTGCCGGTATTGACATGTAGAATGGGACTCTATCTTTATTCTGGTCCGATTAATCAATTCTTCAAAAGATCTCTCAGACTGGGGAGTGACTGATTTGTCTATTCTTTCTTGAATAGGGAATATATTACACACCAATTCTTCCAGTTTTCATAGAAAAAATAC------------GGATTCGAGGCGTCATTAATCTT-------TTGATATTTCATAGGAT-------------------------------------------------TTCAGTACCTATATCTT-AAC-----------------------TATATATATA-------------GTATAGGCTTATACTTCAAC-------------------------------------------------CTTTCGGAAGTTTCTATAAAAGAATTTCTCTATCAACGCAACACAATCAACCCCATTCGTTAGAACAGCTTCCATTGAGTCTCTGCACCTATCC-TTTTAGATTTTCGCTTTCTCAA-CCTTT-TGTTAT----TGTCAGAAAAC-CGGATTTGG-CT-CAGGAT-TGCCC
	Campanula_elatinoides      -----------------------------------------------------------------------------------------------------TGAGAGGAATGGAAGTGATTGATACGGGCACTCCTCTAAGTGTTCCGGTCGGTGGAGCCACTCTCGGACGAATTTTCAATGTGCTTGGAGAACCCATTGATAATTTGGGTCCTGTAGATACTCGCACAACATCGCCTATTCATAGATCTGCGCCTGCCTTTATCGATTTAGATACAAAATTATCTATTTTTGAAACCGGAATTAAAGTAGTCGATCTTTTAGCCCCTTATCGCCGTGGAGGAAAAATCGGACTATTCGGAGGAGCTGGGGTGGGGAAGACAGTACTTATTATGGAATTGATTAATAATATTGCCAAAGCTCACGGCGGTGTATCTGTATTT-GGCGGAGTCGGTGAACGTACTCGTGAAGGAAATGATCTTTACAAGGAAATGAAAGACTCTGGAGTAATTAATGAACAAAAGCTTGCAGAATCAAAAGTGGCTTTAGTTTATGGTCAGATGAATGAACCGCCGGGAGCTCGTATGAGAGTTGGTTT-GACTGCCTTAACTATGGCTGAATATTTCAGAGATGTTAATAAACAAGACGTACTTCTCTTTATCGACAATATCTTCCGGTTTGTCCAAGCAGGATCTGAAGTCTCGGCCTTGTTGGGTAGAATACCTTCTGCTGTGGGTTATCAACCTACCCTTAGTACTGAAATGGGGTCTTTACAAGAAAGAATTACTTCTACTAAAAAGGGGTCGATAACGTCTATTCAAGCAGTTTATGTCCCTGCAGACGATTTGACCGACCCTGCTCCTGCTACCACATTTGCACATTTAGATGCTACTACTGTACTATCAAGAGGATTAGCTGCCAAAGGTATATATCCCGCAGTAGATCCTTTAGATTCAACGTCAACTATGTTACAACCCCGGATCGTTAGTGACGAACATTATAAAACTGCGCAAAGTGTTAAGCAAACGTTACAACGTTACAAAGAACTTCAGGACATTATAACTATCCTTGGATTGGACGAATTATCCGAAGAGGATCGTTTAACCGTAGCAAGAGCGCGAAAAATTGAGCGTTTCTTATCACAACCCTTTTTTGTGGCTGAAGTATTCACTGGTTCTACGGGAAAATATGTT---------------------------------------------------------------------------------------------------------------------------------------------------------------------------------------------------------------------------------------------------------------------------------------------------------------------------------------------------------------------------------------------------------------------------------------------GAGTCTTTCTCCACGAGTTTCATAATTGGAATAGTCTTATT---ACGTCAAAGAAAGTAGGTCTTTCTTTTTCAGAAAGAAATCAAAGATTTTTATTCTTCCTATATAATTCTCATGTATGTGAATATGAATCCATCTTTGTCTTTCTCCTGAACCAATCTTCTCATTTACGATCAACATCTTCTAGAGCCCTTGGTGAACGAATCTATTTCTATGGAAAAATAGAGCATCTTGGAGAAGTCTTGTCCAGGGCTTTTCAAGCCAATCTAGGGATATTCACCGATTCTTTCATGCATTATGTTAGGTATCAA-GGAAAATCAATTCTCGTTTCAAAAGGTACGTCT---CTTGTGATGAATAAATGGCAATATTACTTTGTAAATTTATGGCAATCTTATTTTTACTTGTGGTCTCAACCAAGAAGCATCCATATAAATCAATTATCCAATCATTCCCTTGACTTTCTCGCTTATTTTTCAAGTGTGCGGCGAAGGACTTCAACAGTACGCAATCAAATGCTAGCAAAGTTATTTCTAAGCGATAATGCTATTAAGAAGTTTGATACTTTTGTTCCAATTATTCCCCTGATTGGATCATTGGCTAAATCCAAATTTTGTAATAGAGCAGGTTATCCCAGTAGTAAGGCGGTTTGGCTCGATTTAGCAGATTCTGATATTATTGACCGATTCGGGCGTATATCCCGAAATCTTTCTCATTATTATAGTGGATCCTCAAAAAAGAAGAGTTTGTCTCGAATAAAGTATATACTTCAACTTTCTTGTGCTAGTACTTTAGCTCGTAAACACAAAAGTACTGTAAGGTCTTTTTTCAAAAGATTCGGATCGGAATTATTGGAAGAATTCTTTACGGCGGACGAACAAGCTCTTTCCTTGACCTTTCCCAGAGCTTCTTCTATTTCGC------------------------------------------------GGTCCTT------------------TATAGTAAAGATATAGC--ATAGATAGTTGGAATCCATTATGTAGCAG-TTGGGGAAAGAAG-GGGAATATTTCATTGCTACAATACAAGTATGGATGATTGAAACTAATACGCCATGTATTT-GGATATTT-CCCTTG-AACTGCGTAATATTTTTTATT----------TTCCACG-AATAGTAT-AAGGGAATTTTCCGAAGAGAAAATGG-----ATTATGGGAGTGTGTGACTTGAGCTATTGATTGGTCTGTGCAGATACGTGCTTTTATCTATCTGCCACATTGTAATTAATAAACCAATGTG----TCGTTGTTCCAACCATCGCGTAAGCCCCGTACAGAAGATAGGCTGGTTCGCTTGAAGAGAA-TCTTTTCTATGATCAGATCCGAATCATGTCGTACATGAGCAGGCTCCGTAAGATC-----------------------------------------------------TAGTTCACTTAACTAAAAATTA---------AATAGTATTAAAATGCACTCATTTCCTCTGCATTCACACGAGCTATGAGACTATCGGAG-----TCAAAGAAAGGGTCTAAAGAATAAGCAAGGCTGGG-CTATATTAGTAACAAGTAAATCCTTTG--TATGTGTGTTTGTAATTAGTAAAAGGTCTCTCAA-TATTTTGAGGCTAACCACCGATCG-----TAAGGTTTGAGACGACCCAGAAAGCAC---------------------------------------TTGAT--CATAT---CAT-----GATTTACTTTGTAAGCCTACTTGGGTAGTGAGTATTT----------ACTTGTAAGAA-CCGAATTC-TTT-TTG-GGCTAG-TTTC---------AAAAAGAA------TCCAGTC-------AATGGTTC-TTAC-------------GTAA-AACCATTCATA--------TCTCGTAT----ATGTATGTGTC------TAGATACCCTATCCATTTTA---------------------------------------GATGGATTCGTT-TGGTTCTTTT-GATTCTTGCTCGAGCCGGATGATGAAAAATTATCATGTCCGGTTCCTT-CGGGGGATGAATTTCTAAG--GGGCTGCAGTAGCTGCCGAATCGTCTACTGGTACATGGACAACTGTGTGGACTGATGGGCTTACGAGCCTTGATCGTTACAAAGGGAGATGCTATCACATCGAGCCCGTTGCCGGAGAAGAAAATCAATTTATTGCTTATGTAGCTTACCCATTAGACCTTTTTGAAGAAGGTTCTGTTACTAACATGTTTACTTCCATTGTGGGTAATGTATTTGGATTTAAAGCACTGCGTGCTCTACGTCTAGAAGATTTGCGAATCCCACCTGCGTATATTAAAACATTCCAAGGCCCACCTCACGGCATCCAAGTTGAGAGAGATAAATTGAACAAGTATGGTCGTCCCCTGTTGGGATGTACTATTAAACCAAAATTAGGGTTATCCGCAAAAAACTACGGCAGAGCAGTTTATGAATGTCTTCGTGGTGGACTTGACTTTACTAAAGATGATGAGAACGTCAACTCCCAACCCTTTATGCGGTGGAGAGATCGTTTCTTATTTTGTGCCGAAGCAATTTATAAAGGACAGGCTGAAACAGGTGAAATCAAAGGACATTACTTGAATGCTACTGCGGGTACATCCGAAGAAATGATGAAAAGGGCTGTATTTGCCAGAGAGTTGGGAGTTCCTATCATAATGCATGACTACATAACAGGGGGATTCACTGCAAATACTAGCTTGGCTCATTATTGCCGAGATAATGGTCTACTTCTTCACATCCACCGCGCAATGCATGCCGTTATTGATAGACAGAAGAATCATGGTATACACTTTCGTGTATTAGCTAAAGCCTTACGTATGTCTGGTGGAGATCATATTCACTCCGGGACAGTAGTAGGTAAACTTGAAGGGGAAAGAGAGATCACTTTGGGCTTTGTTGATTTACTGCGCGATGATTTTGTTGAAAAAGATCGAAGTCGCGGTATTTATTTCACTCAAGATTGGGTCTCTCTACCAGGTGTTCTGCCCGTGGCTTCAGGCGGTATTCACGTTTGGCATATGCCTGCTCTGACGGAGATTTTTGGGGATGATTCCGTACTACAGTTCGGGGGAGGAACTTTAGGACATCCTTGGGGAAATGCACCGGGTGCGGTAGCTAATCGAGTAGCTCTAGAAGCATGTGTACAAGCCCGCAATGAGGGACGCGAT------------------------------AGTTTATGTC-AATTGAAAGGGTATTATAAAG-TCTCATCCAGGTCT----------------AGAATTGATTGGATCAG-----CAAAAGGACAACTTGGTAAGTTTCAGTATGAATAAGAATACCTAGCGTGACTCATTGA-AATCGGGATTCCCTGCTC-----TGTTCA-TTTGTACATGTATG----AGAT-----ATATCATATATCTT---------------CTGATAAGAGA-----AAAAGCTTTCCATTCAGATCAGTTTCTAAAAGAGTCGGGTGAATGGAAAAGATAAGGAATTTGAAACCGCTAACCAAA-------------------GAAAAAGAGTTAGACAGTCAAAATGGGCTTTT-------------------------------------------------------------------------------------------------------------------------------------------------------------------------------------------------------------------------------------------------------------------------------------------------------------------------------------------------------------------------------------------------------------------------------------------------------------------------------------------------------------------------------------------------------------------------------------------------------------------------------------------------------------------------
	Campanula_erinus           AGATAATCTTGGGCAACCAATTAATGTGACTTGTGAAGTACAGCAATTATTAGGAAACAATCGAGTTAGGGCTGTAGCCATGAGTGCTACCGACGGTCTAATGAGAGGAATGGAAGTGATTGATACGGGCACTCCTCTAAGTGTTCCGGTCGGTGGAGCGACTCTCGGACGAATTTTCAATGTGCTTGGAGAGCCAATTGATAATTTGGGTCCTGTAGATACTCGCACAACATCGCCTATTCATAGATCTGCGCCTGCCTTTATCGATTTAGATACAAAATTATCTATTTTTGAAACCGGAATTAAAGTAGTCGATCTTTTAGCTCCTTATCGCCGTGGAGGAAAAATCGGACTATTCGGAGGCGCTGGGGTGGGGAAGACAGTACTTATTATGGAATTGATTAATAATATTGCCAAAGCTCACGGCGGTGTATCTGTATTT-GGCGGAGTAGGTGAACGTACTCGTGAAGGAAATGATCTTTACAAGGAAATGAAAGACTCTGGAGTCATTAATGAACAAAAGTTTTCAGAATCAAAAGTGGCTTTAGTTTATGGTCAGATGAATGAACCGCCGGGAGCTCGCATGAGAGTTGGTTT-GACTGCCCTAACTATGGCCGAATATTTTCGCGATGTTAATAAACAAGACGTACTTCTCTTTATCGACAATATCTTCCGCTTTGTCCAAGCAGGATCGGAAGTATCCGCCTTGTTGGGTAGAATGCCTTCCGCTGTGGGTTATCAACCTACCCTTAGTACTGAAATGGGTTCTTTACAAGAAAGAATTACTTCTACTAAAAAGGGATCTATAACGTCTATTCAAGCAGTTTATGTACCTGCCGATGATTTGACCGACCCTGCTCCTGCTACCACATTTGCGCATTTAGATGCTACTACCGTACTATCAAGAGGATTAGCTGCCAAAGGTATATATCCCGCAGTAGATCCTTTAGATTCAACGTCAACTATGCTACAACCCCGGATCGTTAGTGACGAACATTATCAAACTGCCCAAAGTGTTAAGCAAACTTTACAACGTTACAAAGAACTTCAGGACATTATAACTATCCTTGGATTGGACGAATTATCCGAAGAGGATCGTTTAACCGTAGCAAGAGCGCGAAAAATTGAGCGTTTCTTATCACAACCCTTTTTTGTGGCCGAAGTATTCACAGGTTCGACGGGAAAATATGTTGGTCTAGTAGAAACAATTCAAGGCTTTGAATTAATTTTGTGAAACGGTTAATTCCTCGAATGTATGACCAGAATTATTTGATTCATTCTACGAATGATTCTAAACAAAAGCCATTTTGGGGACGCAACAACCANTTTGATTCGGAAATGATATCCGAAGCATTTTCGGTCATTATGGAAATTCCATTTTCTCTACGATTACTATCTTGGCTAGAAAAGTTCGAAAAGGCGGGCAAAGGGAGAGTCAAATCTGATAATTTACGATCAATT---------------CATTCAATATTTTCTTTTTTAGAGGACAAAATTTCACATTTAAATTATGTCTTCGATATACTAATACCTTACCCAATCCATCTAGAAATCTTGGTTCAAGCTCTTCGCTACTGGCTAAAAGATGCTTCGTCTTTGCATTTCGTAAGATTCTTTCTCCACGAGTTTCATAATTGGAATAGTCTTATT---ACGACAAAGAAAGTTGGCCCTTCTTTTTCAGCAAGAAATCAAAGATTATTCTTTTTCCTATATAATTCTCATGTATGTGAATACGAATCCATCTTTGTCTTTCTCCGCAACCAATCTTCTCATTTACGATCAACATCTTCTAGAGCCCTTGTTGAACGAATCTATTTCTATAGAAAAATAGAGCATCTTGAAGAAGTCTTGTCCATGGCTTTTCAAGCTAATCTATGGATATTCACAGATTCTTTCATGCATTATGTTAGGTATCAA-GGAAAATCAATTCTCGCTTCAAAAGGTACGTCT---CTTGTGATGAGTAAATGGAAATATTACTTTGTAAATTTATGGCAATCTTATTTTTACCTGTGGTCTCAACCAAAAAGGATCCACCTAAACCAATTATCCAAGCATTCCCTTGACTTTCTAGCTTATTTTTCAAGTGTGCGACGAAAGACTTCAACGGTACGCAATCAAATGCTAGGAAAGTTATTTCTAAGCGATAATGCTATTAAGAAGTTTGATACTTTTGTTCCAATTATTCCCCTGATTGTATCATTGGCTAAATCCAAATTTTGTAATAGAGCGGGTCATCCAATTAGTAAAGCGGTTTGGGTCGGTTTATCAGATTCTGATATTATTGATCGATTCGGGCGTATATCCAGAAATCTTTCTCATTATCATAGTGGATCCTCAAAAAAAAAGAGTTTGTCTCGAATAAAGTATATACTTCAACTTTCTTGTGCTAGAACTTTAGCTCGTAAACACAAAAGTACTGTAAGGGCTTTTTTGAAAAGATTCGGCTCGGAATTATTGGAAGAATTCTTTACGGCGGAAGAACAAGTTCTTTCCTTGACCTTTCCCAGAGCTTCTTCTATTTCGC------------------------------------------------GGTCCTT------------------TATAGTGAAGATATAGC--ATAGATAGTTGTAATCCATTATGTATCA--TTGGGGAAGGAAG-GAGAATATTTTATTGATAGAATACAAGTATGGATTATTGAAACTAATACGCCATGTATTT-GGATATTT-CCCTTG-AACTGCATAATATTCTTTATT----------TTCCATG-AATAGTGT-AAGGGAATTTTTCGAAGAGAAAATGG-----ATTATGGGAGTGTGTGACTTGAGCTATTGATTAGTCTGTGCAGATACGGGCTTTTATCTATCTGCCACATTGTAATTCACAAACCAATGTG----TCTTTGTTCCAACCATCGCGTAAGCCCCATACAGAAGATAGGCTGGTTCGCTTGAAGAGAA-TCTTTTCTATGATCAGAGCCGAATTATGTCGTACATGAGCAGGCTCCGTAAGATC-----------------------------------------------------TAGTTGACTTAAGTCAAACTTC---------AATAGTATAAAAATGCACTCATTTCCTCTGCATTGACACGAGCTATGAGACTATCGGAG-----TGAAAGAAAGGGTCTAAAGAAGAAGAAAGCTTGGG-CTAGATTAGTAACAAGTAAATCCTTTG--TGTGTGTGTTTGTAATTAGTAAATGGGCTCTCAA-TATTTTGGGGCTAATTACTGATCC-----TAAGGTTTGAGACGACCCAGAAAGCAC---------------------------------------TTGAT--CATAT---CAC-----GATTGACTTTGTAAGCCTACTTGGGTATTGAGTATTT----------ACTTGTAAGAA-CCGAATTC-TTT-GGG-GGATAG-TTGC---------AAAAAGAA------TCCAGTC-------AATTGTTC-TTAC-------------GTAA-AACCATTCATA--------TCTCGTAT----ATGGATATGTC------TAGATAGGCTATCGATTTTC---------------------------------------GATGGATTCGTT-TGGTTCTTTT-GATTATTGCTCGAGCTGGATGATGAAAAATTATCATGTCCGGTTCCTT-CGGGGGATGGATTTCTAAT-GGGGCCGCAGTAGCTGCCGAATCATCTACTGGTACATGGACAACTGTGTGGACCGACGGGCTTACCAGCCTTGATCGTTACAAAGGGAGATGCTATCACATCGAGCCCGTTGCCGGAGAAGAAAATCAATATATTGCTTATGTAGCTTACCCATTAGACCTTTTTGAAGAAGGTTCTGTTACTAACATGTTTACTTCCATTGTGGGTAATGTATTTGGATTTAAAGCACTGCGTGCTCTACGTCTCGAAGATTTGCGAATCCCACCTGCGTATATTAAAACATTCCAAGGCCCGCCTCACGGCATCCAAGTTGAGAGAGATAAATTGAACAAGTACGGTCGTCCCCTTTTGGGATGTACTATTAAACCAAAATTAGGGTTATCCGCTAAAAACTACGGCAGGGCAGTTTATGAATGTCTTCGTGGTGGACTTGATTTTACTAAAGATGATGAGAACGTCAACTCCCAACCCTTTATGCGGTGGAGAGATCGTTTCTTATTTTGTGCCGAAGCACTTTATAAAGCACAGGCTGAAACAGGTGAAATCAAAGGACATTACTTGAATGCTACTGCGGGTACATCCGAAGAAATGATTAAAAGGGCTGTATTTGCCAGAGAGTTGGGAGTTCCTATCGTAATGCATGACTACATAACAGGTGGATTCACTGCAAATACAAGTTTGGCTCATTATTGCCGAGATAATGGTCTACTTCTTCACATCCACCGCGCAATGCATGCAGTTATTGATAGACAGAAGAATCATGGTATACACTTTCGTGTATTAGCTAAAGCCTTACGTATGTCTGGTGGAGATCATATTCACTCCGGGACCGTAGTAGGGAAACTTGAAGGGGAAAGAGAGATCACTTTGGGCTTTGTTGATTTACTGCGCGATGATTTTGTGGAAAAAGATCGAAGTCGCGGTATTTATTTCACTCAAGATTGGGTCTCTCTACCAGGTGTTCTGCCCGTGGCTTCGGGCGGTATTCACGTTTGGCATATGCCTGCTCTGACCGAGATTTTTGGGGATGATTCCGTACTACAGTTCGGGGGAGGAACTTTAGGACATCCTTGGGGCAATGCACCCGGTGCGGTAGCGAATCGAGTAGCTTTAGAAGCATGTGTACAAGCCCGTAATGAGGGACGTGATCTTGCTCGTGAGGGTAATGAAATTATCCGG------------------------------------------------------------------------------------------------------------------------------------------------------------------------------------------------------------------------------------------------------------------------------------------------------------------------------------------------------------------------------------------------------------CCTCACGATTTTGAAAATCGACGGATTTTCCTATTACTATAAATTTCATTGTTGCCGGTATTGACATGTAGAATGGGACTCTATCTTTATTCTCGGCCGATTAATCAATTCTTCAAAAGATCTCTCAGATTGG-GAGTGAATGATTTGTCTATTCTTTCTTGAATAAGGAATATATTACACACCAATTCTTCCAGTTTTCATATCAAAAAAAA------------AGATTCGAGGCATCATTAATCTT-------TTGATATTTCATAGGAT-------------------------------------------------TTCAGTACGCATACCTT---------------------------TATATTCTTA-------------TTATAGGCTTATCCTTCAAC-------------------------------------------------CTTTCGGAAGTTTCGATAAAAGGATTTCTCTATCAACGCAACATAATCAACTCCATTCGTTAGAACAGCTTCCATTGAGTCTCTGCACCTATCC-TTTTTGATTTTCGCTTTCTGAA-CCTTT-TGTTCT----TGTCAGAAAAC-CGGATTTGG-CT-CAGGAT-TGCCC
	Campanula_excisa           ---------------------------------------------ATTATTAGGAAACAATCGAGTTAGGGCTGTAGCCATGAGTGCTACAGACGGTCTAATGAGAGGAATGGAAGTGATTGATACAGGCACTCCTCTAAGTGTTCCGGTCGGTGGAGCGACTCTCGGACGAATTTTCAATGTGCTTGGAGAGCCCATTGATAATTTGGGTCCTGTAGATACTCGCACAACATCGCCTATTCATAGATCTGCGCCTGCCTTTATCGATTTAGATACAAAATTATCTATTTTTGAAACCGGAATTAAAGTAGTCGATCTTTTAGCCCCTTATCGCCGTGGAGGAAAAATCGGACTATTCGGAGGAGCTGGGGTGGGGAAGACAGTACTTATTATGGAATTGATTAATAATATTGCCAAAGCTCACGGCGGTGTATCTGTATTT-GGCGGAGTCGGTGAACGTACTCGTGAAGGAAATGATCTTTACAAGGAAATGAAAGACTCTGGAGTAATTAATGAACAAAAGCTTGCAGAATCAAAAGTGGCTTTAGTTTATGGTCAGATGAATGAACCGCCGGGAGCTCGTATGAGAGTTGGTTT-GACTGCCCTAACTATGGCTGAATATTTCCGAGATGTTAATAAACAAGACGTACTTCTCTTTATCGACAATATCTTCCGATTTGTCCAAGCAGGATCTGAAGTCTCGGCCTTGTTGGGTAGAATGCCTTCTGCTGTGGGTTATCAACCTACCCTTAGTACTGAAATGGGGTCTTTACAAGAAAGAATTACTTCTACTAAAAAGGGGTCTATAACGTCTATTCAAGCAGTTTATGTCCCTGCAGACGATTTGACCGACCCTGCTCCTGCTACCACATTTGCACATTTAGATGCTACTACTGTACTATCAAGAGGATTAGCTGCCAAAGGTATATATCCCGCAGTAGATCCTTTAGATTCAACGTCAACTATGTTACAACCCCGGATCGTTAGTGACGAACATTATAAAACTGCGCAAAGTGTTAAGCAAACGTTACAACGTTACAAAGAACTTCAGGACATTATAACTATCCTTGGATTGGACGAATTATCCGAAGAGGATCGTTTAACCGTAGCAAGAGCGCGAAAAATTGAGCGTTTCTTATCACAACCCTTTTTTGTGGCTGAAGTATTCACCGGTTCTACGGGAAAATATGTT-------------------------------------------------------------------------------------------------------------------------------------------------------------------------------------------------------------------------------------------------------------------------------------------------------------------------------------------------------------------------------------------------------------------------------------------------------------------------------------------------------------------------------------------------------------------------------------------CTTTCTCCTGAACCAATCTTCTCATTTACGATCAACATCTTCTAGAGCCCTTGGTGAACGAATCTATTTCTATGAAAAAATAGAGCATCTTGGAGAAGTCTTGTCCAGGGCTTTTCAAGCCAATCTAGGGATATTCACCGATTCTTTCATGCATTATGTTAGGTATCAA-GGAAAATCAATTCTCGTTTCAAAAGGTACGTCT---CTTGTGATGAATAAATGGCAATATTACTTTGTAAATTTATGGCAATCTTATTTTTACTTGTGGTCTCAACCAAGAAGCATCCATATAAATCAATTATCCAATCATTCCCTTGACTTTCTCGCTTATTTTTCAAGTGTGCGGCGAAGGACTTCAACAGTACGCAATCAAATGCTAGCAAAGTTATTTCTAAGCGATAATGCTATTAAGAAGTTTGATACTTTTGTTCCAATTATTCCCCTGATTGGATCATTGGCTAAATACAAATTTTGTAATAGAGCAGGTTATCCCAGTAGTAAGGCGGTTTGGGTCGATTTAGCAGATTCTGATATTATTGACCGATTCGCGCGTATATCCAGAAATCTTTCTCATTATTATAGTGGATCCTCAAAAAAAAAGAGTTTGTCTCGAATAAAGTATATACTTCAACTTTCTTGTGCTAGAACTTTAGCTCGTAAACACAAAAGTACTGTAAGGTCTTTTTTCAAAAGATTCGGATCGGAATTATTGGAAGAATTCTTTACGGCGGACGAACAAGCTCTTTCTTTGACCTTTCCCAGAGCTTCTTCTATTTCGC------------------------------------------------GGTCCTT------------------TATAGTAAAGATATAGC--ATAGATAGTTGGAATCCATTATGTAGCAG-TTGGGGAAAGAAG-GGGAATATTTCATTGCTACAATACAAGTATGGATGATTGAAACTAATACGCCATGTATTT-GGATATTT-CCCTTG-AACTGCGTAATATTTTTTATT----------TTCCACG-AATAGTAT-AAGGGAATTTTCCGAAGAGAAAATGG-----ATTATGGGAGTGTGTGACTTGAGCTATTGATTGGTCTGTGCAGATACGTGCTTTTATCTATCTGCCACATTGTAATTAATAAACCAATGTG----TCGTTGTTCCAACCATCGCGTAAGCCCCGTACAGAAGATAGGCTGGTTCGCTTGAAGAGAA-TCTTTTCTATGATCAGATCCGAATCATGTCGTACATGAGCAGGCTCCGTAAGATC-----------------------------------------------------TAGTTCACTTAACTACAAATGA---------AATAGTATTAAAATGCACTCATTTCCTCTGCATTGACACGAGCTATGAGACTATCGGAG-----TCAAAGAAAGGGTCTAAAGAATAAGCAAGGCTGGG-CTATATTAGTAACAAGTAAATCCTTTG--TATGTGTGTTTGTAATTAGTAAACGGTCTCTCAA-TATTTTGAGGCTAACCACCGATCG-----TAAGGTTTGAGACGACCCAGAAAGCAC---------------------------------------TTGAT--CATAT---CAT-----GATTTACTTTGTAAGCCTACTTGGGTAGTGAGTATTT----------ACTTGTAAGAA-CCGAATTC-TTT-TTG-GGCTAG-TTTC---------AAAAAGAA------TCCAGTC-------AATGGTTC-TTAC-------------GTAA-AACCATTCATA--------TCTCGTAT----ATGTATGTGTC------TAGATACCCTATCCATTTTA---------------------------------------GATGGATTCGTT-TGGTTCTTTT-GATTCTTGCTCGAGCCGGATGATGAAAAATTATCATGTCCGGTTCCTT-CGGGGGATGAATTTCTAAG-------------------------------------------------------------------AGCCTTGATCGTTACAAAGGGAGATGCTATCACATCGAGCCCGTTGCCGGAGAAGAAAATCAATTTATTGCTTATGTAGCTTACCCATTAGACCTTTTTGAAGAAGGTTCTGTTACTAACATGTTTACTTCCATTGTGGGTAATGTATTTGGATTTAAAGCACTGCGTGCTCTACGTCTAGAAGATTTGCGAATCCCACCTGCGTATATTAAAACATTCCAAGGCCCACCTCACGGCATCCAAGTTGAGAGAGATAAATTGAACAAGTATGGTCGTCCCCTGTTGGGATGTACTATTAAACCAAAATTAGGGTTATCCGCAAAAAACTACGGCAGAGCAGTTTATGAATGTCTTCGTGGTGGACTTGACTTTACTAAAGATGATGAGAACGTCAACTCCCAACCCTTTATGCGGTGGAGAGATCGTTTCTTATTTTGTGCCGAAGCAATTTATAAAGCACAGGCTGAAACAGGTGAAATCAAAGGACATTACTTGAATGCTACTGCGGGTACATCCGAAGAAATGATGAAAAGGGCTGTATTTGCCAGAGAGTTGGGAGTTCCTATCATAATGCATGACTACATAACAGGGGGATTCACTGCAAATACTAGCTTGGCTCATTATTGCCGAGATAATGGTCTACTTCTTCACATCCACCGCGCAATGCATGCCGTTATTGATAGACAGAAGAATCATGGTATACACTTTCGTGTATTAGCTAAAGCCTTACGTATGTCTGGTGGAGATCATATTCACTCCGGGACAGTAGTAGGTAAACTTGAAGGGGAAAGAGAGATCACTTTGGGCTTTGTTGATTTACTGCGCGATGATTTTGTTGAAAAAGATCGAAGTCGCGGTATTTATTTCACTCAAGATTGGGTCTCTCTACCAGGTGTTCTGCCCGTGGCTTCAGGCGGTATTCACGTTTGGCATATGCCTGCTCTGACGGAGATTTTTGGGGATGATTCCGTATTACAGTTCGGGGGAGGAACTTTAGGACATCCTTGGGGAAATGCACCCGGTGCGGTAGCTAATCGAGTAGCTCTAGAAGCATGTGTACAAGCCCGTAATGAGGGA------------------------------------AGTTTATGTC-AATTGAAAGGGTATTATAAAG-TCTCATCCAGGTCT----------------AGAATTGATTGGATCAG-----CAAAAGGACAACTTGGTAAGTTTCAGTATGAATAAGAATACCTAGCGTGACTCATTGA-AATCGGGATTCCTTGCTC-----TGTTCA-TTTGTACATGTATG----AGAT-----ATATCATATATCTT---------------CTGATAAGAGA-----AAAAGCTTTCCGTTCAGATCAGTTTCTAAAAGAGTCGGGTGAATGGAAAAGATAAGGAATTTGAAACCGCTAACC-------------------AAAGAAAAAGAGTTAGACAGTCAAAATGGGCTTTTTGGGGATAGAGGGACTTGAACCCTCACGATTTTTAAAATCGACGGATTTTCCTATTACTATAAATTTCATTGTTGCCGGTATTGACATGTAGAATGGGACTCTATCTTTATTCTGGTCCGATTAATCAATTCTTCAAAAGATCTCTCAGACTGGGGAGTGAATGATTTGTCTATTCTTTCTTGAATAGGGAATATATTACACAACAATTCTTCCAGTTTTCATAGAAAAAATAC------------AGATTCGGGGCGTCATTAATCTT-------TTGATATTTCATAGGAT-------------------------------------------------TTCAGTAGACATACCTT-ACC-------------------TATATATATATATT-------------TTTTAGGCTTATCCTTCAAC-------------------------------------------------CTTTCGGAAGTTTCGATAAAAGAATTTCGCTATCAACGCAACACAATCAACCCCATTCGTTAGAACAGCTTCCATTGAGTCTCTGCACCTATCC-TTTTTGATTTTCGCTTTCTGAA-CCTTT-TGTTAT----TGTCAGAAAAC-CGGATTTGG-CT-CAGGAT-TGCCC
	Campanula_exigua           AGATACTCTTGGCCACCCCATTAATGTGACTTGTGAAGTACAGCAATTATTAGGAAACAATCGAGTTAGGGCTGTAGCCATGAGTGCTACAGACGGTCTAATGAGAGGAATGGAAGTGATTGATACGGGCACTCCTCTAAGTGTTCCGGTCGGTGGAGCGACTCTCGGACGAATTTTCAATGTGCTTGGGGAGCCAATTGATAATTTGGGTCCTGTAGATACTCGCACAACATCGCCTATTCATAGATCTGCGCCTGCCTTTATCGATTTAGATACAAAATTATCTATTTTTGAAACCGGAATTAAAGTAGTCGATCTTTTAGCCCCTTATCGCCGTGGAGGAAAAATCGGACTATTCGGAGGAGCTGGGGTGGGGAAGACAGTACTTATTATGGAATTGATTAATAATATTGCCAAAGCTCACGGCGGTGTATCTGTATTT-GGGGGAGTAGGGGAACGTACTCGTGAAGGAAATGATCTTTACAAGGAAATGAAAGACTCTGGAGTCATTAATGAACAAAAGTTTGCAGAATCAAAAGTGGCTTTAGTTTATGGTCAAATGAATGAACCGCCGGGAGCTCGTATGAGAGTTGGTTT-GACTGCCTTAACTATGGCGGAATATTTCCGAGATGTTAATAAACAAGACGTACTTCTCTTTATCGACAATATCTTCCGGTTTGTCCAAGCAGGATCTGAAGTATCGGCCTTGTTGGGTAGAATGCCTTCTGCTGTGGGTTATCAACCTACCCTTAGTACTGAAATGGGTTCTTTACAAGAACGAATTACTTCTACTAAAAACGGGTCTATAACGTCTATTCAAGCAGTTTATGTCCCTGCAGACGATTTGACCGACCCTGCTCCTGCTACCACATTTGCACATTTAGATGCTACTACTGTACTATCAAGAGGATTAGCTGCCAAAGGTATATATCCCGCAGTAGATCCTTTAGATTCAACGTCAACTATGTTACAACCCCGGATCGTTAGTGACGAACATTATAAAACTGCGCAAAGTGTTAAGCAAACGTTACAACGTTACAAAGAACTTCAGGACATTATAACTATCCTTGGATTGGACGAATTATCCGAAGAGGATCGTTTAACCGTAGCAAGAGCACGAAAAATTGAGCGTTTCTTATCACAACCCTTTTTTGTGGCCGAAGTATTCACCGGTTCTCCGGGAAAATATGTTGGTCTAGTAGAAACAATTCGAGGCTTTCAATTAATTTTGTGAAACGGTTAATTCCTCGACTGTATGACCAGAATTATTTGATTCATTCTATGAATGATTGTAAACAAAAGCCGTTTTTGGGACGCAGCAATAATTTTGAGTTTCAAATAATATCAGAAGCATTTTCAGTCATTATGGAAATTCCATTTTCTCTACGATTAGTATCTTGGCTAGAAAAGTGCGAAAAGAAGGGGAAAGGTAGAGTCAAATCCGATAATTTACGATCAATT---------------CATTCAATATTTTCTTTTTTAGAAGATCAAATTTCACATTTACAGTATGTATTAGATATACTAATACCTTACCCAATTCATCTAGAAATCTTGGTTCAAGCTCTTCGCTACTGGATAAAAGATGCTTCGGCTTTACATTTTGTAAGATTCTTTCTTCATGAGTTTCATAATTGGAATAGTCTTATT---ACGTTAAAGAAAGTCGGTCTTTCTTTTTCAGAAAGAAATCAAAGATTCTTCTTCTTCCTATATAATTCTCATGTATGTGAATATGAATCTATCTTTGTCTTTCTCCGCAACCAATCTTCTCATTTACGATCAACATCTTCTAGAGCCCTTGTTGAACGAATCTATTTCTATGGAAAAATAGAGCATCTTGGAGAAGTCTTGTGCGGGGCTTTTCAAGCCAATCTATGGATATGTACAGATTCTAACATGCATTATGTTAGGTATCAA-GGAAAAGCAATTCTGGCTTCAAAAGGTACGTCT---CTTGTGATGAATAAATGGAAATATTATTTTGTCAATTTATGGCAAGCTTATTTTTCCCTGTGGTCTCAACTAAAAAGGATACATATAAACCAATTAGCCAATTGTTCCCTTGACTTTCTAGCTTATTTGTCAAGTGTGCAGCGAAGGACTTTAACGGTACGCAATCAAATGCTCGCAAAGTTTTTTCTAAGCGAGAATGCTATTAAAAAGTTTGATACTTTTGTTCCAATTATTCCCATGATTGGATCATTGGCTAAATCAAAATTTTGTACTAGAGCAGGTTATCCGAGTAGTAAAGGGGTTTGGGTCGATTTATCAGATTCTGATATTATTGACCGATTCGGGCGTATATCCAGAAATCTTTCGCATTATTATAGTGGATGCTCAAAAAAAAAGAGTTTGTCTCGCATAAAGTATATACTTCAACTTTCTTGTGCTACAACTTTAGCTCGTAAACACAAAAGTACTGTAAGGGCTTTTTTGAAAAGATTCGGATCGGAATTATTGGAAGAATTCTTTACGGCGGAAGAACAAGTTCTTTCCTTGACCTTTCCCAGAGCTTCTTCTCTTTCGC---------------------------------------------------CCTT------------------TATAGTGAAGATATATC--CTAGATAGTTGTAATCCATTATGGATCA--TTGGGGAAGGAAC-GAGAATATTTAATTGCTACAATACAAGTATGGATTTTTGAAACTAATACGCCATGTATTT-GGATATTT-CCCTGG-CACTAGGTAATATTTTTTATT----------TTCCATGA-ATAGTGT-AAGGGAATTTTCCGAAGAGAAAATGG-----ATTATGGGAGTGTGTGACTTGAGCTAGTGATTGGTCTGTGCAGATACGTGCTTTTATCTATCTGCCACATTGTAATTCACAAACCAATGTG----TCTTTGTTCCAACCGTCGCGTAAGCCCCATACAGAAGATAGGCTGGTTCGCTTCAAGAGAA-TCTGTTCTATGATCAGCTCCGAATCATGTCGTACATGAGCAGGCTCCGTAAGATC-----------------------------------------------------TAGTTCACTTAACTGAAAATGA---------AATAGTATTAAAATGCACTCATTTCCTCTGCATTGACACGAGCTATGAGACTATCGGAG-----TGAAAGAAAGGGTCTAAAGAAGACGAAAGGCTGGG-CTATATTAGTAACAAGTAAATCCTT----TGTGTGTGTTTGTAATTAGTAAATAGTCTCTCAA-TATTTTAGGGCTAACCAACGATCG-----TAAGGTTTGAGACGACCCAGAAAGCAC---------------------------------------TTGAT--CATAT---CCC-----GATTGACTTTGTAAGCCTACTTGGGTAGTGAGTATTT----------AATTGTAAGAA-CCGAATTC-TTT-TTT-GGATAG-TTTC---------AAAAAGAA------TCCAGTC-------AATTATTC-TTAC-------------GTAA-AACCATTCATA--------TCTCGTAT----ATGTATGTGTC------TAGATACCTTATCAATTTTA---------------------------------------GATGGATTCGGT-TGGTTCTTTT-GCTTCTTGCTCGAGCCGGATGATGAAAAATTATCATGTCCGATTCCTT-CGGGGGATGGATTTCTAAT-GGGGCTGCAGTAGCTGCCGAATCGTCTACTGGTACATGGACAACTGTGTGGACCGATGGGCTTACGAGCCTTGATCGTTACAAAGGGAGATGCTATCACATCGAGCCCGTTGCCGGAGAAGAAAATCAATTTATTGCTTATGTAGCTTACCCATTAGACCTTTTTGAAGAAAGTTCTGTTACTAATATGTTTACTTCTATTGTGGGTGATGTATTTGGATTTAAAGCACTGCCGGCTCTACGTCTTAGAGAATTGCGAATCCCACCTGCGTATATTAAAACATTTCAAGGGCCGGCTCACCGCATCCAAGTTGAGAGAGATAAATTGAACCAGTTTGGTCGTCCCCTGTTGGGATGTACTATTAAACCAAAATTAGGGTTATCCGCTAAAAACTACGGCAGAGCAGTTTATGAATGTCTTCGTGGTGGGCTTGATTTTACGAAAGATGATGAGAACGTCAACTCCCAACCCTTTATGCGGTGGAGAGATCGTTTCTTATTTTGTGCCGAAGCAATTTATAAAGCACAGGCTGAAACAGGGGAAATCAAAGGACATTACTTGAATGCTACTGCCGGTACATCCGAAGAAATGATGAAAAGGGCTATATTTGCCAGAGAGTTGGGAGTTCCTATCGTAATGCACGACTACATAACANGGGGATTCACTGCAAATACTAGCTTGGCTCATTATTGCCGAGATAATGGTCTACTTCTTCACATCCMCCGCGCAATGCATGCAGKTATTGATAGACAGARRAATCATGGTATACACTTTCGTGTATTAGCTAAAGCCTTACGTATGTCTGGTGGAGATCATATTCACTCCGGGACCGTAGTAGGTAAACTTGAAGGGGAAAGAGAGATCACTTTGGGCTTTGTTGATTTACTGCGCGATGACTTTGTTGAAAAAGATCGAAGTCGCGGTATTTATTTCACTCAAGATTGGGTCTCTCTACCAGGTGTTCTGCCCGTGGCTTCAGGCGGTATTCACGTTTGGCATATGCCGGCTCTGACCGAGATTTTTGGGGATGATTCCGTACTACAGTTCGGGGGAGGAACTTTAGGACATCCTTGGGGAAATGCACCCGGTGCGGTAGCTAATCGAGTCGCTCTAGAAGCATGTGTACAARSCCGTAATGAGGGACGTGATCTTGCTCGTGAGGGTAATGAAATTATCCGG----------------------------------------------------------------------------------------------------------------------------------------------------------------------------------------------------------------------------------------------------------------------------------------------------------------------------------------------------------------------------------------------------------------------------------------------------------------------------------------------------------------------------------------------------------------------------------------------------------------------------------------------------------------------------------------------------------------------------------------------------------------------------------------------------------------------------------------------------------------------------------------------------------------------------------------------------------------------------------------------------------------------------------------------------------------
	Campanula_foliosa          -------------------------------------------------------------------------------------------GACGGGCTAATGAGAGGAATGGAAGTGATTGATACGGGCACTCCTCTAAGTGTTCCGGTCGGTGGAGCGACTCTCGGACGAATTTTCAATGTGCTTGGAGAGCCAATTGATAATTTAGGTCCTGTAGATACTCGCACAACATCGCCTATTCATAGATCTGCGCCTGCCTTTATCGATTTAGATACAAAATTATCTATTTTTGAAACCGGAATTAAAGTAGTCGATCTTTTAGCCCCTTATCGCCGTGGAGGAAAAATCGGACTATTCGGAGGAGCTGGGGTGGGGAAGACAGTACTTATTATGGAATTGATTAATAATATTGCCAAAGCTCACGGCGGTGTATCTGTATTT-GGCGGAGTAGGTGAACGTACTCGTGAAGGAAATGATCTTTACAAGGAAATGAAAGACTCTGGAGTCATTAATGAACAAAAGTTTGCAGAATCAAAAGTGGCTTTAGTTTATGGTCAGATGAATGAACCGCCGGGAGCTCGTATGAGAGTTGGTTT-GACTGCGCTAACTATGGCCGAATATTTCCGAGATGTTAATAAACAAGACGTACTTCTCTTTATCGACAATATCTTTCGGTTTGTCCAAGCAGGATCTGAAGTATCCGCCTTGTTGGGTAGAATGCCTTCTGCTGTAGGGTATCAACCTACCCTTAGTACTGAAATGGGTTCTTTACAAGAACGAATTACTTCTACTAAAAAGGGGTCTATAACGTCTATTCAAGCAGTTTATGTACCTGCAGACGATTTGACCGACCCTGCTCCTGCTACTACATTTGCACATTTAGATGCTACTACCGTACTATCAAGAGGATTAGCTGCCAAAGGTATATATCCCGCAGTAGATCCTTTAGATTCAACGTCAACTATGCTACAACCCCGGATCGTTAGTGACGAACATTATCAAACTGCGCAAAGTGTTAAGCAAACTTTACAACGTTACAAAGAACTTCAGGATATTATAACTATCCTTGGGTTGGACGAATTATCCGAAGAGGATCGTTTAACCGTAGCAAGAGCGCGAAAAATTGAGCGTTTCTTATCCCAACCCTTTTTTGTGGCCGAAGTATTCACCGGTTCTACGGGAAAATATGTT---------------------------------------------------------------------------------------------------------------------------------------------------------------------------------------------------------------------------------------------------------------------------------------------------------------------------------------------------------------------------------------------------------------------------------------------------------------------------------------------------------------------CAGAAAGAAATCAAAGATTCTTCTTCTTCCTATATAATTCTCATGTATGTGAATACGAATCCATCTTTATCTTTCTCCGCAACCAATCTTCTCATTTACGATCAACATCTTCTAGAGCCCTTGTTGAACGAATCTATTTCTATGGAAAAATAGAGCATCTTGGAGAAGTCTTGTCCAGGGCTTTTCAAGCTAATCTATGGATATTCACAGATTCTAACATGCATTATGTTAGGTATCAA-GGAAAATCAATTCTCGCTTCAAAAGGTACGTCT---CTTGTGATGAATAAATGGAAATATTACCTTGTAAATTTATGGCAATCTTATTTTTACCTGTGGTCTCAACCAAAAAGGATCTATCTAAACCAATTATCCAAGCATTCCCTTGACTTTCTAGCTTATTTTTCAAGTGTGCGGCGAAGAACTTCAACGGTACGCAATCAAATGCTAGCAAAGTTCTTTCTAAGCGATAATGTTATTAAGAAGTTTGATACTTTTGTTCCAATTATTTCCCTGATTGTATCATTGGCTAAATACAAATTTTGTAATAGAGCAGGTTATCCGATTAGTAAGTCGGTTTGGGTCGATTTATCAGATTCGGATATTATTGACCGATTCGGGCGTATATCCAGAAATCTTTCTCATTATCATAGTGGATCCTCAAAAAAAAAGAGTTTGTCTCGAATAAAGTATATACTTCAACTTTCTTGTGCTAGGACTTTAGCTCGTAAACACAAAAGTACTGTAAGGGCTTTTTTGAAACGATTTGGCTCGGAATTATTGGAAGAATTCTTTACGTCGGAAGAACAAGTTCTTTCCTTGACCTTTCCCAGAGCTTCTTCTATTTCGC---------------------------------------------------------------------------------GATATTAGC--ATAGATAGTTGTAATCCATGATGTATCA--TTGGGGAAGGAAC-GAGACTATTTTATTGCTACAATACAAGTATGGATTATTGAAACGAATACACCATGTATTT-GGATATTT-CCCTTG-AACTGCGTAATATTATTTATT----------TTC---G-AATAGTGT-AAGGGAATTTTCCGAAGAGAAAGTGG-----ATTATGGGAGTGTGTGACTTGAGCTATTGATTGGTCTGTGCAGATACGTGCTTTTATCTATCTGCCACATTGTAATTCACAAACCAATGTG----TCTTTGTTCCAACCATCGCGTAAGCCCCATACAGAAGATAGGCTGGTTCGCTTGAAGAGAA-TCTTTTCTATGATCAGATCCGAATCATGTTGTACATGAGCAGGCTCCGTAAGATC-----------------------------------------------------TCGTTCACTTAACTGAAAACTA---------AATAGTATGAAAATGCACTCATTTCCTCGGCATTGACACGAGTTATGAGACTATCGGAG-----TGAAAGAAAGGGTCTAAAGAAGAAGAAAGGCTGGG-CTAGATTAGTAACAAGTAAATCCTT----TGTGTGGGTTTGTAATGAGTAAACGGGCTCTGAA-TATTTTGGGGCTAACCACCGATCC-----TAAGGTTTGAGACGACCCAGAAAGCAC---------------------------------------TTGAT--CATAT---CAC-----GATTGACTTTGTAAGCCTACTTGGGTATTGAGTATTT----------CCTTGTAAGAA-CCGAATTC-TTT-TGG-GGATAG-TTGCAA-----AAAAAAAGAA------TCCAGTC-------AATTGTTC-TTAC-------------GTAA-AACCATTCATA--------TCTCGTAT----ATGTATGTGTC------TAGATACCCTATCGATTTTA---------------------------------------GATGGATTCGTT-TGGTTCTTTT-GATTCTTGCTCGAGCCGGATGATGAAAAATTCTCATGTCCGGTTCCTT-CGGGGGATGGAT------------CCGCAGTAGCTGCCGAATCGTCTACTGGTACATGGACAACTGTGTGGACCGATGGGCTTACGAGCCTTGATCGTTACAAAGGGAGATGCTATCACATTGAGCCCGTTGCCGGAGAAGAAAATCAATATATTGCTTATGTAGCTTACCCATTAGACCTTTTTGAAGAAGGTTCTGTTACTAACATGTTTACTTCCATTGTGGGTAATGTATTTGGATTTAAAGCACTGCGTGCTCTACGTCTAGAAGATTTGCGAATCCCACCTGCGTATATTAAAACATTCCAAGGCCCGCCTCACGGCATCCAAGTTGAGAGAGATAAATTGAACAAGTATGGTCGTCCCCTGTTGGGATGTACTATTAAACCAAAATTAGGGTTATCCGCTAAAAACTACGGCAGAGCAGTTTATGAATGTCTTCGGGGTGGACTTGATTTTACTAAAGATGATGAGAACGTCAACTCCCAACCCTTTATGCGGTGGAGAGATCGTTTCTTATTTTGTGCCGAAGCACTTTATAAAGCACAGGCTGAAACAGGTGAAATCAAAGGGCATTACTTGAATGCTACTGCGGGTACATCCGAAGAAATGATTAAAAGGGCTGTATTTGCCAGAGAGTTGGGAGTTCCTATCGTAATGCATGACTACATAACCGGGGGATTCACTGCAAATACTAGCTTGGCTCATTATTGCCGAGATAATGGTCTACTTCTTCACATCCACCGCGCAATGCATGCAGTTATTGATAGACAGAAGAATCATGGTATACACTTTCGTGTATTAGCTAAAGCCTTACGTATGTCTGGTGGAGATCATATTCACTCCGGGACCGTAGTAGGTAAACTTGAAGGGGAAAGAGAGATCACTTTGGGCTTTGTTGATTTACTGCGCGATGATTTTGTGGAAAAAGATCGAAGTCGCGGTATTTATTTCACTCAAGATTGGGTCTCTCTACCAGGTGTTCTGCCCGTGGCTTCAGGCGGTATTCACGTTTGGCATATGCCTGCTCTGACCGAGATTTTTGGGGATGATTCCGTACTACAGTTCGGGGGCGGAACTTTAGGACATCCTTGGGGAAATGCACCCGGTGCGGTAGCTAATCGAGTAGCTCTAGAAGC------------------------------------------------------------------------------------------------------------------------------------------------------------------------------------------------------------------------------------------------------------------------------------------------------------------------------------------------------------------------------------------------------------------------------------------------------------------------------------------------------CCTATTACTATAAATTTCATTGTTGCCGGTATTGACATGTAGAATGGGACTCTATCTTTATTCTCGTCCGATTAATCAATTCTTCAAAAGATCTCTCAGACTGGGGAGTGAATGATTGGTCTATTCTTTCTTGAATAGAGAATATATTACACAACAATTCTTCCTGTTTTCATAGAAAAAATAC------------AGATTAGAGGTCTCATTAATCTT-------TTGATATTTCATAGGAT-------------------------------------------------TTTAGTACGCATCCCTT-ACC-----------------------TATATATATT-------------CTATAGGCTTATCCTTCAAC-------------------------------------------------CTTTCGGAAGTTTCGATAAAAGGATTTCTCTATCAACGCAACACAATCAACTCCATTCGTTAGAACAGCTTCCATTGAGTCTCTGCACCTATCC-TTTTTGATTTTCGCTTTCTGAA-CCTTT-TGTTAT----TGGCAGAAAAC-CGGATTTGG-CT-CAGGAT-TGCCC
	Campanula_forsythii        ---------------------------------------------ATTATTAGGAAACAATCGAGTTAGGGCTGTAGCCATGAGTGCTACAGACGGTCTAATGAGAGGAATGGAAGTGATTGATACGGGCACTCCTCTAAGTGTTCCGGTCGGTGGAGCGACTCTCGGACGAATTTTCAATGTGCTTGGAGAGCCCATTGATAATTTGGGTCCTGTAGATACTCGCACAACATCGCCTATTCATAGATCTGCGCCTGCCTTTATCGATTTAGATACAAAATTATCTATTTTTGAAACCGGAATTAAAGTAGTCGATCTTTTAGCCCCTTATCGCCGTGGAGGAAAAATCGGACTATTCGGAGGAGCTGGGGTGGGGAAGACAGTACTTATTATGGAATTGATTAATAATATTGCCAAAGCTCACGGCGGTGTATCTGTATTT-GGCGGAGTCGGTGAACGTACTCGTGAAGGAAATGATCTTTACAAGGAAATGAAAGACTCTGGAGTAATTAATGAACAAAAGCTTGCAGAATCAAAAGTGGCTTTAGTTTATGGTCAGATGAATGAACCGCCGGGAGCTCGTATGAGAGTTGGTTT-GACTGCCTTAACTATGGCTGAATATTTCCGAGATGTTAATAAACAAGACGTACTTCTCTTTATCGACAATATCTTCCGGTTTGTCCAAGCAGGATCGGAAGTCTCGGCCTTGTTGGGTAGAATGCCTTCCGCTGTGGGTTATCAACCTACCCTTAGTACTGAAATGGGGTCTTTACAAGAAAGAATTACTTCTACTAAAAAGGGGTCTATAACGTCTATTCAAGCAGTTTATGTCCCTGCAGACGATTTGACCGACCCTGCTCCTGCTACCACATTTGCACATTTAGATGCTACTACTGTACTATCAAGAGGATTAGCTGCCAAAGGTATATATCCCGCAGTAGATCCTTTAGATTCAACGTCAACTATGTTACAACCCCGGATCGTTAGTGAGGAACATTATAAAACTGCGCAAAGTGTTAAGCAAACGTTACAACGTTACAAAGAACTTCAGGACATTATAACTATCCTTGGATTGGACGAATTATCCGAAGAGGATCGTTTAACCGTAGCAAGAGCGCGAAAAATTGAGCGTTTCTTATCACAACCCTTTTTTGTGGCTGAAGTATTCACCGGTTCTACGGGAAAATATGTT-------------------------------------------------------------------------------------------------------------------------------------------------------------------------------------------------------------------------------------------------------------------------------------------------------------------------------------------------------------------------------------------------------------------------------------------GAGAGTCTTTCTCCACGAGTTTCATCATTGGAATAGTCTTATT---ACGTCAAAGAAAGTAGGTCTTTCTTTTTCAGAAAGAAATCAAAGATTTTTATTCTTCCTATATAATTCTCATGTATGTGAATATGAATCCATCTTTGTCTTTCTCCTGAACCAATCTTCTCATTTACGATCAACATCTTCTAGAGCCCTTGGTGAACGAATCTATTTCTATGGAAAAATAGAGCATCTTGGAGAAGTCTTGTCCAGGGCTTTTCAAGCCAATCTAGGGATATTCACCGATTCTTTCATGCATTATGTTAGGTATCAA-GGAAAATCAATTCTCGTTTCAAAAGGTACGTCT---CTTGTGATGAATAAATGGCAATATTACTTTGTAAATTTATGGCAATCTTATTTTTACTTGTGGTCTCAACCAAGAAGCATCCATATAAATCAATTATCCAATCATTCCCTTGACTTTCTCGCTTATTTTTCAAGTGTGCGGCGAAGGACTTCAACAGTACGCAATCAAATGCTATCAAAGTTATTTCTAAGCGATAATGCTATTAAGAAGTTTGATACTTTTGTTCCAATTATTCCCCTGATTGGATCATTGGTTAAATACAAATTTTGTAATAGAGCAGGTTATCCCAGTAGTAAGGCGGTTTGGGTCGATTTAACAGATTCTCATATTATTGACCGATTCGGGCGTATATCCAGAAATCTTTCTCATTATTATAGTGGATCCTCAAAAAAAAAGAGTTTGTCTCGAATAAAGTATATACTTCAACTTTCTTGTGCTAGAACTTTAGCTCTTAAACACAAAAGTACTGTAAGGTCTTTTTTCAAAAGATTCGGATCGGAATTATTGGAAGAATTCTTTACGGCGGACGAACAAGCTCTTTCCTTGACCTTTCCCAGAGCTTCTTCTATTTCGC------------------------------------------------GGTCCTT------------------TATAGTAAAGATATAGC--ATAGATAGTTGGAATCCATTATGTAGCAG-TTGGGGAAAGAAA-GGGAATATTTCATTGCTACAATACAAGTATGGATGATTGAAACTAATACGCCATGTATTT-GGATATTT-CCCTTG-AACTGCGTAATATTTTTTATT----------TTCCACG-AATAGTAT-AAGGGAATTTTCCGAAGAGAAAATGG-----ATTATGGGAGTGTGTGACTTGAGCTATTGATTGGTCTGTGCAGATACGTGCTTTTATCTATCTGCCACATTGTAATTAATAAACCAATGTG----TCGTTGTTCCAACCATCGCGTAAGCCCCGTACAGAAGATAGGCTGGTTCGCTTGAAGAGAA-TCTTTTCTATGATCAGATCCGAATCATGTCGTACATGAGCACGCTCCGTAAGATC-----------------------------------------------------TAGTTCACTTAACTAAAAATTA---------AATAGTATTAAAATGCACTCATTTCCTCTGCATTGACACGAGCTATGAGACTATCGGAG-----TCAAAGAAAGGGTCTAAAGAATAAGCAAGGCTGGG-CTATATTAGTAACAAGTAAATCCTTTG--TATGTGTGTTTGTAATTAGTAAACGGTCTCTCAA-TATTTTGAGGCTAACCACCGATCG-----TAAGGTTTGAGACGACCCAGAAAGCAC------------------------------------TTGTTGAT--CATAT---CAT-----AATTTACTTTGTAAGCCTACTTGGGTAGTGAGTATTT----------ACTTGTAAGAA-CCGAATTC-TTT-TTG-GGCTAG-TTTC---------AAAAAGAA------TCCAGTC-------AATGGTTC-TTAC-------------ATAA-AACCATTCATA--------TCTCGTAT----ATGTATGTGTC------TAGATACCCTATCCATTTTA---------------------------------------GATGGATTCGTT-TGGTTCTTTT-GATTCTTGCTCGAGCCGGATGATGAAAAATTATCATGTCCGGTTCCTT-CGGGGGATGAATTTCTAAG-GGGGCTGCAGTAGCTGCTGAATCGTCTACTGGTACATGGACAACTGTGTGGACTGATGGGCTTACGAGCCTTGATCGTTACAAAGGGAGATGCTATCACATCGAGCCCGTTGCCGGAGAAGAAAATCAATTTATTGCTTATGTAGCTTACCCATTAGACCTTTTTGAAGAAGGTTCTGTTACTAACATGTTTACTTCCATTGTGGGTAATGTATTTGGATTTAAAGCCCTGCGTGCTCTACGTCTAGAAGATTTGCGAATCCCACCTGCGTATATTAAAACATTCCAAGGCCCACCTCACGGCATCCAAGTTGAGAGAGATAAATTGAACAAGTATGGTCGTCCCCTGTTGGGATGTACTATTAAACCAAAATTAGGGTTATCCGCAAAAAACTACGGCAGAGCAGTTTATGAATGTCTTCGTGGTGGACTTGACTTTACTAAAGATGATGAGAACGTCAACTCCCAACCCTTTATGCGGTGGAGAGATCGTTTCTTATTTTGTGCCGAAGCAATTTATAAAGCACAGGCTGAAACAGGTGAAATCAAAGGACATTACTTGAATGCTACTGCGGGTACATCCGAAGAAATGATGAAAAGGGCTGTATTTGCCAGAGAGTTGGGAGTTCCTATCGTAATGCATGACTACATAACCGGGGGATTCACTGCAAATACTAGCTTGGCTCATTATTGCCGAGATAATGGTCTACTTCTTCACATCCACCGCGCAATGCATGCCGTTATTGATAGACAGAAGAATCATGGTATACACTTTCGTGTATTAGCTAAAGCCTTACGTATGTCTGGGGGAGATCATATTCACTCCGGGACAGTAGTAGGTAAACTTGAAGGGGAAAGAGAGATCACTTTGGGCTTTGTTGATTTACTGCGCGATGATTTTGTTGAAAAAGATCGAAGTCGCGGTATTTATTTCACTCAAGATTGGGTCTCTCTACCAGGTGTTCTGCCCGTGGCTTCAGGCGGTATTCACGTTTGGCATATGCCTGCTCTGACGGAGATTTTTGGGGATGATTCCGTACTACAGTTCGGGGGAGGAACTTTAGGACATCCTTGGGGAAATGCACCCGGTGCGGTAGCTAATCGAGTAGCTCTAGAAGCATGTGTACAAGCCCGTAATGAGGGACGTGATC-----------------------------------------------------------------------------------------------------------------------------------------------------------------------------------------------------------------------------------------------------------------------------------------------------------------------------------------------------------------------------------------------------------------------------------------CCTCACGATTTTAAAAATCGACGGATTTTCCTATTACTATAAATTTCATTTTTGCCGGTATTGACATGTAGAATGGGACTCTATCTTTATTCTGGTCCGATTAATCAATTCTTCAAAAGATCTCTCAGACTGGGGAGTGAATGATTTGTCTATTCTTTCTTGAATAGGGAATATATTACACAACAATTCTTCCAGTTTTCATAGAAAAAATAA------------AGATTCGGGGCGTCATTAATCTTTAATCTTTTGATATTTCATAGGAT-------------------------------------------------TTCAGTACACATACCTT-ACC---------------------TATATATAGGTA-------------TTTTAGGCTTATCCTAAAAC-------------------------------------------------CTTTCGGAAGTTTCGATAAAAGAATTTCCCTATCAACGCAACACAATCAACCCCATTCGTTAGAACAGCTTCCATTGAGTCTCTGCACCTATCC-TTTTTGATTTTCGCTTTCTGAA-CCTTT-TGTTAT----TGTCAGAAAAC-CGGATTTGG-CT-CAGGAT-TGCCC
	Campanula_fragilis         AGATACTCTTGGGCAACCAATTAATGTGATTTGTGAAGTACAGCAATTATTAGGAAACAATCGAGTTAGGGCTGTAGCCATGAGTGCTACAGACGGTCTAATGAGAGGAATGGAAGTGATTGATACGGGCACTCCTCTAAGTGTTCCGGTCGGTGGAGCGACTCTCGGACGAATTTTCAATGTGCTTGGAGAGCCCATTGATAATTTGGGTCCTGTAGATACTCGCACAACATCGCCTATTCATAGATCTGCGCCTGCCTTTATCGATTTAGATACAAAATTATCTATTTTTGAAACCGGAATTAAAGTAGTCGATCTTTTAGCCCCTTATCGCCGTGGAGGAAAAATCGGACTATTCGGAGGAGCTGGGGTGGGGAAGACAGTACTTATTATGGAATTGATTAATAATATTGCCAAAGCTCACGGCGGTGTATCTGTATTT-GGCGGAGTCGGTGAACGTACTCGTGAAGGAAATGATCTTTACAAGGAAATGAAAGACTCTGGAGTAATTAATGAACAAAAGCTTGCAGAATCAAAAGTGGCTTTAGTTTATGGTCAGATGAATGAACCGCCGGGAGCTCGTATGAGAGTTGGTTT-GACTGCCTTAACTATGGCTGAATATTTCCGAGATGTTAATAAACAAGACGTACTTCTCTTTATCGACAATATCTTCCGGTTTGTCCAAGCAGGATCTGAAGTCTCGGCCTTGTTGGGTAGAATGCCTTCTGCTGTGGGTTATCAACCTACCCTTAGTACTGAAATGGGGTCTTTACAAGAAAGAATTACTTCTACTAAAAAGGGGTCTATAACGTCTATTCAAGCAGTTTATGTMCCTGCAGACGATTTGACCGACCCTGCTCCTGCTACCACATTTGCACATTTAGATGCTACTACTGTACTATCAAGAGGATTAGCTGCCAAAGGTATATATCCCGCAGTAGATCCTTTAGATTCAACGTCAACTATGTTACAACCCCGGATCGTTAGTGACGAACATTATAAAACTGCGCAAAGTGTTAAGCAAACGTTACAACGTTACAAAGAACTTCAGGACATTATAACTATCCTTGGATTGGACGAATTATCCGAAGAGGATCGTTTAACCGTAGCAAGAGCGCGAAAAATTGAGCGTTTCTTATCACAACCCTTTTTTGTGGCTGAAGTATTCACCGGTTCTACGGGAAAATATGTTGGTCTAGTAGAAACAATTCGAGGCTTTCAATTAATTTTGTGAAACGGTTAATTTTTCGAATGTATGACCAGAATTATTTGATTCATTCTACGAATGATTGTAAACAAAAGCCATTTTGGGGACGCAGCAAGAATTTTGAGTCTCAAATCATATCAGAAGCATTTTCGGTCATTCTGGAAATTCCATTTTCTCGACGATTACTATTTTCGCTAGAAAAGTTCGAAAAGAAGGGGGAAGGTAGAGTTAAATCTGAAAATTTACGATCAATT---------------CATTCAATATTTTCTTTTTTAGAGGATAAAATTTCCCATTTACATTATCTGTTCGATATACTAATACCTTACCCAATCCATCTAGAAATATTGGTTCAAGCTCTTCGCTACTGGCTAAAAGATGCTTCGGCTTTGCATTGCGTAAGAGTCTTTCTCCACGAGTTTCATAATTGGAATAGTCTTATT---ACGTCAAAGAAAGTAGGTCTTTCTTTTTCCGAAAGAAATCAAAGATTTTTATTCTTCCTATATAATTCTTATGTATGTGAATATGAATCCATCTTTGTCTTTCTCCTGAACCAATCTTCTCATTTACGATCAACATCTTCTAGAGCCCTTGGTGAACGAATCTATTTCTATGGAAAAATAGAGCATCTTGGAGAAGTCTTGTCCAGGGCTTTTCAAGCCAATCTAGGGATATTCACCGATTCTTTCATGCATTATGTTAGGTATCAA-GGAAAATTAATTCTCGTTTCAAAAGGTACGTCT---CTTGTGATGAATAAATGGCAATATTACTTTGTAAATTTATGGCAATCTTATTTTTACTTGTGGTCTCAACCAAGAAGCATCCATATAAATCAATTATCCAATCATTCCCTTGACTTTCTCGCTTATTTTTCAAGTGTGCGGCGAAGGACTTCAACAGTACGCAATCAAATGCTAGCAAAGTTCTTTCTAAGTGATAATGCTATTAAGAAGTTTGATACTTTTGTTCCAATTATTCCCCTGATTGGATCATTGGCTAAATACAAATTTTGTAATAGAGCAGGTTATCCCAGTAGTAAGGCGGTTTGGGTCGATTTAGCAGATTCTGATATTATTGACCGATTCGGGCGTATATCCAGAAATCTTTCTCATTATTATAGTGGATCCTCAAAAAAAAAGAGTTTGTCTCGAATAAAGTATATACTTCAACTTTCTTGTGCTAGAACTTTAGCTCGTAAACACAAAAGTACTGTAAGGTCTTTTTTCAAAAGATTCGGATCGGAATTATTGGAAGAATTCTTTGCGGCGGACGAACAAGCTCTTTCCTTGACCTTTCCCAGAGCTTCTTCTATTTCGCTATTTATGTTAACGCACTTCCCAATGATACGTAAACAAGGGA-TTTCTGGTCCTT------------------TATAGTAAAGATATAGC--ATAGATAGTTGGAATCCATTATGTAGCA-GTTGGGGAAAGAAG-GGGAATATTTCATTGCTACAATACAAGTATGGATGATTGAAACTAATACGCCATGTATTT-GGATATTT-CCCTTG-AACTGCGTAATATTTTTTATT----------TTCCACG-AATAGTAT-AAGGGAATTTTCCGAAGCGAAAATGG-----ATTATGGGAGTGTGTGACTTGAGCTATTGATTGGTCTGTGCAGATACGTGCTTTTATCTATCTGCCACATTGTAATTAATAAACCAATGTG----TCGTTGTTCCAACCATCGCGTAAGCCCCGTACAGAAGATAGGCTGGTTCGCTTGAAGAGAA-TCTTTTCTATGATCAGATCCGAATCATGTCGTACATGAGCAGGCTCCGTAAGATC-----------------------------------------------------TAGTTCACTTAACTAAAAATGA---------AATAGTATTAAAATGCACTCATTTCCTCTGCATTGACACGAGCTATGAGACTATCGGAG-----TCAAAGAAAGGGTCTAAAGAATAAGCAAGGCTGGG-CTATATTAGTAACAAGTAAATCCTTTG--TATGTGTGTTTGTAATTAGTAAACGGTCTCTCAA-TATTTTGAGGCTAACCACCGATCG-----TAAGGTTTGAGACGACCCAGAAAGCAC---------------------------------------TTGAT--CATAT---CAT-----GATTTACTTTGTAAGCCTACTTGGGTAGTGAGTATTT----------ACTTGTAAGAA-CCGAATTC-TTT-TTG-GGCTAG-TTTC---------AAAAAGAA------TCCAGTCA-------ATGGTTC-TTAC-------------GTAA-AACCATTCATA--------TCTCGTAT----ATGTATGTGTC------TAGATACCCTATCCATTTTA---------------------------------------GATGGATTCGTT-TGGTTCTTTT-GATTCTTGCTCGAGCCGGATGATGAAAAATTATCGTGTCCGGTTCCTT-CGGGGGATGAATTTCTAAGAGGGGCTGCAGTAGCTGCCGAATCGTCTACTGGTACATGGACAACTGTGTGGACTGATGGGCTTACGAGCCTTGATCGTTACAAAGGGAGATGCTATCACATCGAGCCCGTTGCCGGAGAAGAAAATCAATTTATTGCTTATGTAGCTTACCCATTAGACCTTTTTGAAGAAGGTTCTGTTACTAACATGTTTACTTCCATTGTGGGTAATGTATTTGGATTTAAAGCACTGCGTGCTCTACGTCTAGAAGATTTGCGAATCCCACCTGCGTATATTAAAACATTCCAAGGCCCACCTCACGGCATCCAAGTTGAGAGTGATAAATTGAACAAGTATGGTCGTCCCCTGTTGGGATGTACTATTAAACCAAAATTAGGGTTATCCGCAAAAAACTACGGCAGAGCAGTTTATGAATGTCTTCGTGGTGGACTTGACTTTACTAAAGATGATGAGAACGTCAACTCCCAACCCTTTATGCGGTGGAGAGATCGTTTCTTATTTTGTGCCGAAGCAATTTATAAAGCACAGGCTGAAACAGGTGAAATCAAAGGACATTACTTGAATGCTACTGCGGGTACATCCGAAGAAATGATGAAAAGGGCTGTATTTGCCAGAGAGTTGGGAGTTCCTATCATAATGCATGACTACATAACAGGGGGATTCACTGCAAATACTAGCTTGGCTCATTATTGCCGAGATAATGGTCTACTTCTTCACATCCACCGCGCAATGCATGCCGTTATTGATAGACAGAAGAATCATGGTATACACTTTCGTGTATTAGCTAAAGCCTTACGTATGTCTGGTGGAGATCATATTCACTCCGGGACAGTAGTAGGTAAACTTGAAGGGGAAAGAGAGATCACTTTGGGCTTTGTTGATTTACTGCGCGATGATTTTGTTGAAAAAGATCGAAGTCGCGGTATTTATTTCACTCAAGATTGGGTCTCTCTACCAGGTGTTCTGCCCGTGGCTTCAGGCGGTATTCACGTTTGGCATATGCCTGCTCTGACGGAGATTTTTGGGGATGATTCCGTACTACAGTTCGGGGGAGGAACTTTAGGACATCCTTGGGGAAATGCACCCGGTGCGGTAGCTAATCGAGTAGCTCTAGAAGCATGTGTACAAGCCCGTAATGAGGGACGTGATCTTGCTCGTGAGGGTAATGAAATTATCCGG----------------------------------------------------------------------------------------------------------------------------------------------------------------------------------------------------------------------------------------------------------------------------------------------------------------------------------------------------------------------------------------------------------------------------------------------------------------------------------------------------------------------------------------------------------------------------------------------------------------------------------------------------------------------------------------------------------------------------------------------------------------------------------------------------------------------------------------------------------------------------------------------------------------------------------------------------------------------------------------------------------------------------------------------------------------
	Campanula_glomerata        -----------------------------------------------------------------------------CCATGAGTGCTACAGACGGTCTAATGAGAGGAATGGAAGTGATTGATACGGGCACGCCTCTAAGTGTTCCGGTCGGTGGAGCGACTCTCGGACGAATTTTCAATGTGCTTGGAGAGCCAATTGATAATTTGGGTCCTGKAGATACTCGCACAACATCGCCTATTCATAGATCTGCGCCTGCCTTTATCGATTTAGATACAAAATTATCTATTTTTGAAACCGGAATTAAAGTAGTCGATCTTTTAGCCCCTTATCGCCGTGGAGGAAAAATCGGACTATTCGGAGGAGCTGGGGTGGGGAAGACAGTACTTATTATGGAATTGATTAATAATATTGCCAAAGCTCACGGCGGTGTATCTGTATTT-GGCGGAGTAGGTGAACGTACTCGTGAAGGAAATGATCTTTACAAGGAAATGAAAGACTCTGGAGTCATTAATGAACAAAAGTTTGCAGAATCAAAAGTGGCTTTAGTTTATGGTCAGATGAATGAACCGCCGGGAGCTCGTATGAGAGTTGGTTT-GACTGCGCTAACTATGGCCGAATATTTCCGAGATGTTAATAAACAAGACGTACTTCTCTTTATCGACAATATCTTTCGGTTTGTCCAAGCAGGATCTGAAGTATCCGCCTTGTTGGGTAGAATGCCTTCTGCTGTAGGGTATCAACCTACCCTTAGTACCGAAATGGGTTCTTTACAAGAACGAATTACTTCTACTAAAAAGGGGTCTATAACGTCTATTCAAGCAGTTTATGTACCTGCAGACGATTTGACCGACCCTGCTCCTGCTACCACATTTGCACATTTAGATGCTACTACCGTACTATCAAGAGGATTAGCTGCCAAAGGGATATATCCCGCAGTAGATCCTTTAGATTCAACGTCAACTATGCTACAACCCCGGATCGTTAGTGACGAACATTATCAAACTGCGCAAAGTGTTAAGCAAACTTTACAACGTTACAAAGAACTTCAGGACATTATAACTATCCTTGGGTTGGACGAATTATCCGAAGAGGATCGTTTAACCGTAGCAAGAGCGCGAAAAATTGAGCGTTTCTTATCCCAACCCTTTTTTGTGGCCGAAGTATTCACCGGTTCTACGGGAAAATATGTT------------------------------------------------------------------------------------------------------------------------------------------------------------------------------------------------------------------------------------------------------------------------------------------------------------------------------------------------------------------------------------------------------------------------------------------------------------------------GGAATAGTCTTATT---ACGTCAAGGAAAGGCGGTCCTTCTTTTTCAGAAAGAAATCAAAGATTCTTCTTCTTCCTATATAATTCTCATGTATGTGAATACGAATCCATCTTTATCTTTCTCCGCAACCAATCGTCTCATTTACGATCAACATCTTCTAGAGCCCTTGTTGAACGAATCTATTTCTATGGAAAAATAGAGCATCTTGGAGAAGTCTTGTCCAGGGCTTTTCAAGCTAATCTATGGATATTCACAGATTCTAACATGCATTATGTTAGGTATCAA-GGAAAATCAATTCTCGCTTCAAAAGGTACGTCT---CTTGTGATGAATAAATGGAAATATTACCTTGTAAATTTATGGCAATCTTATTTTTACCTGTGGTCTCAACCAAAAAGGATCTATCTAAACCAATTATCCAAGCATTCCCTTGACTTTCTAGCTTATTTTTCAAGTGTGCGGCGAAGAACTTCAACGGTACGCAATCAAATGCTAGCAAAGTTCTTTCTAAGCGATAATGTTATTAAGAAGTTTGATACTTTTGTTCCCATTATTTCCCTGATTGTATCATTGGCTAACTACAAATTTTGTAATAGAGCAGGTTATCCGATTAGTAAGTCGGTTTGGGTCGATTTATCAGATTCGGATATTATTGACCGATTCGGGCGTATATCCAGAAATCTTTCTCATTATTATAGTGGATCCTCAAAAAAAAAGAGTTTGTCTCGAATAAAGTATATACTTCAACTTTCTTGTGCTAGAACTTTAGCTCGTAAACACAAAAGTACTGTAAGGGCTTTTTTGAAACGATTTGGCTCGGAATTATTGGAAGAATTCTTTACGTCGGAAGAACAAGTTCTTTCCTTGACCTTTCCCAGAGCTTCTTCTATTTCGC--------------------------------------------------------------------------ATAGTGAAGATATAGC--ATAGATAG-TGTAATCCATTATGTATCA--TTGGGGAAGGAAC-GAGACTATTTTA-TGCTACAATACAAGTATGGATTATTGAAACGAATACACCATGTATTTGGGATATTT-CCCTTG-AACTGCGTAATATTATTTATT----------TTCCATG-AATAGTGT-AAGGGAATTTTCCGAAGAGAAAGTGG-----ATTATGGGAGTGTGTGACTTGAGCTATTGATTGGTCTGTGCAGATACGTGCTTTTATCTATCTGCCACATTGTAATTCACAAACCAATGTG----TCTTTGTTCCAACCATCGCGTAAGCCCCATACAGAAGATAGGCTGGTTCGCTTGAAGAGAA-TCTTTTCTATGATCAGATCCGAATCATGTTGTACATGAGCAGGCTCCGTAAGATC-----------------------------------------------------TAGTTCACTTAACTGAAAACTA---------AATAGTATGAAAATGCACTCATTTCCTCGGCATTGACACGAGCTATGAGACTATCGGAG-----TGAAAGAAAGGGTCTAAAGAAGAAGAAAGGCTGGG-CTAGATTAGTAACAAGTAAATCCTT----TGTGTGTGTTTGTAATGAGTAAATGGGCTCTCAA-TATTTTGGGGCTAACCACCGATCC-----TAAGGTTTGAGACGACCCAGAAAGCAC---------------------------------------TTGAT--CATAT---CAC-----GATTGACTTTGTAAGCCTACTTGGGTATTGAGTATTT----------CCTTGTAAGAA-CCGAATTC-TTT-TGA-GGATAG-TTGC---------AAAAAGAA------TCCAGTC-------AATTGTTC-TTAC-------------GTAA-AACCATTCATA--------TCTCGTAT----ATGTATGTGTC------TAGATACCCTATCGATTTTA---------------------------------------GATGGATTCGTT-TGGTTCTTTT-GATTCTTGCTCGAGCCGGATGATGAAAAATTCTCATGTCCGGTTCCTT-CGGGGGATGGATTTCTAAT-GGGGCCGCAGTAGCTGCCGAATCGTCTACTGGTACATGGACAACTGTGTGGACCGATGGGCTTACGAGCCTTGATCGTTACAAAGGGAGATGCTATCACATTGAGCCCGTTGCCGGAGAAGAAAATCAATTTATTGCTTATGTAGCTTACCCATTAGACCTTTTTGAAGAAGGTTCTGTTACTAACATGTTTACTTCCATTGTGGGTAATGTATTTGGATTTAAAGCACTGCGTGCTCTACGTCTAGAAGATTTGCGAATCCCACCTGCGTATATTAAAACATTCCAAGGCCCGCCTCACGGCATCCAAGTTGAGAGAGATAAATTGAACAAGTATGGTCGTCCCCTGTTGGGATGTACTATTAAACCAAAATTAGGGTTATCCGCTAAAAACTACGGCAGAGCCGTTTATGAATGTCTTCGGGGTGGACTTGATTTTACTAAAGATGATGAGAACGTCAACTCCCAACCCTTTATGCGGTGGAGAGATCGTTTCTTATTTTGTGCCGAAGCACTTTATAAAGCACAGGCTGAAACAGGTGAAATCAAAGGGCATTACTTGAATGCTACTGCGGGTACATCCGAAGAAATGATTAAAAGGGCTGTATTTGCCAGAGAGTTGGGAGTTCCTATCGTAATGCATGACTACATAACCGGGGGATTCACTGCAAATACTAGCTTGGCTCATTATTGCCGAGATAATGGTCTACTTCTTCACATCCACCGCGCAATGCATGCAGTAATTGATAGACAGAAGAATCATGGTATGCACTTTCGTGTATTAGCTAAAGCCTTACGTATGTCTGGGGGAGATCATATTCACTCCGGGACCGTAGTAGGTAAACTTGAAGGGGAAAGAGAGATCACTTTGGGCTTTGTTGATTTACTGCGCGATGATTTTGTGGAAAAAGATCGAAGTCGCGGTATTTATTTCACTCAAGATTGGGTCTCTCTACCAGGTGTTCTGCCCGTGGCTTCAGGCGGTATTCACGTTTGGCATATGCCTGCTCTGACCGAGATTTTTGGGGATGATTCCGTACTACAGTTCGGGGGCGGAACTTTAGGACATCCTTGGGGAAATGCACCCGGTGCGGTAGCTAATCGAGTAGCTCTAGAAGCATGTGTACAAGCCCGTAATGAGGGACGTGATC-----------------------------------------------------------------------------------------------------------------------------------------------------------------------------------------------------------------------------------------------------------------------------------------------------------------------------------------------------------------------------------------------------------------------------------------CCTCACGATTTTGAAAATCGACGGATTTTCCTATTACTATAAATTTCATTGTTGCCGGTATTGACATGTAGAATGGGACTCTATCTTTATTCTCGTCCGATTAATCAATTCTTCAAAAGATCTCTCAGACTGGGGAGTGAATGATTTATCTATTCTTTCTTGAATAGAGAATATATTACACAACAATTCTTCCTGTTTTCATAGAAAAAATAC------------AGATTCGAGGTCTCATTAATCTT-------TTGATATTTCATAGGAT-------------------------------------------------TTCAGTACGCATCCCTT-ACC-----------------------TATATATATT-------------CTATAGGCTTATCCTTCAAC-------------------------------------------------CTTTCGGAAGTTTCGAGAAAAGGATTTCTCTATCAACGCAACACAATCAACTCCATTCGTTAGAACAGCTTCCATTGAGTCTCTGCACCTATCC-TTTTTGATTTTCGCTTTCTGAA-CCTTT-TGTTAT----TGGCAGAAAAC-CGGATTTGG-CT-CAGGAT-TGCCC
	Campanula_grossheimii      AGATAATCTTGGGCAACCAATTAATGTGACTTGTGAAGTACAGCAATTATTAGGAAACAATCGAGTTAGGGCTGTCGCCATGAGTGCTACAGACGGTCTAATGAGAGGAATGGAAGTGATTGATACGGGCACTCCTCTAAGTGTTCCGGTCGGTGGGGCGACTCTCGGACGAATTTTCAATGTGCTTGGAGAGCCAATTGATAATTTGGGTCCTGTAGATACTCGCACAACATCGCCTATTCATAGATCTGCGCCTGCCTTTATCGATTTAGATACAAAATTATCTATTTTTGAAACCGGAATTAAAGTAGTCGATCTTTTAGCCCCTTATCGCCGTGGAGGAAAAATCGGACTATTCGGAGGAGCTGGGGTGGGGAAGACAGTACTTATTATGGAATTGATTAATAATATTGCCAAAGCTCACGGCGGTGTATCTGTATTT-GGCGGAGTAGGTGAACGTACTCGTGAAGGAAATGATCTTTACAAGGAAATGAAAGATTCTGGAGTCATTAATGAACAAAAGTTTGCAGAATCAAAAGTGGCTTTAGTTTATGGTCAGATGAATGAACCGCCGGGAGCTCGTATGAGAGTTGGTTT-GACTGCGCTAACTATGGCCGAATATTTCCGAGATGTTAATAAACAAGACGTACTTCTCTTTATCGACAATATCTTTCGGTTTGTCCAAGCAGGATCTGAAGTATCCGCCTTGTTGGGTAGAATGCCTTCTGCTGTAGGGTATCAACCTACCCTTAGTACTGAAATGGGTTCTTTACAAGAACGAATTACTTCTACTAAAAAGGGGTCTATAACGTCTATTCAAGCAGTTTATGTACCTGCAGACGATTTGACCGACCCTGCTCCTGCTACTACATTTGCACATTTAGATGCTACTACCGTACTATCAAGAGGATTAGCTGCCAAAGGTATATATCCCGCAGTAGATCCTTTAGATTCAACGTCAACTATGCTACAACCCCGGATCGTTAGTGACGAACATTATCAAACTGCGCAAAGTGTTAAGCAAACTTTACAACGTTACAAAGAACTTCAGGACATTATAACTATCCTTGGGTTGGACGAATTATCCGAAGAGGATCGTTTAACCGTAGCAAGAGCGCGAAAAATTGAGCGTTTCTTATCCCAACCCTTTTTTGTGGCCGAAGTATTCACCGGTTCTACGGGAAAATATGTTGGTCTAGTAGAAACAATTCAAGGCTTTGAATTAATTTTGTGAAACGGTTAATTCCTCGACTGTATGACCAGAATTATTTGATTCATTCTACGAATGATTGGAAACAAAAGACATGTTGGGGACGCAACAACAATTTTGATTCTGAAATGGTATCAGAAGCATTTTCGGTCATTATGGAAATTCCATTTTCTGTACGATTCCTATCTTGGCTAGAAAAGTTCGAAAAGACGGGGAAAGGTAGAGTCAAATCCGATAATTTACGATCAATT---------------CATTCAATATTTTCTTTTTTAGAGGACAAAATTTCACATTTAAATTATGTATTAGATATACTAATACCTTACCCAATCCATCTAGAGATCTTGGTTCAAGCTCTTCGCTACTGGTTAAAAGATGCTTCGTCTTTGCATTTTGTAAGATTCTTTCTCCACGAGTTTCATAATTGGAATAGTCTTATT---ACGTCAAAGAAAGGCGGTCCGTCTTTTTCAGAAAGAAATCAAAGATTCTTCTTCTTCCTATATAATTCTCATGTATGTGAATACGAATCCATCTTTATCTTTCTCCGTAACCAATCTTCTCATTTACGATCAACATCTTCTAGAGCCCTTGTTGAACGAATCTATTTCTATGGAAAAATAGAGCATCTTGGAGAAGTCTTGTCCAGGGCTTTTCAAGCTAATCTATGGATATTCACAGATTCTAACATGCATTATGTTAGGTATCAA-GGAAAATCAATTCTCGCTTCAAAAGGTACGTCT---CTTGTGATGAATAAATGGAAATATTACTTTGTAAATTTATGGCAATCTTATTTTTACCTGTGGTCTCAACCAAAAAGGATTTATCTAAACCAATTATCCAAGCATTCCCTTGACTTTCTAGCTTATTTTTCAAGTGTGCGGCGAAGAACTTCAACGGTCCGCAATCAAATGCTAGCAAAGTTCTTTCTAAGCGATAATGTTATTAAGAAGTTTGATACTTTTGTTCCAATTATTTCCCTGATTGTATCATTGGCTAAATACAAATTTTGTAACAGAGCAGGTTATCCGATTAGTAAGTCGGTTTGGGTCGATTTATCAGATTCGGATATTATTGACCGATTCGGGCGTATATCCAGAAATCTTTCTCATTATCATAGTGGATCCTCAAAAAAAAAGAGTTTGTCTCGAATAAAGTATATACTTCAACTTTCTTGTGCTAGAACTTTAGCTCGTAAACACAAAAGTACTGTAAGGGCTTTTTTGAAACGATTTGGCTCGGAATTATTGGAAGAATTCTTTACGGCGGAAGAACAAGTTCTTTCCTTGACCTTTCCCAGAGCTTCTTCTATTTCGCTATTTATGTTAATGCACTTCCCAATGATACGTAAACAAGGGA-TTTCTGGTCCTT------------------TATAGTGAAGATATAGC--ATAGATAGTTGTAATCCATTATGTATCA--TTGGGGAAGGAAC-GAGACTATTTTATTGCTACAATACAAGTATGGATTATTGAAACGAATACACCATGTATTT-GGATATTT-CCCTTG-AACTGCGTAATATTATTTATATTCATTTATATTCCATG-AATAGTGT-AAGGGAATTTTCCGAAGAGAAAGTGG-----ATTATGGGAGTGTGTGACTTGAGCTATTGATTGGTCTGTGCAGATACGTGCTTTTATCTATCTGCCACATTGTAATTCACAAACCAATGTG----TCTTTGTTCCAACCATCGCGTAAGCCCCATACAGAAGATAGGCTGGTTCGCTTGAAGAGAA-TCTTTTCTATGATCAGATCCGAATCATGTTGTACATGCGCAGGCTCCGTAAGATC-----------------------------------------------------TAGTTCACTTAACTGAAAACTA---------AATAGTATGAAAATGCACTCATTTCCTCGGCATTGACACGAGCTATGAGACTATCGGAG-----TGAAAGAAAGGGTCTAAAGAAGAAGAAAGGCTGGG-CTAGATTAGTAACAAGTAAATCCTT----TGTGTGTGTTTGTAATGAGTAAACGGGCTCTCAA-TATTTTGGGGCTAACCACCGATCC-----TAAGGTTTGAGACGACCCAGAAAGCAC---------------------------------------TTGAT--CATAT---CAC-----GATTGACTTTGTAAGCCTACTTGGGTATTGAGTATTT----------CCTTGTAAGAA-CCGAATTC-TTT-TGG-GGATAG-TTGC---------AAAAAGAA------TCCAGTTA-------ATTGTTC-TTAC-------------GTAA-AACCATTCATA--------TCTCGTAT----ATGTATGTGTC------TAGATACCCTATCGATTTTA---------------------------------------GATGGATTCGTT-TGGTTCTTTT-GATTCTTGCTCGAGCCGGATGATAAAAAATTCTCATGTCCGGTTCCTT-CGGGGGATGGATTTCTAATAGGTGCCGCAGTAGCTGCCGAATCGTCTACTGGTACATGGACAACTGTGTGGACCGATGGGCTTACGAGCCTTGATCGTTACAAAGGGAGATGCTATCACATTGAGCCCGTTGCCGGAGAAGAAAATCAATTTATTGCTTATGTAGCTTACCCATTAGACCTTTTTGAAGAAGGTTCTGTTACTAACATGTTTACTTCCATTGTGGGTAATGTATTTGGATTTAAAGCACTGCGTGCTCTACGTCTAGAAGATTTGCGAATCCCACCTGCATATATTAAAACATTCCAAGGCCCGCCTCACGGCATCCAAGTTGAGAGAGATAAATTGAACAAGTATGGTCGTCCCCTGTTGGGATGTACTATTAAACCAAAATTAGGGTTATCCGCTAAAAACTACGGCAGAGCAGTTTATGAATGTCTTCGGGGTGGACTTGATTTTACTAAAGATGATGAGAACGTCAACTCCCAACCCTTTATGCGGTGGAGAGATCGTTTCTTATTTTGTGCCGAAGCACTTTATAAAGCACAGGCTGAAACAGGTGAAATCAAAGGGCATTACTTGAATGCTACTGCGGGTACATCCGAAGAAATGATTAAAAGGGCTGTATTTGCGAGAGAGTTGGGAGTTCCTATCGTAATGCATGACTACATAACCGGGGGATTCACTGCAAATACTAGCTTGGCTCATTATTGCCGAGATAATGGTCTACTTCTTCACATCCACCGCGCAATGCATGCAGTTANTGATAGACAGAAGAATCATGGTATGCACTTTCGTGTATTAGCTAAAGCCTTACGTATGTCTGGTGGAGATCATATTCACTCCGGGACCGTAGTAGGTAAACTTGAAGGGGAAAGAGAGATCACTTTGGGCTTTGTTGATTTACTGCGCGATGATTTTGTGGAAAAAGATCGAAGTCGCGGTATTTATTTCACTCAAGATTGGGTCTCTCTACCAGGTGTTCTGCCCGTGGCTTCAGGCGGTATTCACGTTTGGCACATGCCTGCTCTGACCGAGATTTTTGGGGATGATTCCGTACTACAGTTCGGGGGAGGAACTTTAGGACATCCTTGGGGAAATGCACCCGGTGCGGTAGCTAATCGAGTAGCTCTAGAAGCATGTGTACAAGCCCGTAATGAGGGACGTGATCTTGCTCGTGAGGGGAATGAAATTATCCGG----------------------------------------------------------------------------------------------------------------------------------------------------------------------------------------------------------------------------------------------------------------------------------------------------------------------------------------------------------------------------------------------------------------------------------------------------------------------------------------------------------------------------------------------------------------------------------------------------------------------------------------------------------------------------------------------------------------------------------------------------------------------------------------------------------------------------------------------------------------------------------------------------------------------------------------------------------------------------------------------------------------------------------------------------------------
	Campanula_hawkinsiana      AGATACTCTTGGGCAACCAATTAATGTGACTTGTGAAGTACAGCAATTATTAGGAAACAATCGAGTTAGGGCTGTAGCCATGAGTGCTACAGACGGTCTAATGAGAGGAATGGAAGTGATTGATACGGGCACTCCTCTAAGTGTTCCGGTCGGTGGAGCGACTCTCGGACGAATTTTCAATGTGCTGGGAGAGCCCATTGATAATTTGGGTCCTGTAGATACTCGCACAACATCTCCTATTCATAGATCTGCGCCTGCCTTTATCGATTTAGATACAAAATTATCTATTTTTGAAACCGGAATTAAAGTAGTCGATCTTTTAGCCCCTTATCGCCGTGGAGGAAAAATCGGACTATTCGGAGGAGCTGGGGTGGGTAAGACAGTACTTATTATGGAATTGATTAATAATATTGCCAAAGCTCATGGCGGTGTATCTGTATTT-GGCGGAGTCGGTGAACGTACTCGGGAAGGAAATGATCTTTACAAGGAAATGAAAGACTCTGGAGTAATTAATGAACAAAAGTTTGCAGAATCAAAAGTGGCTTTAGTTTATGGTCAGATGAATGAACCGCCGGGAGCTCGTATGAGAGTTGGTTT-GACTGCCTTAACTATGGCTGAATATTTCCGAGATGTTAATAAACAAGACGTACTTCTCTTTATCGACAATATCTTCCGGTTTGTCCAAGCAGGATCTGAAGTCTCGGCCTTGTTGGGTAGAATGCCTTCTGCTGTGGGTTATCAACCTACCCTTAGTACTGAAATGGGGTCTTTACAAGAAAGAATTACTTCTACTAAAAAGGGGTCTATAACGTCTATTCAAGCAGTTTATGTCCCTGCAGACGATTTGACCGACCCTGCTCCTGCTACCACATTTGCACATTTAGATGCTACTACTGTACTATCAAGAGGATTAGCTGCCAAAGGTATATATCCCGCAGTAGATCCTTTAGATTCAACGTCAACTATGTTACAACCCCGGATCGTTAGTGACGAACATTATAAAACTGCGCAAAGTGTTAAGCAAACGTTACAACGTTACAAAGAACTTCAGGACATTATAACTATCCTTGGATTGGATGAATTATCCGAAGAGGATCGTTTAACCGTAGCAAGAGCGCGAAAAATTGAGCGTTTCTTATCACAACCCTTTTTTGTCGCTGAAGTATTCACTGGTTCTACGGGAAAATATGTTGGTCTAGTAGAAACAATTCGAGGCTTTCAATTAATTTTGTGAAACGGTTAATTCTTCGAATGTATGTCCAGAATTATTTGATTCATTCTACGAATGATTTTAAACAAAAGCTATTTTGGGGACGCACCAATAATTTTGAGTCTCAAATGATATCAGAAGCATTTTCGGTCATTATGGAAATTCCTGTTTCTCGACGATTTCTATCTTCGCTAGAAAAG---------AANGGGGAAGGTAGAGTCAAATCCGAAAATTTACGATCAATT---------------CATTCNATATTTTCTTTTTTAGAGGATAAAANTNNCCATTTACATTATCTGTTCGATATACTAATACCTTACCCAATCCATCTAGAAATCTTGGTTCAAGCTCTTCGCTACTGGCTAAAAGATGCTTCGGCTNNNNNNNNNNNNNNNNNNNNNNNNNNNNNNNNNNNNNNNNNNNNNNNNNNNNNN---NNNNNNNNNNNNNNNNNNNNNNNNNNNNNNNNNNNNNNNNNNNNNNNNNNNNNNNNNNNNNNNNNNNNNNNNNNNNNNNNNNNNNNNNNNNNNNNNNNNNNNNNNNNNNNNNNNNNNNNNNNNNNNNNNNNNNNNNNNNNNNNNNNNNNNNNNNNNNNNNNNNNNNNNNNNNNNNNNNNNNNNNNNNNNNNNNNNNNNNNNNNNNNNNNNNNNNNNNNNNNNNNNNNNNNNNNNNNNNNNNNNNNNNNNNNNNNNNNNNNNNNNNNN-NNNNNNNNNNNNNNNNNNNNNNNNNNNNNNNNN---NNNNNNNNNNNNNNNNNNNNNNNNNNNNNNNNNNNNNNNNNNNNNNNNNNNNNNNNNNNNNNNNNNNNNNNNNNNNNNNNNNNNNNNNNNNNNNNNNNNNNNNNNNNNNNNNNNNNNNNNNNNNNNNNNNNNNNNNNNNNNNNNNNNNNNNNNNNNNNNNNNNNNNNNNNNNNNNNNNNNNNNNNNNNNNNNNNNNNNNNNNNNNNNNNNNNNNNNNNNNNNNNNNNNNNNNNNNNNNNNNNNNNNNNNNNNNNNNNNNNNNNNNNNTGTAATAGAGCAGGTTATCCGAGTAGTANGGCGGTTTGGGTCGATTTATCAGATTCTGATATTATTGACCGATTCGGGCGTATATCCAGAAATCTTTCTCATTATTATAGTGGATCCTCAAAAAAAAAGAGTTTGTCTCGAATAAAGTATATACTTCAACTTTCTTGTGCTAGAACTTTAGCTCGTAAACACAAAAGTACTGTAAGGGCTTTTTTGAAAAGATTTGGATCGGAATTATTGGAAGAATTCTTTACGGCGGACGAACAAGCTCTTTCCTTAACCTTTCCCAGAGCTTCTTCTATTTCGC------------------------------------------------GGTCCTT------------------TATAGTGAAGATATAGC--ATAGATAGTTGGAATCCATTATGTAGCGG-TTGGGGAAAGAAG-GAGAATATTTCATTGCTACAATACAAGTATGGATAATTGAAACTAATACGCCATGTATTT-GGATATTT-CCCTTG-AACTGCGTAATATTTTTTATT----------TTCCACG-AATAGTAT-AAGGGAATTTTCCGAAGAGAAAATGG-----ATTATGGGAGTGTGTGACTTGAGCTATTGATTGGTCTGTGCAGATACGTGCTTTTATCTATCTGCCACATTGTAATTCATAAACCAATGTG----TCTTTGTTCCAACCATCACGTAAGGCCCATACAGAAGATAGGCTGGTTCGCTTGAAGAGAA-TCTTTTCTATGATCAGATCCGAATCATGTCGTACATGAGCAGGCTCCGTAAGATC-----------------------------------------------------TAGTTCACTTAACTGAAAATGA---------AATAGTATTAAAATGCACTCATTTCCTCTGCATTGACACGAGCTATGAGACTATCGGAG-----TCAAAGAAAGGGTCTAAAGAATAAGAAAGGCTGGG-CTATATTAGTAACAAGTAAATCCTTTC--TATGTGGGTTTGTAATTAGTAAACGGTCTCTCAA-TATTTTGGGGCTAACCACCGATCG-----TAAGGTTTGAGACGACCCAGAAAGCAC---------------------------------------TTGAT--CATAT---CAT-----GATTTACTTTGTAAGCCTACTTGGGTAGTGAGTATTT----------ACTTGTAAGAA-CCGAATTCTTTT-TTG-GGCTAG-TTTC---------AAAAAGAA------TCCAGTC-------AAGGGTTC-TTAC-------------GTAA-AACCATTCATA--------TCTCGTAT----ATGTATGTGTC------TAGATACCCTATCAATTTTA---------------------------------------GATGGATTCGTT-TGGTTCTTTT-GATCCTTGCTCGAGCCGGATGATGAAAAATTATCATGTCCGGTTCCTT-CGGGGGATGAATTTCTAAG-GGGGCCGCAGTAGCTGCCGAATCGTCTACTGGTACATGGAGAACTGTGTGGACTGATGGGCTTACGAGCCTTGATCGTTACAAAGGGAGATGCTATCACATCGAGCCGGTTGCCGGAGAAGAAAATCAATTTATTGCTTATGTAGCTTACCCATTAGACCTTTTTGAAGAAGGTTCTGTTACTAACATGTTTACTTCCATTGTGGGTAATGTATTTGGATTTAAAGCACTGCGTGCTCTACGTCTAGAAGATTTGCGAATCCCACCTGCATATATTAAAACATTCCAAGGCCCACCTCACGGCATCCAAGTTGAGAGAGATAAATTGAACAAGTATGGTCGTCCGCTGTTGGGATGTACTATTAAACCAAAATTAGGGTTATCCGCAAAAAACTACGGCAGAGCAGTTTATGAATGTCTTCGTGGTGGACTTGACTTTACTAAAGATGATGAGAACGTCAACTCCCAACCCTTTATGCGGTGGAGAGATCGTTTCTTATTTTGTGCCGAAGCAATTTATAAAGCACAGGCTGAAACAGGTGAAATCAAAGGACATTACTTGAATGCTACTGCGGGTACATCCGAAGAAATGATGAAAAGGGCTGTATTTGCCAGAGAGTTGGGAGTTCCTATCGTAATGCATGACTACATAACAGGCGGATTCACTGCAAATACTAGCTTGGCTCATTATTGCCGAGATAATGGTCTACTTCTTCACATCCACCGCGCAATGCATGCTGTTATTGATAGACAGAAGAATCATGGTATACACTTTCGTGTATTAGCTAAAGCCTTACGTATGTCTGGTGGAGATCATATTCACTCCGGGACCGTAGTAGGTAAACTTGAAGGGGAAAGAGAGATCACTTTGGGCTTTGTTGATTTACTGCGCGATGATTTTGTTGAAAAAGATCGAAGTCGCGGTATTTATTTCACTCAAGATTGGGTCTCTCTACCAGGTGTTCTGCCCGTGGCTTCAGGTGGTATTCACGTTTGGCATATGCCTGCTCTGACCGAGATTTTTGGGGATGATTCCGTACTACAGTTCGGGGGAGGAACTTTAGGACATCCTTGGGGAAATGCACCNGGTGCGGTAGCTAATCGAGTAGCTCTAGAAGCATGTGTACAAGCCCGTAATGAGGGACGTGATCTTGCTCGTGAGGGTACTGAAATTATCCGN------------------------------------------------------------------------------------------------CTTGGTAAGTTTCAGTATAAATAAGAATATCGAGCGTGACTCATTCA-AATCGGGATTCCTTGCTC-----TGTTCA-TTTGTACATGTATG----AGAT-----ATATCATATATCTT---------------CTGATAAGAGA-----CAAAGCTTTCCGTTCAGATCAGTTTCTAAAAGAGTCGGGTGAATGGAAAAGATAAGGAATTTGAAACCGCTM-CCAAAAA----GGATAAATCTAAAGAAAAAGAGTTAGACAGTC-AAATGGGCTTTTTGGGGATAGAGGGACTTGAACCCTCACGATTTTTAAAATCGACGGATTTTCCTATTACTATAAATTTCATTGTTGCCGGTATTGACATGTAGAATGGGACTCTATCTTTATTCTGGTCCGATTAATCAATTCTTCAAAAGATTTCTCAGACTGGGGAGTGAATGATTTGTCTATTCTTTCTTGAATAGGGAATATATTACACAACAATTCTTCCCGTTTTCATAGAAAAAATAC------------AGATTCGAGGCGTCATTAATCTT-------TTGATATTTCATAGGAT-------------------------------------------------TTCAGTACGCATACCTTACCTATATATAGATATATATATATCTATATATATATTTTATATATGTATATTTTAGTCTTATCCTTCAAC-------------------------------------------------CTTTCGGAAGTTTCGNTMAAAGAATTTCNATATCAACGCAACACAATCAACCCCATTCGTTAGAACAGCTTCCATTGAGTCTCTGCACCTATCC-TTTTTGATTTTCGCTTTCTGAA-CCTTT-TGTTAT----TGTCAGAAAAC-CGGATTTGG-CT-CACGAT-TGCCC
	Campanula_herminii         AGATACTCTTGGGCAACCAATTAATGTGACTTGTGAAGTACAGCAATTATTAGGAAACAATCGAGTTAGGGCTGTAGCCATGAGTGCTACAGACGGTCTAATGAGAGGAATGGAAGTGATTGATACGGGCACTCCTCTAAGTGTTCCGGTAGGTGGAGCGACTCTCGGACGAATTTTCAATGTGCTTGGAGAGCCCATTGATAATTTGGGTCCTGTAGATACTCGCACAACATCGCCTATTCATAGATCTGCGCCTGCCTTTATCGATTTAGATACAAAATTATCTATTTTTGAAACCGGAATTAAAGTAGTCGATCTTTTAGCCCCTTATCGCCGTGGAGGAAAAATCGGACTATTCGGAGGAGCTGGGGTGGGGAAGACAGTACTTATTATGGAATTGATTAATAATATTGCCAAAGCTCACGGCGGTGTATCTGTATTT-GGCGGAGTCGGTGAACGTACTCGTGAAGGAAATGATCTTTACAAGGAAATGAAAGACTCTGGAGTAATTAATGAACAAAAGCTTGCAGAATCAAAAGTGGCTTTAGTTTATGGTCAGATGAATGAACCGCCGGGAGCTCGTATGAGAGTTGGTTT-GACTGCCTTAACTATGGCTGAATATTTCCGAGATGTTAATAAACAAGACGTACTTCTCTTTATCGACAATATCTTCCGGTTTGTCCAAGCAGGATCTGAAGTCTCGGCCTTGTTGGGTAGAATGCCTTCTGCTGTGGGTTATCAACCTACCCTTAGTACTGAAATGGGTTCTTTACAAGAAAGAATTACTTCTACTAAAAAGGGGTCTATAACGTCTATTCAAGCAGTTTATGTCCCTGCAGACGATTTGACCGACCCTGCTCCTGCTACCACATTTGCACATTTAGATGCTACTACTGTACTATCAAGAGGATTAGCTGCCAAAGGTATATATCCCGCAGTAGATCCTTTAGATTCAACGTCAACTATGTTACAACCCCGGATCGTTAGTGACGAACATTATAAAACTGCGCAAAGTGTTAAGCAAACGTTACAACGTTACAAAGAACTTCAGGACATTATAACTATCCTTGGATTGGACGAATTATCCGAAGAGGATCGTTTAACCGTAGCAAGAGCGCGAAAAATTGAGCGTTTCTTATCACAACCCTTTTTTGTGGCTGAAGTATTCACCGGTTCTACGGGAAAATATGTTGGTCTAGTAGAAACAATTCGAGGCTTTCAATTAATTTTGTGAAACGGTTAATTCTTCGAATGTATGACCAGAATTATTTGATTCATTCTACGAATGATTGTAAACAAAAGCCATTTGGGGGACGCAGCAAGAATTTTAAGTCTCAAATCATATCAGAAGCATTTTCGGTCATTCTGGAAATTCCATTTTCTCGACGATTACTATCTTCGCTAGAAAAGTTCGAAAAGAAGGGGGAAGGTAGAGTTAAATCCGAAAATTTACGATCAATT---------------CATTCAATATTTTCTTTTTTAGAGGATAAAATTTCCCATTTACATTATCTGTTCGATATACTAATACCTTACCCAATCCATCTAGAAATATTGGTTCAAGCTCTTCGCTACTGGCTAAAAGATGCTTCGGCTTTGCATTGCGTAAGAGTGTTTCTACACGAGTTTCATAATTGGAATAGTCTTATT---ACGTCAAAGAAAGTAGGTCTTTCTTTTTCAGAAAGAAATCAAAGATTTTTATTCTTCCTATATAATTCTTATGTATGTGAATATGAATCCATCTTTGTCTTTCTCCTGAACCAATCTTCTCATTTACGATCAACATCTTCTAGAGCCCTTGGTGAACGAATCTATTTCTATGGAAAAATAGAGCATCTTGGAGAAGTCTTGTCCAGGGCTTTTCACGCCAATCTAGGGATATTCACCGATTCTTTCATGCATTATGTTAGGTATCAA-GGAAAATCAATTCTCGTTTCAAAAGGTACGTCT---CTTGTGATGAATAAATGGCAATATTACTTTGTAAATTTATGGCAATCTTATTTTTACTTGTGGTCTCAACCAAGAAGCATCCATATAAATCAATTATCCAATCATTCCCTTGACTTTCTCGCTTATTTTTCAAGTGTGCCGCGAAGGACTTCAACAGTACGCAATCAAATGCTAGCAAAGTTATTTCTAAGCGATAATGCTATTAAGAAGTTTGATACTTTTGTTCCAATTATTCCCCTGATTGGATCATTGGCTAAATCAAAAATTTGTAATAGAGCAGGTTATCCCAGTAGTAAGGCGGTTTGGGTCGATTTAGCAGATTCTGATATTATTGACCGATTCGGGCGTATATCCAGAAATCTTTCTCATTATTATAGTGGATCCTCAAAAAAAAAGAGTTTGTCTCGAATAAAGTATATACTTCAACTTTCTTGTGCTAGAACTTTAGCTCGTAAACACAAAAGTACTGTAAGGTCTTTTTTCAAAAGATTCGGATCGGAATTATTGGAAGAATTCTTTACGGCGGACGAACAAGCTCTTTCCTTGACCTTTCCCAGAGCTTCTTCTATTTCGCTATTTATGTTAACGCACTTCCCAATGATACGTAAACAAGGGA-TTTCTGGTCCTT------------------TATAATAAAGATATAGC--ATAGATAGTTGGAATCTATTATGTAGCA-GTTGGGGAAAGAAG-GGGAATATTTCATTGCTACAATACAAGTATGGATGATTGAAACTAATACGCCATGTATTT-GGATATTT-CCCTTG-AACTGCGTAATATTTTTTATT----------TTC--CG-AATAGTAT-AAGGGAATTTTCCGAAGAGAAAATGG-----ATTATGGGAGTGTGTGACTTGAGCTATTGATTGGTCTGTGCAGATACGTGCTTTTATCTATCTGCCACATTGTAATTAATAAACCAATGTG----TCGTTGTTCCAACCATCGCGTAAGCCCCGTACAGAAGATAGGCTGGTTCGCTTGAAGAGAA-TCTTTTCTATGATCAGATCCGAATCATGTCGTACATGAGCCGGCTCCGTAAGATC-----------------------------------------------------TAGTTCACTTAACTAAAAATTA---------AATAGTATTAAAATGCACGCATTTCCTCTGCATTGACACGAGCTATGAGACTATCGGAG-----TCAAAGAAAGGGTCTAAAGAATAAGCAAGGCTGGG-CTATATTAGTAACAAGTAAATCCTT--TATATGTGTGTTTGTAATTAGTAAACGGTCTCTCAA-TATTTTGAGGCTAACCACCGATCG-----TAAGGTTTGAGACGACCCAGAAAGCAC---------------------------------------TTGAT--TATAT---CAT-----GATTTACTTTGTAAGCCTACTTGGGTAGTGAGTATTT----------ACTTGTAAGAA-CCGAATTC-TTT-TTG-GGCTAG-TTTC---------AAAAAGAA------TCCAGTCA-------ATGGTTC-TTAC-------------GTAA-AACCATTCATA--------TCTCGTAT----ATGTATGGGTC------TAGATACCCTATCCATTTTA---------------------------------------GATGGATTCGTT-TGGTTCTTTT-GATTCTTGCTCGAGCCGGATGATGAAAAATTATCATGTCCGGTTCCTT-CGGGGGATGAATTTTTAAGAGGGGCTGCAGTAGCTGCCGAATCGTCTACTGGTACATGGACAACTGTGTGGACTGATGGGCTTACGAGCCTTGATCGTTACAAAGGGAGATGCTATCACATCGAGCCCGTTGCCGGAGAAGAAAGTCAATTTATTGCTTATGTAGCTTACCCATTAGACCTTTTTGAAGAAGGTTCTGTTACTAACATGTTTACTTCCATTGTGGGTAATGTATTTGGATTTAAAGCACTGCGTGCTCTACGTCTAGAAGATTTGCGAATCCCACCTGCGTATATTAAAACATTCCAAGGCCCACCTCACGGCATCCAAGTTGAGAGAGATAAATTGAACAAGTATGGTCGTCCCCTGTTGGGATGTACTATTAAACCAAAATTAGGGTTATCCGCAAAAAACTACGGCAGAGCAGTTTATGAATGTCTTCGTGGTGGACTTGACTTTACTAAAGATGATGAGAACGTCAACTCCCAACCCTTTATGCGGTGGAGAGATCGTTTCTTATTTTGTGCCGAAGCAATTTATAAAGCACAGGCTGAAACAGGTGAAATCAAAGGACATTACTTGAATGCTACTGCGGGTACATCCGAAGAAATGATGAAAAGGGCTGTATTTGCCAGAGAGTTGGGAGTTCCTATCATAATGCATGACTACATAACAGGGGGATTCACTGCAAATACTAGCTTGGCTCATTATTGCCGAGATAATGGTCTACTTCTTCACATCCACCGCGCAATGCATGCCGTTATTGATAGACAGAAGAATCATGGTATACACTTTCGTGTATTAGCTAAAGCCTTACGTATGTCTGGTGGAGATCATATTCACTCCGGGACAGTAGTAGGTAAACTTGAAGGGGAAAGAGAGATCACTTTGGGTTTTGTTGATTTACTGCGCGATGATTTTGTTGAAAAAGATCGAAGTCGCGGTATTTATTTCACTCAAGATTGGGTCTCTCTACCAGGTGTTCTACCCGTGGCTTCAGGCGGTATTCACGTTTGGCATATGCCTGCTCTGACGGAGATTTTTGGGGATGATTCCGTACTACAGTTCGGCGGAGGAACTTTAKGACATCCTTGGGGAAATGCACCCGGTGCGGTAGCTAATCGAGTAGCTCTAGAAGCATGTGTACAAGCCCGTAATGAGGGACGTGATCTTGCTCGTGAGGGTAATGAAATTATCCGG----------------------------------------------------------------------------------------------------------------------------------------------------------------------------------------------------------------------------------------------------------------------------------------------------------------------------------------------------------------------------------------------------------------------------------------------------------------------------------------------------------------------------------------------------------------------------------------------------------------------------------------------------------------------------------------------------------------------------------------------------------------------------------------------------------------------------------------------------------------------------------------------------------------------------------------------------------------------------------------------------------------------------------------------------------------
	Campanula_hierapetrae      AGATAATCTTGGGCAACCAATTAATGTGACTTGTGAAGTACAGCAATTATTAGGAAACAATCGAGTTAGGGCTGTCGCCATGAGTGCTACAGACGGTCTAATGAGAGGAATGGAAGTGATTGATACGGGCACTCCTCTAAGTGTTCCGGTCGGTGGAGCGACTCTCGGACGAATTTTCAATGTGCTTGGAGAGCCAATTGATAATTTGGGTCCTGTAGATACTCGCACAACATCGCCTATTCATAGATCTGCGCCTGCCTTTATCGATTTAGATACAAAATTATCTATTTTTGAAACCGGAATTAAAGTAGTCGATCTTTTAGCCCCTTATCGCCGTGGAGGAAAAATCGGACTATTCGGAGGAGCTGGGGTGGGGAAGACAGTACTTATTATGGAATTGATTAATAATATTGCCAAAGCTCACGGCGGTGTATCTGTATTT-GGCGGAGTAGGTGAACGTACTCGTGAAGGAAATGATCTTTACAAGGAAATGAAAGACTCTGGAGTCATTAATGAACAAAAGTTTGCAGAATCAAAAGTGGCTTTAGTTTATGGTCAGATGAATGAACCGCCGGGAGCTCGTATGAGAGTTGGTTT-GACTGCGCTAACTATGGCCGAATATTTCCGAGATGTTAATAAACAAGACGTACTTCTCTTTATCGACAATATCTTTCGGTTTGTCCAAGCAGGATCTGAAGTATCCGCCTTGTTGGGTAGAATGCCTTCTGCTGTAGGGTATCAACCTACCCTTAGTACTGAAATGGGTTCTTTACAAGAACGAATTACTTCTACTAAAAAGGGGTCTATAACGTCTATTCAAGCAGTTTATGTACCTGCAGACGATTTGACCGACCCTGCTCCTGCTACCACATTTGCACATTTAGATGCTACTACCGTACTATCAAGAGGATTAGCTGCCAAAGGTATATATCCCGCAGTAGATCCTTTAGATTCAACGTCAACTATGCTACAACCCCGGATCGTTAGTGACGAACATTATCAAACTGCGCAAAGTGTTAAGCAAACTTTACAACGTTACAAAGAACTTCAGGACATTATAACTATCCTTGGGTTGGACGAATTATCCGAAGAGGATCGTTTAACCGTAGCAAGAGCGCGAAAAATTGAGCGTTTCTTATCCCAACCCTTTTTTGTGGCCGAAGTATTCACCGGTTCTACGGGAAAATATGTTGGTCTAGTAGAAACAATTCAAGGCTTTGAATTAATTTTGTGAAACGGTTAATTCCTCGACTGTATGACCAGAATTATTTGATTCATTCTACGAATGATTGGAAACCAAAGCCATGTTGGGGACGCAACAACAATTTTGATTCTGAAATGGTATCAGAAGCATTTTCGGTCATTATGGAAATTCCATTTTCTCTACGATTACTATCTTGGCTAGAAAAGTTCGAAAAGACGGGGAAAGGTAGAGTCAAATCCGATAATTTACGATCAATT---------------CATTCAATATTTTCTTTTTTAGAGGACAAAATTTCACATTTAAATTATGTATTAGATATACTAATACCTTACCCAATCCATCTAGAAATCTTGGTTCAAGCTCTTCGCTACTGGTTAAAAGATGCTTCGTCTTTGCATTTCGTAAGATTCTTTCTCCACGAGTTTCATAATGGGAATAGTCTTATT---ACGTC---GAAAGGCGGTCCTTCTTTTTCAGAAAGAAATCAAAGATTCTTCTTCTTCCTATATAATTCTCATGTATGTGAATACGAATCCATCTTTATCTTTCTCCGCAACCAATCTTCTCATTTACGATCAACATCTTCTAGAGCCCTTGTTGAACGAATCTATTTCTATGGAAAAATAGAGCATCTTGGAGAAGTCTTGTCCAGGGCTTTTCAAGCTAATCTATCGATATTCACAGATTCTAACATGCATTATGTTAGGTATCAA-GGAAAATCAATTCTCGCTTCAAAAGGTACGTCT---CTTGTGATGAATAAATGGAAATATTACCTTGTAAATTTATGGCAATCTTATTTTTACCTGTGGTCTCAACCAAAAAGGATCTATCTAAACCAATTATCCAAGCATTCCCTTGACTTTCTAGCTTATTTTTCAAGTGTGCGGCGAAGAACTTCAACGGTACGCAATCAAATGCTAGCAAAGTTCTTTCTAAGCGATAATGTTATTAAGAAGTTTGATACTTTTGTTCCAATTATTTCCCTGATTGTATCATTGGCTAAATACAAATTTTGTAATAGAGCAGGTTATCCGATTAGTAAGTCGGTTTGGGTCGATTTATCAGATTCGGATATTATTGACCGATTCGGGCGTATATCCAGAAATCTTTCTCATTATCATAGCGGATCCTCAAAAAAAAAGAGTTTGTCTCGAATAAAGTATATACTTCAACTTTCTTGTGCTAGAACTTTAGCTCGTAAACACAAAAGTACTGTAAGGGCTTTTTTGAAACGATTTGGCTCGGAATTATTGGAAGAATTCTTTACGTCGGAAGAACAAGTTCTTTCCTTGACCTTTCCCAGAGCTTCTTCTATTTCGCTATTTATGTTAATGCACTTCCCAATGATACGTAAACAAGGGA-TTTCTGGTCCTT------------------TATAGTGAAGATATAGC--ATAGATAGTTGTAATCCATTATGTATCA--TTGGGGAAGGAAC-GAGACTATTTTATTGCTACAATACAAGTATGGATTATTGAAACGAATACACCATGTATTT-GGATATTT-CCCTTG-AACTGCGTAATATTATTTATT----------TTCCATG-AATAGTGT-AAGGGAATTTTCCGAAGAGAAAGTGG-----ATTATGGGAGTGTGTGACTTGAGCTATTGATTGGTCTGTGCAGATACGTGCTTTTATCTATCTGCCACATTGTAATTCACAAACCAATGTG----TCTTTGTTCCAACCATCGCGTAAGCCCCATACAGAAGATAGGCTGGTTCGCTTGAAGAGAA-TCTTTTCTATGATCAGATCCGAATCATGTTGTACATGAGCAGGCTCCGTAAGATC-----------------------------------------------------TAGTTCACTTAACTGAAAACTA---------AATAGTATGAAAATGCACTCATTTCCTCGGCATTGACACGAGCTATGAGACTATCGGAG-----TGAAAGAAAGGGTCTAAAGAAGAAGAAAGGCTGGG-CTAGATTAGTAACAAGTAAATCCTT----TGTGTGTGTTTGTAATGAGTAAATGGTCTCTCAA-TATTTTGGGGCTAACCACCGATCC-----TAAGGTTTGAGACGACCCAGAAAGCAC---------------------------------------TTGAT--CATAT---CAC-----GATTGACTTTGTAAGCCTACTTGGGTATTGAGTATTT----------CCTTGTAAGAA-CCGAATTC-TTT-TGG-GGATAG-TTGC---------AAAAAGAA------TCCAGTCA-------ATTGTTC-TTAC-------------GTAA-AACCATTCATA--------TCTCGTAT----ATGTATGTGTC------TAGATACCCTATCGATTTTA---------------------------------------GATGGATTCGTT-TGGTTCTTTT-GATTCTTGCTCGAGCCGGATGATGAAAAATTATCATGTCCGGTTCCTT-CGGGGGATGGATTTCTAATAGGGGCCGCAGTAGCTGCCGAATCGTCTACTGGTACATGGACAACTGTGTGGACCGATGGGCTTACGAGCCTTGATCGTTACAAAGGGAGATGCTATCACATTGAGCCCGTTGCCGGAGAAGAAAATCAATATATTGCTTATGTAGCTTACCCATTAGACCTTTTTGAAGAAGGTTCTGTTACTAACATGTTTACTTCCATTGTGGGTAATGTATTTGGATTTAAAGCACTGCGTGCTCTACGTCTAGAAGATTTGCGAATCCCACCTGCGTATATTAAAACATTCCAAGGCCCGCCTCACGGCATCCAAGTTGAGAGAGATAAATTGAACAAGTATGGTCGTCCCCTGTTGGGATGTACTATTAAACCAAAATTAGGGTTATCCGCTAAAAACTACGGCAGAGCAGTTTATGAATGTCTTCGGGGTGGACTTGATTTTACTAAAGATGATGAGAACGTCAACTCCCAACCCTTTATGCGGTGGAGAGATCGTTTCTTATTTTGTGCCGAAGCACTTTATAAAGCACAGGCTGAAACAGGTGAAATCAAAGGGCATTACTTGAATGCTACTGCGGGTACATCCGAAGAAATGATTAAAAGGGCTGTATTTGCCAGAGAGTTGGGAGTTCCTATCGTAATGCATGACTACATAACCGGGGGATTCACTGCAAATACTAGCTTGGCTCATTATTGCCGAGATAATGGTCTACTTCTTCACATCCACCGCGCAATGCATGCAGTTATTGATAGACAGAAGAATCATGGTATACACTTTCGTGTATTAGCTAAAGCCTTACGTATGTCTGGTGGAGATCATATTCACTCCGGGACCGTAGTAGGTAAACTTGAAGGGGAAAGAGAGATCACTTTGGGCTTTGTTGATTTACTGCGCGATGATTTTGTGGAAAAAGATCGAAGTCGCGGTATTTATTTCACTCAAGATTGGGTCTCTCTACCAGGTGTTCTGCCCGTGGCTTCAGGCGGTATTCACGTTTGGCATATGCCTGCTCTGACCGAGATTTTTGGGGATGATTCCGTACTACAGTTCGGGGGCGGAACTTTAGGACATCCTTGGGGAAATGCACCCGGTGCGGTAGCTAATCGAGTAGCTCTAGAAGCATGTGTACAAGCTCGTAATGAGGGACGTGATCTTGCTCGTGAGGGGAATGAAATTATCCGG------------------------------------------------------------------------------------------------------------------------------------------------------------------------------------------------------------------------------------------------------------------------------------------------------------------------------------------------------------------------------------------------------------CCTCACGATTTTGAAAATCGACGGATTTTCCTATTACTATAAATTTCATTGTTGCCGGTATTGACATGTAGAATGGGACTCTATCTTTATTCTCGTCCGATTAATCAATTCTTCAAAAGATCTCTCAGACTGGGGAGTGAATGATTTGTCTATTCTTTCTTGAATAGAGAATATATTACACAACAATTCTTCCTGTTTTGATAGAAAAAATAC------------AGATTCGAGGTCTCATTAATCTT-------TTGATATTTCAAAGGAT-------------------------------------------------TTCAGTACGCATCCCTT-ACC-----------------------TATATATATT-------------CTATAGGCTTATCCTTCAAC-------------------------------------------------CTTTCGGAAGTTTCGATAAAAGGATTTCTCTATCAACGCAACACAATCAACTCCATTCGTTAGAACAGCTTCCATTGAGTCTCTGCACCTATCC-TTTTTGATTTTCGCTTTCTGAA-CCTTT-TGTTAT----TGGCAGAAAAC-CGGATTTGG-CT-CAGGAT-TGCCC
	Campanula_incurva          ----------------------------------------------------------------------------------------------------------------------------------------------------------------------------------------------------------------------------------------------------------------------------------------------------------------------------------------------------------------------------------------------------------------------------------------------------------------------------------------------------------------------------------------------TGCAGAATCCAAAGTNGCTCTAGTTTATGGTCAGATGAATGAACCGCCGGGAGCTCGTATGAGAGTTGGTTT-GACTGCWCTAACTATGGCCGAATATTTCCGAGATGTTAATGAACAAGACGTACTTCTATTTATCGACAATATCTTCCGGTTTGTCCAAGCAGGATCTGAAGTATCCGCCTTGTTGGGTAGAATGCCCTCCGCTGTAGGTTATCAACCTACCCTTAGTACTGAAATGGGTTCTTTACAAGAAAGAATTACTTCTACCAAAGAGGGGTCCATAACGTCTATTCAAGCAGTTTATGTACCTGCAGATGATTTGACCGATCCTGCTCCTGCTACCACATTTGCACATTTAGATGCTACTACCGTACTATCAAGAGGATTAGCCGCCAAAGGTATATATCCCGCAGTAGATCCTTTAGATTCAACGTCAACTATGCTACAACCCCGGATCGTTGGTGAAGAACATTATCACACTGCGCAAGGGGTTAAGCAAACTTTACAACGTTACAAAGAACTTCAAGACATTATAACTATCCTTGGATTGGATGAATTATCCGAAGAGGATCGTTTAACCGTAGCAAGAGCGCGAAAAATTGAGCGTTTCTTATCCCAACCCTTTTTTGTGGCNGAAGTATTCACCGGTTCTCCGGGAAAATATGTTGGTTTAGCAGAAACAATTCGAGGCTTTCAATTAATT-------------------------------------------------------------------------------------------------------------------------------------------------------------------------------------------------------------------------------------------------------------------------------------------------------------------------------------------------------------------------------------------------------------------------------------------------------------------------------------------------------------------------------------------------------------------------------------------------------------------------------------------------------------------------------------------------------------------------------------------------------------------------------------------------------------------------------------------------------------------------------------------------------------------------------------------------------------------------------------------------------------------------------------------------------------------------------------------------------------------------------------------------------------------------------------------------------------------------------------------------------------------------------------------------------------------------------------------------------------------------------------------------------------------GGTCCTT------------------TATAGTGAAGATATAGC--ATAGATAGTTGTAATCCATTATGTATCA--TTGGGGAAGGAAC-GAGACTATTTTATTGCTACAATACAAGTATGGATTATTGAAACGAATACACCATGTATTT-GGATATTT-CCCTTG-AACTGCGTAATATTATTTATT----------TTCCATG-AATAGTGT-AAGGGAATTTTCCGAAGAGAAAGTGG-----ATTATGGGAGTGTGTGACTTGAGCTATTGATTGGTCTGTGCAGATACGTGCTTTTATCTATCTGCCACATTGTAATTCACAAACCAATGTG----TCTTTGTTCCAACCATCGCGTAAGCCCCATACAGAAGATAGGCTGGTTCGCTTGAAGAGAA-TCTTTTCTATGATCAGATCCGAATCATGTTGTACATGAGCAGGCTCCGTAAGATC-----------------------------------------------------TAGTTCACTTAACTGAAAACTA---------AATAGTATGAAAATGCACTCATTTCCTCGGCATTGACACGAGCTATGAGACTATCGGAG-----TGAAAGAAAGGGTCTAAAGAAGAAGAAAGGCTGGG-CTAGATTAGTAACAAGTAAATCCTT----TGTGTGTGTTTGTAATGAGTAAATGGGCTCTCAA-TATTTTGGGGCTAACCACCGATCC-----TAAGGTTTGAGACGACCCAGAAAGCAC---------------------------------------TTGAT--CATAT---CAC-----GATTGACTTTGTAAGCTTACTTGGGTATTGAGTATTT----------CCGTGTAAGAA-CCGAATTT-TGG-GGG-GGATAG-TTGC---------AAAAAGAA------TCCAGTC-------AATTGTTC-TTAC-------------GTAA-AACCATTCATA--------TCTCGTAT----ATGTATGTGTC------TAGATACCCTATCGATTTTA---------------------------------------GATGGATTCGTT-TGGTTCTTTT-GATTCTTGCTCGAGCCGGATGATGCAAAATTCTCATGTCCGGTTCCTT-CGGGGGATGGATTTCTAAT-GGGGCCGCAGTAGCTGCCGAATCGTCTACTGGTACATGGACAACTGTGTGGACCGATGGGCTTACGAGCCTTGATCGTTACAAAGGGAGATGCTATCACATTGAGCCCGTTGCCGGAGAAGAAAATCAATATATTGCTTATGTAGCTTACCCATTAGACCTTTTTGAAGAAGGTTCTGTTACTAACATGTTTACTTCCATTGTGGGTAATGTATTTGGATTTAAAGCACTGCGTGCTCTACGTCTAGAAGATTTGCGAATCCCNCCTGCGTATATTAAAACATTCCAAGGCCCGCCTCACGGCATCCAAGTTGAGAGAGATAAATTGAACAAGTATGGTCGTCCCCTGTTGGGATGTACTATTAAACCAAAATTAGGGTTATCCGCTAAAAACTACGGCAGAGCAGTTTATGAATGTCTTCGGGGTGGACTTGATTTTACTAAAGATGATGAGAACGTCAACTCCCAACCCTTTATGCGGTGGAGAGATCGTTTCTTATTTTGTGCCGAAGCACTTTATAAAGCACAGGCTGAAACAGGTGAAATCAAAGGGCATTACTTGAATGCTACTGCGGGTACATCCGAAGAAATGATTAAAAGGGCTGTATTTGCCAGAGAGTTGGGAGTTCCTATCGTAATGCATGACTACATAACCGGGGGATTCACTGCAAATACTAGCTTGGCTCATTATTGCCGAGATAATGGTCTACTTCTTCACATCCACCGCGCAATGCATGCAGTTATTGATAGACAGAAGAATCATGGTATACACTTTCGTGTATTAGCTAAAGCCTTACGTATGTCTGGTGGAGATCATATTCACTCCGGGACCGTAGTAGGTAAACTTGAAGGGGAAAGAGAGATCACTTTGGGCTTTGTTGATTTACTGCGCGATGATTTTGTGGAAAAAGATCGAAGTCGCGGTATTTATTTCACTCAAGATTGGGTCTCTCTACCAGGTGTTCTGCCCGTGGCTTCGGGCGGTATTCACGTTTGGCATATGCCTGCTCTGACCGAGATTTTTGGGGATGATTCCGTACTACAGTTCGGGGGCGGAACTTTAGGACATCCTTGGGGAAATGCACCCGGTGCGGTAGCTAATCGAGTAGCTCTAGAAGCATGTGTACAAGCCCGTAATGAGGGACGTGATCTTGCTCGTGAGGGGAATGAAATTATCCGGAGTCTATGTC-AASTGAAAGGGTATTACAAAG-TCTCATCCAGGTCT----------------AGAATTTTTTGGATCAG-----CAAAAGGACAACTTGTTAAGTTTCCGTATGAATAAGAATATCGATCGTGAATCATTCACGATCGGGATTCCGTGCTC-----TGTTCA-TTTGTACATGTATG----AGAT-----ATATCATATATCTT---------------GTGATAAGAGA-----AAAAGCTTTCCGCTCAGATCAGTTTCTAAAAGAGTCGGGTGAATGGCAAAGATAAGGAATTTGAAACCGCTAAGGAAAAA----GGAGAAATCTAAAGCAAAAGAGTTAGACA---------GGCTTTT-------------------------------------------------------------------------------------------------------------------------------------------------------------------------------------------------------------------------------------------------------------------------------------------------------------------------------------------------------------------------------------------------------------------------------------------------------------------------------------------------------------------------------------------------------------------------------------------------------------------------------------------------------------------------
	Campanula_jacquinii        AGATAATCTTGGGCAACCAATTAATGTGACTTGTGAAGTACAGCAATTATTAGGAAACAATCGAGTTAGGGCTGTCGCCATGAGTGCTACAGACGGTCTAATGAGAGGAATGGAAGTGATTGATACGGGCACTCCTCTAAGTGTTCCGGTCGGTGGAGCGACTCTCGGACGAATTTTCAATGTGCTTGGAGAGCCAATTGATAATTTGGGTCCTGTAGATACTCGTACAACATCGCCTATTCATAGATCTGCGCCTGCCTTTATCGATTTAGATACAAAATTATCTATTTTTGAAACCGGAATTAAAGTAGTCGATCTTTTAGCCCCTTATCGCCGTGGAGGAAAAATCGGACTCTTCGGAGGAGCTGGGGTGGGGAAGACAGTACTTATTATGGAATTGATTAATAATATTGCCAAAGCTCACGGCGGTGTATCTGTATTT-GGCGGAGTAGGTGAACGTACTCGTGAAGGAAATGATCTTTACAAGGAAATGAAAGACTCTGGAGTCATTAATGAACAAAAGTTTGCAGAATCAAAAGTGGCTTTAGTTTATGGTCAGATGAATGAACCGCCGGGAGCTCGTATGAGAGTTGGTTT-GACTGCCCTAACTATGGCCGAATATTTCCGAGATGTTAATAAACAAGACGTACTTCTCTTTATCGACAATATCTTCCGGTTTGTCCAAGCAGGATCTGAAGTATCCGCCTTGTTGGGTAGAATGCCTTCTGCTGTGGGGTATCAACCTACCCTTAGTACTGAAATGGGTTCGTTACAAGAAAGAATTACTTCTACTAAAAAGGGGTCTATAACGTCTATTCAAGCAGTTTATGTACCTGCAGACGATTTGACCGACCCTGCTCCTGCTACCACATTTGCACATTTAGATGCTACTACCGTACTATCAAGAGGATTAGCTGCCAAAGGTATCTATCCCGCAGTAGATCCTTTAGATTCAACGTCAACTATGCTACAACCCCGGATCGTTAGTGACGAACATTATCAAACTGCGCAAAGTGTTAAGCAAACTTTACAACGTTACAAAGAACTTCAGGACATTATAACTATCCTTGGATTGGACGAATTATCCGAAGAGGATCGTTTAACCGTAGCAAGAGCGCGAAAAATTGAGCGTTTCTTATCCCAACCATTTTTTGTGGCCGAAGTATTCACCGGTTCTACGGGAAAATATGTTGGTCTAGTAGAAACAATTCAAGGCTTTGAATTAATTTTGTGAAACGGTTAATTCCTCGAATGTATGACCAGAATTATTTGATTCATTCTACGAATGATTGTAAACAAAAGCCATTTTTGGGACGCAACAACCATTTTGATTCTGAAATGATATCAGAAGCATTTTCGGTCATTATGGAAATTCCTTTTTCTCTACGATTACTATCTTGGATAGAAAAGTTCGAAAACACGGGGAAAGGTAGAGTCAAATCCGAGAATTTACGATCAATT---------------CATTCAATATTTTCTTTTTTAGAGGACAAAATTTCACATTTAAATTATGTCTTAGATATCCTAGTACCTTACCCAATCCATCTAGAAATCTTGGTTCAAGCTCTTCGCTACTGGTTAAAAGATGCTTCGTCTTTGCATTTCGTAAGATTCTTTCTATACGAGTTTCATAATTGGAATAGTCTTATT---ACGTCAAAGAAAGTCGATCTTTCTTTTTCAGAAAGAAATCAAAGATTATTCTTCTTCCTATATAATTCTCATGTATGTGAATACGAATCCATCTTTGTCTTTCTCCGCAACCAATCTTCTCATTTACGATCAACATCTTTTAGAGCCCTTGTTGAACGAATCTATTTCTATGGAAAAATAGAGCATATTGGAGAAGTCTTGTCCAGGGCTTTTCAAGCTAATCTATGGATATGCACAGATTCTTTCATGCATTATGTTAGGTATCAA-GGAAAATCAATTCTCGCTTCAAAAGGTAGGTCT---CTTGTGATCAATAAATGGAAATATTACTTTGTAAATTTATGGCAATCTTATTTTTACCTGTGGTCTGAACCAAAAAGGATCTATCTAAACCAATTATCCAAGCATTCCCTTGACTTTCTAGCTTATTTTTCAAGTGTGCGGAGAAGAACTTCAACGGTACGCAATCAAATGCTAGCAAAGTTCTTTCTAAGCGATAATGCTATTAAGAAGTTTGAGACTTTTGTTCCAATTATTCCCCTGATTGTATCATTGGCTAAATCGAAATTTTGTAATAGAGCAGGTCATCCGATTAGTAAGGCGGTTTGGGTCGATTTATCAGATTCGGATATTATTGACCGATTCGGGCGTATATCCAGAAATCTTTCTCATTATTATAGTGGAGCCTCAAAAAAAAAGAGTTTGTCTCGAATAAAGTATATACTTCAACTTTCTTGTGCTAGAACTTTAGCTCGTAAACACAAAAGTACTGTAAGGGCCTTTTTGAAACGATTCGGCTCGGAATTATTGGAAGAATTCTTTACGTCCGAAGAACAAGTTCTTTCCTTGACCTTTCCGAGAGCTTCTTCTATTTCGCTATTTATGTTAATGCACTTCCCAATGATACGTAAACAAGGGA-TTTCTGGTCCTT------------------TATAGTGAAGATATAGC--CTAGATAGTTGTAATCCATTATGGACCA--TTGGGGAAGGAAC-GAGACTATTTTATTGCTACAATACAAGTATGGATTATTGAAACGAATACGCCATGTATTT-GGATATTT-CCCTTG-AACTGCGTAATATTATTTATT----------TTCCATG-AATAGTGT-AAGGGAATTTTCCGAAGAGAAAGTGG-----ATTATGGGAGTGTGTGACTTGAGCTATTGATTGGTCTGTGCAGATACGTGCTTTTATCTATCTGCCACATTGTAATTCACAAACCAATGTG----TCTTTGTTCCAACCATCGCGTAAGCCCCATACAGAAGATAGGCTGGTTCGCTTGAAGAGAA-TCTTTTCTATGATCAGATCCGAATCATGTGGTACATGAGCAGGCTCCGTAAGATC-----------------------------------------------------TAGTTCACTTAACTGAAAATTA---------AATAGTATGAAAATGCACTCATTTCCTCTGCATTGTCACGAGCTATGAGACTATCGGAG-----TGAAAGAAAGGGTCTAAAGAAGAAGAAAGGTTGGG-CTAGATTAGTAACAAGTAAATCCTT----TGTGTGTGTTTGTAATGAGTAAATGGGCTCTCAA-TATTTTGGGGCTAACCACCCATCC-----TAAGGTTTGAGACGACCCAGAAAGCAC---------------------------------------TTGAT--CATAT---CAC-----GATTGACTTTGTAAGCCTACTTGGGTATTGAGTATTT----------CCTTGTAAGAA-CCGAATTC-TTT-TTG-GGATAG-TTGCAA---AAAGAAAAAGAA------TCCAGTCA-------ATTGTTC-TTAC-------------GTAA-AACCATTCATA--------TCTCGTAT----ATGTATGTGTC------TAAATACCCTATCGATTTTA---------------------------------------GATGGATTCGTT-TGGTTCTTTT-GATTCTTGCTCGAGCCGGATGATGAAAAATTCTCATGTCCGGTTCCTT-CGGGGGATGGATTTCTAATAGGGGCCGCAGTAGCTGCCGAATCGTCTACTGGTACATGGACAACTGTGTGGACCGATGGGCTTACGAGCCTTGATCGTTACAAAGGAAGATGCTATCACATTGAGCCCGTTGCCGGAGAAGAAAATCAATATATTGCTTATGTAGCTTACCCATTAGACCTTTTTGAAGAAGGTTCTGTTACTAACATGTTTACTTCCATTGTGGGTAATGTATTTGGATTTAAAGCACTGCGTGCTCTACGTCTAGAAGATTTGCGAATCCCACCTGCGTATATTAAAACATTCCAAGGTCCGCCTCATGGCATCCAAGTTGAGAGAGATAAATTGAATAAGTATGGTCGTCCCCTGTTGGGATGTACTATTAAACCAAAATTAGGGTTATCCGCTAAAAACTACGGCAGAGCAGTTTATGAATGTCTTCGTGGTGGACTTGATTTTACTAAAGATGATGAGAACGTCAACTCCCAACCCTTTATGCGGTGGAGAGATCGTTTCTTATTTTGTGCCGAAGCACTTTATAAAGCACAGGCTGAAACAGGTGAAATCAAAGGACATTACTTGAATGCTACTGCAGGTACATCAGAAGAAATGATTAAAAGGGCTGTATTTGCCAGAGAGTTGGGAGTTCCTATCGTAATGCATGACTACATAACGGGGGGATTCACTGCAAATACTAGCTTGGCTCATTATTGCCGAGATAATGGTCTACTTCTGCACATCCACCGCGCAATGCATGCAGTTATTGATAGACAGAAGAATCATGGTATACACTTTCGTGTATTAGCTAAAGCCTTACGTATGTCTGGTGGAGATCATATTCACTCCGGGACCGTAGTAGGTAAACTTGAAGGGGAAAGAGAGATCACTTTGGGCTTTGTTGATTTACTGCGCGATGATTTTGTGGAAAAAGATCGAAGTCGCGGTATTTATTTCACTCAAGATTGGGTCTCTCTACCAGGTGTTCTGCCCGTGGCTTCAGGCGGTATTCACGTTTGGCATATGCCTGCTCTGACCGAGATTTTTGGGGATGATTCCGTACTACAGTTCGGGGGAGGAACTTTAGGACATCCTTGGGGAAATGCACCCGGTGCGGTAGCTAATCGAGTAGCTCTAGAAGCATGTGTACAAGCTCGTAATGAGGGACGTGATCTTGCTCGTGAGGGGAATGAAATTATCCGG-----------------------------------------------------------------------------------------------------------------------------------------------------------------------------------------------------------------------------------------------------------------------------------------------------------------------------------------------------------------------------------------------------------------------------------GATTTTCCTATTACTATAAATTTCATTGTTGCCGGTATTGACATGTAGAATGGGACTCTATCTTTATTCTCGTCCGATTAATCAATTCTTCAAAAGATCTCTCAGACTGGGGAGTGAATGATTTGTCTATTCTTTCTTGAATAGGGAATATATTACACAACAATTCTTCCTGTTTTCATAGAAAA-ATAC------------AGATTCGAGGCCTCATTAATCTT-------TTGATATTTCATAGGATTCAGTACGCATACCTTACCTATATATATTCTTTTTGATATTTCATAGGATTCAGTACGCATACCTT-ACC-----------------------TATATATATT-------------CTATAGGCTTATCCTTCAAC-------------------------------------------------CTTTCGGAAGTTTCGATAAAAGTATTTCTCTATCAACGCAACACAATCAACTCCATTCGTTAGAACAGCTTCCATTGAGTCTCTGCACCTATCC-TTTTTGATTTTCGCTTTCTGAA-CCTTT-TGGTAT----TGTCAGAAAAC-CGGATTTGG-CT-CAGGAT-TGCCC
	Campanula_laciniata        AGATAATCTTGGGCAACCCATTAATGTGACTTGTGAAGTACAGCAATTATTAGGAAACAATCGAGTTAGGGCTGTCGCCATGAGTGCTACAGACGGTCTAATGAGAGGAATGGAAGTGATTGATACGGGCACTCCTCTAAGTGTTCCGGTCGGTGGAGCGACTCTCGGACGAATTTTCAATGTGCTTGGAGAGCCAATTGATAATTTGGGTCCTGTAGATACTCGCACAACATCGCCTATTCATAGATCTGCGCCTGCCTTTATCGATTTAGATACAAAATTATCGATTTTTGAAACCGGAATTAAAGTAGTCGATCTTTTAGCCCCTTATCGCCGTGGAGGAAAAATCGGACTATTCGGAGGAGCTGGGGTGGGGAAGACAGTACTTATTATGGAATTGATTAATAATATTGCCAAAGCTCACGGCGGTGTATCTGTATTT-GGCGGAGTAGGTGAACGTACTCGTGAAGGAAATGATCTTTACAAGGAAATGAAAGACTCTGGAGTCATTAATGAACAAAAGTTTGCAGAATCAAAAGTGGCTTTAGTTTATGGTCAGATGAATGAACCGCCGGGAGCTCGTATGAGAGTTGGTTT-GACTGCGCTAACTATGGCCGAATATTTCCGAGATGTTAATAAACAAGACGTACTTCTCTTTATCGACAATATCTTTCGGTTTGTCCAAGCAGGATCTGAAGTATCCGCCTTGTTGGGTAGAATGCCTTCTGCTGTAGGGTATCAACCTACCCTTAGTACGGAAATGGGTTCTTTACAAGAACGAATTACTTCTACTAAAAAGGGGTCTATAACGTCTATTCAAGCAGTTTATGTACCTGCAGACGATTTGACCGACCCTGCTCCTGCTACCACATTTGCACATTTAGATGCTACTACCGTACTATCAAGAGGATTAGCTGCCAAAGGTATATATCCCGCAGTAGATCCTTTAGATTCAACGTCAACTATGCTACAACCCCGGATCGTTAGTGACGAACATTATCAAACTGCGCAAAGTGTTAAGCAAACTTTACAACGTTACAAAGAACTTCAGGACATTATAACTATCCTTGGGTTGGACGAATTATCCGAAGAGGATCGTTTAACCGTAGCAAGAGCGCGAAAAATTGAGCGTTTCTTATCCCAACCCTTTTTTGTGGCCGAAGTATTCACCGGTTCTACAGGAAAATATGTTGGTCTAGTAGAAACAATTCAAGGCTTTGAATTAATTTTGTGAAACGGTTAATTCCTCGACTGTATGACCAGAATTATTTGATTCATTCTACGAATGATTGGAAACAAAAGCCATGTTGGGGACGCAACAACCATTTTGATTCTGAAATGGTATCAGAAGCATTTTCGGTCATTATGGAAATTCCATTTTCTTTACGATTACTATCTTGGCTAGAAAAGTTCGAAAAGACGGGGAAAGGTAGAGTCAAATCCGAGAATTTACGATCAATT---------------CATTCAATATTTTCTTTTTTAGAGGACAAAATTGCACATTTAAATTATGTATTAGATATACTAATACCTTACCCAATCCATCTAGAAATCTTGGTTCAAGCTCTTCGCTACTGGTTAAAAGATGCTTCGTCTTTGCATTTCGTAAGATTCTTTCTCCACGAGTTTCATAATTGGAATAGTCTTATT---ACGTCAAAGAAAGGCGGTCCTTCTTTTTCAGAAAGAAATCAAAGATTCTTCTTCTTCCTATATAATTCTCATGTATGTGAATACGAATCTATCTTTATCTTTCTCCGCAACCAATCTTCTCATTTACGATCAACATCTTCTAGAGCCCTTGTTGAACGAATCTATTTCTATAGAAAAATAGAGCATCTTGGAGAAGTCTTGTCCAGGGCTTTTCAAGCTAATCTATGGATATTCACAGATTCTAACATGCATTATGTTAGGTATCAA-GGAAAATCAATTCTCGCTTCAAAAGGTACGTCT---CTTGTGATGAATAAATGGAAATATTACTTTGTAAATTTATGGCAATCTTATTTTTACCTGTGGTCTCAACCAAAAAGGATCTATCTAAACCAATTATCCAAGCATTCCCTTGACTTTCTAGCTTATTTTTCAAGTGTGCGGCGAAGAACTTCAACGGTACGCACTCAAATGCTAGCAAAGTTCTTTCTAAGCGATAATGTTATTAAGAAGTTTGATACTTTTGTTCCAATTATTTCCCTGATTGTATCATTGGCTAAATACAAATTTTGTAATAGAGCAGGTTATCCGATTAGTAAGTCGGTTTGGGTCGATTTATCAGATTCGGATATTATTGACCGATTCGGGCGTATATCCAGAAATCTTTCTCATTATCATAGTGGATCCTCAAAAAAAAAGAGTTTGTCTCGAATAAAGTATATACTTCAACTTTCTTGTGCTAGAACTTTAGCTCGTAAACACAAAAGTACTGTAAGGGCTTTTTTGAAACGATTTGGCTCGGAATTATTGGAAGAATTCTTTACGTCGGAAGAACAAGTTCTTTCCTTGACCTTTCCCAGAGCTTCCTCTATTTCGCTATTTATGTTAATGCACTTCCCAATGATACGTAAACAAGGGA-TTTCTGGTCCTT------------------TATAGTGAAGATATAGC--ATAGATAGTTGTAATCCATTATGTATCA--TTGGGGAAGGAAC-GAGACTATTTTATTGCTACAATACAAGTATGGATTATTGAAACGAATACACCATGTATTT-GGATATTT-CCCTTG-AACTGCGTAATATTATTTATT----------TTCCATG-AATAGTGT-AAGGGAATTTTCCGAAGAGAAAGTGG-----ATTATGGGAGTGTGTGACTTGAGCTATTGATTGGTCTGTGCAGATACGTGCTTTTATCTATCTGCCACATTGTAATTCACAAACCGATGTG----TCTTTGTTCCAACCATCGCGTAATCCCCATACAGAAGATAGGCTGGTTCGCTTGAAGAGAA-TCTTTTCTATGATCAGATCCGAATCATGTTGTACATGAGCAGGCTCCGTAAGATC-----------------------------------------------------TAGTTCACTGAACTGAAAACTA---------AATAGTATGAAAATGCCCTCATTTCCTCGGCATTGACACGAGCTATGAGACTATCGGAG-----TGAAAGAAAGGGTCTAAAGAAGAAGAAAGGCTGGG-CTAGATTAGTAACAAGTAAATCCTT----TGTGTGTGTTTGTAATGAGTAAATGGGCTCTCAA-TATTTTGGGGCTAACCACCGATCC-----TAAGGTTTGAGACGACCCAGAAAGCAC---------------------------------------TTGAT--CATAT---CAC-----GATTGACTTTGTAAGCCTACTTGGGTATTGAGTATTT----------CCTTGTAAGAA-CCGAATTC-TTT-TGG-GGATAG-TTGC---------AAAAAGAA------TCCAGTCA-------ATTGTTC-TTAC-------------GTAA-AACCATTCATA--------TCTCGTAT----ATGTATGTGTC------TAGATACCCTATCGATTTTA---------------------------------------GATGGATTCGTT-TGGTTCTTTT-GATTCTTGCTCGAGCCGGATGATGAAAAATTCTCATGTCCGGTTCCTT-CGGGGGATGGATTTCTAATAGGGGCCGCAGTAGCTGCCGAATCGTCTACTGGTACATGGACAACTGTGTGGACCGATGGGCTTACGAGCCTTGATCGTTACAAAGGGAGATGCTATCACATTGAGCCCGTTGCCGGAGAAGAAAATCAATATATTGCTTATGTAGCTTACCCATTAGACCTTTTTGAAGAAGGTTCTGTTACTAACATGTTTACTTCCATTGTGGGTAATGTATTTGGATTTAAAGCACTGCGTGCTCTACGTCTAGAAGATTTGCGAATCCCACCCGCGTATATTAAAACATTCCAAGGCCCGCCTCACGGCATCCAAGTTGAGAGAGATAAATTGAACAAGTATGGTCGTCCCCTGTTGGGATGTACTATTAAACCAAAATTAGGGTTATCCGCTAAAAACTACGGCAGAGCAGTTTATGAATGTCTTCGGGGTGGACTTGATTTTACTAAAGATGATGAGAACGTCAACTCCCAACCCTTTATGCGGTGGAGAGATCGTTTCTTATTTTGTGCCGAAGCACTTTATAAAGCACAGGCTGAAACAGGTGAAATCAAAGGGCATTACTTGAATGCTACTGCGGGTACATCCGAAGAAATGATTAAAAGGGCTGTATTTGCCAGAGAGTTGGGAGTTCCTATCGTAATGCATGACTACATAACCGGGGGATTCACTGCAAATACTAGCTTGGCTCATTATTGCCGAGATAATGGTCTACTTCTTCACATCCACCGCGCAATGCATGCAGTTATTGATAGACAGAAGAATCATGGTATACACTTTCGTGTATTAGCTAAAGCCTTACGTATGTCTGGTGGAGATCATATTCACTCCGGGACCGTAGTAGGTAAACTTGAAGGGGAAAGAGAGATCACTTTGGGCTTTGTTGATTTACTGCGCGATGATTTTGTGGAAAAAGATCGAAGTCGCGGTATTTATTTCACTCAAGATTGGGTCTCTCTACCAGGTGTTCTGCCCGTGGCTTCAGGCGGTATTCACGTTTGGCATATGCCTGCTCTGACCGAGATTTTTGGGGATGATTCCGTACTACAGTTCGGGGGCGGAACTTTAGGACATCCTTGGGGAAATGCACCCGGTGCGGTAGCTAATCGAGTAGCTCTAGAAGCATGTGTACAAGCCCGTAATGAGGGACGTGATCTTGCTCGTGAGGGGAATGAAATTATCCGG-----------------------------------------------------------------------------------------------------------------------------------------------------------------------------------------------------------------------------------------------------------------------------------------------------------------------------------------------------------------------------------------------------------------------------------------CCTATTACTATAAATTTCATTGTTGCCGATATTGACATGTAGAATGGGACTCTATCTTTATTCTCGTCCGATTAATCAATTCTTCAAAAGATCTCTCAGACTGGGGAGTGAATGATTTGTCTATTCTTTCTTGAATAGAGAATATATTACACAAAAATTCTTCCTGTTTTCATAGAAAAAATAC------------AGATTCGAGGTCTCATTAATCTT-------TTGATATTTCATAAGAT-------------------------------------------------TTCAGTACGCATCCCTT-ACC-----------------------TCTATATATT-------------CTATAGTCTTATCCTTCAAC-------------------------------------------------CTTTCGGAAGTTTAGATAAAAGGATTTCTCTATCAACGCAACACAATCAACTCCATTCGTTAGAACAGCTTCCATTGAGTCTCTGCACCTATCC-TTTTTGATTTTCGCTTTCTGAA-CCTTT-TGTTAT----TGGCAGAAAAC-CGGATTTGG-CT-CAGGAT-TGCCC
	Campanula_lactiflora       ------------------------------------------------------------------------------------------------------------------------------------------------------------------------------------------------------------------------------------------------------------------------------------------------------------------------------------------------------------------------------------------------------------------------------------------------------------------------------------------------------------------------------------------------------------------------------------------------------------------------------------------------------------------------------------------------------------------------------------------------------------------------------------------------------------------------------------------------------------------------------------------------------------------------------------------------------------------------------------------------------------------------------------------------------------------------------------------------------------------------------------------------------------------------------------------------------------------------------------------------------------------------------TTGTGAAACGGTTAATTCCTCGAATGTACGACCAGAATTATTTGATTCATTCTACGAATGATTTTAAACAAAAGCCATTTTTGGGACGCAACAAGAATTTTGATTCTCTGATCATATCAGAGGCATTTTCGGTTATTATGGAAATTCCATTTTCTATACGATTACTATCTTGGCTAGAAAAGTTCGAAAAGAAGGGGAAAGGTAGAGTCAAATCCGATAATTTACGATCAATT---------------CATTCAATATTTTCTTTTTTAGAGGACAAAATTTCACATTTACATTGTGTCTTAGATATACTAATACCTTACCCAATCCATCTTGAAATCTTGGTTCAAGCTCTTCGCTACTGGCTAAAAGATGCTTCGTCTTTGCATTTCGTAAGATTCTTTCTCCACGAGTTTCATAATTGGAATAGTTTTATT---ACGTCAAAGAAAGTCGGTCCTTCTTTTTCAGAAAGAAATCAAAGATTCTTCTTCTTCCTATATAATTCTCATGTATGTGAATACGAATCCATCTTTGTCTTTCTCCGCAACCAATCTTCTCATTTACGATCAACATCTTCTAGAGCCCTTCTTGAACGAATCTATTTCTATGGAAAAATAGAGCATCTTGGAGAAGTCTTGTCCAGGGCTTTTCAAGCCAATCTATGGGTATGCACGGATTCTTTCATGCATTATGTTAGGTATCAA-GGAAAAGCAATTCTCGCTTCAAAAGGTACGTCT---CTTGTGATGAATAAATGGAAATATTACTTTGTAAATTTATGGCAATCTTATTTTTACCTGTGGTCGCAACCAAGAAGGATCCATATAAACCACTTATCCAATCATTCCCTTTACTTTCTAGCTTATTTTTCAAGTGTGCGGCGAAGGACTTCAACGGTACGCAATCAAATGCTAGAAAAGTCATTTCTAAGCGATAATACGATTAAGAAGTTTGATACTTTTGTTCCAATTATTCCCCTGATTGGATCTTTGGCTAAATCCAAATTTTGTAATAAAGCAGGTCATCCGATTAGTAAGCGGGTTTGGATCGATTTATCAGATTCTGATATTATTGACCGAGTCGCGCGTATATCCAGAAATCTTTNTCATTATCATAGGGGATCCGCAAAAAAAAAGAGTTTGTCTCGTATAAAGTATATACTTCAACTTTCNTGGGCTAGAACTTTAACTCGTAAACACAAAAGTACTGTAAGGGCTTTTTTGAAAAGANTCGGCTCGGAATTATTGGAAGAATTCTTTACGGCGGAAGAACAAGTTCTTTCCTTAACCTTTCCCAGAGCTTCTTCTATTTCGC-------------------------------------------------------------------------------------------------------------------------------------------------------------------------------------------------------------------------------------------------------------------------------------------------------------------------------------------------------------------------------------------------------------------------------------------------------------------------------------------------------------------------------------------------------------------------------------------------------------------------------------------------------------------------------------------------------------------------------------------------------------------------------------------------------------------------------------------------------------------------------------------------------------------------------------------------------------------------------------------------------------------------------------------------------------------------------------------------------------------------------------------------------------------------------------------------------------------------------------------------------------------------GGGGCCGCAGTAGCTGCCGAATCGTCTACTGGTACATGGACAACTGTGTGGACTGATGGGCTTACGAGCCTTGATCGTTACAAAGGGAGATGTTATCACATCGAGCCCGTTGCCGGAGAAGAAAATCAATATATTGCTTATGTAGCTTACCCATTAGACCTTTTTGAAGAAGGTTCTGTTACTAACATGTTTACTTCCATTGTGGGTAATGTATTTGGATTTAAAGCACTGCGTGCTCTACGTCTAGAAGATTTGCGAATCCCACCAGCGTATATTAAAACATTCCAAGGCCCGCCTCACGGCATCCAAGTTGAGAGAGATAAATTGAACAAGTATGGTCGTCCCCTGTTGGGATGTACTATTAAACCAAAATTAGGGTTATCCGCTAAAAACTACGGCAGAGCAGTTTATGAATGTCTTCGTGGTGGACTTGATTTTACTAAAGATGATGAGAACGTCAACTCTCAACCATTTATGCGGTGGAGAGATCGTTTCTTATTTTGTGCCGAAGCCCTTTTTAAAGCACAGGCTGAAACAGGTGAAATCAAAGGACATTACTTGAATGCTACTGCGGGTACATCCGAAGAAATGATTAAAAGGGCTGTATTTGCCAGAGAGTTGGGAGTTCCTATCGTAATGCATGACTACATAACAGGGGGATTCACTGCAAATACTAGCTTGGCTCATTATTGCCGAGATAATGGTCTACTTCTGCACATCCACCGCGCAATGCATGCAGTTATTGATAGACAGAAGAATCATGGTATACACTTTCGTGTATTAGCTAAAGCCTTACGTATGTCTGGTGGAGATCATATTCACTCCGGGACCGTAGTAGGTAAACTTGAAGGGGAAAGAGAGATCACTTTGGGCTTTGTTGATTTACTGCGCGATGATTTTGTTGAAAAAGATCGAAGTCGCGGTATTTATTTCACTCAAGATTGGGTCTCTCTACCAGGTGTTCTGCCCGTGGCTTCAGGCGGTATTCACGTTTGGCATATGCCTGCTCTGACCGAGATCTTTGGGGATGATTCCGTACTACAGTTCGGGGGAGGAACTTTAGGACATCCTTGGGGAAATGCACCCGGTGCGGTAGCTAATCGAGTAGCTCTAGAAGCATGTGTACAAGCCCGTAATGAGGGACGTGATCTTGCTCGTGAGGGTAATGAAATTATCCGG----------------------------------------------------------------------------------------------------------------------------------------------------------------------------------------------------------------------------------------------------------------------------------------------------------------------------------------------------------------------------------------------------------------------------------------------------------------------------------------------------------------------------------------------------------------------------------------------------------------------------------------------------------------------------------------------------------------------------------------------------------------------------------------------------------------------------------------------------------------------------------------------------------------------------------------------------------------------------------------------------------------------------------------------------------------
	Campanula_lanata           AGATAATCTTGGGCAACCAATTAATGTGACTTGTGAAGTACAGCAATTATTAGGAAACAATCGAGTTAGGGCTGTCGCCATGAGTGCTACAGACGGTCTAATGAGAGGAATGGAAGTGATTGATACGGGCACTCCTCTAAGTGTTCCGGTCGGTGGGGCGACTCTCGGACGAATTTTCAATGTGCTTGGAGAGCCAATTGATAATTTGGGTCCTGTAGATACTCGCACAACATCGCCTATTCATAGATCTGCGCCTGCCTTTATCGATTTAGATACAAAATTATCTATTTTTGAAACCGGAATTAAAGTAGTCGATCTTTTAGCCCCTTATCGCCGTGGAGGAAAAATCGGACTATTCGGAGGAGCTGGGGTGGGGAAGACAGTACTTATTATGGAATTGATTAATAATATTGCCAAAGCTCACGGCGGTGTATCTGTATTT-GGCGGAGTANGTGAACGTACTCGTGAANGAAATGATCTTTACAANGAAATGAAAGATTCTGGAGTCATTAATGAACAAAAGTTTGCAGAATCAAAAGTGGCTTTAGTTTATGGTCAGATGAATGAACCGCCGGGAGCTCGTATGAGAGTTGGTTT-GACTGCGCTAACTATGGCCGAATATTTCCGAGATGTTAATAAACAAGACGTACTTCTCTTTATCGACAATATCTTTCGGTTTGTCCAAGCAGGATCTGAAGTATCCGCCTTGTTGGGTAGAATGCCTTCTGCTGTAGGGTATCAACCTACCCTTAGTACTGAAATGGGTTCTTTACAAGAACGAATTACTTCTACYAAAAAGGGGTCTATAACGTCTATTCAAGCAGTTTATGTACCTGCAGACGATTTGACCGACCCTGCTCCTGCTACYACATTTGCACATTTAGATGCTACTACCGTACTATCAAGAGGATTAGCTGCCAAAGGTATATATCCCGCAGTAGATCCTTTAGATTCAACGTCAACTATGCTACAACCCCGGATCGTTAGTGACGAACATTATCAAACTGCGCAAAGTGTTAAGCAAACTTTACAACGTTACAAAGAACTTCAGGACATTATAACTATCCTTGGGTTGGACGAATTATCCGAAGAGGATCGTTTAACCGTAGCAAGAGCGCGAAAAATTGAGCGTTTCTTATCCCAACCCTTTTTTGTGGCCGAAGTATTCACCGGTTCTACGGGAAAATATGTTGGTCTAGTAGAAACAATTCAAGGCTTTGAATTAATTTTGTGAAACGGTTAATTCCTCGACTGTATGACCAGAATTATTTGATTCATTCTACGAATGATTGGAAACAAAAGCCATGTTGGGGACGCAACAACAATTTTGATTCTGAAATGGTATCAGAAGCATTTTCGGTCATTATGGAAATTCCATTTTCTCTACGATTACTATCTTGGCTAGAAAATTTCGAAAAGACGGGGAAAGGTAGAGTCAAATCCTATAATTTACGATCAATT---------------CATTCAATATTTTCTTTTTTAGAGGACAAAATTTCACATTTAAATTATGTATTAGATATACTAATACCTTACCCAATTCATCTAGAAATCTTGGTTCAAGCTCTTCGCTACTGGTTAAAAGATGCTTCGTCTTTGCATTTCGTAAGATTCTTTCTCCACGAGTTTCATAATTGGAATAGTCTTATT---ACGTCAAAGAAAGGCGGTCCTTCTTTTTCAGAAAGAAATCAAAGATTCTTCTTCTTCCTATATAATTCTCATGTATGTGAATACGAATCCATCTTTATCTTTCTCCGCAACCAATCTTCTCATTTACCATCAACATCTTCTAGAGCCCTTGTTGAACGAATCTATTTCTATGGAAAAATAGAGCATCTTGGAGAAGTCTTGTCCAGGGTTTTTCAAGCTAATCTATGGATATTCACAGATTCTAACATGCATTATGTTAGGTATCAA-GGAAAATCAATTCTCGCTTCAAAAGGTACGTCT---CTTGTGATGAATAAATGGAAATATTACTTTGTAAATTTATGGCAATCTTATTTTTACCTGTGGTCTCAACCAAAAAGGATCTATCTAAACCAATTATCCAAGCATTCCCTTGACTTTCTAGCTTATTTTTCAAGTGTGCGGCGAAGAACTTCAACAGTACGCAATCAAATGCTAGCAAAGTTCTTTCTAAGCGATAATGTTATTAAGAAGTTTTATACTTTTGTTCCAATTATTTCCCTGATTGTATCATTGGCTAAATACAAATTTTGTAATAGAGCANGTTATCCGATTAGTAAGTCGGTTTGGGTCGATTTATCAGATTCGGATATTATTGACCGATTCGGGCGTATATCCAGAAATCTTTCTCATTATCATAGTGGATCCTCAAAAAAAAAGAGTTTGTCTCGAATAAAGTATATACTTCAACCTTCTTGTGCTAGAACTTTAGCTCGTAAACACAAAAGTACTGTAAGGGCTTTTTTGAAACGATTTGGCTCGGAATTATTGGAAGAATTCTTTACGTCGGAAGAACAAGTTCTTTCCTTGACCTTTCCCAGAGCTTCTTCTATTTCGCTATTTATGTTAATGCACTTCCCAATGATACGTAAACAAGGGA-TTTCTGGTCCTT------------------TATAGTGAAGATATAGC--CTAGATAGTTGTAATCCATTATGTATCA--TTGGGGAAGGAAC-GAGACTATTTTATTGCTACAATACAAGTATGGATTATTGAAACGAATACACCATGTATTT-GGATATTT-CCCTTG-AACTGCGTAATATTATTTATA----------TTCCATG-AATAGTGT-CAGGGAATTTTCCGAAGAGAAAGTGG-----ATTATGGGAGTGTGTGACTTGAGCTATTGATTGGTCTGTGCAGATACGTGCTTTTATCTATCTGCCACATTGTAATTCACAAACCAATGTG----TCTTTGTTCCAACCATCGCGTCAGCCCCATACAGAAGATAGGCTGGTTCGCTTGAAGAGAA-TCTTTTCTATGATCAGATCCGAATCATGTTGTACATGAGCAGGCTCCGTAAGATC-----------------------------------------------------TAGTTCACTTAACTGAAAACTA---------AATAGTATGAAAATGCACTCATTTCCTCGGCATTGACACGAGCTATGAGACTATCGGAG-----TGAAAGAAAGGGTCTAAAGAAGAAGAAAGGCTGGG-CTAGATTAGTAACAAGTAAATCCTT----TGTGTGTGTTTGTAATGAGTAAATGGGCTCTCAA-TATTTTGGGGCTAACCACCGATCC-----TAAGGTTTGAGACGACCCAGAAAGCAC---------------------------------------TTGAT--CATAT---CAC-----GATTGACTTTGTAAGCCTACTTGGGTATTGAGTATTT----------CCTTGTAAGAA-CCGAATTC-TTT-TGG-GGATAG-TTGC---------AAAAAGAA------TCCAGTCA-------ATTGTTC-TTAC-------------GTAA-AACCATTCATA--------TCTCGTATATATATGTATGTGTC------TAGATACCCTATCGATTTTA---------------------------------------GATGGATTCGTT-TGGTTCTTTT-GATTCTTGCTCGAGCCGGATGATGAAAAATTCTCATGTCCGGTTCCTT-CGGGGGATGGATTTCTAATAGGGGCCGCAGTAGCTGCCGAATCGTCTACTGGTACATGGACAACTGTGTGGACCGATGGGCTTACGAGCCTTGATCGTTACAAAGGGAGATGCTATCACATTGAGCCCGTTGCCGGAGAAGAAAATCAATATATTGCTTATGTAGCTTACCCATTAGACCTTTTTGAAGAAGGTTCTGTTACTAACATGTTTACTTCCATTGTGGGTAATGTATTTGGATTTAAAGCACTGCGTGCTCTACGTCTAGAAGATTTGCGAATCCCACCTGCGTATATTAAAACATTCCAAGGCCCGCCTCACGGCATCCCAGTTGAGAGAGATAAATTGAACAAGTATGGTCGTCCCCTGTTGGGATGTACTATTAAACCAAAATTAGGGTTATCCGCTAAAAACTACGGCAGAGCAGTTTATGAATGTCTTCGGGGTGGACTTGATTTTACTAAAGATGATGAGAACGTCAACTCCCAACCCTTTATGCGGTGGAGAGATCGTTTCTTATTTTGTGCCGAAGCACTTTATAAAGCACAGGCTGAAACAGGTGAAATCAAAGGGCATTACTTGAATGCTACTGCGGGTACATCCGAAGAAATGATTAAAAGGGCTGTATTTGCCAGAGAGTTGGGAGTTCCTATCGTAATGCATGACTACATAACCGGGGGATTCACTGCAAATACTAGCTTGGCTCATTATTGCCGAGATAATGGTCTACTTCTTCACATCCACCGCGCAATGCATGCAGTTATTGATAGACAGAAGAATCATGGTATACACTTTCGTGTATTAGCTAAAGCCTTACGTATGTCTGGTGGAGATCATATTCACTCCGGGACCGTAGTAGGTAAACTTGAAGGGGAAAGAGAGATCACTTTGGGCTTTGTTGATTTACTGCGCGATGATTTTGTGGAAAAAGATCGAAGTCGCGGTATTTATTTCACTCAAGATTGGGTCTCTCTACCAGGTGTTCTGCCCGTGGCTTCAGGCGGTATTCACGTTTGGCATATGCCTGCTCTGACCGAGATTTTTGGGGATGATTCCGTACTACAGTTCGGGGGCGGAACTTTAGGACATCCTTGGGGAAATGCACCCGGTGCGGTAGCTAATCGAGTAGCTCTAGAAGCATGTGTACAAGCCCGTAATGAGGGACGTGATCTTGCTCGTGAGGGGAATGAAATTATCCGG----------------------------------------------------------------------------------------------------------------------------------------------------------------------------------------------------------------------------------------------------------------------------------------------------------------------------------------------------------------------------------------------------------------------------------------------------------------------------------------------------------------------------------------------------------------------------------------------------------------------------------------------------------------------------------------------------------------------------------------------------------------------------------------------------------------------------------------------------------------------------------------------------------------------------------------------------------------------------------------------------------------------------------------------------------------
	Campanula_latifolia        AGATAATCTTGGGCAACCAATTAATGTGACTTGTGAAGTACAGCAATTATTAGGAAACAATCGAGTTAGGGCTGTCGCCATGAGTGCTACAGACGGTCTAATGAGAGGAATGGAAGTGATTGATACGGGCACTCCTCTAAGTGTTCCGGTCGGTGGAGCGACTCTCGGACGAATTTTCAATGTGCTTGGAGAGCCAATTGATAATTTGGGTCCTGTAGATACTCGCACAACATCGCCTATTCATAGATCTGCGCCTGCCTTTATCGATTTAGATACAAAATTATCTATTTTTGAAACCGGAATTAAAGTAGTCGATCTTTTAGCCCCTTATCGCCGTGGAGGAAAAATCGGACTATTCGGAGGAGCTGGGGTGGGGAAGACAGTACTTATTATGGAATTGATTAATAATATTGCCAAAGCTCACGGCGGTGTATCTGTATTT-GGCGGAGTAGGTGAACGTACTCGTGAAGGAAATGATCTTTACAAGGAAATGAAAGACTCTGGAGTCATTAATGAACAAAAGTTTGCAGAATCAAAAGTGGCTTTAGTTTATGGTCAGATGAATGAACCGCCGGGAGCTCGTATGAGAGTTGGTTT-GACTGCGCTAACTATGGCCGAATATTTCCGAGATGTTAATAAACAAGACGTACTTCTCTTTATCGACAATATCTTTCGGTTTGTCCAAGCGGGATCTGAAGTATCCGCCTTGTTGGGTAGAATGCCTTCGGCTGTAGGGTATCAACCTACCCTTAGTACTGAAATGGGTTCTTTACAAGAACGAATTACTTCTACTAAAAAGGGGTCTATAACGTCTATTCAAGCAGTTTATGTACCTGCAGACGATTTGACCGACCCTGCTCCTGCTACCACATTTGCACATTTAGATGCTACTACCGTACTATCAAGAGGATTAGCTGCCAAAGGTATATATCCCGCAGTAGATCCTTTAGATTCAACGTCAACTATGCTACAACCCCGGATCGTTAGTGACGAACATTATCAAACTGCGCAAAGTGTTAAGCAAACTTTACAACGTTACAAAGAACTTCAGGACATTATAACTATCCTTGGGTTGGACGAATTATCCGAAGAGGATCGTTTAACCGTAGCAAGAGCGCGAAAAATTGAGCGTTTCTTATCCCAACCCTTTTTTGTGGCCGAAGTATTCACCGGTTCTACGGGAAAATATGTTGGTCTAGTAGAAACAATTCAAGGCTTTGAATTAATTTTGTCAAACGGTTAATTCCTCGACTGTATGACCAGAATTATTTGATTCATTCTACGAATGATTGGAAACAAAAGACATGTTGGGGACGCAACAACAATTTTGATTCTGAAATGGTATCAGAAGCGTTTTCCGTCATTATGGAAATTCCATTTTCTCTACGATTACTATCTTGGCTAGAAAAGTTCGAAAAGACGGGGAAAGGTAGAGTCAAATCCGATAATTTACGATCAATT---------------CATTCAATATTTTCTTTTTTAGAGGACAAAATTTCACATTTAAATTGTGTATTAGATATACTAATACCTTACCCAATCCATCTAGAAATCGTGGTTCAAGCTCTTCGCTACTGGGTAAAAGATGCTTCGTCTTTGCATTTCGTAAGATTCTTTCTCCACGAGTTTCATAATTGGAATAGTCTTATT---ACGTCAAAGAAAGGCGGTCCTTCTTTTTCAGAAAGAAATCAAAGATTCTTCTTCTTCCTATATAATTCTCATGTATGTGAATACGAATCCATCTTTATCTTTCTCCGCAACCAATCTTCTCATTTACGATCAACATCTTCTAGAGCCCTTGTTGAACGAATCTATTTCTATGGAAAAATAGAGCATCTTGGAGAAGTCTTGTCCAGGGCTTTTCAAGCTAATCTATGGATATTCACAGATTCTAACATGCATTATGTTAGGTATCAA-GGAAAATCAATTCTCGCTTCAAAAGGTACGTCT---CTTGTGATGAATAAATGGAAATATTACTTTGTAAATTTATGGCAATCTTATTTTTACCTGTGGTCTCAACCAAAAAGGATCTATCTAAACCAATTATCCAAGCATTCCCTTGACTTTCTAGCTTATTTTTCAAGTGTGCGGCGAAGAACTTCAACGGTACGCAATCAAATGCTAGCAAAGTTCTTTCTAAGCGATAATGTTATTAAGAAGTTTGATACTTTTGTTCCAATTATTTCCCTGATTGTATCATTGGCTAAATACAAATTTTGTAATAGAGCAGGTTATCCGATTAGTAAGTCGGTTTGGGTCGATTTATCAGATTCGGATATTATTGACCGATTCGGGCGTATATCCAGAAATCTTTCTCATTATCATAGTGGATCCTCAAAAAAAAAGAGTTTGTCTCGAATAAAGTATATACTTCAACTTTCTTGTGCTAGAACTTTAGCTCGTAAACACAAAAGTACTGTAAGGGCTTTTTTGAAACGATTTGGCTCGGAATTATTGGAAGAATTCTTTACGTCGGAAGAACAAGTTCTTTCCTTGACCTTTCCCAGAGCTTCTTCTATTTCGC---------------------------------------------------CCTT------------------TATAGTGAAGATATAGC--ATAGATAGTTGTAATCCATTATGTATCA--TTGGGGAAGGAAC-GAGACTATTTTATTGCTACAATACAAGTATGGATTATTGAAACGAATACACCATGTATTT-GGATATTT-CCCTTG-AACTGCGTAATATTATTTATT----------TTCCATGA-ATAGTGT-AAGGGAATTTTCCGAAGAGAAAGTGG-----ATTATGGGAGTGTGTGACTTGAGCTATTGATTGGTCTGTGCAGATACGTGCTTTTATCTATCTGCCACATTGTAATTCACAAACCAATGTG----TCTTTGTTCCAACCATCGCGTAAGCCCTATACAGAAGATAGGCTGGTTCGCTTGAAGAGAA-TCTTTTCTATGATCAGATCCGAATCATGTTGTACATGAGCAGGCTCCGTAAGATC-----------------------------------------------------TAGTTCACTTAACTGAAAACTA---------AATAGTATGAAAATGCACTCATTTCCTCCGCATGGACACGAGCTATGAGACTATCGGAG-----TGAAAGAAAGGGTCTAAAGAAGAAGAAAGGCTGGG-CTAGATTAGTAACAAGTAAATCCTT--TGTGTGTGTTTGTA--ATGAGTAAATGGGCTCTCAA-TATTTTGGGGCTAACCACCGATCC-----TAAGGTTTGAGACGACCCAGAAAGCAC---------------------------------------TTGAT--CATAT---CAC-----GATTGACTTTGTAAGCCTACTTGGGTATTGAGTATTT----------CCTTGTAAGAA-CCGAA-----TT-TGG-GGATAG-TTGC---------AAAAAGAA------TCCAGTC-------AATTGTTC-TTAC-------------GTAA-AACCATTCATA----------TCTCAT----ATGTATGTGTC------TAGATACCCTATCGATTTTA---------------------------------------GATGGATTCGTT-TGGTTCTTTT-GATTCTTGCTCGAGCCGGATGATGAAAAATTCTCATGTCCGGTTCCTT-CGGGGGATGGATTTCTAAT-GGGGCCGCAGTAGCTGCCGAATCGTCTACTGGTACATGGACAACTGTGTGGACCGATGGGCTTACGAGCCTTGATCGTTACAAAGGGAGATGCTATCAGATTGAGCCCGTTGCCGGAGAAGAAACTCAATTTATTGCTTATGTAGCTTACCCATTAGACCTTTTTGAAGAAGGTTCTGTTACTAACATGTTTACTTCCATTGTGGGTAATGTATTTGGATTTAAAGCACTGCGTGCTCTACGTCTAGAAGATTTGCGAATCCCACCTGCGTATATTAAAACATTCCAAAGCCCGCCTCANGGCATCCAAGNTGAGAGAGATAAATTGAACAAGTATGGTCGTCCCCTGTTGGGATGTACTATTAAACCAAAATTAGGGTTATCCGCTAAAAACTACGGCAGAGCAGTTTATGAATGTCTTCGGGGTGGACTTGATTTTACTAAAGATGATGAGAACGTCAACTCCCAACCCTTTATGCGGTGGAGAGATCGTTTCTTATTTTGTGCCGAAGCAATTTATAAAGCACAGGCTGAAACAGGTGAAATCAAAGGGCATTACTTGAATGCTACTGCGGGTACATCCGAAGAAATGATTAAAAGGGCTGTATTTGCCAGAGAGTTGGGAGTTCCTATCGTAATGCATGACTACATAACCGGGGGATTCACTGCAAATACTAGCTTGGCTCATTATTGCCGAGATAATGGTCTACTTCTTCACATCCACCGCGCAATGCATGCAGTTWWTGATAGACAGAAGAATCATGGTATGCACTTTCGTGTATTAGCTAAAGCCTTACGTATGTCTGGTGGAGATCATATTCACTCCGGGACCGTAGTAGGTAAACTTGAAGGGGAAAGAGAGATCACTTTGGGCTTTGTTGATTTACTGCGCGATGATTTTGTGGAAAAAGATCGAAGTCGCGGTATTTATTTCACTCAAGATTGGGTCTCTCTACCAGGTGTTCTGCCCGTGGCTTCAGGCGGTATTCACGTTTGGCATATGCCTGCTCTGACCGAGATTTTTGGGGATGATTCCGTACTACAGTTCGGGGGAGGAACTTTAGGACATCCTTGGGGAAATGCACCCGGTGCGGTAGCTAATCGAGTAGCTCTAGAAGCATGTGTACAAGCCCGTAATGAGGGACGTGATCTTGCTCGTGAGGGGAATGAAATTATCCGG----------------------------------------------------------------------------------------------------------------------------------------------------------------------------------------------------------------------------------------------------------------------------------------------------------------------------------------------------------------------------------------------------------------------------------------------------------------------------------------------------------------------------------------------------------------------------------------------------------------------------------------------------------------------------------------------------------------------------------------------------------------------------------------------------------------------------------------------------------------------------------------------------------------------------------------------------------------------------------------------------------------------------------------------------------------
	Campanula_lusitanica       AGATACTCTTGGGCAACCAATTAATGTGACTTGTGAAGTCCAGCAATTATTAGGAAACAATCGAGTTAGGGCTGTAGCCATGAGTGCTACAGATGGTCTAATGAGAGGAATGGAAGTGATTGATACGGGCACTCCTCTAAGTGTTCCGGTGGGTGGAGCGACTCTCGGACGAATTTTCAATGTGCTTGGAGAGCCCATTGATAATTTGGGTCCTGTAGATACTCGCACAACATCGCCTATTCATAGATCTGCGCCTGCCTTTATTGATTTAGATACAAAATTATCTATTTTTGAAACCGGAATTAAAGTAGTCGATCTTTTAGCCCCTTATCGCCGTGGAGGAAAAATCGGACTATTCGGAGGAGCTGGGGTGGGGAAGACAGTACTTATTATGGAATTGATTAATAATATTGCCAAAGCTCACGGCGGTGTATCTGTATTT-GGCGGAGTAGGTGAACGTACTCGTGAAGGAAATGATCTTTACAAGGAAATGAAAGACTCTGGAGTCATTAATGAACAAAAGTTTGCAGAATCAAAAGTGGCTTTAGTTTATGGTCAGATGAATGAACCGCCGGGAGCTCGTATGAGAGTTGGTTT-GACTGCCTTAACTATGGCTGAATATTTCCGAGATGTTAATAAACAAGACGTACTTCTCTTTATCGACAATATCTTCCGGTTTGTCCAAGCAGGATCTGAAGTCTCGGCCTTGTTGGGTAGAATGCCTTCTGCTGTGGGTTATCAACCTACCCTTAGTACTGAAATGGGGTCTTTACAAGAAAGAATTACTTCTACTAAAAAGGGGTCTATAACGTCTATTCAAGCAGTTTATGTCCCTGCCGACGATTTGACCGACCCTGCTCCTGCTACCACATTTGCACATTTAGATGCTACTACTGTACTATCAAGAGGATTAGCTGCCAAAGGTATATATCCCGCAGTAGATCCTTTAGATTCAACGTCAACTATGTTACAACCCCGGATCGTTAGTGACGAACATTATAAAACTGCACAAAGTGTTAAGCAAACGTTACAACGTTACAAAGAACTTCAGGACATTATAACTATCCTTGGATTGGACGAATTATCCGAAGAGGATCGTTTAACCGTAGCAAGAGCGCGAAAAATTGAGCGTTTCTTATCACAACCCTTTTTTGTGGCTGAAGTATTCACCGGTTCTACCGGAAAATATGTTGGTCTAGTAGAAACAATTCGAGGCTTTCAATTAATTTTGTGAAACGGTTAATTCTTCGAATGTATGACCAGAATTATTTGATTCATTCTACGAATTATTGTAAACAAAAGCCATTTTGGGGACGCACCAATCATTTTGAGTCTCAAATCATATCAGAAGCATTTTCGGTCATTATGGAAATTCCATTTTCTCTACGATTACGAAATTGGCTAGACAAGTTCGAAAAGAANGGGGAAGGTCGAGTCAAAGCCGAGAATTTACGATCAATT---------------CATTCAATATTTTCTTTTTTAGAGGATAAAATTTCCCATTTACATTATCTATTCGATATACTAATACCTTACCCAATCCATTTAGAAATTTTGGTTCAAGCTCTTCGCTACTGGCTAAAAGATGCTTCGGCTTTGCATTTTGTAAGATTCTTTCTCCATGAGTTTCATAATTGGAATAGTCTTATT---ACGTCAAAGAAAGTAGGTCCTTCTTTTTCAGAAAGAAATCGAAGATTTTTATTATTCCTATATAATTCTCATGTATGTGACTATGAATCCATCTTTGTCTTTCTCTTGAACCAGTCTTCTCATTTACGATCAACATCTTCTAGAGCCCTTGGTGAACGAATCCATTTCTATGGAAAAATATNNNNNNNNNNNNNNNNNNNNNNNNNNNNNNNNNNNNNNNNNNNNNNNNNNNNNNNNNNNNNNNNNNNNNNNNNNNNNNNNNNNNNN-NNNNNNNNNNNNNNNNNNNNNNNNNNNNNNNNN---NNNNNNNNNNNNNNNNNNNNNNNNNNNNNNNNNNNNNNNNNNNNNNNNNNNNNNNNNNNNNNNNNNNNNNNNNNNNNNNNNNNNNNNNNNNNNNNNNNNNNNNNNNNNNNNNNNNNNNNNNNNNNNNNNNNNNNNNNNNNNNNNNNNNNNNNNNNNNNNNNNNNNNNNNNNNNNNNNNNNNNNNNNNNNNNNNNNNNNNNNNNNNNNNNNNNNNNNNNNNNNNNNNNNNNNNNNNNNNNNNNNNNNNNNNNNNNNNNNNNNNNNNNNNNNNNNNNNNNNNNNNNNNNNNNNNNNNNNNNNNNNNNNNNNNNNNNNNNNNNNNNNNNNNNNNNNNNNNNNNNNNNNNNNNNNNNNNNNNNNNNNNNNNNNNNNNNNNNNNNNNNNNNNNNNNNNNNNNNNNNNNNNNNNNNNNNNTATATACTTCAACTTTCTTGTGCTAGAACTTTAGCTCGTAAACACAAAAGTTCGGTCAGGGCTTTTTTGAAAAGATTCGGATCGGAATTATTAGAAGAATTCTTTAGGGCGGACGAAGAAGTTCTTTCCTTAACCTTTCCCAGAGCGTCTTCTATTTCGCTATTTATGTTAATGCACTTTCC-ATGATACGTAAACAAGGGA-TTTCTGGTCCTT------------------TATAGTGAAGATATAGC--ATAGATAGTTGTAATCGATTATGTATCA-GTTGGGTAAAGAAC-GAGAATATTTCATTGCTACAATACAAGTATGGATGATTGAAACTAATACGCCATGTATTT-GGATATTT-CCCTTG-AACTGCGTAATATTTTTTATT----------TTCCACG-ACTAGTGT-AAGGGAATTTGCTGAAGAGAAAATGG-----ATTATGGGAGTGTGTGACTTGAGCTATTGATTGGTCTGTGCAGATACGTGCTTTTATCTATCTGCCACATTGTAATTCATAAACCAATGTG----TCTTTGTTCCAACCATCGCGTAAGCCCCATACAGAAGATAGGCTGGTTCGCTTGAAGATAA-TTTTTTCTATGATCAGATCCGAATCATGTCGTACATGAGCAGGCTCCGTAAGATC-----------------------------------------------------TAGTTCACTTAACTGAAAATAA---------AATAGTATTAAAATGCATTCATTTCCTCTGCATTGACACGAGCTATCAGACTATCGGAG-----TCAAAGAAAGGGTCTAAAGAATAAGAAAGGCTGGGCCTATATTAGTAACAAGTAAATCCTTTG--TGTGTGTGTTTGTAATTAGGAAACGGTCTCTGAA-TATTTTGGGGCTAACCACCGATCC-----TAAGGTTTGAGACGACCCAGAAAGCAC---------------------------------------TTGAT--CATAT---CAT-----GATTGACTTTGTAAGCCTACTTGGGTAGTGAGTATTT----------ACTTGTAAGAA-CTGAATTC-GTT-TTG-GGCTAG-TTTCT---------AAAAGAA------TCCAGTCA-------ATTGTTC-TTAC-------------GTAA-AACCATTCATA--------TCTCGTAT----ATGTATGTGTC------TAGATACCCTATCCATTTTA---------------------------------------GATGGATTCGTT-TGGTTCTTTT-GATTCTTGCTCGAGCCGGATGATGAAAAATTATCATGTCCGGTTCTTT-CGGGGGATGGATTTCTAAGAGGGGCCGCAGTAGCTGCCGAATCGTCTACTGGTACATGGACAAGGGTGTGGACTGATGGGCTTACGAGCCTGGATCGTTACAAAGGGAGATGCTATCACATCGAGCCCGTTGCGGGAGAAGAAAATCAATTTATTGCTTATGTAGCTTACCCATTAGACCTTTTTGAAGAAGGTTCTGTTACTAACATGTTTACTTCCATTGTGGGTAATGTATTTGGATTTAAAGCACTGCGTGCTCTACGTCTAGAAGATTTGCGAATCCCACCTGGGGGTATTAAAACATTCCAAGGCCCACCTCACGGCATCCAAGTTGAGAGAGATAAATTGAACAAGTATGGTCGTCCCCTGTTGGGATGTACTATTAAACCAAAATTAGGGTTATCCGCTAAAAACTACGGCAGAGCAGTTTATGAATGTCTTCGTGGTGGACTTGATTTTACTAAAGATGATGAGAACGTCAACTCCCAACCCTTTATGCGGTGGAGAGATCGTTTCTTATTTTGTGCCGAAGCAATTTATAAAGCACAGGCTGAAACAGGTGAAATTAAAGGACATTACTTGAATGCTACTGCGGGTACATCCGAAGAAATGATGAAAAGGGCTGTATTTGCCAGAGAGTTGGGAGTTCCTATCGTAATGCATGACTACATAACAGGGGGATTCACGGCAAATACTAGCTTGGCTCATTATTGCCGAGATAATGGTCTACTTCTTCACATCCACCGCGCAATGCATGCCGTTATTGATAGACAGAAGAATCATGGTATACACTTTCGTGTATTAGCTAAAGCCTTACGTATGTCTGGTGGAGATCATATTCACTCGGGGACCGTAGTAGGTAAACTTGAAGGGGAAAGAGAGATTACCTTGGGCTTTGTTGATTTACTGCGCGATGATTTTGTTGAAAAAGATCGAAGTCGCGGTATTTATTTCACTCAAGATTGGGTCTCTCTACCAGGTGTTCTGCCCGTGGCTTCAGGCGGTATTCACGTTTGGCATATGCCTGCTCTGACCGAGATTTTTGGGGATGATTCCGTACTACAGTTCGGGGGAGGAACTTTAGGACATCCTTGGGGAAATGCACCCGGTGCGGTAGCTAATCGAGTAGCTCTAGAAGCATGTGTACAAGCCCGTAATGAGGGACGTGATCTTGCTCGTGAGGGTAATGAAATTATCCGG----------------------------------------------------------------------------------------------------------------------------------------------------------------------------------------------------------------------------------------------------------------------------------------------------------------------------------------------------------------------------------------------------------------------------------------------------------------------------------------------------------------------------------------------------------------------------------------------------------------------------------------------------------------------------------------------------------------------------------------------------------------------------------------------------------------------------------------------------------------------------------------------------------------------------------------------------------------------------------------------------------------------------------------------------------------
	Campanula_macrorhiza       ---------------------------------------------ATTATTAGGAAACAATCGAGTTAGGGCTGTAGCCATGAGTGCTACAGACGGTCTAATGAGAGGAATGGAAGTGATTGATACGGGCACTCCTCTAAGTGTTCCGGTCGGTGGAGCGACTCTCGGACGAATTTTCAATGTGCTTGGAGAGCCCATTGATAATTTGGGTCCTGTAGATACTCGCACAACATCGCCTATTCATAGATCTGCGCCTGCCTTTATCGATTTAGATACAAAATTATCTATTTTTGAAACCGGAATTAAAGTAGTCGATCTTTTAGCCCCTTATCGCCGTGGAGGAAAAATCGGACTATTCGGAGGAGCTGGGGTGGGGAAGACAGTACTTATTATGGAATTGATTAATAATATTGCCAAAGCTCACGGCGGTGTATCTGTATTT-GGCGGAGTCGGTGAACGTACTCGTGAAGGAAATGATCTTTACAAGGAAATGAAAGACTCTGGAGTAATTAATGAACAAAAGCTTGCAGAATCAAAAGTGGCTTTAGTTTATGGTCAGATGAATGAACCGCCGGGAGCTCGTATGAGAGTTGGTTT-GACTGCCTTAACTATGGCTGAATATTTCCGAGATGTTAATAAACAAGACGTACTTCTCTTTATCGACAATATCTTCCGGTTTGTCCAAGCAGGATCGGAAGTCTCGGCCTTGTTGGGTAGAATGCCTTCCGCTGTGGGTTATCAACCTACCCTTAGTACTGAAATGGGGTCTTTACAAGAAAGAATTACTTCTACTAAAAAGGGGTCTATAACGTCTATTCAAGCAGTTTATGTCCCTGCAGACGATTTGACCGACCCTGCTCCTGCTACCACATTTGCACATTTAGATGCTACTACTGTACTATCAAGAGGATTAGCTGCCAAAGGTATATATCCCGCAGTAGATCCTTTAGATTCAACGTCAACTATGTTACAACCCCGGATCGTTAGTGACGAACATTATAAAACTGCGCAAAGTGTTAAGCAAACGTTACAACGTTACAAAGAACTTCAGGACATTATAACTATCCTTGGATTGGACGAATTATCCGAAGAGGATCGTTTAACCGTAGCAAGAGCGCGAAAAATTGAGCGTTTCTTATCACAACCCTTTTTTGTGGCTGAAGTATTCACCGGTTCTACGGGAAAATATGTT-------------------------------------------------------------------------------------------------------------------------------------------------------------------------------------------------------------------------------------------------------------------------------------------------------------------------------------------------------------------------------------------------------------------------------------------GAGAGTCTTTCTCCACGAGTTTCATCATTGGAATAGTCTTATT---ACGTCAAAGAAAGTAGGTCTTTCTTTTTCAGAAAGAAATCAAAGATTTTTATTCTTCCTATATAATTCTCATGTATGTGAATATGAATCCATCTTTGTCTTTCTCCTGAACCAATCTTCTCATTTACGATCAACATCTTCTAGAGCCCTTGGTGAACGAATCTATTTCTATGGAAAAATAGAGCATCTTGGAGAAGTCTTGTCCAGGGCTTTTCAAGCCAATCTAGGGATATTCACCGATTCTTTCATGCATTATGTTAGGTATCAA-GGAAAATCAATTCTCGTTTCAAAAGGTACGTCT---CTTGTGATGAATAAATGGCAATATTACTTTGTAAATTTATGGCAATCTTATTTTTACTTGTGGTCTCAACCAAGAAGCATCCATATAAATCAATTATCCAATCATTCCCTTGACTTTCTCGCTTATTTTTCAAGTGTGCGGCGAAGGACTTCAACAGTACGCAATCAAATGCTATCAAAGTTATTTCTAAGCGATAATGCTATTAAGAAGTTTGATACTTTTGTTCCAATTATTCCCCTGATTGGATCATTGGTTAAATACAAATTTTGTAATAGAGCAGGTTATCCCAGTAGTAAGGCGGTTTGGGTCGATTTAACAGATTCTCATATTATTGACCGATTCGGGCGTATATCCAGAAATCTTTCTCATTATTATAGTGGATCCTCAAAAAAAAAGAGTTTGTCTCGAATAAAGTATATACTTCAACTTTCTTGTGCTAGAACTTTAGCTCGTAAACACAAAAGTACTGTAAGGTCTTTTTTCAAAAGATTCGGATCGGAATTATTGGAAGAATTCTTTACGGCGGACGAACAAGCTCTTTCCTTGACCTTTCCCAGAGCTTCTTCTATTTCGC--------------------------------------------------------------------------------AAGATATAGC--ATAGATAG-TGGAATCCATTATGTAGCAG-TTGGGGAAAGAAA-GGGAATATTTCATTGCTACAATACAAGTATGGATGATTGAAACTAATACGCCATGTATTT-GGATATTT-CCCTTG-AACTGCGTAATATTTTTTATT----------TTCCACG-AATAGTAT-AAGGGAATTTTCCGAAGAGAAAATGG-----ATTATGGGAGTGTGTGACTTGAGCTATTGATTGGTCTGTGCAGATACGTGCTTTTATCTATCTGCCACATTGTAATTAATAAACCAATGTG----TCGTTGTTCCAACCATCGCGTAAGCCCCGTACAGAAGATAGGCTGGTTCGCTTGAAGAGAA-TCTTTTCTATGATCAGATCCGAATCATGTCGTACATGAGCACGCTCCGTAAGATC-----------------------------------------------------TAGTTCACTTAACTAAAAATTA---------AATAGTATTAAAATGCACTCATTTCCTCTGCATTGACACGAGCTATGAGACTATCGGAG-----TCAAAGAAAGGGTCTAAAGAATAAGCAAGGCTGGG-CTATATTAGTAACAAGTAAATCCTTTG--TATGTGTGTTTGTAATTAGTAAACGGTCTCTCAA-TATTTTGAGGCTAACCACCGATCG-----TAAGGTTTGAGACGACCCAGAAAGCAC------------------------------------TTGTTGAT--CATAT---CAT-----AATTTACTTTGTAAGCCTACTTGGGTAGTGAGTATTT----------ACTTGTAAGAA-CCGAATTC-TTT-TTG-GGCTAG-TTTC---------AAAAAGAA------TCCAGTC-------AATGGTTC-TTAC-------------ATAA-AACCATTCATA--------TCTCGTAT----ATGTATGTGTC------TAGATACCCTATCCATTTTA---------------------------------------GATGGATTCGTT-TGGTTCTTTT-GATTCTTGCTCGAGCCGGATGATGAAAAATTATCATGTCCGGTTCCTT-CGGGGGATGAATTTCTAAG-GGGGCTGCAGTAGCTGCTGAATCGTCTACTGGTACATGGACAACTGTGTGGACTGATGGGCTTACGAGCCTTGATCGTTACAAAGGGAGATGCTATCACATCGAGCCCGTTGCCGGAGAAGAAAATCAATTTATTGCTTATGTAGCTTACCCATTAGACCTTTTTGAAGAAGGTTCTGTTACTAACATGTTTACTTCCATTGTGGGTAATGTATTTGGATTTAAAGCACTGCGTGCTCTACGTCTAGAAGATTTGCGAATCCCACCTGCGTATATTAAAACATTCCAAGGCCCACCTCACGGCATCCAAGTTGAGAGAGATAAATTGAACAAGTATGGTCGTCCCCTGTTGGGATGTACTATTAAACCAAAATTAGGGTTATCCGCAAAAAACTACGGCAGAGCAGTTTATGAATGTCTTCGTGGTGGACTTGACTTTACTAAAGATGATGAGAACGTCAACTCCCAACCCTTTATGCGGTGGAGAGATCGTTTCTTATTTTGTGCCGAAGCAATTTATAAAGCACAGGCTGAAACAGGTGAAATCAAAGGACATTACTTGAATGCTACTGCGGGTACATCCGAAGAAATGATGAAAAGGGCTGTATTTGCCAGAGAGTTGGGAGTTCCTATCGTAATGCATGACTACATAACCGGGGGATTCACTGCAAATACTAGCTTGGCTCATTATTGCCGAGATAATGGTCTACTTCTTCACATCCACCGCGCAATGCATGCCGTTATTGATAGACAGAAGAATCATGGTATACACTTTCGTGTATTAGCTAAAGCCTTACGTATGTCTGGGGGAGATCATATTCACTCCGGGACAGTAGTAGGTAAACTTGAAGGGGAAAGAGAGATCACTTTGGGCTTTGTTGATTTACTGCGCGATGATTTTGTTGAAAAAGATCGAAGTCGCGGTATTTATTTCACTCAAGATTGGGTCTCTCTACCAGGTGTTCTGCCCGTGGCTTCAGGCGGTATTCACGTTTGGCATATGCCTGCTCTGACGGAGATTTTTGGGGATGATTCCGTACTACAGTTCGGGGGAGGAACTTTAGGACATCCTTGGGGAAATGCACCCGGTGCGGTAGCTAATCGAGTAGCTCTAGAAGCATGTGTACAAGCCCGTAATGAGGG-------------------------------------------------------------------------------------------------------------------------------------------------------------------------------------------------------------------------------------------------------------------------------------------------------------------------------------------------------------------------------------------------------------------------------------------------CCTCACGATTTTAAAAATCGACGGATTTTCCTATTACTATAAATTTCATTTTTGCCGGTATTGACATGTAGAATGGGACTCTATCTTTATTCTGGTCCGATTAATCAATTCTTCAAAAGATCTCTCAGACTGGGGAGTGAATGATTTGTCTATTCTTTCTTGAATAGGGAATATATTACACAACAATTCTTCCAGTTTTCATAGAAAAAATAA------------AGATTCGGGGCGTCATTAATCTTTAATCTTTTGATATTTCATAGGAT-------------------------------------------------TTCAGTACACATACCTT-ACC---------------------TATATATATATA-------------TTTTAGGCTTATCCTAAAAC-------------------------------------------------CTTTCGGAAGTTTCGATAAAAGAATTTCCCTATCAACGCAACACAATCAACCCCATTCGTTAGAACAGCTTCCATTGAGTCTCTGCACCTATCC-TTTTTGATTTTCGCTTTCTGAA-CCTTT-TGTTAT----TGTCAGAAAAC-CGGATTTGG-CT-CAGGAT-TGCCC
	Campanula_macrostachya     -----------------------------------------------------------------------------------------------------------------------------------------------------------------------------------------------------------------------------------------------------------------------------------------------------------------------------------------------------------------------------------------------------------------------------------------------------------------------------------------------------------------------GGAGTCATTAATGAACAAAAGTT-GCAGAATCAAAAGTGGCTTTAGTTTATGGTCAGATGAATGAACCGCCAGGAGCTCGTATGAGAGTTGGTTTTGACTGCGCTAACTATGGCCGAATATTTTCGAGATGTTAATAAACAAGACGTACTTCTCTTTATCGACAATATCTTTCGGTTTGTCCAAGCAGGATCTGAAGTATCCGCCTTGTTGGGTAGAATGCCTTCTGCTGTAGGGTATCAACCTACCCTTAGTACTGAAATGGGTTCTTTACAAGAACGAATTACTTCTACTAAAAAGGGGTCTATAACGTCTATTCAAGCAGTTTATGTACCTGCAGACGATTTGACCGACCCTGCTCCTGCTACCACATTTGCACATTTAGATGCGACTACCGTACTATCAAGAGGATTAGCTGCCAAAGGGATATATCCCGCAGTAGATCCTTTAGATTCAACGTCAACTATGCTACAACCCCGGATCGTTAGTGACGAACATTATCAAACTGCGCAAAGTGTTAAGCAAACTTTACAGCGTTACAAAGAACTTCAGGACATTATAACTATCCTTGGGTTGGACGAATTATCCGAAGAGGATCGTTTAACCGTAGCAAGAGCGCGAAAAATTGAGCGTTTYTTATCCCAACCCTTTTTTGTGGCCGAAGTATTCACCGGTTCTACGGGAAAATATGTTGGTCTAGTAGAAACAATTCAAGGCTTTGAATTAATT--GTGAAACGGTTAATTCCTCGACTCTATGACCAGAATTATTTGATTCATTCTACGAATGATTGGAAACAAAAGCCATGTTGGGGACGCAACAACAATTTTGATTCTGAAATGGTCTCAGAAGCATTTTCGGTCATTATGGAAATTCCATTTTCTCTACGATTACTATCTTGGCTAGAAAAGTTCGAAAAGACGGGGAAAGGTAGAGTCAAATCCGATAATTTACGATCAATT---------------CATTCAATATTTTCTTTTTTAGAGGACAAAATTTCACATCTAAATTATGTATTAGATATACTAATACCTTACCCAATCCATCTAGAAATTTTGGTTCAAGCTCTTCGCTACTGGTTAAAAGATGCTTCGTCTGTGCATTTCGTAAGATTCTTTCTCCACGAGTTTCATAATTGGAATAGTCTTATT---ATGTCCAAGAAAGGTGGTCCTTCTTTTTCAGAACGAAATCAAAGATTCTTCTTCTTCCTATATAATTCTCATGTATGTGAATACGAATCCATCTTTATCTTTCTCCGCAACCAATCTTCTCATTTACGATCAACATCTTCTAGAGCCCTTGTTGAACGAATCTATTTCTATGGAAAAATAGAGCATCTTGGAGAAGTCTTGTCCAGGGCTTTTCAAGCTAATCTATGGATATTCACAGATTCTAACATGCATTATGTTAGGTATCAA-GGAAAATCAATTCTCGCTTCAAAAGGTACGTCT---CTTGTGATGAATAAATGGCAATATTACCTTGTAAATTTATGGCAATCTTATTTTTACCTGTGGTCTCAACCAAAAAGGATCTATCTAAACCAATTATCCAAGCATTCCCTTGACTTTCTCGCTTATTTTTCAAGTGTGCGGCGAAGAACTTCAACGGTACGCAATCAAATGCTAGCAAAGTTCTTTCTAAGCGATAATGTTATT-AGAAGTTTGATACTTTTG---------------------------------------------------------------------------------------------------------------------------------------------------------------------------------------------------------------------------------------------------------------------------------------------------------------------------------------------------------------------------------------------------------------GGTCCTTTATAGT------------TATAGTGAAGATATAGC--ATAGATAGTTGTAATCCATTATGTATCA--TTGGGGAAGGAAC-GAGACTATTTTATTGCTACAATACAAGTATGGATTATTGAAACGAATACACCATGTATTT-GGATATTT-CCCTTG-AACTGCGTAATATTATTTATA----------TTCCATG-AATAGTGT-AAGGGAATTTTCCGAAGAGAAAGTGG-----ATTATGGGAGTGTGTGACTTGAGCTATTGATTGGTCTGTGCAGATACGTGCTTTTATCTATCTGCCACATTGTAATTCACAAATCAATGTG----TCTTTGTTCCAACCATCGCGTAAGCCCCATACAGAAGATAGGCTGGTTCGCTTGAAGAGAA-TCTTTTCTATGATCAGATCCGAATCATGTTGTACATGAGCAGGCTCCGTAAGATC-----------------------------------------------------TAGTTCACTTAACTGAAAACTA---------AATAGTATGAAAATGCACTCATTTCCTCGGCATTGACACGAGCTATGAGACTATCGGAG-----TGAAAGAAAGGGTCTAAAGAAGAAGAAAGGCTGGG-CTAGATTAGTAACAAGTAAATCCTT----TGTGTGTGTTTGTAATGAGTAAATGGGCTCTCAA-TATTTTGGGGCTAACCACCGATCC-----TAAGGTTTGAGACGACCCAGAAAGCAC---------------------------------------TTGAT--CATAT---CAC-----AATTGACTTTGTAAGCCTACTTGGGTATTGAGTATTT----------CCTTGTAAGAA-CCGAATTC-TTT-TGC-GGATAG-TTGC---------AAACAGAA------TCCAGTC-------AATTGTTC-TTAC-------------GTAA-AACCATTCATA--------TCTCGTAG----ATGTATGTGTC------TAGATACCCTATCGATTTTA---------------------------------------GATGGATTCG---------TTTT-GATTCTTGCTCGAGCCGGATGATGAAAAATTCTCATGTCCGGTTCCTT-CGGGGGATGGATTTCTAAG--------------------------------------------------------------------------------------------------------------------------------------------------------------------------------------------TGTTTACTTCCATTGTGGGTAATGTATTTGGATTTAAAGCACTGCGTGCTCTACGTCTAGAAGATTTGCGAATCCCCCCTGCGTATATTAAAACATTCCAAGGCCCGCCTCACGGCATCCAAGTTGAGAGAGATAAATTGAACAAGTATGGTCGTCCCCTGTTGGGATGTACTATTAAACCAAAATTAGGGTTATCCGCTAAAAACTACGGCAGAGCAGTTTATGAATGTCTTCGGGGTGGACTTGATTTTACTAAAGATGATGAGAACGTCAACTCCCAACCCTTTATGCGGTGGAGAGATCGTTTCTTATTTTGTGCCGAAGCACTTTATAAAGCACAGGCTGAAACAGGTGAAATCAAAGGGCATTACTTGAATGCTACTGCGGGTACATCCGAAGAAATGATTAAAAGGGCTGTATTTGCCAGAGAGTTGGGAGTTCCTATCGTAATGCATGACTACATAACCGGGGGATTCACTGCAAATACTAGCTTGGCGCATTATTGCCGAGATAATGGTCTACTTCTTCACATCCACCGCGCAATGCATGCAGTTATTGATAGACAGAAGAATCATGGTATGCACTTTCGTGTATTAGCTAAAGCCTTACGTCTGTCTGGTGGAGATCATATTCACTCGGGGACCGTAGTAGGTAAACTTGAAGGGGAAAGAGAGATCACTTTGGGCTTTGTTGATTTACTGCGCGATGATTTTGTGGAAAAAGATCGAAGTCGCGGTATTTATTTCACTCAAGATTGGGTA---------------------------------------------------------------------------------------------------------------------------------------------------------------------------------------------------------------------------------------AGTCTATGTC-AATTGAAAGGGTATTACAAAG-TCTCATCCAGGTCT----------------AGAATTTTTTGGATCAG-----CAAAAGGACAACTTGTTAAGTTTCCGTATGAATAAGAATATCGATCGTGAATCATTCACGATCGGGATTCCTTGCTC-----TGTTCA-TTTGTACATGTATG-------------AGATCATATATCTT---------------GTGATAAGAGA-----AAAAGCTTTCCGCTCAGATCAGTTTCTAAAAGAGTCGGGTGAATGGCAAAGATAAGGAATTTGAAACCGCTAAGG-AAAA----GGAGAAATCTAAAGCAAAAGAGTTAGACA---------GGCTTTTTGGGGATAGAGGGACTTGAACCCTCACGATTTAGAAAATCGACGGATTTTCCTATTACGATAAATTTCATTGTTGCCGGTATTGACATGTAGAATGGGACTCTATCTTTATTCTCGTCCGATTAATCAATTCTTCAAAAGATCTCTCAGACTGGGGAGTGAATGATTTGTCTAGTCTTTCTTGAATAGAGAAT----TACACAACAATTCTTCCTGTTTTCATAGAAAAAATAC------------AGATTCGAGGTCTCATTAATCTT-------TTGATATTTCATAGGAT-------------------------------------------------TTCAGTACTCATCCCTT-ACC-----------------------TATATATATT-------------CTATAGGCTTATCCTTCAAC-------------------------------------------------CTTTCGGAAGTTTCGAGAAAAGGATTTCTGTATCAACGCAACACAATCAACTCCATTCGTTAGAACAGCTTCCATTGAGTCTCTGCACCTATCC-GTTTTGATTTTCGCTTTCTGAA-CCTTT-TGTTAT----TGGCAGAAAAAACGGATTTGG-CT-CAAGAT-TGCCC
	Campanula_marchesettii     -------------------------------------------CTATTATTAGGAAACAATCGAGTTAGGGCTGTAGCCATGAGTGCTACAGACGGTCTAATGAGAGGAATGGAAGTGATTGATACGGGCACTCCTCTAAGTGTTCCGGTCGGTGGAGCGACTCTCGGACGAATTTTCAATGTGCTTGGAGAGCCCATTGATAATTTGGGTCCTGTAGATACTCCCACAACATCGCCTATTCATAGATCTGCGCCTGCCTTTATYGATTTAGATACAAAATTATCTATTTTTGAAACCGGAATTAAAGTAGTCGATCTTTTAGCCCCTTATCGCCGTGGAGGAAAAATCGGACTATTCGGAGGAGCTGGGGTGGGGAAGACAGTACTTATTATGGAATTGATTAATAATATTGCCAAAGCTCACGGCGGTGTATCTGTATTT-GGCGGAGTCGGTGAACGTACTCGTGAAGGAAATGATCTTTACAAGGAAATGAAAGACTCTGGAGTAATTAATGAACAAAAGCTTGCAGAATCAAAAGTGGCTTTAGTTTATGGTCAGATGAATGAACCGCCGGGAGCTCGTATGAGAGTTGGTTT-GACTGCCTTAACTATGGCTGAATATTTCAGAGATGTTAATAAACAAGACGTACTTCTCTTTATCGACAATATCTTCCGGTTTGTCCAAGCAGGATCTGAAGTCTCGGCCTTGTTGGGTAGAATGCCTTCCGCTGTGGGTTATCAACCTACCCTTAGTACTGAAATGGGGTCTTTACAAGAAAGAATTACTTCTACTAAAAAGGGGTCTATAACGTCTATTCAAGCAGTTTATGTCCCTGCAGACGATTTGACCGACCCTGCTCCTGCTACCACATTTGCACATTTAGATGCTACTACTGTACTATCAAGAGGATTAGCTGCCAAAGGTATATATCCCGCAGTAGATCCTTTAGATTCAACGTCAACTATGTTACAACCCCGGATTGTTAGTGACGAACATTATAAAACTGCGCAAAGTGTTAAGCAAACGTTACAACGTTACAAAGAACTTCAGGACATTATAACTATCCTTGGATTGGACGAATTATCCGAAGAGGATCGTTTAACCGTAGCAAGAGCGCGAAAAATTGAGCGTTTCTTATCACAACCCTTTTTTGTGGCTGAAGTATTCACCGGTTCTACGGGAAAATATGTT-------------------------------------------------------------------------------------------------------------------------------------------------------------------------------------------------------------------------------------------------------------------------------------------------------------------------------------------------------------------------------------------------------------------------------------------GAGAGTCTTTCTCCACGAGTTTCATCATTGGAATAGTCTTATT---ACGTCAAAGAAAGTAGGTCTTTCTTTTTCAGAAAGAAATCAAAGATTTTTATTCTTCCTATATAATTCTCATGTATGTGAATATGAATCCATCTTTGTCTTTCTCCTGAACCAATCTTCTCATTTACGATCAACATCTTCTAGAGCCCTTGGTGAACGAATCTATTTCTATGGAAAAATAGAGCATCTTGGAGAAGTCTTGTCCAGGGCTTTTCAAGCCAATCTAGGGATATTCACCGATTCTTTCATGCATTATGTTAGGTATCAA-GGAAAATCAATTCTCGTTTCAAAAGGTACGTCT---CTTGTGATGAATAAATGGCAATATTACTTTGTAAATTTATGGCAATCTTATTTTTACTTGTGGTCTCAACCAAGAAGCATCCATATAAATCAATTATCCAATCATTCCCTTGACTTTCTCGCTTATTTTTCAAGTGTGCGGCGAAGGACTTCAACAGTACGCAATCAAATGCTATCAAAGTTATTTCTAAGCGATAATGCTATTAAGAAGTTTGATACTTTTGTTCCAATTATTCCCCTGATTGGATCATTGGTTAAATACAAATTTTGTAATAGAGCAGGTTATCCCAGTAGTAAGGCGGTTTGGGTCGATTTAACAGATTCTCATATTATTGACCGATTCGGGCGTATATCCAGAAATCTTTCTCATTATTATAGTGGATCCTCAAAAAAAAAGAGTTTGTCTCGAATAAAGTATATACTTCAACTTTCTTGTGCTAGAACTTTAGCTCGTAAACACAAAAGTACTGTAAGGTCTTTTTTCAAAAGATTCGGATCGGAATTATTGGAAGAATTCTTTACGGCGGACGAACAAGCTCTTTCCTTGACCTTTCCCAGAGCTTCTTCTATTTCGC------------------------------------------------GGTCCTT------------------TATAGT-AAGATATAGC--ATAGATAGTTGGAATCCATTATGTAGCAG-TTGGGGAAAGAAA-GGGAATATTTCATTGCTACAATACAAGTATGGATGATTGAAACGAATACGCCATGTATTT-GGATATTT-CCCTTG-AACTGCGTAATATTTTTTATT----------TTCCACG-AATAGTAT-AAGGGAATTTTCCGAAGAGAAAATGG-----ATTATGGGAGTGTGTGACTTGAGCTATTGATTGGTCTGTGCAGATACGTGCTTTTATCTATCTGCCACATTGTAATTAATAAACCAATGTG----TCGTTGTTCCAACCATCGCGTAAGCCCCGTACAGAAGATAGGCTGGTTCGCTTGAAGAGAA-TCTTTTCTATGATCAGATCCGAATCATGTCGTACATGAGCACGCTCCGTAAGATC-----------------------------------------------------TAGTTCACTTAACTAAAAATTA---------AATAGTATTAAAATGCACTCATTTCCTCTGCATTGACACGAGCTATGAGACTATCGGAG-----TCAAAGAAAGGGTCTAAAGAATAAGCAAGGCTGGG-CTATATTAGTAACAAGTAAATCCTTTG--TATGTGTGTTTGTAATTAGTAAACGGTCTCTCAA-TATTTTGAGGCTAACCACCGATCG-----TAAGGTTTGAGACGACCCAGAAAGCAC------------------------------------TTGTTGAT--CATAT---CAT-----AATTTACTTTGTAAGCCTACTTGGGTAGTGAGTATTT----------ACTTGTAAGAA-CCGAATTC-TTT-TTG-GGCTAG-TTTC---------AAAAAGAA------TCCAGTC-------AATGGTTC-TTAC-------------GTAA-AACCATTCATA--------TCTCGTAT----ATGTATGTGTC------TAGATACCCTATCCATTTTA---------------------------------------GATGGATTCGTT-TGGTTCTTTT-GATTCTTGCTCGAGCCGGATGATGAAAAATTATCATGTCCGGTTCCTT-CGGGGGATGAATTTCTAAG-GGGGCGGCAGTAGCTGCTGAATCGTCTACTGGGACATGGACAACTGTGTGGACTGATGGGCTTACGAGCCTTGATCGTTACAAAGGGAGATGCTATCACATCGAGCCCGTTGCCGGAGAAGAAAATCAATTTATTGCTTATGTAGCTTACCCATTAGACCTTTTTGAAGAAGGTTCTGTTACTAACATGTTTACTTCCATTGTGGGTAATGTATTTGGATTTAAAGCACTGCGTGCTCTACGTCTAGAAGATTTGCGAATCCCACCTGCGTATATTAAAACATTCCAAGGCCCACCTCACGGCATCCAAGTTGAGAGAGATAAATTGAACAAGTATGGTCGTCCCCTGTTGGGATGTACTATTAAACCAAAATTAGGGTTATCCGCAAAAAACTACGGCAGAGCAGTTTATGAATGTCTTCGTGGTGGACTTGACTTTACTAAAGATGATGAGAACGTCAACTCCCAACCCTTTATGCGGTGGAGAGATCGTTTCTTATTTTGTGCCGAAGCAATTTATAAAGCACAGGCTGAAACAGGTGAAATCAAAGGACATTACTTGAATGCTACTGCGGGTACATCCGAAGAAATGATGAAAAGGGCTGTATTTGCCAGAGAGTTGGGAGTTCCTATCGTAATGCATGACTACATAACCGGGGGATTCACTGCAAATACTAGCTTGGCTCATTATTGCCGAGATAATGGTCTACTTCTTCACATCCACCGCGCAATGCATGCCGTTATTGATAGACAGAAGAATCATGGTATACACTTTCGTGTATTAGCTAAAGCCTTACGTATGTCTGGGGGAGATCATATTCACTCCGGGACAGTAGTAGGTAAACTTGAAGGGGAAAGAGAGATCACTTTGGGCTTTGTTGATTTACTGCGCGATGATTTTGTTGAAAAAGATCGAAGTCGCGGTATTTATTTCACTCAAGATTGGGTCTCTCTACCAGGTGTTCTGCCCGTGGCTTCAGGCGGTATTCACGTTTGGCATATGCCTGCTCTGACGGAGATTTTTGGGGATGATTCCGTACTACAGTTCGGGGGAGGAACTTTAGGACATCCTTGGGGAAATGCACCCGGTGCGGTAGCTAATCGAGTAGCTCTAGAAGCATGTGTACAAGCCCGTAATGAGGGACGTGATCT----------------------------------------------------------------------------------------------------------------------------------------------------------------------------------------------------------------------------------------------------------------------------------------------------------------------------------------------------------------------------------------------------------------------------------------CCTCACGATTTTTAAAATCGACGGATTTTCCTATTACTATAAATTTCATTTTTGCCGGTATTGACATGTAGAATGGGACTCTATCTTTATTCTGGTCCGATTAATCAATTCTTCAAAAGATCTCTCAGACTGGGGAGTGAATGATTTGTCTATTCTTTCTTGAATAGGGAATATATTACACAACAATTCTTCCAGTTTTCATAGAAAAAATAA------------AGATTCGGGGCGTCATTAATCTTTAATCTTTTGATATTTCATAGGAT-------------------------------------------------TTCAGTACACATACCTT-ACC---------------------TATATATATATA-------------TTTTAGGCTTATCCTTCAAC-------------------------------------------------CTTTCGGAAGTTTCGATAAAAGAATTTCCCTATCAACGCAACACAATCAACCCCATTCGTTAGAACAGCTTCCATTGAGTCTCTGCACCTATCC-TTTTTGATTTTCGTTTTCTGAA-CCTTT-TGTTAT----TGTCAGAAAAC-CGGATTTGG-CT-CAGGAT-TGCCC
	Campanula_marchesettii_2   AGATACTCTTGGTCAACCAATTAATGTGACTTGTGAAGTACAGCAATTATTAGGAAACAATCGAGTTAGGGCTGTAGCCATGAGTGCTACAGACGGTCTAATGAGAGGAATGGAAGTGATTGATACGGGCACTCCTCTAAGTGTTCCGGTCGGTGGAGCGACTCTCGGACGAATTTTCAATGTGCTTGGAGAGCCCATTGATAATTTGGGTCCTGTAGATACTCGCACAACATCGCCTATTCATAGATCTGCGCCTGCCTTTATCGATTTAGATACAAAATTATCTATTTTTGAAACCGGAATTAAAGTAGTCGATCTTTTAGCCCCTTATCGCCGTGGAGGAAAAATCGGACTATTCGGAGGAGCTGGGGTGGGGAAGACAGTACTTATTATGGAATTGATTAATAATATTGCCAAAGCTCACGGCGGTGTATCTGTATTT-GGCGGAGTCGGTGAACGTACTCGTGAAGGAAATGATCTTTACAAGGAAATGAAAGACTCTGGAGTAATTAATGAACAAAAGCTTGCAGAATCAAAAGTGGCTTTAGTTTATGGTCAGATGAATGAACCGCCGGGAGCTCGTATGAGAGTTGGTTT-GACTGCCTTAACTATGGCTGAATATTTCAGAGATGTTAATAAACAAGACGTACTTCTCTTTATCGACAATATCTTCCGGTTTGTCCAAGCAGGATCTGAAGTCTCGGCCTTGTTGGGTAGAATGCCTTCCGCTGTGGGTTATCAACCTACCCTTAGTACTGAAATGGGGTCTTTACAAGAAAGAATTACTTCTACTAAAAAGGGGTCTATAACGTCTATTCAAGCAGTTTATGTCCCTGCAGACGATTTGACCGACCCTGCTCCTGCTACCACATTTGCACATTTAGATGCTACTACTGTACTATCAAGAGGATTAGCTGCCAAAGGTATATATCCCGCAGTAGATCCTTTAGATTCAACGTCAACTATGTTACAACCCCGGATTGTTAGTGACGAACATTATAAAACTGCGCAAAGTGTTAAGCAAACGTTACAACGTTACAAAGAACTTCAGGACATTATAACTATCCTTGGATTGGACGAATTATCCGAAGAGGATCGTTTAACCGTAGCAAGAGCGCGAAAAATTGAGCGTTTCTTATCACAACCCTTTTTTGTGGCTGAAGTATTCACCGGTTCTACGGGAAAATATGTTGGTCTAGTAGAAACAATTCGAGGCTTTCAATTAATTTTGTGAAACGGTTAATTCTTCGAATGTATGACCAGAATTATTTGATTCATTCTACGAATGATTGTAAACAAAAGCCATTTTGGGGGCGCAGCAAGAATTTTGAGTCTCAAATCATATCAGAAGCATTTTCGGTCATTCTGGAAATTCCATTTTCTCGACGATTACTATCTTCGCTAGAAAAGTTCCAAAAGAAGGGGGAAGGTAGAGTTAAATCCGAAAATTTACGATCAATT---------------CATTCAATATTTTCTTTTTTAGAGGATAAAATTTCCCATTTACATTATCTGTTCGATATACTAATACCTTACCCAATCCATCTAGAAATATTGGTTCAAGCTCTTCGCTACTGCCTAAAAGATGCTTCGGCTTTGCATTGCGTAAGAGTCTTTCTCCACGAGTTTCATCATTGGAATAGTCTTATT---ACGTCAAAGAAAGTAGGTCTTTCTTTTTCAGAAAGAAATCAAAGATTTTTATTCTTCCTATATAATTCTCATGTATGTGAATATGAATCCATCTTTGTCTTTCTCCTGAACCAATCTTCTCATTTACGATCAACATCTTCTAGAGCCCTTGGTGAACGAATCTATTTCTATGGAAAAATAGAGCATCTTGGAGAAGTCTTGTCCAGGGCTTTTCAAGCCAATCTAGGGATATTCACCGATTCTTTCATGCATTATGTTAGGTATCAA-GGAAAATCAATTCTCGTTTCAAAAGGTACGTCT---CTTGTGATGAATAAATGGCAATATTACTTTGTAAATTTATGGCAATCTTATTTTTACTTGTGGTCTCAACCAAGAAGCATCCATATAAATCAATTATCCAATCATTCCCTTGACTTTCTCGCTTATTTTTCAAGTGTGCGGCGAAGGACTTCAACAGTACGCAATCAAATGCTATCAAAGTTATTTCTAAGCGATAATGCTATTAAGAAGTTTGATACTTTTGTTCCAATTATTCCCCTGATTGGATCATTGGTTAAATACAAATTTTGTAATAGAGCAGGTTATCCCAGTAGTAAGGCGGTTTGGGTCGATTTAACAGATTCTCATATTATTGACCGATTCGGGCGTATATCCAGAAATCTTTCTCATTATTATAGTGGATCCTCAAAAAAAAAGAGTTTGTCTCGAATAAAGTATATACTTCAACTTTCTTGTGCTAGAACTTTAGCTCGTAAACACAAAAGTACTGTAAGGTCTTTTTTCAAAAGATTCGGATCGGAATTATTGGAAGAATTCTTTACGGCGGACGAACAAGCTCTTTCCTTGACCTTTCCCAGAGCTTCTTCTATTTCGC--------------------------------------------------------------------------------------------------------------------------------------------------------------------------------------------------------------------------------------------------------------------------------------------------------------------------------------------------------------------------------------------------------------------------------------------------------------------------------------------------------------------------------------------------------------------------------------------------------------------------------------------------------------------------------------------------------------------------------------------------------------------------------------------------------------------------------------------------------------------------------------------------------------------------------------------------------------------------------------------------------------------------------------------------------------------------------------------------------------------------------------------------------------------------------------------------------------------------------------------------------------------------------------------------------------------------------------------------------------------------------------------------------------------------------------------------------------------------------TGGTGGGTAATGTATTTGGATTTAAAGCACTGCGTGCTCTACGTCTAGAAGATTTGCGAATCCCACCTGCGTATATTAAAACATTCCAAGGCCCACCTCACGGCATCCAAGTTGAGAGAGATAAATTGAACAAGTATGGTCGTCCCCTGTTGGGATGTACTATTAAACCAAAATTAGGGTTATCCGCAAAAAACTACGGCAGAGCAGTTTATGAATGTCTTCGTGGTGGACTTGACTTTACTAAAGATGATGAGAACGTCAACTCCCAACCCTTTATGCGGTGGAGAGATCGTTTCTTATTTTGTGCCGAAGCAATTTATAAAGCACAGGCTGAAACAGGTGAAATCAAAGGACATTACTTGAATGCTACTGCGGGTACATCCGAAGAAATGATGAAAAGGGCTGTATTTGCCAGAGAGTTGGGAGTTCCTATCGTAATGCATGACTACATAACCGGGGGATTCACTGCAAATACTAGCTTGGCTCATTATTGCCGAGATAATGGTCTACTTCTTCACATCCACCGCGCAATGCATGCCGTTATTGATAGACAGAAGAATCATGGTATACACTTTCGTGTATTAGCTAAAGCCTTACGTATGTCTGGGGGAGATCATATTCACTCCGGGACAGTAGTAGGTAAACTTGAAGGGGAAAGAGAGATCACTTTGGGCTTTGTTGATTTACTGCGCGATGATTTTGTTGAAAAAGATCGAAGTCGCGGTATTTATTTCACTCAAGATTGGGTCTCTCTACCAGGTGTTCTGCCCGTGGCTTCAGGCGGTATTCACGTTTGGCATATGCCTGCTTTGACGGAGATTTTTGGGGATGATTCCGTACTACAGTTCGGGGGAGGAACTTTAGGACATCCTTGGGGAAATGCACCCGGTGCGGTAGCTAATCGAGTAGCTCTAGAAGCATGTGTACAAGCCCGTAATGAGGGACGTGATCTTGCTCGTGAGGGTAATGAAATTATACGGAGTTTATGTC-AATTGAAAGGGTATTATAAAG-TCTCATCCAGGTCT----------------AGAATTGATTGGATCAG-----CAAAAGGACAACTTGGTAAGTTTCAGTATGAATAAGAATACCTAGCGTGACTCATTGA-AATCGGGATTCCTTGCTC-----TGTTCA-TTTGTACATGTATG----AGAT-----ATATCATATATCTT---------------CTGATAAGAGA-----AAAAGCTTTCCGTTCAGATCAGTTTCTAAAAGAGTCGGGTGAATGGAAAAGATAAGGAATTTGAAACCGCTAACC-------------------AAAGAAAAAGAGTTAGACAGTCAAAATGGGCTTTGTGGGGATAGAGGGACTTGAACCCTCACGATTTTTAAAATCGACGGATTTTCCTATTACTATAAATTTCATTTTTGCCGGTATTGACATGTAGAATGGGACTCTATCTTTATTCTGGTCCGATTAATCAATTCTTCAAAAGATCTCTCAGACTGGGGAGTGAATGATTTGTCTATTCTTTCTTGAATAGGGAATATATTACACAACAATTCTTCCAGTTTTCATAGAAAAAATAA------------AGATTCGGGGCGTCATTAATCTTTAATCTTTTGATATTTCATAGGAT-------------------------------------------------TTCAGTACACATACCTT-ACC---------------------TATATATATATA-------------TTTTAGGCTTATCCTTCAAC-------------------------------------------------CTTTCGGAAGTTTCGATAAAAGAATTTCCCTATCAACGCAACACAATCAACCCCATTCGTTAGAACAGCTTCCATTGAGTCTCTGCACCTATCC-TTTTTGATTTTCGTTTTCTGAA-CCTTT-TGTTAT----TGTCAGAAAAC-CGGATTTGG-CT-CAGGAT-TGCCC
	Campanula_medium           AGATAATCTTGGGCAACCAATTAATGTGACTTGTGAAGTACAGCAATTATTAGGAAACAATCGAGTTAGGGCTGTCGCCATGAGTGCTACAGACGGTCTAATGAGAGGAATGGAAGTGATTGATACGGGCACTCCTCTAAGTGTTCCGGTCGGTGGAGCGACTCTCGGACGAATTTTCAATGTGCTTGGAGAGCCAATTGATAATTTGGGTCCTGTAGATACTCGCACAACATCGCCTATTCATAGATCTGCGCCTGCCTTTATCGATTTAGATACAAAATTATCTATTTTTGAAACCGGAATTAAAGTAGTCGATCTTTTAGCCCCTTATCGCCGTGGAGGAAAAATCGGACTATTCGGAGGAGCTGGGGTGGGGAAGACAGTACTTATTATGGAATTGATTAATAATATTGCCAAAGCTCACGGCGGTGTATCTGTATTT-GGCGGAGTAGGTGAACGTACTCGTGAAGGAAATGATCTTTACAAGGAAATGAAAGACTCTGGAGTCATTAATGAACAAAAGTTTGCAGAATCAAAAGTGGCTTTAGTTTATGGTCAGATGAATGAACCGCCGGGAGCTCGTATGAGAGTTGGTTT-GACTGCGCTAACTATGGCCGAATATTTCCGAGATGTTAATAAACAAGACGTACTTCTCTTTATCGACAATATCTTTCGGTTTGTCCAAGCAGGATCTGAAGTATCCGCCTTGTTGGGTAGAATGCCTTCTGCTGTAGGGTATCAACCTACCCTTAGTACTGAAATGGGTTCTTTACAAGAACGAATTACTTCTACTAAAAAGGGGTCTATAACGTCTATTCAAGCAGTTTATGTACCTGCAGACGATTTGACCGACCCTGCTCCTGCTACCACATTTGCACATTTAGATGCTACTACCGTACTATCAAGAGGATTAGCTGCCAAAGGTATATATCCCGCAGTAGATCCTTTAGATTCAACGTCAACTATGCTACAACCCCGGATCGTTAGTGACGAACATTATCAAACTGCGCAAAGTGTTAAGCAAACTTTACAACGTTACAAAGAACTTCAGGACATTATAACTATCCTTGGGTTGGACGAATTATCCGAAGAGGATCGTTTAACCGTAGCAAGAGCGCGAAAAATTGAGCGTTTCTTATCCCAACCCTTTTTTGTGGCCGAAGTATTCACCGGTTCTACGGGAAAATATGTTGGTCTAGTAGAAACAATTCAAGGCTTTGAATTAATTTTGTGAAACGGTTAATTCGTCGACTGTATGACCCGAATTATTTGATTCATTCTACGAATGATTGGAAACAAAAGCCATGTTGGGGACGCAACAACAATTTTGATTCTGCAATGGTATCAGAAGCATTTTCGGTCATTATGGAAATTCCATTTTCTCTACGATTACTATCTTGGCTAGAAAAGTTCGAAAAGACGGGCAAAGGTAGAGTCAAATCCGATAATTTACGATCAATT---------------CATTCAATATTTTCTTTTTTAGAGGACAAAATTTCACATTTAAATTATGTATTAGATATACTAATACCTTACCCAATCCATCTAGAAATCTTGGTTCAAGCTCTTCGCTACTGGTTAAAAGATGCTTCGTCTTTGCATTTCGTAAGATTCTTTCTCCACGAGTTTCATAATTGGAATAGTCTTATT---ACGTCAAAGAAAGGCGGTCCTTCTTTTTCAGAAAGAAATCAAAGATTCTTCTTCTTCCTATATAATTCTCATGTATGTGAATACGAATCCATCTTTATCTTTCTCCGCAACCAATCTTCTCATTTACGATCAACATCTTCTAGAGCCCTTGTTGAACGAATCTATTTGTATGGAAAAATAGAGCATCTTGGAGAAGTCTTGTCCAGGGCTTTTCAAGCTAATCTATGGATATTCACAGATTCTAACATGCATTATGTTAGGTATCAA-GGAAAATCAATTCTCGCTTCAAAAGGTACGTCT---CTTGTGATGAATAAATGGAAATATTACTTTGTAAATTTATGGCAATCTTATTTTTACCTGTGGTCTCAACCAAACAGGATCTATCTAAACCAATTATCCAAGCATTCCCTTGACTTTCTAGCTTATTTTTCAAGTGTGCGACGAAGAACTTCAACGGTACGCAATCAAATGCTAGCAAAGTTCTTTCTAAGCGATAATGTTATTAAGAAGTTTGATACTTTTGTTCCAATTATTTCCCTGATTGTATCATTGGCTAAATACAAATTTTGTAATAGAGCANGTTATCCGATTAGTAAGTCGGTTTGGGTCGATTTATCAGATTCGGATATTATTGACCGATTCGGGCGTATATCCAGAAATCTTTCTCATTATCATAGTGGATCCGCAAAAAAAAAGAGTTTGTCTCGAATAAAGTATATACTTCAACTTTCTTGTGCTAGAACTTTAGCGCGTAAACACAAAAGTACTGTAAGGGCTTTTTTGAAACGATTTGGCTCGGAATTATTGGAAGAATTCTTTACGTCGGAAGAACAGGTTCTTTCCTTGACCTTTCCCAGAGCTTCTTCTATTTCGCTATTTATGTTAATGCACTTCCCAATGATACGTAAACAAGGGA-TTTCTGGTCCTT------------------TATAGTGAAGATATAAC--ATAGATAGTTGTAATCCATTATGTATCA--TTGGGGAAGGAAC-GAGACTATTTTATTGCTACAATACAAGTATGGATTATTGAAACGAATACACCATGTATTT-GGATATTT-CCCTTG-AACTGCGTAATATTATTTATT----------TTCCATG-AATAGTGT-AAGGGAATTTTCCGAAGAGAAAGTGG-----ATTATGGGAGTGTGTGACTTGAGCTATTGATTGGTCTGTGCAGATAAGTGCTTTTATCTATCTGCCACATTGTAATTCACAAACCAATGTG----TCTTTGTTCCAACCATCGCGTAAGCCCCATACAGAAGATAGGCTGGTTCGCTTGAAGAGAA-TCTTTTCTATGATCAGATCCGAATCATGTTGTACATGAGCAGGCTCCGTAAGATC-----------------------------------------------------TAGTTCACTTAACTGAAAACTA---------AATAGTATGAAAATGCACTCATTTCCTCGGCATTGACACGAGCTATGAGACTATCGGAG-----TGAAAGAAAGGGTCTAAAGAAGAAGAAAGGCTGGG-CTAGATTAGTAACAAGTAAATCCTT----TGTGTGTGTTTGTAATGAGTAAATGGGCTCTCAA-TATTTTGGGGCTAACCACCGATCC-----TAAGGTTTGAGACGACCCAGAAAGCAC---------------------------------------TTGAT--CATAT---CAC-----GATTGACTTTGTAAGCCTACTTGGGTATTGAGTATTT----------CCTTGTAAGAA-CCGAATTC-TTT-TGG-GGATAG-TTGC---------AAAAAGAA------TCCAGTCA-------ATTGTTC-TTAC-------------GTAA-AACCATTCATA--------TCTCGTAT----ATCTATGTGTC------TAGATACCCTATCGATTTTA---------------------------------------GATGGATTCGTT-TGGTTCTTTT-AATTCTTGCTCGAGCCGGATGATGAAAAATTCTCATGTCCGGTTCCTT-CGGGGGATGGATTTCTAATAGGGGCCGCAGTAGCTGCCGAATCGTCTACTGGTACATGGACAACTGTGTGGACCGATGGGCTTACGAGCCTTGATCGTTACAAAGGGAGATGCTATCACATTGAGCCCGTTGCCGGAGAAGAAAATCAATATATTGCTTATGTAGCTTACCCATTAGACCTTTTTGAAGAAGGTTCTGTTACTAACATGTTTACTTCCATTGTGGGTAATGTATTTGGATTTAAAGCACTGCGTGCTCTACGTCTAGAAGATTTGCGAATCCCACCTGCGTATATTAAAACATTCCAAGGCCCGCCTCACGGCATCCAAGTTGAGAGAGATAAATTGAACAAGTATGGTCGTCCCCTGTTGGGATGTACTATTAAACCAAAATTAGGGTTATCCGCTAAAAACTACGGCAGAGCAGTTTATGAATGTCTTCGAGGTGGACTTGATTTTACTAAAGATGATGAGAACGTCAACTCCCAACCCTTTATGCGGTGGAGAGATCGTTTCTTATTTTGTGCCGAAGCACTTTATAAAGCACAGGCTGAAACAGGTGAAATCAAAGGGCATTACTTGAATGCTACTGCGGGTACATCCGAAGAAATGATTAAAAGGGCTGTATTTGCCAGAGAGTTGGGAGTTCCTATCATAATGCATGACTACATAACCGGGGGATTCACTGCAAATACTAGCTTCGCTCATTATTGCAGAGATAATGGTCTACTTCTTCACATCCACCGCGCAATGCATGCAGTTATTGATAGACAGAAGAATCATGGTATACACTTTCGTGTATTAGCTAAAGCCTTACGTATGTCTGGTGGAGATCATATTCACTCGGGGACCGTAGTAGGTAAACTTGAAGGGGAAAGAGAGATCACTTTGGGCTTTGTTGATTTACTGCGCGATGATTTTGTGGAAAAAGATCGAAGTCGCGGTATTTATTTCACTCAAGATTGGGTCTCTCTACCAGGTGTTCTGCCCGTGGCTTCAGGCGGTATTCACGTTTGGCATATGCCTGCTCTGACCGAGATTTTTGGGGATGATTCCGTACTACAGTTCGGCGGAGGAACTTTAGGACATCCTTGGGGAAATGCACCCGGTGCGGTAGCTAATCGAGTAGCTCTAGAAGCATGTGTACAAGCCCGTAATGAGGGACGTGATCTTGCTCGTGAGGGGAATGAAATTATCCGG----------------------------------------------------------------------------------------------------------------------------------------------------------------------------------------------------------------------------------------------------------------------------------------------------------------------------------------------------------------------------------------------------------------------------------------------------------------------------------------------------------------------------------------------------------------------------------------------------------------------------------------------------------------------------------------------------------------------------------------------------------------------------------------------------------------------------------------------------------------------------------------------------------------------------------------------------------------------------------------------------------------------------------------------------------------
	Campanula_mirabilis        AGATAATCTTGGGCAACCAATTAATGTGACTTGTGAAGTACAGCAATTATTAGGAAACAATCGAGTTAGGGCTGTCGCCATGAGTGCTACAGACGGTCTAATGAGAGGAATGGAAGTGATTGATACGGGCACTCCTCTAAGTGTTCCGGTCGGTGGAGCGACTCTCGGACGAATTTTCAATGTGCTTGGAGAGCCAATTGATAATTTGGGTCCTGTAGATACTCGCACAACATCGCCTATTCATAGATCTGCGCCTGCCTTTATCGATTTAGATACAAAATTATCTATTTTTGAAACCGGAATTAAAGTAGTCGATCTTTTAGCCCCTTATCGCCGTGGAGGAAAAATCGGACTATTCGGAGGAGCTGGGGTCGGGAAGACAGTACTTATTATGGAATTGATTAATAATATTGCCAAAGCTCACGGCGGTGTATCTGTATTT-GGCGGAGTAGGTGAACGTACTCGTGAAGGAAATGATCTTTACAAGGAAATGAAAGACTCTGGAGTCATTAATGAACAAAAGTTTGCAGAATCAAAAGTGGCTTTAGTTTATGGTCAGATGAATGAACCGCCGGGAGCTCGTATGAGAGTTGGTTT-GACTGCGCTAACTATGGCCGAATATTTCCGAGATGTTAATAAACAAAACGTACTTCTCTTTATCGACAATATCTTTCGGTTTGTCCAAGCAGGATCTGAAGTATCCGCCTTGTTGGGTAGAATGCCTTCGGCTGTAGGGTATCAACCTACCCTTAGTACTGAAATGGGTTCTTTACAAGAGCGAATTACTTCTACTAAAAAGGGGTCTATAACGTCTATTCAAGCAGTTTATGTACCTGCAGACGATTTGACCGACCCTGCTCCTGCTACCACATTTGCACATTTAGATGCTACTACCGTACTATCAAGAGGATTAGCTGCCAAAGGTATATATCCCGCAGTAGATCCTTTAGATTCAACGTCAACTATGCTACAACCCCGGATCGTTAGTGACGAACATTATCAAACTGCGCAAAGTGTTAAGCAAACTTTACAACGTTACAAAGAACTTCAGGACATTATAACTATCCTTGGGTTGGACGAATTATCCGAAGAGGATCGTTTAACCGTAGCAAGAGCGCGAAAAATTGAGCGTTTCTTATCCCAACCCTTTTTTGTGGCCGAAGTATTCACCGGTTCTACGGGAAAATATGTTGGTCTAGTAGAAACAATTCAAGGCTTTGAATTAATTTTGTGAAACGGTTAATTCCTCGACTGTATGACCAGAATTATTTGATTCATTCTACGAATGATTGGAAACAAAAGACATGTTGGGGACGCAACAACCATTTTGATTCTGAAATGGTATCAGAAGCATTTTCGGTCATTATAGAAATTCCATTTTCTCTACGATTACTATCTTGGCTAGAAAAGTTCGAAAAGACGGGGAAAGGTAGAGTCAAATCCGATAATTTACGATCAATT---------------CATTCAATATTTTCTTTTTTAGAGGACAAAATTTCACATTTAAATTATGTATTAGATATACTAATACCTTACCCAATCCATCTAGAAATCTTGGTTCAAGCTCTTCGCTACTGGTTAAAAGATGCTTCGTCTTTGCATTTCGTAAGATTCTTTCTCCACGAGTTTCATAATTGGAATAGTCTTATT---ACGTCAAAGAAAGGCGGTCCTTCTTTTTCAGAAAGAAATCAAAGATTCTTCTTCTTCCTATATAATTCTCATGTATGTGAATACGAATCCATCTTTATCTTTCTCCGCAACCAATCTTCTCATTTACGATCAACATCTTCTAGAGCCCTTGTTGAACGAATCTATTTCTATGGAAAAATAGAGCATCTTGGAGAAGTCTTGTCCAGGGCTTTTCAAACTAATCTATGGATATTCACAGATTCTAACATGCATTATGTTAGGTATCAA-GGAAAATCAATTCTCGCTTCAAAAGGTACGTCT---CTTGTGATGAATAAATGGAACTATTACTTTGTAAATTTATGGGAATCGTATTTTTACCTGTGGTCTCAACCAAAAAGGATCTATCTAAACCAATTATCCAAGCATTCCCTTGACTTTCTAGCTTATTTTTCAAGTGTGCGGCGAAGAACTTCAACGGTACGCAATCAAATGCTAGCAAAGTTCTTTCTAAGCGATAATGTTCTTAAGAAGTTTGATACTTTTGTTCCAATTATTTCCCTGATTGTATCATTGGCTAAATACAAATTTTGTAATAGAGCAGGTTATCCGATTAGTAAGTCGGTTTGGGTCGATTTATCAGATTCGGATATTATTGACCGATTCGGGCGTATATCCAGAAATCTTTCTCATTATCATAGTGGATCCTCAAAAAAAAAGAGTTTGTCTCGAATAAAGTATATACTTCAACTTTCTTGTGCTAGAACTTTAGCTCGTAAACACAAAAGTACTGTAAGGGCTTTTTTGAAACGATTTGGCTCGGAATTATTGGAAGAATTCTTTACGTCGGAAGAACAAGTTCTTTCCTTGACATTTCCCAGAGCTTCTTCTATTTCGCTATTTATGTTAATGCACTTCCCAATGATACGTAAACAAGGGA-TTTCTGGTCCTT------------------TATAGTGAAGATATAGC--ATAGATAGTTGTAATCCATTATGTATCA--TTGGGGAAGGAAC-GAGACTATTTTATTGCTACAATACAAGTATGGATTATTGAAACGAATACACCATGTATTT-GGATATTT-CCCTTG-AACTGCGTAATATTATTTATT----------TTCCATG-AATAGTGT-AAGGGAATTTTCCGAAGAGAAAGTGG-----ATTATGGGAGTGTGTGACTTGAGCTATTGATTGGTCTGTGCAGATACGTGCTTTTATCTATCTGCCACATTGTAATTCACAAACCAATGTG----TCTTTGTTCCAACCATCGCGTAAGCCCCATACAGAAGATAGGCTGGTTCGCTTGAAGAGAA-TCTTTTCTATGATCAGATCCGAATCATGTTGTACATGAGCAGGCTCCGTAAGATC-----------------------------------------------------TAGTTCACTTAACTGAAAACTC---------AATAGTATGAAAATGCACTCATTTCCTCGGCATTGACACGAGCTATGAGACTATCGGAG-----TGAAAGAAAGGGTCTAAAGAAGAAGAAAGGCTGGG-CTAGATTAGTAACAAGTAAATCCTT----TGTGTGTGTTTGTAATCAGTAAATGGGCTCTCAA-TATTTTGGGGCTAACCACCGATCC-----TAAGGTTTGAGACGACCCAGAAAGCAC---------------------------------------TTGAT--CATAT---CAC-----GATTGACTTTGTAAGCCTACTTGGGTATTGAGTATTT----------CCTTGTAAGAA-CCGAATTC-TTT-TGG-GGATAG-TTGC---------AAAAAGAA------TCCAGTCA-------ATTGTTC-TTAC-------------GTAA-AACCATTCATA--------TCTCGTAT----ATGTATGTGTC------TAGATACCCTATCGATTTTA---------------------------------------GATGGATTCGTT-TGGTTCTTTT-GATTCTTGCTCGAGCCGGATGATGAAAAATTCTCATGTCCGGTTCCTT-CGGGGGATGGATTTCTAATAGGGGCCGCAGTAGCTGCCGAATCGTCTACTGGTACATGGACAAGTGTGTGGACCGATGGGCTTACGAGCCTTGATCGTTACAAAGGGAGATGCTATCACATTGAGCCCGTTGGGGGAGAAGAAAAANAATTTATTGGTTATGTAGCTTACCCATTAGACCTTTTTGAAGAAGGGTCTGTTACTAACATGTTTACTTCCATTGTGGGGAATGTATTTGGATTTAAAGCACTGCGGGCTCTACGTCTAGAAGATTGGCGAATCCCACCTGCGTATATTAAAACATTTCAAGGCCCCCCTCACGGCATCCAAGTTGAGAGAGATAAATTGAACAAGTATGGTCGTCCCCTGTTGGGATGTACTATTAAACCAAAATTAGGGTTATCCGCTAAAAACTACGGCAGAGCAGTTTATGAATGTCTTCGGGGTGGACTTGATTTTACTAAAGATGATGAGAACGTCAACTCCCAACCCTTTATGCGGTGGAGAGATCGTTTCTTATTTTGTGCCGAAGCGATTTATAAAGCACAGGCTGAAACAGGTGAAATCAAAGGGCATTACTTGAATGCTACTGCGGGTACATCCGAAGAAATGATTAAAAGGGCTGTATTTGCCAGAGAGTTGGGAGTTCCTATCGTAATGCATGACTACATAACCGGGGGATTCACTGCAAATACTAGCTTGGCTCATTATTGCCGAGATAATGGTCTACTTCTTCACATCCACCGCGCAATGCATGCAGTTATTGATAGACAGAAGAATCATGGTATGCACTTTCGTGTATTAGCTAAAGCCTTACGTATGTCTGGTGGAGATCATATTCACGCCGGGACCGTAGTAGGTAAACTTGAAGGGGAAAGAGAGATCACTTTGGGCTTTGTTGATTTACTGCGCGATGATTTTGTGGAAAAAGATCGAAGTCGCGGTATTTATTTCACTCAAGATTGGGTCTCTCTACCAGGTGTTCTGCCCGTGGCTTCAGGCGGTATTCACGTTTGGCATATGCCTGCTCTGACCGAGATTTTTGGGGATGATTCCGTACTACAGTTCGGGGGAGGAACTTTAGGACATCCTTGGGGAAATGCACCCGGTGCGGTAGCTAATCGAGTAGCTCTAGAAGCATGTGTACAAGCCCGTAATGAGGGACGTGATCTTGCTCGTGAGGGGAATGAAATTATCCGG----------------------------------------------------------------------------------------------------------------------------------------------------------------------------------------------------------------------------------------------------------------------------------------------------------------------------------------------------------------------------------------------------------------------------------------------------------------------------------------------------------------------------------------------------------------------------------------------------------------------------------------------------------------------------------------------------------------------------------------------------------------------------------------------------------------------------------------------------------------------------------------------------------------------------------------------------------------------------------------------------------------------------------------------------------------
	Campanula_mollis           AGATAATCTTGGGCAAACAATTAATGTGACTTGTGAAGTACAGCAATTATTAGGAAACAATCGAGTTAGGGCTGTAGCCATGAGTGCTACAGACGGTCTAATGAGAGGAATGGAAGTGATTGATACGGGCACTCCTCTAAGTGTTCCGGTCGGTGGAGCGACTCTCGGACGAATTTTCAATGTGCTTGGAGAGCCAATTGATAATTTGGGTCCTGTAGATACTCGCACAACATCGCCTATTCATAGATCTGCGCCTGCCTTTATCGATTTAGATACAAAATTATCTATTTTTGAAACCGGAATTAAAGTAGTCGATCTTTTAGCCCCTTATCGCCGTGGAGGAAAAATCGGACTATTCGGAGGAGCTGGGGTGGGGAAGACAGTACTTATTATGGAATTGATTAATAATATTGCCAAAGCTCACGGCGGTGTATCTGTATTT-GGCGGAGTAGGTGAACGTACTCGTGAAGGAAATGATCTTTACAAGGAAATGAAAGACTCTGGAGTCATTAATGAACAAAAGTTTGCAGAATCAAAAGTGGCTTTAGTTTATGGTCAGATGAATGAACCGCCGGGAGCTCGCATGAGAGTTGGTTT-GACTGCACTAACTATGGCCGAATATTTTCGAGATGTTAATAAACAAGACGTACTTCTCTTTATCGACAATATCTTCCGCTTTGTCCAAGCAGGATCTGAAGTATCCGCCTTGTTGGGTAGAATGCCTTCTGCTGTGGGTTATCAACCTACTCTTAGTACTGAAATGGGTTCTTTACAAGAAAGAATTACTTCTACTAAAAAGGGATCTATAACGTCTATTCAAGCAGTTTATGTACCTGCCGATGATTTGACCGACCCTGCTCCTGCTACCACATTTGCACATTTAGATGCTACTACCGTACTATCAAGAGGATTAGCTGCCAAAGGTATATATCCCGCAGTAGATCCTTTAGATTCAACGTCAACTATGCTACAACCCCGGATCGTTAGTGACGAACATTATCAAACTGCRCAAAGTGTTAAGCAAACTTTACAACGTTACAAAGAACTTCAGGACATTATAACTATCCTTGGATTGGACGAATTATCCGAAGAGGATCGTTTAACCGTAGCAAGAGCGCGAAAAATTGAGCGTTTCTTATCACAACCCTTTTTTGTGGCCGAAGTATTCACAGGTTCTACGGGAAAATATGTTGGTCTAGTAGAAACAATTCAAGGCTTTGAATTAATTTTGTGAAACGGCTAATTCCTCGAATGTATGACCAGAATTATTTGATTCATTCTACGAATGATTCTAAACAAAATCCATTTTGGGGACGCAACAACAATTTTGATTCTGAAATGATATCAGAACCATTTTCGGTCATTATGGAAATTCCATTTTCTCTACGATTACTATCTTGGCTAGAAAAGTTCGAAAAGACGGGGAAAGGGAGAGTCAAATCCGAGAATTTACGATCAATT---------------CATTCAATATTTTCTTTTTTAGAGGACAAAATTTCACATTTAAATTATGTCTTCGATATACTAATACCTTACCCAATCCATCTAGAAATCTTGGTTCAAGCTCTTCGCTACTGGTTAAAAGATGCTTCGTCTTTGCATTTCGTAAGATTCTTTCTCCACGAGTTTCATAATTGGAATAGTCTTATT---ACGACAAAGAAAGTCGGTCCTTCTTTTTCAGCAAGAAATCAAAGATTCTTCTTCTTCCTATATAATTCTCATGTATGTGAATACGAATCCATCTTTGTCTTTCTCCGCAACCAATCTTCTCATTTACGATCAACATCTTCTAGAGCCCTTGTTGAACGAATCTATTTCTATAGAAAAATAGAGCATCTTGAAGAAGTCTTGTCCATGGCTTTTCAAGCTAATCTATGGATATGCACAGATTCGTTCATGCATTATGTTAGGTATCAA-GGAAAATCAATTCTCGCTGCAAAAGGTACGTCT---CTTGTGATGAATAAATGGAAATATTACTTTGTAAATTTATGGCAATCTTATTTTTACCTGTGGTCTCAACCCAAAAGGATCCAGCTAAACCAATTATCCAATCATTCCCTTGACTTTCTAGCGTATTTTTCAAGTGTGCGACGAAGGACTTCAACGGTACGCAATCAAATGCTAGCAAAGTTTTTTCTAAGCGCTAATGCTATTAAGAAGTTTGATACTTTTGTTCCAATTATTCCAATGATTCTATCATTGGCTAAATCCAAATTTTGTAATAGAGCAGGTCATCCAATTAGTAAGGCGGTTTGGGTCGATTTATCAGATTCTGATATTATTGATCGATTCGGGCGTATATCCAGAAATCTTTCTCATTATCATAGTGGATCCTCAAAAAAAAAGAGTTTGTCTCGAATAANGTATATACTTCAACTTTCTTGTGCTAGAACTTTAGCTCGTAAACACAAAAGTACTGTAAGGGCGTTTTTGAAAAGATTCGGCTCGGAATTATTGTCAGAATTCTTTACGGCGGAAGAAGAAGTTCTTTCCTTGACCTTTCCCAGAGCTTCTTCTATTTCGCTATTTATGTTAATGCACTTCCCAATGATACGTAAACAAGGGA-TTTCTGGTCCTT------------------TATAGTCAAGATATAGC--CTAGATAGTTGGAATCCATTATGTATCA--TTGGGGAAGGAAC-GAGACTATTTTATTGCTAGAATACAAGTATGGATTATTGAAACTAATAGGCGATGTATTT-GGATATTT-CCCTTG-AACTGCGTAATATTATTTATT----------TTCCATG-AATAGTGT-AAGGGAATTTTTCGAATAGAAAATGG-----ATTATGGGAGTGTGTGACTTGAGCTAGTGATTGGTCTGTGCAGATACGTGCTTTGATCTATCTGCCACATTGTAATTCACAAACCAATGTG----TCTTTGTTCCAACCATCGCGTAAGCCCCATACAGAAGATAGGCTGGTTCGTTTGAAGAGAA-TCTTTTCTATGATCAGATCCTAATCATGTCGTACATGAGCAGGCTCCGTAAGATC-----------------------------------------------------TAGTTGACTTAACTGAAAATTA---------AATAGTATGAAAATGCACTCATTTCCTCTGCATTGACACGAGCTATGAGACTATCGGAG-----TGAAAGAAAGGGTCTAAAGAAGAAGAAAGCTTGGG-CTAGATTAGTAACAAGTAAATCCTT----TGTGTGTGTTTGTAATTAGTAAATGGGCTCTCAA-TATTTTGGGGCTAACCACCGATCC-----GAAGGTTTGAGACGACCCAGAAAGCAC---------------------------------------TTGAT--CATAT---CAC-----GATTGACTTTGTAAGCCTACTTGGGTATTGAGTATTT----------ACTTGTAAGAA-CCGAATTC-TTT-GGG-GGATAG-TTGC---------AAAACGAA------TCCAGTCA-------ATTGTTC-TTAC-------------GTAA-AACCATTCATA--------TCTCGTAT----ATGTATGTGTC------TAGATAGCCTATCGATTTTA---------------------------------------GATGGATTCGTT-TGGTTCTTTT-GATTCTTGCTCGAGCCGGATGATGAAAAATTATCATGTCCGGTTCCTT-CGGGGGATGGATTTCTA---GGGGCCGCAGTAGCTGCCGAATCGTCTACTGGTACATGGACAACTGTGTGGACCGATGGGCTTACGAGCCTTGATCGTTACAAAGGGAGATGCTATCACATCGAGCCCGGTGCCGGAGAAAAAAATCAATATATTGCTTATGTAGCTTACCCATTAGACCTTTTTGAAGAAAGTTCTGTTACTAACATGTTTACTTCCATTGTGGGTAATGTATTTGGATTTAAAGCACTGCGTGCTCTACGTCTAGAANAATTGCGAATACCACCGGCGTATANTAAAACATTCCAAGGCCGGCCTCACGGCATCNAAGTTGANANANNAAAATTGAACAAGTATGGTCGTCCCCTGTTGGGATGTACTATTAAACCAAAATTAGGGTTATCCGCTAAAAACTACGGCCGGGCAGTTTATGAATGTCTTCGGGGTGGACTTGATTTTACTAAAGATGATGAGAACGTCAACTCCCAACCCTTTATGCGGTGGAGAGATCGTTTCTTATTTTGTGCCGAAGCACTTTTTAAAGCACAGGCTGAAACAGGGGAAATCAAAGGACATTACTTGAATGCTACTGCGGGTACATCTGAAGAAATGATTAAAAGGGCTGTATTTGCCAGAGAGTTGGGAGTTCCTATTGTAATGCATGACTACATAACAGGGGGATTCACTGCAAATACTAGCTTGGCTCATTATTGCCGAGATAATGGTCTACTTCTTCACATCCACCGCGCAATGCATGCAGTTATTGATAGACAGAAGAATCATGGTATACACTTTCGTGTATTAGCTAAAGCCTTACGTATGTCTGGTGGAGATCATATTCACTCCGGGACCGTAGTGGGGAAACTTGAAGGGGAAAGAGAGATCACTTTGGGCTTTGTTGATTTACTGCGCGATGATTTTGTGGAAAAAGATCGAAGTCGCGGTATTTATTTCACTCAAGATTGGGTCTCTCTACCAGGTGTTCTGCCCGTGGCTTCAGGCGGTATTCACGTTTGGCATATGCCTGCTCTAACCGAGATTTTTGGGGATGATTCCGTACTACAGTTCGGGGGAGGAACTTTAGGACATCCTTGGGGAAATGCACCCGGTGCGGTAGCTAATCGAGTAGCTCTAGAAGCATGTGTACAAGCCCGTAATGAGGGACGTGATCTTGCTCGTGAGGGTAATGAAATTATCCGA----------------------------------------------------------------------------------------------------------------------------------------------------------------------------------------------------------------------------------------------------------------------------------------------------------------------------------------------------------------------------------------------------------------------------------------------------------------------------------------------------------------------------------------------------------------------------------------------------------------------------------------------------------------------------------------------------------------------------------------------------------------------------------------------------------------------------------------------------------------------------------------------------------------------------------------------------------------------------------------------------------------------------------------------------------------
	Campanula_parryi           AGATACTCTTGGGCAACCAATTAATGTGACTTGTGAAGTACAGCAATTATTAGGAAACAATCGAGTTAGGGCTGTAGCCATGAGTGCTACAGACGGTCTAATGAGAGGAATGGAAGTGATTGATACGGGCACTCCTCTAAGTGTTCCGGTCGGTGGAGTGACTCTCGGACGAATTTTCAATGTGCTTGGAGAGCCCATTGATAATTTGGGTCCTGTAGATACTCGCACAACATCGCCTATTCATAGATCTGCGCCTGCCTTTATCGATTTAGATACAAAATTATCTATTTTTGAAACCGGAATTAAAGTAGTCGATCTTTTAGCCCCTTATCGCCGTGGAGGAAAAATCGGACTATTCGGAGGAGCTGGGGTGGGGAAGACAGTACTTATTATGGAATTGATTAATAATATTGCCAAAGCTCACGGCGGTGTATCTGTATTT-GGCGGAGTCGGTGAACGTACTCGTGAAGGAAATGATCTTTACAAGGAAATGAAAGACTCTGGAGTAATTAATGAACAAAAGCTTGCAGAATCAAAAGTGGCTTTAGTTTATGGTCAGATGAATGAACCGCCGGGAGCTCGTATGAGAGTTGGTTT-GACTGCCTTAACTATGGCGGAATATTTCCGAGATGTTAATAAACAAGACGTACTTCTCTTTATCGACAATATCTTCCGGTTTGTCCAAGCAGGATCTGAAGTCTCGGCCTTGTTGGGTAGAATGCCTTCTGCTGTGGGTTATCAACCTACCCTTAGTACTGAAATGGGGTCTTTACAAGAAAGAATTACTTCTACTAAAAAGGGGTCTATAACGTCTATTCAAGCAGTTTATGTCCCTGCAGACGATTTGACTGACCCTGCTCCTGCTACCACATTTGCACATTTAGATGCTACTACTGTACTATCAAGAGGATTAGCTGCCAAGGGTATATATCCGGCAGTAGATCCTTTAGATTCAACGTCAACTATGTTACAACCCCGGATCGTTAGTGACGAACATTATAAAACTGCGCAAAGTGTTAAGCAAACGTTACAACGTTACAAAGAACTTCAGGACATTATAACTATCCTTGGATTGGACGAATTATCCGAAGAGGATCGTTTAACCGTAGCAAGAGCGCGAAAAATTGAGCGTTTCTTATCACAACCCTTTTTTGTGGCTGAAGTATTCACTGGTTCTACGGGAAAATATGTTGGTCTAGTAGAAACAATTCGAGGCTTTCAATTAATTTTGTGAAACGGTTAATTCTTCGAATGTATGACCAGAATTATTTGATTCATTCTACGAATGATTGTAAACAAAAGCCATTTTGGGGACGCAGCAAGAATTTTGAGTCTCAAATCATATCAGAAGCATTTTCGGTCATTCTGGAAATTCCATTTTCTCGACGATTACTATCTTCGCTAGAAAAGTTCGAAAAGAAGGGGGAAGGTAGAGTTAAATCCGAAAATTTACGATCAATT---------------CATTCAATATTTTCTTTTTTAGAGGATAAAATTGACCATTTACATTATCTGTTCGATATACTAATACCTTACCCAATCCATCTAGAAATATTGGTTCAAGCTCTTCGCTACTGGCTAAAAGATGCTTCGGCTTTGCATTGCGTAAGAGTCTTTCTCCACGAGTTTCATAGTTGGAATAGTCTTATT---ACGTCAAAGAAAGTAGGTCTTTCTTTTTCAGAAAGAAATCAGAGATTTTTATTCTTCCTATATAATTCTCATGTATGTGAATATGAATCCATCTTTGTCTTTCTCCTGAACCAATCTTCTCATTTACGATCAACATCTTCTAGAGCCCTTGGTGAACGAATCTATTTCTATGGAAAAATAGAGCATCTTGGAGAAGTCTTGTCCAGGGCTTTTCAAGCCAATCTAGGGATATTCACCGATTCTTTCATGCATTATGTTAGGTATCAA-GGAAAATCAATTATCGTTTCAAAAGGTACGTCT---CTTGTGATGAATAAATGGCAATATTACTTTGTAAATTTATGGCAATCTTATTTTTACTTGTGGTCTCAACCAAGAAGGATCCATATAAATCAATTATCCAATCATTCCCTTGACTTTCTCGCTTATTTTTCAAGTGTGCGGCGAAGGACTTCAACAGTACGCAATCAAATGCTAGCAAAGTTATTTCTAAGCGATAATGCTATTAAGAAGTTTGATACTTTTGTTCCAATTATTCCCCTGATTGGATCATTGGCTAAATCCAAATTTTGTAATAGAGCAGGTTATCCCAGTAGTAAGGCGGTTTGGGTCGATTTAGCAGATTCTGATATTATTGACCGATTCGGGCGTATATCCAGAAATCTTTCTCATTATTATAGTGGATCCTCAAAAAAAAAGAGTTTGTCTCGAATAAAGTATATACTTCAACTTTCTTGTGCTAGAACTTTAGCTCGTAAACACAAAAGTACTGTAAGGTCTTTTTTCAAAAGATTCGGATCGGAATTATTGGAAGAATTCTTTACGGCGGACGAACAAGCTCTTTCCTTGACCTTTCCCAGAGCTTCTTCTATTTCGCTATTTATGTTAACGCACTTCCCAATGATACGTAAACAAGGGA-TTTCTGGTCCTT------------------TATAGTGAAGATATAGC--ATAGATAGTTAGAATCCATTATGTAGCA-GTTGGGGAAAGAAG-GGGAATATTTCATTGCTAGAATACAAGTATGGATGATTGAAACTAATACGCCATGTATTT-GGATATTT-CCCTTG-AACTGCGTAATATTTTTTATT----------TTCCACG-AATAGTAT-AAGGGAATTTTCCGAAGAGAAAATGG-----ATTATGGGAGTGTGTGACTTGAGCTATTGATTGGTCTGTGCAGATACGTGCTTTTATCTATCTGCCACATTGTAATTAATAAACCAATGTG----TCGTTGTTCCAACCATCGCGTAAGCCCCGTACAGAAGATAGGCTGGTTCGCTTGAAGAGAA-TCTTTTCTATGATCAGATCCGAATCATGTCGTACATGAGCAGGCTCCGTAAGATC-----------------------------------------------------TAGTTCACTTAACTAAAAATTA---------AATAGTATTAAAATGCACTCATTTCCTCTGCATTGACACGAGCTATGAGACTATCGGAG-----TCAAAGAAAGGGTCTAAAGACTAAGCAAGGCTGGG-CTATATTAGTAACAAGTAAATCCTTTG--TATGTGTGTTTGTAATTAGTAAACGGTCTCTCAA-TATTTTGAGGCTAACCACCGATCG-----TAAGGTTTGAGACGACCCAGAAAGCACTTGATCATATCGTAAGGTTTGAGACGACCCAGAAAGCACTTGAT--CATAT---CAT-----GATTTACTTTGTAAGCCTACTTGGGTAGTGAGTATTT----------ACTTGTAAGAA-CCGAATTC-TTT-TTG-GGCTAG-TTTC---------AAAAAGAA------TCCAGTTA-------ATGGTTC-TTAC-------------GTAA-AAGCATTCATA--------TCTCGTAT----ATGTATGTGTC------TAGATACCCTATCAATTTTA---------------------------------------GATGGATTCGTT-TGGTTCTTTT-GATTCTTGCTCGAGCCGGATGATGAAAAATTATCATGTCCGGTTCCTT-CGGGGGATGAATTTCTAAGAGGGGCTGCAGTAGCTGCCGAATCGTCTACTGGTACATGGACAACTGTGTGGACTGATGGGCTTACGAGCCTTGATCGTTACAAAGGGAGATGCTATCACATCGAGCCCGTTGCCGGAGAAGAAACTCAATTTATTGCTTATGTAGCTTACCCATTAAACCTTTTTGAAGAAGGTTCTGTTACTAACATGTTTACTTCCATTGTGGGTAATGTATTTGGATTTAAAGCACTGCGTGCTCTACGTCTAGAAGATTTGCGAATCCCACCTCCGTATATTAAAACATTCCAAGGCCCACCTCACGGCATCCAAGTTGAAAGAAAAAAATTGAACAAGTATGGTCGTCCCCTGTTGGGATGTACTATTAAACCAAAATTAGGGTTATCCGCAAAAAACTACGGCAGAGCAGTTTATGAATGTCTTCGTGGTGGACTTGACTTTACTAAAGATGATGAGAACGTCAACTCCCAACCCTTTATGCGGTGGAGAGATCGTTTCTTATTTTGTGCCGAAGCAATTTATAAAGCACAGGCTGAAACAGGTGAAATCAAAGGACATTACTTGAATGCTACTGCGGGTACATCCGAAGAAATGATGAAAAGGGCTGTATTTGCCAGAGAGTTGGGAGTTCCTATCATAATGCATGACTACATAACAGGGGGATTCACTGCAAATACTAGCTTGGCTCATTATTGCCGAGATATTTGTCTACTTCTTCACATCCACCGCGCAATGCATGCCGTTATTGATAGACAGAAGAATCATGGTATGCACTTTCGTGTATTAGCTAAAGCCTTACGTATGTCTGGTGGAGATCATATTCACTCCGGGACAGTAGTATGTAAACTTGAAGGGGAAAGAGAGATCACTTTGGGCTTTGTTGATTTACTGCGCGATGATTTTGTTGAAAAAGATCGAAGTCGCGGTATTTATTTCACTCAAGATTGGGTCTCTCTACCAGGTGTTCTGCCTGTGGCTTCAGGCGGTATTCACGTTTGGCATATGCCTGCTCTGACGGAGATTTTTGGGGATGATTCCGTACTACAGTTCGGGGGAGGAACTTTAGGACATCCTTGGGGAAATGCACCCGGTGCGGTAGCTAATCGAGTAGCTCTAGAAGCATGTGTACAAGCCCGTAATGAGGGACGTGATCTTGCTCGTGAGGGTAATGAAATTATCCGG----------------------------------------------------------------------------------------------------------------------------------------------------------------------------------------------------------------------------------------------------------------------------------------------------------------------------------------------------------------------------------------------------------------------------------------------------------------------------------------------------------------------------------------------------------------------------------------------------------------------------------------------------------------------------------------------------------------------------------------------------------------------------------------------------------------------------------------------------------------------------------------------------------------------------------------------------------------------------------------------------------------------------------------------------------------
	Campanula_patula           ----------------------------------------------TTATTAGGAAACAATCGAGTTAGGGCTGTAGCCATGAGTGCTACAGATGGTCTAATGAGAGGAATGGAAGTGATTGATACGGGCACTCCTCTAAGTGTTCCGGTGGGTGGAGCGACTCTCGGACGAATTTTCAATGTGCTTGGAGAGCCCATTGATAATTTGGGTCCTGTAGATACTCGCACAACATCGCCTATTCATAGATCTGCGCCTGCCTTTATCGATTTAGATACAAAATTATCTATTTTTGAAACCGGAATTAAAGTAGTCGATCTTTTAGCCCCTTATCGCCGTGGAGGAAAAATCGGACTATTCGGAGGAGCTGGGGTGGGGAAGACAGTACTTATTATGGAATTGATTAATAATATTGCCAAAGCTCATGGCGGTGTATCTGTATTT-GGCGGAGTAGGTGAACGTACTCGTGAAGGAAATGATCTTTACAAGGAAATGAAAGACTCTGGAGTAATTAATGAACAAAAGTTTGCAGAATCAAAAGTGGCTTTAGTTTATGGTCAGATGAATGAACCGCCGGGAGCTCGTATGAGAGTTGGTTT-GACTGCCTTAACTATGGCTGAATATTTCCGAGATGTTAATAAACAAGACGTACTTCTCTTTATCGACAATATCTTCCGGTTTGTCCAAGCAGGATCTGAAGTCTCGGCCTTGTTGGGTAGAATGCCTTCTGCTGTGGGTTATCAACCTACCCTTAGTACTGAAATGGGGTCTTTACAAGAAAGAATTACTTCTACTAAAAAGGGGTCTATAACGTCTATTCAAGCAGTTTATGTCCCTGCCGACGATTTGACCGACCCTGCTCCTGCTACCACATTTGCACATTTAGATGCTACTACTGTACTATCAAGAGGATTAGCTGCCAAAGGTATCTATCCCGCAGTAGATCCTTTAGATTCAACGTCAACTATGTTACAACCCCGGATCGTTAGTGACGAACATTATAAAACTGCGCAAAGTGTTAAGCAAACGTTACAACGTTACAAAGAACTTCAGGACATTATAACTATCCTTGGATTGGACGAATTATCCGAAGAGGATCGTTTAACCGTAGCAAGAGCGCGAAAAATTGAGCGTTTCTTATCACAACCCTTTTTTGTGGCTGAAGTATTCACCGGTTCTATCGGAAAATATGT----------------------------------------------------------------------------------------------------------------------------------------------------------------------------------------------------------------------------------------------------------------------------------------------------------------------------------------------------------------------------------------------------------------------------------------------------TTCTCCATGAGTTTCATAATTGGAATAGTCTTATT---ACGTCAAAGAAAGTAGGTCCTTCTTTTTCAGAAAGAAATCAAAGATTTTTATTATTCCTATATAATTCTCATGTATGTGACTATGAATCCATCTTTGTCTTTCTCCTCAACCAATCTTCTCATTTACGATCAACATCTTCTAGAGCCCTTGGTGAACGAATCCATTTCTATGGAAAAATAGAGCATCTTGGAGAAGTCTTGTCCAGGGCTTTTCAAGCCAATCTATGGATATTCACCGATTCTTTCATCCATTATGTTAGGTATCAA-GGAAAATCAATTCTCGTTTCAAAAGGTACGTCT---CTTGTGATGAATAAATGGAAATATTACTTTGTAAATTTATGGCAATCTTATTTTTACTTGTGGTCTCAACCAAGAAGGATCCATATAAACCAATTATCCAATCATTCCCTTGACTTTCTAGCTTATTTTTCAAGTGTGCGGCAAAGGACTTCAACAGTACGCAATCAAATGCTAGCAAAGTTATTTCTAAGCGATAATGGTATTAAGAAGTTTGATACTTTTGTTCCAATTATTCCCCTGATTGGATCATTGGCTAAATCCAAATTTTGTAATGGAGCAGGTTATCCGAGTAGTAAGGCCGTTTGGGTCGATTTATCAGATTCTGATATTATTGATCGATTCGGGCGTATATCCAGAAATCTTTCTCATTATTATAGTGGATCCTCAAAACAAAAGAGTTTGTCTCGAATAAAGTATATACTTCAACTTTCTTGTGCTAGAACTTTAGCTCGTAAACACAAAAGTCCTGTAAGGGCTTTTTTGAAAAGATTCGGGTCGGAATTATTGGAAGAATTCTTTAGGGCGGACGAACAAGTTCTTTCCTTGACCTTTCCCAGAGCGTCTTCTATTTCGC------------------------------------------------GGTCCTT------------------TATAGTGAAGATATAGC--ATAAATAGTTGTAATCCATTATGTAGCAG-TTGGGTAAAGAAC-GAGAATATTTCATTGCTACAATACAAGTATGGATGATTGAAACTAATACGCCATGTATTT-GGATATTT-CCCTTG-AACTGCGTAATATTTTTTATT----------TTCCACG-ACTAGTGT-AAGGGAATTTGCTGAAGAGAAAATGG-----ATTATGGGAGTGTGTGACTTGAGCTATTGATTGGTCTGTGCAGATACGTGCTTTTATCTATCTGCCACATTGT-ATTCATAAACCAATGTG----TCTTTGTTCCAACCATCGCGTAAGCCCCATACAGAAGATAGGCTGGTTTGCTTGAAGAGAA-TCTTTTCTATGATCAGATCCGAATCATGTCGTACATGAGCAGGCTCCGTAAGATC-----------------------------------------------------TAGTTGACTTAACTGAAAATAA---------AATAGTATTAAAATGCACTCATTTCCTCTGCATTGACACGAGCTATCAGACTATCGGAG-----TCAAAGAAAGGGTCTAAAGAATAAGAAAGGCTGGGCCTATATTAGTAACAAGTAAATCCTTTG--TGTGTGTGTTTGTAATTAGTAAACGGTCTCTCAA-TATTTTGGGGCTAACCACCGATCG-----TAAGGTTTGAGACGACCCAGAAAGCAC---------------------------------------TTGAT--CATAT---CAT-----GATTTACTTTGTAAGCCTACTTGGGTAGTGAGTATTT----------ACTTGTAAGAA-CCGAATTC-TTT-TTG-GGCTAG-TTTCT---------AAAAGAA------TCCAGTC-------AATTGTTC-TTAC-------------GTAA-AACCATTCATA--------TCTCGTAT----ATGTATGTGTC------TAGATACCCTATCAATTTTA---------------------------------------GATGGATTCGTT-TGGTTCTTTT-GATTCTTGCTCGAGCCGGATGATGAAAAATTATCATGTCCGGTTCCTT-CGGGGGATGGATTTCTAAG----GCCGCAGTAGCTGCCGAATCGTCTACTGGTACATGGACAACTGTGTGGACTGATGGGCTTACGAGCCTGGATCGTTACAAAGGGAGATGCTATCACATCGAGCCCGTTGCCGGAGAAGAAAATCAATTTATTGCTTATGTAGCTTACCCATTAGACCTTTTTGAAGAAGGTTCTGTTACTAATATGTTTACTTCCATTGTGGGTAATGTATTTGGATTTAAAGCACTGCGTGCTCTACGTCTAGAAGATTTGCGAATCCCACCTGCGTATATTAAAACATTCCAAGGCCCACCTCACGGCATCCAAGTTGAGAGAGATAAATTGAACAAGTATGGTCGTCCCCTGTTGGGATGTACTATTAAACCAAAATTAGGGTTATCCGCTAAAAACTACGGCAGAGCAGTTTATGAATGTCTTCGTGGTGGACTTGATTTTACTAAAGATGATGAGAACGTCAACTCCCAACCCTTTATGCGGTGGAGAGATCGTTTCTTATTTTGTGCCGAAGCAATTTATAAAGCACAGGCTGAAACAGGTGAAATCAAAGGACATTACTTGAATGCTACTGCGGGTACATCCGAAGAAATGATGAAAAGGGCTGTATTTGCCAGAGAGTTGGGAGTTCCTATCGTAATGCATGACTACATAACAGGGGGATTCACGGCAAATACTAGCTTGGCTCATTATTGCCGAGATAATGGTCTACTTCTTCACATCCACCGCGCAATGCATGCCGTTATTGATAGACAGAAGAATCATGGTATACACTTTCGTGTATTAGCTAAAGCCTTACGTATGTCTGGTGGAGATCATATTCACTCGGGGACCGTAGTAGGTAAACTTGAAGGGGAAAGAGAGATCACGTTGGGCTTTGTTGATTTACTGCGCGATGATTTTGTTGAAAAAGATCGAAGTCGCGGTATTTATTTCACTCAAGATTGGGTCTCTCTACCAGGTGTTCTGCCCGTGGCTTCAGGCGGTATTCACGTTTGGCATATGCCTGCTCTGACCGAGATTTTTGGGGATGATTCCGTACTACAGTTCGGGGGAGGAACTTTAGGACATCCTTGGGGAAATGCACCTGGTGCGGTAGCTAATCGAGTAGCTCTAGAAGCATGTGTACAAGCCCGTAA-------------------------------------------AGTCTATGTC-AATTGAAAGGGTATTACAAAG-TCTCATCCAGGTCT----------------AGAATTGATTGGATCAG-----CAAAAGGACAACTTGGTAAGTTTCAGTATGAATAAGAATACCGAGCGTGACTCATTCA-AATCGGGATTCCTTTCT------TGTTCA-TTTGTACATGTATG----AGAT-----ACATCATATATCTT---------------CTGATAAGAGA-----ACAAGCTTTCCGTTCAGATCAGTTTCTAAAAGAGTCGGGTGAATGGAAAAGATAAGGAATTTGAAACCGCTAACCAAAAA----GGATAAATCGAAAGAAAAATAGTTAGACAGTC-AAATGGGCTTTTTGGGGATAGAGGGACTTGAACCCTCAAGATTTTTAAAATCGACGGATTTTCCTATTACTATAAATTTCATTGTTGCCGGTATTGACATGTAGAATGGGACTCTATCTTTATTCTAGTCCGATTAATCAATTCTTCAAAAGATCTCTCAGACTGGGGAGTGAATGATTTGTCTATTATTTCTTGAATAGGGAATATATTACATAGCAATTCTTCCAGTTTTCATAGAAAAAATAC------------AGATTCGAGGCGTCATTAATCTT-------TTCCTATTTAATAGGAT-------------------------------------------------TTCAGTACGCATACCTT-ACC-----------------------TATATATATA---------GGTATTATAGGCTTATCCTTCAAC-------------------------------------------------CTTTCGGAAGTTTCGATAAAAAAATGTTTCGATCAACGCAACCCAATCACCCCCATTCGTTAGAATAGCTTCCGTTGAGTCTCTGCACCTATCC-TTTTTGATTTTCCCTTTCTGAA-CCTTT-TGGTAT----TGTCAGAAAAC-CGGATTTGG-CT-CAGGAT-TGCCC
	Campanula_pelviformis      AGATAATCTTGGGCAACCCATTAATGTGACTTGTGAAGTACAGCAATTATTAGGAAACAATCGAGTTAGGGCTGTCGCCATGAGTGCTACAGACGGTCTAATGAGAGGAATGGAAGTGATTGATACGGGCACTCCTCTAACTGTTCCGGTCGGTGGAGCGACTCTCGGACGAATTTTCAATGTGCTTGGAGAGCCAATTGATAATTTGGGTCCTGTAGATACTCGCACAACATCGCCTATTCATAGATCTGCGCCTGCCTTTATCGATTTAGATACAAAATTATCGATTTTTGAAACCGGAATTAAAGTAGTCGATCTTTTAGCCCCTTATCGCCGTGGAGGAAAAATCGGACTATTCGGAGGAGCTGGGGTGGGGAAGACAGTACTTATTATGGAATTGATTAATAATATTGCCAAAGCTCACGGCGGTGTATCTGTATTT-GGCGGAGTAGGTGAACGTACTCGTGAAGGAAATGATCTTTACAAGGAAATGAAAGACTCTGGAGTCATTAATGAACAAAAGTTTGCAGAATCAAAAGTGGCTTTAGTTTATGGTCAGATGAATGAACCGCCGGGAGCTCGTATGAGAGTTGGTTT-GACTGCGCTAACTATGGCCGAATATTTCCGAGATGTTAATAAACAAGACGTACTTCTCTTTATCGACAATATCTTTCGGTTTGTCCAAGCAGGATCTGAAGTATCCGCCTTGTTGGGTAGAATGCCTTCTGCTGTAGGGTATCAACCTACCCTTAGTACGGAAATGGGTTCTTTACAAGAACGAATTACTTCTACTAAAAAGGGGTCTATAACGTCTATTCAAGCAGTTTATGTACCTGCAGACGATTTGACCGACCCTGCTCCTGCTACCACATTTGCACATTTAGATGCTACTACCGTACTATCAAGAGGATTAGCTGCCAAAGGTATATATCCCGCAGTAGATCCTTTAGATTCAACGTCAACTATGCTACAACCCCGGATCGTTAGTGACGAACATTATCAAACTGCGCAAAGTGTTAAGCAAACTTTACAACGTTACAAAGAACTTCAGGACATTATAACTATCCTTGGGTTGGACGAATTATCCGAAGAGGATCGTTTAACCGTAGCAAGAGCGCGAAAAATTGAGCGTTTCTTATCCCAACCCTTTTTTGTGGCCGAAGTATTCACCGGTTCTACAGGAAAATATGTTGGTCTAGTAGAAACAATTCAAGGCTTTGAATTAATTTTGTGAAACGGTTAATTCCTCGACTGTATGACCAGAATTATTTGATTCATTCTACGAATGATTGTAAACAAAAGCCATGTTGGGGACGCAACAACCATTTTGATTCTGAAATGGTATCAGAAGCATTTTCGGTCATTATGGAAATTCCATTTTCTTTACGATTACTATCTTGGCTAGAAAAGTTCGAAAAGACGGGGAAAGGTAGAGTCAAATCCGAGAATTTACGATCAATT---------------CATTCAATATTTTCTTTTTTAGAGGACAAAATTTCACATTTAAATTATGTATTAGATATACTAATACCTTACCCAATCCATCTAGAAATCTTGGTTCAAGCTCTTCGCTACTGGTTAAAAGATGCTTCGTCTTTGCATTTCGTAAGATTCTTTCTCCACGAGTTTCATAATTTGAATAGTCTTATT---ACGTCAAAGAAAGGCGGTCCTTCTTTTTCAGAAAGAAATCAAAGATTCTTCTTCTTCCTATATAATTCTCATGTATGTGAATACGAATCTATCTTTATCTTTCTCCGCAACCAATCTTCTCATTTACGATCAACATCTTCTAGAGCCCTTGTTGAACGAATCTATTTCTATGGAAAAATAGAGCATCTTGGAGAAGTCTTGTCCAGGGCTTTTCAAGCTAATCTATGGATATTCACAGATTCTAACATGCATTATGTTAGGTATCAA-GGAAAATCAATTCTCGCTTCAAAAGGTACGTCT---CTTGTGATGAATAAATGGAAATATTACTTTGTAAATTTATGGCAATCTTATTTTTACCTGTGGTCGCAACCAAAAAGGATCTATCTAAACCAATTATCCAAGCATTCCCTTGACTTTCTAGCTTATTTTTCAAGTGTGCGGCGAAGAACTTCAACGGTACGCACTCAAATGCTAGCAAAGTTCTTTCTAAGCGATAATGTTATTAAGAAGTTTGATACTTTTGTTCCAATTATTTCCCTGATTGTATCATTGGCTAAATACAAATTTTGTAATAGAGCAGGTTATCCGATTAGTAAGTCGGTTTGGGTCGATTTATCAGATTCGGATATTATTGACCGCTTCGGGCGTATATCCAGAAATCTTTCGCATTATCATAGTGGATCCTCAAAAAAAAAGAGTTTGTCTCGAATAAAGTATATACTTCAACTTTCTTGTGCTAGAACTTTAGCTCGTAAACACAAAAGTACTGTAAGGGCTTTTTTGAAACGATTTGGCTCGGAATTATTGGAAGAATTCTTTACGTCGGAAGAACAAGTTCTTTCCTTGACCTTTCCCAGAGCTTCCTCTATTTCGC------------------------------------------------GGTCCTT------------------TATAGTGAAGATATAGC--ATAGATAGTTGTAATCCATTATGTATCA--TTGGGGAAGGAAC-GAGACTATTTTATTGCTACAATACAAGTATGGATTATTGAAACGAATACACCATGTATTT-GGATATTT-CCCTTG-AACTGCGTAATATTATTTATT----------TTCCATG-AATAGTGT-AAGGGAATTTTCCGAAGAGAAAGTGG-----ATTATGGGAGTGTGTGACTTGAGCTATTGATTGGTCTGTGCAGATACGTGCTTTTATCTATCTGCCACATTGTAATTCACAAACCGATGTG----TCTTTGTTCCAACCATCGCGTAATCCCCATACAGAAGATAGGCTGGTTCGCTTGAAGAGAA-TCTTTTCTATGATCAGATCCGAATCATGTTGTACATGAGCAGGCTCCGTAAGATC-----------------------------------------------------TAGTTCACTTAACTGAAAACTA---------AATAGTATGAAAATGCACTCATTTCCTCGGCATTGACACGAGCTATGAGACTATCGGAG-----TGAAAGAAAGGGTCTAAAGAAGAAGAAAGGCTGGG-CTAGATTAGTAACAAGTAAATCCTT----TGTGTGTGTTTGTAATGAGTAAATGGGCTCTCAA-TATTTTGGGGCTAACCACCGAGCC-----TAAGGTTTGAGACGACCCAGAAAGCAC---------------------------------------TTGAT--CATAT---CAC-----GATTGACTTTGTAAGCCTACTTGGGTATTGAGTATTT----------CCTTGTAAGAA-CCGAATTC-TTT-TGG-GGATAG-TTGC---------AAAAAGAA------TCCAGTC-------AATTGTTC-TTAC-------------GTAA-AACCATTCATA--------TCTCGTAT----ATGTATGTGTC------TAGATACCCTATCGATTTTA---------------------------------------GATGGATTCGTT-TGGTTCTTTT-GATTCTTGCTCGAGCCGGATGATGAAAAATTCTCATGTCCGGTTCCTT-CGGGGGATGGATTTCGAAT-GGGGCCGCAGTAGCTGCCGAATCGTCTACTGGTACATGGACAACTGTGTGGACCGATGGGCTTACGAGCCTTGATCGTTACAAAGGGAGATGCTATCACATTGAGCCCGTTGCCGGAGAAGAAAATCAATATATTGCTTATGTAGCTTACCCATTAGACCTTTTTGAAGAAGGTTCTGTTACTAACATGTTTACTTCCATTGTGGGTAATGTATTTGGATTTAAAGCACTGCGTGCTCTACGTCTAGAAGATTTGCGAATCCCACCTGCGTATATTAAAACATTCCAAGGCCCGCCTCACGGCATCCAAGTTGAGAGAGATAAATTGAACAAGTATGGTCGTCCCCTGTTGGGATGTACTATTAAACCAAAATTAGGGTTATCCGCTAAAAACTACGGCAGAGCAGTTTATGAATGTCTTCGGGGTGGACTTGATTTTACTAAAGATGATGAGAACGTCAACTCCCAACCCTTTATGCGGTGGAGAGATCGTTTCTTATTTTGTGCCGAAGCACTTTATAAAGCACAGGCTGAAACAGGTGAAATCAAAGGGCATTACTTGAATGCTACTGCAGGTACATCCGAAGAAATGATTAAAAGGGCTGTATTTGCCAGAGAGTTGGGAGTTCCTATCGTAATGCATGACTACATAACCGGGGGATTCACTGCAAATACTAGCTTGGCTCATTATTGCCGAGATAATGGTCTACTTCTTCACATCCACCGCGCAATGCATGCAGTTATTGATAGACAGAAGAATCATGGTATACACTTTCGTGTATTAGCTAAAGCCTTACGTATGTCTGGTGGAGATCATATTCACTCCGGGACCGTAGTAGGTAAACTTGAAGGGGAAAGAGAGATCACTTTGGGCTTTGTTGATTTACTGCGCGATGATTTTGTGGAAAAAGATCGAAGTCGCGGTATTTATTTCACTCAAGATTGGGTCTCTCTACCAGGTGTTCTGCCCGTGGCTTCAGGCGGTATTCACGTTTGGCATATGCCTGCTCTGACCGAGATTTTTGGGGATGATTCCGTACTACAGTTCGGGGGCGGAACTTTAGGACATCCTTGGGGAAATGCACCCGGTGCGGTAGCTAATCGAGTAGCTCTAGAAGCATGTGTACAAGCCCGTAATGAGGGACGTGATCTTGCTCGTGAGGGGAATGAAATTATCCGG---------------------------------------------------------------------------------------------------------------------------------------------------------------------------------------------------------------------------------------------------------------------------------------------------------------------------------------------------------------------------------------------------------------------------AATCGACGGATTTTCCTATTACTATAAATTTCATTGTTGCCGATATTGACATGTAGAATGGGACTCTATCTTTATTCTCGTCCGATTAATCAATTCTTCAAAAGATCTCTCAGACTGGGGAGTGAATGATTTGTCTATTCTTTCTTGAATAGAGAATATATTACACAAAAATTCTTCCTGTTTTCATAGAAAAAATAC------------AGATTCGAGGTGTCATTAATCTT-------TTGATATTTCATAGGAT-------------------------------------------------TTCAGTACGCATCCCTT-ACC-----------------------TATATATATT-------------CTATAGGCTTATCCTTCAACTATATATTCTATAGGCTTATCCTTCAACCTTTCGGAAGTTTAGATAAAACTTTCGGAAGTTTAGATAAAAGGATTTCTCTATCAACGCAACACAATCAACTCCATTCGTTAGAACAGCTTCCATTGAGTCTCTGCACCTATCC-TTTTTGATTTTCGCTTTCTGAA-CCTTT-TGTTAT----TGGCAGAAAAC-CGGATTTGG-CT-CAGGAT-TGCCC
	Campanula_peregrina        AGATACTCTTGGGCAACCAATTAATGTGACTTGTGAAGTACAGCAATTATTAGGAAACAATCGAGTTAGGGCTGTAGCCATGAGTGCTACAGACGGTCTAATGAGAGGAATGGAAGTGATTGATACGGGCACTCCTCTAAGTGTTCCGGTTGGAGGAGCGACTCTCGGACGAATTTTCAATGTACTTGGAGAGCCAATTGATAATTTGGGTCCTGTAGATACTCGCACAACATCGCCTATTCATAGATCTGCGCCTGCCTTTATCGATTTAGATACAAAATTATCTATTTTTGAAACCGGAATTAAAGTAGTCGATCTTTTAGCCCCTTATCGCCGTGGAGGAAAAATAGGACTATTCGGAGGAGCTGGGGTGGGGAAGACAGTACTTATTATGGAATTGATTAATAATATTGCCAAAGCTCACGGCGGTGTATCTGTATTT-GGCGGAGTAGGTGAACGTACTCGTGAAGGAAATGATCTTTACAAGGAAATGAAAGACTCTGGAGTAATTAATGAACAAAACTTTGCAGAATCAAAAGTCGCTTTAGTTTATGGTCAGATGAATGAACCCCCGGGAGCTCGTATGAGAGTTGGTTT-GACTGCCCTAACTATGGCCGAATATTTCCGAGATGTTAATAAACAAGACGTACTTCTCTTTATCGACAATATCTTCCGGTTTGTCCAAGCAGGATCTGAAGTATCCGCCTTGTTGGGTAGAATGCCTTCTGCTGTGGGTTATCAACCTACCCTTAGTACTGAAATGGGTTCTTTACAAGAAAGAATTACTTCTACTAAAAAGGGGTCTATAACGTCTATTCAAGCAGTTTATGTACCTGCAGACGATTTGACCGACCCTGCTCCTGCTACCACATTTGCACATTTAGATGCTACTACCGTACTATCAAGAGGATTAGCTGCCAAAGGTATATATCCCGCAGTAGATCCTTTAGATTCAACGTCAACTATGCTACAACCCCGGATCGTTAGTGACGAACATTATCAAACTGCGCAAAGTGTTAAGCAAACGTTACAACGTTACAAAGAACTTCAGGACATTATAACTATCCTTGGATTGGACGAATTATCCGAAGAGGATCGTTTAACCGTAGCAAGAGCGCGAAAAATTGAACGTTTCTTATCACAACCCTTTTTTGTGGCCGAAGTATTCACCGGTTCTACGGGAAAATATGTTGGTCTAGTAGAAACAATTCGAGGCTTTCAATTAATTTTGTGAAACGGTTAATTCCTCGAATGTATGACCAGAATTATTTGATTCATTCTACGAATGATTTTAAACAAAAGCCATTTTTGGGACGCAACAAGAATTTTGATTCTCTGATCATATCAGAGGCATTTTCGGTTATTCTGGAAATTCCATTTTCTATACTTTTTCTATCTTGGCTAGAAAAGTTCGAAAAGAAGGGGAAAGGTAGAGTCAAATCCGATAATTTAAGATCAATT---------------CATTCAATATTTTCTTTTTTAGAGGACAAAATTTCACATTTACATTGTGTCTTAGATATACTAATACCTTACCCAATCCATCTAGAAATCTTGGTTCAAGCTCTTCGCATCTGGCTAAAAGATGCTTCGTCTTTGCATTTCGTAAGATTCTTTCTCCACGAGTTTCAGAATTGGAATAGTCTTATT---ACGTCAAAGAAAGTCGGTCCTTCTTTTTCAGAAAGAAATCAAAGATTCTTCTTCTTCCTATATAATTCTCATCTATGTGAATACGAATCCATCTTTGTTTTTCTCCGCAACCAATCTTCTCTATTACGATCAACATCTTCTAGAGCCCTTCTTGAACGAATCTATTTCTATGGAAAAATAGAGCATTTTGGAGAAGGCTTATCCAGGGCTTTTCAAGCCAATCTATGGGTATGCACGGATTCTTTCATGCATTATGTTAGGTATCAA-GGAAAAGCAATTATCGCATCAAAAGGTACGTCT---CTTGTGATGAATAAATGGAAATATTACTTTGTAAATTTATGGCAATCTTATTTTTACCTGTGGTCGCAACCAAGAAGGATCCATATAAACCAATTATCCAATCATTCCCTTTACTTTCTAGCTTATTTTTCAAGTGTGCGGCGAAGGACTTCAACGGTACGCAATCAAATGCTAGAAAAGTCATTTCTAAGCGATAATACGATTAAGAAGTTTGATACTTTTGTTCCAATTATTCCCCTGATTGGATCATTGGCTAACTCCAAATTTTGTAATAAAGCAGGTCATCCGATTAGTAAGGCGGTTTGGGTCGATTTATCAGATTCTGATATTATTGACCGATTTGCGCGTATATCCAGAAATCTTTCTCATTATCATAGTGGATCCGCAAAAAAAAAGAGTTTGTCTCGAATAAAGTATATACTTCAACTTTCTTGTGCTAGAACTTTAGCTCGTAAACACAAAAGTACTGTAAGGGCTTTTTTGAAAAGATTCGGCTCGGAATTATTGGAAGAATTCTTTACGGCGGAAGAACAAGTTCTTTCCTTAACCTTTCCCAGAGCTTCTTCTATTTCGCTATTTATGTTAATGCACTTCCTAATGATACGTAAACAAGGGA-TTTCTGGTCCTT------------------TATAGTGAAGATATAGC--ATAGATAGTTGTAATCCATTATGTATCA--TTGGGGAAGGAAC-GATAATATTTCATTGCTACAATACAAGTATGGATTATTGAAACTAATACGCTATGTATTT-GGATATTT-CCCTTG-AACTGCGCAATATTATTTATT----------TTCTATG-AATAATGT-GAGGGAATTTTCCGAAGAGAAAATGG-----ATTATGGGAGTGTGTGACTTGAGCTATTGATTGGTCTGTGCAGATACGTGCTTTTATCTATCTGCCACATTGTAATTCCCAAACCAATGTG----TCTTTGTTCCAACCATCGCGTAAGCCCCATACAGAAGATAGGCTGGTTCGCTTGAAGAGAA-TCTTTTCTATGATCAGATCCAAATCATGTCATACATGAGCAGGCTCCGTAAGATC-----------------------------------------------------TAGTTCACTTAACTGAAAATTA---------AATAGTATGAAAATGCGCTCATTTCCTCTGCATTGACACGAGCTATGAGACTATCGGAG-----TGAAAGAAAGGGTCTAAAGAAGAAAAAAGGCTGGG-CTATATTAGTAACAAGTAAATCCTTTG--TGTGTGTGTTTGTAATTTGTAAATGGTCTCTCAC-TATTTTGGGGCTAACCACCGATCG-----TAAGGTTTGAGACGACCCAGAAAGCAC---------------------------------------TTGAT--CATAT---CACGTCATGATTAACTTTGTAAGCCTACTTGGGTATTGAGTATTT----------ACTTGTCAGAA-CCCAATTC-TTT-TGA-GGATAG-TTTC---------AAAAAGAA------TGCAGTCA-------ATTGTTC-TTAC-------------GTAA-AACTATTCATA--------TCTGGTAT----ATGTATGTGTC------TAGATACCTTATCGATTTTA---------------------------------------GATGGATTCGTT-TGGTTCTTTT-GATTCTTGCTCGAGCCGGATGATGAAAAATTATCATGTCCGGTTCCTT-CGGGGGATGGATTTTACATAGGGGCCGCAGTAGCTGCCGAATCGTCTACTGGTACATGGACAACTGTGTGGACTGATGGGCTTACGAGCCTTGATCGTTACAAAGGGAGATGTTATCACATCGAGCCCGTTGCCGGAGAAGAAAATCAATATATTGCTTATGTAGCTTACCCATTAGACCTTTTTGAAGAAGGTTCTGTTACTAACATGTTTACTTCCATTGTGGGTAATGTATTTGGATTTAAAGCACTGCGTGCTCTACGTCTAGAAGATTTGCGAATCCCACCAGCGTATATTAAAACATTCCAAGGCCCGCCTCACGGCATCCAAGTTGAGAGAGATAAATTGAACAAGTATGGTCGTCCCCTGTTGGGATGTACTATTAAACCAAAATTAGGGTTATCCGCTAAAAACTACGGCAGAGCAGTTTATGAATGTCTTCGTGGTGGACTTGATTTTACTAAAGATGATGAGAACGTCAACTCTCAACCATTTATGCGGTGGAGAGATCGTTTCTTATTTTGTGCCGAAGCCCTTTTTAAAGCACAGGCTGAAACAGGTGAAATCAAAGGACATTACTTGAATGCTACTGGGGGTACATTCGAAGAAATGATAAAAAGGGTGGTATTGGCCAAAGAGTTGGGAGTTCCTATCGTAATGCATGACTACATAACAGGGGGATTCACTGCAAATACTAGCTTGGCTCATTATTGCCGAGATAATGGTCTACTTCTGCACATCCACCGCGCAATGCATGCAGTTATTGATAGACAGAAGAATCATGGTATACACTTTCGTGTATTAGCTAAAGCCTTACGTATGTCTGGTGGAGATCATATTCACTCCGGGACTGTAGTAGGTAAACTTGAAGGGGAAAGAGAGATCACTTTGGGCTTTGTTGATTTACTGCGCGATGATTTTGTTGAAAAAGATCGAAGTCGCGGTATTTATTTCACTCAAGATTGGGTCTCTCTACCAGGTGTTCTGCCCGTGGCTTCAGGCGGTATTCACGTTTGGCATATGCCTGCTCTGACCGAGATCTTTGGGGATGATTCCGTACTACAGTTCGGGGGAGGAACTTTAGGACATCCTTGGGGAAATGCACCCGGTGCGGTAGCTAATCGAGTGGCTCTAGAAGCATGTGTAAAAGCCCGTAATGAGGGACGTGATCTTGCTCGTGAGGGTAATGAAATTATCCGG----------------------------------------------------------------------------------------------------------------------------------------------------------------------------------------------------------------------------------------------------------------------------------------------------------------------------------------------------------------------------------------------------------------------------------------------------------------------------------------------------------------------------------------------------------------------------------------------------------------------------------------------------------------------------------------------------------------------------------------------------------------------------------------------------------------------------------------------------------------------------------------------------------------------------------------------------------------------------------------------------------------------------------------------------------------
	Campanula_persicifolia     AGATACTCTTGGGCAACCAATTAATGTGACTTGTGAAGTACAGCAATTATTAGGAAACAATCGAGTTAGGACTGTAGCCATGAGTGCTACAGACGGTCTAATGAGAGGAATGGAAGTGATTGATACGGGCACTCCTCTAAGTGTTCCGGTCGGTGGAGCGACTCTCGGACGAATTTTCAATGTGCTTGGAGAGCCAATTGATAATTTGGGTCCTGTAGATACTCGCACAACATGGCCTATTCATCGATCTGCGCCTGCCTTTATCGATTTAGATACAAAATTATCTATTTTTGAAACCGGAATTAAAGTAGTCGATCTTTTAGCCCCTTATCGGCGTGGAGGAAAAATCGGACTATTCGGAGGAGCTGGGGTGGGGAAGACAGTACTTATTATGGAATTGATTAATAATATTGCCAAAGCTCACGGCGGTGTATCTGTATTT-GGCGGAGTAGGTGAACGTACTCGTGAAGGAAATGATCTTTACAAGGAAATGAAAGACTCTGGAGTCATTAATGAACAAAAGTTTGCAGAATCAAAAGTGGCTTTAGTTTATGGTCAGATGAATGAACCGCCGGGAGCTCGTATGAGAGTTGGTTT-GACTGCCTTAACTATGGCCGAATATTTCCGAGATGTTAATAAACAAAACGTACTTCTCTTTATCGACAATATCTTCCGATTTGTCCAAGCAGGATCTGAAGTATCGGCCTTGTTGGGTAGAATGCCTTCTGCTGTGGGTTATCAACCTACCCTTAGTACTGAAATGGGTTCTTTACAAGAACGAATTACTTCTACTAAAAACGGGTCTATAACGTCTATTCAAGCAGTTTATGTACCTGCAGACGATTTGACCGACCCTGCTCCTGCTACCACATTTGCACATTTAGATGCTACTACTGTACTATCAAGAGGATTAGCTGCCAAAGGTATCTATCCCGCAGTAGATCCTTTAGATTCAACGTCAACTATGTTACAACCCCGGATCGTTAGTGACGAACATTATCAAACTGCACAAAGTGTTAAGCAAACCTTACAACGTTACAAAGAACTTCAGGACATTATAACTATCCTTGGATTGGACGAATTATCGGAAGAGGATCGTTTAACCGTAGCAAGAGCGCGAAAAATTGAGCGTTTCTTATCACAACCCTTTTTTGTGGCCGAAGTATTCACCGGCTCGACGGGAAAATATGTTGATCTAGTAGAAACAATTCGCGGCTTTCAATTAATTTTGTGAAACGGTTAATTCCTCGAATGTATGACCAGAATTATTTGATTCATTTGACGAATGATTGTAAACAAAAGCCATTTTTGGGACGCACCAATCATTTTGAGTCTCAAATGATATCAGAAGCATTTTCGGTCATTATGGAAATTCCATTTTCTCTACGATTACTATCTTGGCTAGAAAAGTTCGAAAAGAAGGGTGAAGGTAGAGTTAAATCCGATAATTTACGATCAATT---------------CATTCAATATTTTCTTTTTTAGAGGATCAAATTTCACATTTACATTATGTATTAGATATACTAATACCTTACCCAATCCATCTTGAAATATTGGTTCAAGCTCTTCGCTACTGGCTAAAAGATGCTTCGGCTTTGCATTTCGTAAGATTCTTTCTGCACGAGTTTCATAATTTGAATAGTCTTATT---ACGTCAAAGAAAGTCGGTCCTTC---TTCAGAAATAAATCAAAGATTTTTCTTCTTCCTATATAATTTTCATGTATGTGAATATGAATCCATCTTTGTCTTTCTCCGCAACCAATCTTCTCATTTACGATCAACATCTTTTAGAGCCCTTGTTGAACGAATCTATTTCTATGGAAAAATAGAGCATCTTGGAGAAGTCTTGTCCAGGGCTTCTCAAGCCAATCCATGGATATTCACAGATTCTAACATGCATTATGTTAGGTATCAA-GGAAAATCAATTCTCGCTTCAAAAGGTACGTCT---CTTGTGATGAATAAATGGCAATATTACTTTGTAAATTTATGGCAAGCTTATTTTTACCTGTGGTCTCAACCAAGAAAGATCCGTATCAACCAATTAGCCAATCATTCCCTTGACTTTCTAGCTTATTTTTCAAGTGTGCGACGAAGGACTTCAACGGTGCGCAATCAAATGTTAGCAAAGTTATTTCTAAGCGAGAATGCTCTTCAAAAGTTTGATACTTTTGTTCCAATTATTCCAATGATTGGATCATTGGCTAAATCCAAATTTTGTAATAAAGCAGGTTATCCGAGTAGTAAGGCGGTTTGGGTCGATTTATCAGATTCGGATATTATTGACCGATTTGGGCGTATATCCAGAAATCTTTCTCATTATTATAGTGGATGCTCCAAAAAAAAGAGTTTATCTCGAATAAAGTATATACTTAAACTTTCTTGTGCTAGAACTTTAGCTCGTAAACACAAAAGTACTGTAAGGGCTTTTTTGAAAAGATTCGGATCGGAATTATTGGAAGAATTTTTTACGGCGGAAGAAGAAGTTTTTTCCTTGACCTTTCCCAGAGCTTCTTCTATTTCGCTCTTTATGTTAATGCACTTCCCAATGATACGGAAACAAGGGA-TTTCTGGTCCTT------------------TATAGTGAAG-----------AGATAGTTGGAATCCATTATGTATCG--TTGGGGAAGGAAC-GAAAATATTTCATTGCTACAATACAAGTATGGATTTTTGAAACTAATACGCCATGTATTT-GGATATTT-CCCTTG-AACTGCGGAATATTTTTTATT----------TTCTATG-AATAGTGT-AAGGGAATTTTCCGAAGAGAAAATAG-----ATTATGGGAGTGTGTGACTTGAGCTATTGATTGGTCTGTGCAGATACGTGCTTTTATCTATCTGCCACATTGTAATTCACAAACCAATGTG----TCTTTGTTCCAACCATCGCGTAAGCCCCAGACAGAAGATAGGCTGGTTCGCTTAAAGAGAA-TCTTTTCTATGATCAGATCCGAATCATGTCGTACATGAGCAGGCTCCGTAAGATC-----------------------------------------------------TGGTTCACTTAACTGAAAATGA---------AATAGTATTAAAATGCACTCATTTCCTCTGCATTGACCCGAGCTATGAGACTATCGGAG-----TACAAGAAAGGGTCTAAAGAAGAAGAAAGGCTGGG-CTATATTAGTAACAAGTAAATCCTTTG--TGTGTGTGTTTGTAATTAGTAAATGGTCTCTCAA-TATTTTTGGGCTAACCACCGATCG-----TAAGGTTTCAGACGACCCAGAAAGCAC---------------------------------------TTGAT--CATCT---TAC-----GATTGACTTTGTAAGCCTACTTGGGTAGTGAGTATTT----------ATTGGTAAGAA-CCGAATTC-TTT-TTG-GGATAG-TTTC---------AAAAAGAA------TCTAGTCA-------ATGGTTT-TTAC-------------GTAA-AATCATTCATA--------TCTCGTAT----ATGTATGTGTC------TAGATGCCTTATCAATTTTA---------------------------------------GATGGATTCGTT-TGGTTCTTTT-GATTCTTGCTCGAGCCGGATGATGAAAAATTATCATGTCCGGTTCCTT-CGGGGGATGGATTTCTAATAGGGGCCGCAGTAGCTGCCGAATCGTCTACTGGGACATGGACAACTGTGTGGACCGATGGGCTTACGAGCCTTGATCGTTACAAAGGGAGATGCTATCACATCGAGCCCGTTGCCGGCGAAGAAACTCAATTTATTGCGTATGTAGCTTACCCATTAGACCTTTTTGAAGAAGGTTCTGTTACTAACATGTTTACTTCCATTGTTGGTAATGTATTTGGATTTAAAGCACTACGTGCTCTACGTCTAGAAGATTTGCGAATCCCACCTGCGTATATTAAAACATTTCAAGGCCCGCCTCACGGCATCCAAGTTGAGAGAGATAAATTGAACAAGTATGGTCGTCCCCTGTTGGGATGTACTATTAAACCAAAATTAGGGTTATCCGCTAAAAACTATGGCAGANCAGGTTATGAATGTCTTCGTGGTGGACTTGATTTTACTAAAGATGATGAGAACGTCAACTCCCAACCCTTTATGCGATGGAGAGATCGTTTCTTATTTTGTGCCGAAGCAATTTATAAAGCACAGGCTGAAACAGGGGAAATCAAAGGACATTACTTGAATGCTACTGCGGGTACATCCGAAGAAATGATGAAAAGGGCTGTATTTGCCAGAGAGTTGGGAGTTCCTATCGTAATGCATGACTACATAACAGGGGGATTCACTGCAAATACTAGCTTGGCTCATTATTGMCSAGATAWWKGTCTACTTCTTCACATCCACCGCGCAATGCATGCAGTTATTGATAGACAGAAGAATCATGGTATACACTTTCGTGTATTAGCTAANGCCTTACGTATGTCTGGTGGAGATCATATTCACTCCGGAACCGTAGTAGGTAAACTTGAAGGGGAAAGAGAGATCACTTTGGGCTTTGTTGATTTACTACGCGATGATTTTGTTGAAAAAGATCGCAGTCGCGGTATTTATTTCACTCAAGATTGGGTCTCTCTACCAGGTGTTCTGCCCGTGGCTTCAGGCGGTATTCACGTTTGGCATATGCCTGCTCTGACCGAGATTTTTGGCGATGATTCCGTACTACAGTTCGGGGGAGGAACTTTAGGACATCCTTGGGGAAATGCACCCGGTGCGGTAGCTAATCGAGTCGCTCTAGAAGCATGTGTACAAGCCCGTAATGAGGGACGTGATCTTGCTCGTGAGGGTAATGAAATTATCCGG----------------------------------------------------------------------------------------------------------------------------------------------------------------------------------------------------------------------------------------------------------------------------------------------------------------------------------------------------------------------------------------------------------------------------------------------------------------------------------------------------------------------------------------------------------------------------------------------------------------------------------------------------------------------------------------------------------------------------------------------------------------------------------------------------------------------------------------------------------------------------------------------------------------------------------------------------------------------------------------------------------------------------------------------------------------
	Campanula_petraea          ---------------------------------------------ATTATTAGGAAACAATCGAGTTAGGGCTGTCGCCATGAGTGCTACAGACGGTCTAATGAGAGGAATGGAAGTGATTGATACGGGCACTCCTCTAAGTGTTCCGGTCGGTGGAGCGACTCTCGGACGAATTTTCAATGTGCTTGGCGAGCCAATTGATAATTTGGGTCCTGTAGATACTCGCACAACATCGCCTATTCATAGATCTGCGCCTGCCTTTATCGATTTAGATACAAAATTATCTATTTTTGAAACCGGAATTAAAGTAGTCGATCTTTTAGCCCCTTATCGCCGTGGAGGAAAAATCGGACTATTCGGAGGAGCTGGGGTGGGGAAGACAGTACTTATTATGGAATTGATTAATAATATTGCCAAAGCTCACGGCGGTGTATCTGTATTT-GGCGGAGTAGGTGAACGTACTCGGGAAGGAAATGATCTTTACAAGGAAATGAAAGACTCTGGAGTCATTAATGAACAAAAGTTTGCAGAATCAAAAGTGGCTTTAGTTTATGGTCAGATGAATGAACCGCCGGGCGCTCGTATGAGAGTTGGTTT-GACTGCGCTAACTATGGCCGAATATTTCCGAGATGTTAATAAACAAGACGTACTTCTCTTTATCGACAATATCTTTCGGTTTGTCCAAGCAGGATCTGAAGTATCCGCCTTGTTGGGTAGAATGCCTTCTGCTGTAGGGTATCAACCTACCCTTAGTACTGAAATGGGTTCTTTACAAGAACGAATTACTTCTACTAAAAAGGGGTCTATAACGTCTATTCAAGCAGTTTATGTACCTGCAGACGATTTGACCGACCCTGCTCCTGCTACCACATTTGCACATTTAGATGCTACTACCGTACTATCAAGAGGATTAGCTGCCAAAGGTATATATCCCGCAGTAGATCCTTTAGATTCAACGTCAACTATGCTACAACCCCGTATCGTTAGTGCCGAACATTATCAAACTGCGCAAAGTGTTAAGCAAACTTTACAACGTTACAAAGAACTTCAGGACATTATAACTATCCTTGGGTTGGACGAATTATCCGAAGAGGATCGTTTAACCGTAGCAAGAGCGCGAAAAATTGAGCGTTTCTTATCCCAACCCTTTTTTGTGGCCGAAGTATTCACCGGTTCTACGGGAAAATATGTT--------------------------------------------------------------------------------------------------------------------------------------------------------------------------------------------------------------------------------------------------------------------------------------------------------------------------------------------------------------------------------------------------------------------------------------------------------------------------AATAGTCTTATT---ACGTCAAAGAAAGGCGGTCCTTCTTTTTCAGAAAGAAATCAAAGATTCTTCTTCTTCCTATATAATTCTCATGTATGTGAATACGAATCCATCTTTATCTTTCTCCGCAACCAATCTTCTCATTTACGATCAACATCTTCTAGAGCCCTTGTTGAACGAATCTATTTCTATGGAAAAATAGAGCATCTTGGAGAAGTCTTGTCCAGGGCTTTTCAAGCTAATCTATGGATATTCACAGATTCTAACATGCATTATGTTAGGTATCAA-GGAAAATCAATTCTCGCTTCAAATGGTACGTCT---CTTGTGATGAATAAATGGAAATATTACTTTGTAAATTTATGGCAATCTTATTTTTACCTGTGGTCTCAACCAAACAGGATCTATCTAAACCAATTATCCAAGCATTCCCTTGACTTTCTAGCTTATTTTTCAAGTGTGCGCCGAAGAACTTCAACGGTACGCAATCAAATGCTAGCAAAGTTCTTTCTAAGCGATAATGTTATTAAGAAGTTTGATACTTTTGTTCCAATTATTTCCCTGATTGTATCATTGGCTAAATACAAATTTTGTAATAGAGCAGGTTATCCGATTAGTAAGTCGGTTTGGGTCGATTTATCAGATTCAGATATTATTGACCGATTCGGGCGTATATCCAGAAATCTTTCTCATTATCATAGTGGATCCTCAAAAAAAAAGAGTTTGTCTCGAATAAAGTATATACTTCAACTTTCTTGTGCTAGAACTTTAGCTCGTAAACACAAAAGTACTGTAAGGGCTTTTTTGAAACGATTTGGCTCGGAATTATTGGAAGAATTCTTTACGTCGGAAGAACAAGTTCTTTCCTTGACCTTTCCCAGAGCTTCTTCTATTTTGC------------------------------------------------GGTCCTTTATAGTGAAGATATAGCATATAGTGAAGATATAGC--ATAGATAGTTGTAATCCATTATGTATCA--TTGGGGAAGGAAC-GAGACTATTTTATTGCTACAATACAAGTATGGATTATTGAAACGAATACACCATGTATTT-GGATATTT-CCCTTG-AACTGCGTAATATTATTTATT----------TTCCATG-AATAGTGT-AAGGGAATTTTCCGAAGAGAAAGTGG-----ATTATGGGAGTGTGTGACTTGAGCTATTGATTGGTCTGTGCAGATACGTGCTTTTATCTATCTGCCACATTGTAATTCACAAACCAATGTG----TCTTTGTTCCAACCATCGCGTAAGCCCCATACAGAAGATAGGCTGGTTCGCTTGAAGAGAA-TCTTTTCTATGATCAGATCCGAATCATGTTGTACATGAGCAGGCTCCGTAAGATC-----------------------------------------------------TAGTTCACTTAACTGAAAACTA---------AATAGTATGAAAATGCACTCATTTCCTCGGCATTGACACGAGCTATGAGACTATCGGAG-----TGAAAGAAAGGGTCTAAAGAAGAAGAAAGGCTGGG-CTAGATTAGTAACAAGTAAATCCTT----TGTGTGTGTTTGTAATGAGTAAATGGGCTCTCAA-TATTTTGGGGCTAACCACCGATCC-----TAAGGTTTGAGACGACCCAGAAAGCAC---------------------------------------TTGAT--CATAT---CAC-----GATTGACTTTGTAAGCCTACTTGGGTATTGAGTATTT----------CCTTGTAAGAA-CCGAATTC-TTT-TGG-GGATAG-TTGC---------AAAAAGAA------TCCAGTC-------AATTGTTC-TTAC-------------GTAA-AACCATTCATA--------TCTCGTAT----ATGTATGTGTC------TAGATACCCTATCGATTTTA---------------------------------------GATGGATTCGTT-TGGTTCTTTT-GATTCTTGCTCGAGCCGGATGATGAAAAATTCTCATGTCCGGTTCTTT-CGGGGGATGGATTTCTAAT-GGGGCCGCAGTAGCTGCCGAATCGTCTACTGGTACATGGACAACTGTGTGGACCGATGGGCTTACGAGCCTTGATCGTTACAAAGGGAGATGCTATCACATTGAGCCCGTTGCCGGAGAAGAAAATCAATATATTGCTTATGTAGCTTACCCATTAGACCTTTTTGAAGAAGGTTCTGTTACTAACATGTTTACTTCCATTGTGGGTAATGTATTTGGATTTAAAGCACTGCGTGCTCTACGTCTAGAAGATTTACGAATCCCACCTGCGTATATTAAAACATTCCAAGGCCCGCCTCACGGCATCCAAGTTGAGAGAGATAAATTGAACAAGTATGGTCGTCCCCTGTTGGGATGTACTATTAAGCCAAAATTAGGGTTATCCGCTAAAAACTACGGCAGAGCAGTTTATGAATGTCTTCGGGGTGGACTTGATTTTACTAAAGATGATGAGAACGTCAACTCCCAACCCTTTATGCGGTGGAGAGATCGTTTCTTATTTTGTGCCGAAGCACTTTATAAAGCACAGGCTGAAACAGGTGAAATCAAAGGGCATTACTTGAATGCTACTGCGGGTACATCCGAAGAAATGATTAAAAGGGCTGTATTTGCCAGAGAGTTGGGAGTTCCTATCGTAATGCATGACTACATAACCGGGGGATTCACTGCAAATACTAGCTTGGCTCATTATTGCCGAGATAATGGTCTACTTCTTCACATCCACCGCGCAATGCATGCAGTTATTGATAGACAGAAGAATCATGGTATGCACTTTCGTGTATTAGCTAAAGCCTTACGTATGTCTGGTGGAGATCATATTCACTCCGGGACCGTAGTAGGTAAACTTGAAGGGGAAAGAGAGATCACTTTGGGCTTTGTTGATTTACTGCGCGATGATTTTGTGGAAAAAGATCGAAGTCGCGGTATTTATTTCACTCAAGATTGGGTCTCTCTACCAGGTGTTCTGCCCGTGGCTTCAGGCGGTATTCACGTTTGGCATATGCCTGCTCTGACCGAGATTTTTGGGGATGATTCCGTCCTACAGTTCGGGGGCGGAACTTTAGGGCATCCTTGGGGAAATGCACCGGGTGCGGTAGCTAATCGAGTAGCTCTAGAAGCATGTGTACAAGCCCGTAATGAGGG-------------------------------------------------------------------------------------------------------------------------------------------------------------------------------------------------------------------------------------------------------------------------------------------------------------------------------------------------------------------------------------------------------------------------------------------------CCTCACGATTTTCAAAATCGACGGATTTTCCTATTACTATAAATTTCATTGTTGCCGGTATTGACATGTAGAATGGGACTCTATCTTTATTCTCGTCCGATTAATCAATTCTTCAAAAGATCTCTCAGACTGGGGAGTGAATGATTTGTCTATTCTTTCTTGAATAGAGAATATATTACACAACAATTCTTCCTGTTTTCATAGAAAAA-TAC-----AGATTACAGATTCGAGGTCTCATTAATCTT-------TTGATATTTCATAGGAT-------------------------------------------------TTCAGTACGCATCCCTT-ACC-----------------------TATATATATT-------------CTATCGGCTTATCCTTCAAC-------------------------------------------------CTTTCGGAAGTTTCGATAAAAGGATTTCTCTATCAACGCAACACAATCAACTCCATTCGTTAGAACAGCTTCCATTGAGTCTCTGCACCTATCC-TTTTTGATTTTCGCTTTCTGAA-CCTTT-TGTTAT----TGGCAGAAAAC-CGGATTTGG-CT-CAGGAT-TGCCC
[truncated: 342,124 more chars]
