# Supplementary material for: Phylogeny of Campanuloideae (Campanulaceae) with Emphasis on the Utility of Nuclear Pentatricopeptide Repeat (PPR) Genes
Source: PLoS One. 2014 Apr 9;9(4):e94199. doi: 10.1371/journal.pone.0094199 (PMC3981779; doi:10.1371/journal.pone.0094199)
Supplement: Figure S16 — PPR alignment. (TXT) [file pone.0094199.s016.txt]

#NEXUS
begin data;
	dimensions ntax=116 nchar=1807;
	format datatype=nucleotide missing=? gap=-;
	matrix
	Asyneuma_virgatum	TCCGATGCGATTCAGTGTATTAA-GTTTGTT-AAAATGC--ATAAACTTTGTGTCCCTTTTC---------AATCTTGTGA-CCGAGTTCTTGATCA-GTTGATGAAGTTGAATTCGCCTGCTGTGGTTGCCTGGGATTTCTATTTGGAGATTTTGGGATGTGGGTATCCTCCAAATTTGTATAATTTCAATATTTTGATGAACAAATTTTGTAAAGAGCGTAAAGTTAAGGAAGCCAATAAGGTGTTTGATGAAATGTCATGGTCGGGTTTAAGGCCAACGGTTGTTAGTTATAATACTCTGATTAATGGGTATTGTAGATTGGGAAATATAGAAGAGGGGTTTAGGTTGAAGAAGGTTATGGAGGAGAATAGGCTTGTTCCTGATGCTTTTACTTAT…
	Azorina_vidalii	TCCGATGCGATTCAATGTATTAA-GATGGTT-AGAAAGC--ATAAASTTTGTGTCCCRTTTC---------AATCTTGTGA-CCGAGTTCTTGATCW-GTTGATGAAATTGAATTCRYCWGCTGTRGTTGCCTGGGATTTCTATTTGGAGATTCTGGGATGTGGGTATCCTCCAAAATTGTATAATTTCAACATTTTGATGAACAAATTCTGTAAAGAGCGAAARGTTAARGAATCACAATTGGTGTTTGATGAAATTTCAAGGTCRGGTTTAAGGCCAACAATTGTTAGTTATAATACTTTGATAAATGGGTATTGTAAATGGGGAAATTTGGAYGAGGGATTTAGGTTGAKGAAAGTTATGGAGGAGAGTAGGCTTGTTCCGGATGTTTTTACTTAT…
	Campanula_aizoides	TCCGACGCGATTCAGTGTATTAA-GTTGGCT-AAAAAGC--ATAAAGTTTGTGTCCCATTTC---------AATCTTGTGA-CCGAGTTCTTGATCA-GTTGATGAAATTAAATTCGCCTACTGTGGTTGCCTGGGATTTTTATATGGAGATTTTGGGATGTGGGTATCCTCCAAATCTGTACAATTTCAACATTTTTATGAACAAATTTTGTAAAGAGCTTAAAGTTAAGGAAGCCAATAAGGTGTTTGATGAAATGTCAAGGTCGGGTTTAAGGCCAACAGTTGTTAGTTATAATACTCTGATAAATGGGTATTGTAAATGTGGAAATTTGGATGAGGGGTTTAGGTTGAAGAAGGTTATGGAGGTGAATAGTCTTGTTCCTGATGCTTTTACTTAT…
	Campanula_alliariifolia	TCCGATGCGATTCAATGTATTAA-GATGGTT-AAAAAGC--ATAATCTTTGTGTCCCATTTC---------AATCTTGCGA-TCGAGTTCTTGATCA-GTTGATGAAATTGAATTCACCTTCTGTGGTTGCCTGGAATTTCTATTTGGAGATTTTGGGATGTGGGTATCCTCCAAAGTTGTATAATTTCAACATTTTGATGAACAAATTCTGTAAAGAGCGTAAAATTAAGGAAGCCAAATTGGTGTTTGATGAAATCTCAAGGTCGGGTTTAAGGCCGACGATTGTTAGTTATAATACTTTGATAAATGGATATTGTAAATGGGGAAATTTGGAGGAGGGGTTTAGGTTGAAGAAGGTTATGGAGGAGAGTAGGCTTGTTCCTGATGTTTTTACTTAT…
	Campanula_arvatica	TCCGATGCGATTCAATGTGTAAA-GATGGTT-AAAAARC--ATAAACTTTGTGTACCATTTC---------AATCTTGTGA-CCGAGTTCTTGATCA-GTTGATGAAGTTGAATTCGCCTGCTGTGGTTGCCTGGGATTTTTATATGGAGATTTTGGGTTGTGGGTATCCTCCAAATTTGTATAATTTCAACATTTTGATGAACAAATTTTGTAAAGAGCGTAAAGTTAAGGAAGCCTATAAGGTGTTTGATGAAATGTCAAGGTCGGGTTTAAGGCCGACGGTTGTTAGTTATAATACTCTGATAAATGGGTATTGTAAATGTGGCAATTTGGATGAAGGGTTTAGGTTGAAGAAGGTTATGGAGGAGAATAGGCTTGTTCCRGATGTTTTTACTTAT…
	Campanula_aucheri	TCCGATGCGATTCAATGTATTAA-GATGGTT-AAAAAGC--AT-ATCTTTGTGTCCCATTTC---------AATCTTGCGA-TCGAGTTCTTGATCA-GTTGATGAAATTGAATTCACCTTCTGTGGTTGCCTGGAATTTCTATTTGGAGATTTTGGGATGTGGGTATCCTCCAAAGTTGTATAATTTCAACATTTTGATGAACAAATTCTGTAAAGAGCGTAAAATTAAGGAAGCCAAATTGGTGTTTGATGAAATCTCAAGGTCGGGTTTAAGGCCGACGATTGTTAGTTATAATACTTTGATAAATGGATATTGTAAATGGGGAAATTTGGACGAGGGGTTTAGGTTGAAGAAGGTTATGGAGGAGAGTAGGCTTGTTCCTGATGTTTTTACTTAT…
	Campanula_bellidifolia	TCCGATGCGATTCAATGTRTTAA-GATGGTT-AAAAAGC--ATAATCTTTGTGTCCCATTTC---------AATCTTGCGA-TCGAGTTCTTGATCA-GTTGATGAAATTGAATTCACCTTCTGTGGWTGCCTGGAATTTCTATTTGGAGATTTTGGGATGTGGGTATCCTCCAAAGTTGTATAATTTCAACATTTTGATGAACAAATTCTGTAAAGAGCGTAAAATTAAGGAAGCCAAATTGGTGTTTGATGAAATCTCAAGGTCGGGTTTAAGGCCGACGATTGTTAGTTATAATACTTTGATAAATGGATATTGTAAATGGGGAAATTTGGACGAGGGGTTTAGGTTGAAGAAGGTTATGGAGGAGAGTAGGCTTGTTCCTGATGTTTTTACTTAT…
	Campanula_bertolae	TCCGATGCGATTCAATGTGTAAA-GATGGTT-AAAAAGC--ATAAACTTTGTGTACCATTTC---------AATCTTGTGA-CCGAGTTCTTGATCA-GTTGATGAAGTTGAATTCGCCTGCTGTGGTTGCCTGGGATTTTTATATGGAGATTTTGGGTTGTGGGTATCCTCCAAATTTGTATAATTTCAACATTTTGATGAACAAATTTTGTAAAGAGCGTAAAGTTAAGGAAGCCTATAAGGTGTTTGATGAAATGTCAAGGTCGGGTTTAAGGCCGACGGTTGTTAGTTATAATACTCTGATAAATGGGTATTGTAAATGTGGCAATWTGGATGAAGGGTTTAGGTTGAAGAAGGTTATGGAGGAGAATAGGCTTGTTCCGGATGTTTTTACTTAT…
	Campanula_bertolae_2	TCCGATGCGATTCAATGTGTAAA-GATGGTT-AAAAAGC--ATAAACTTTGTGTACCATTTC---------AATCTTGTGA-CCGAGTTCTTGATCA-GTTGATGAAGTTGAATTCGCCTGCTGTGGTTGCCTGGGATTTTTATATGGAGATTTTGGGTTGTGGGTATCCTCCAAATTTGTATAATTTCAACATTTTGATGAACAAATTTTGTAAAGAGCGTAAAGTTAAGGAAGCCTATAAGGTGTTTGATGAAATGTCAAGGTCGGGTTTAAGGCCGACGGTTGTTAGTTATAATACTCTGATAAATGGGTATTGTAAATGTGGCAATTTGGATGAAGGGTTTAGGTTGAAGAAGGTTATGGAGGAGAATAGGCTTGTTCCGGATGTTTTTACTTAT…
	Campanula_bertolae_3	TCCGATGCGATTCAATGTGTAAA-GATGGTT-AAAAAGC--ATAAACTTTGTGTACCATTTC---------AATCTTGTGA-CCGAGTTCTTGATCA-GTTGATGAAGTTGAATTCGCCTGCTGTGGTTGCCTGGGATTTTTATATGGAGATTTTGGGTTGTGGGTATCCTCCAAATTTGTATAATTTCAACATTTTGATGAACAAATTTTGTAAAGAGCGTAAAGTTAAGGAAGCCTATAAGGTGTTTGATGAAATGTCAAGGTCGGGTTTAAGGCCGACGGTTGTTAGTTATAATACTCTGATAAATGGGTATTGTAAATGTGGCAATTTGGATGAAGGGTTTAGGTTGAAGAAGGTTATGGAGGAGAATAGGCTTGTTCCGGATGTTTTTACTTAT…
	Campanula_bononiensis	TCCGATGCGATTCAATGTATTAA-GATGGTT-AAAAAGC--ATAATCTTTGTGTCCCATTTC---------AATCTTGCGA-TCGAGTTCTTGATCA-GTTGATGGAATTGAATTCGCCTTCTGTGGTTGCCTGGAATTTCTATTTGGAGATTTTGGGATGTGGGTATCCTCCAAAGTTGTATAGTTTCAACATTTTGATGAACAAATTCTGTAAAGAGCGTAAAATTAAGGAAGCCAAATTGGTGTTTGATGAAATCTCAAGGTCGGGTTTAAGGCCGACGATTGTTAGTTATAATACTTTGATAAATGGATATTGTAAATGGGGAAATTTGGACGAGGGGTTTAGGTTGAAGAAGGTTATGGAGGAGAGTAGGCTTGTTCCTGATGTTTTTACTTAT…
	Campanula_bononiensis_2	TCCGATGCGATTCAATGTATTAA-GATGGTT-AAAAAGC--ATAATCTTTGTGTCCCATTTC---------AATCTTGCGA-TCGAGTTCTTGATCA-GTTGATGAAATTGAATTCACCTTCTGTGGTTGCCTGGAATTTCTATTTGGAGATTTTGGGATGTGGGTATCCTCCAAAGTTGTATAATTTCAACATTTTGATGAACAAATTCTGTAAAGAGCGTAAAATTAAGGAAGCCAAATTGGTGTTTGATGAAATCTCAAGGTCGGGTTTAAGGCCGACGATTGTTAGTTATAATACTTTGATAAATGGATATTGTAAATGGGGAAATTTGGACGAGGGGTTTAGGTTGAAGAAGGTTATGGAGGAGAGTAGGCTTGTTCCTGATGTTTTTACTTAT…
	Campanula_bononiensis_3	TCCGATGCGATACAATGTATTAA-GATGGTT-AAAAAGC--ATAATCTTTGTGTCCCATTTC---------AATCTTGYGA-TCGAGTTCTTGATCA-GTTGATGAAATTGAATTCRCCTTCTGTGGTTGCCTGGAATTTCTATTTGGAGATTTTGGGATGTGGGTATCCTCCAAAGTTGTATAATTTCAACATTTTGATGAACAAATTCTGTAAAGAGCGTAAAATTAAGGAAGCCAAATTGGTGTTTGATGAAATCTCAAGGTCGGGTTTAAGGCCGACGATTGTTAGTTATAATACTTTGATAAATGGATATTGTAAATGGGGAAATTTGGACGAGGGGTTTAGGTTGAAGAAGGTTATGGAGGAGAGTAGGCTTGTTCCTGATGTTTTTACTTAT…
	Campanula_brixiensis	TCCGATGCGATTCAATGTGTAAA-GATGGTT-AAAAAGC--ATAAACTTTGTGTACCATTTC---------AATCTTGTGA-CCGAGTTCTTGATCA-GTTGATGAAGTTGAATTCGCCTGCTGTGGTTGCCTGGGAATTTTATATGGAGATTTTGGGTTKTGGGTATCCTCCAAATTTRTATAATTTCAACATTTTGATGAATAAATTTTGTAAAGAGCGTAAAGTTAAGGAAGCCTATAAGGTGTTTGATGAAATGTCNAGGTCGGGTTTAAGGCCGACGGTTGTTAGTTATAATACTCTGATAAATGGGTATTGTAAATGTGGCAATKTRGATGARGGGTTTAGGTTGAAGAAGGTTATGGAGGAGAATAGGCTTGTTCCGGATGTTTTTACTTAT…
	Campanula_brixiensis_2	TCCGATGCGATTCAATGTGTAAA-GATGGTT-AAAAAGC--ATAAACTTTGTGTACCATTTC---------AATCTTGTGA-CCGAGTTCTTGATCA-GTTGATGAAGTTGAATTCGCCTGCTGTGGTTGCCTGGGATTTTTATATGGAGATTTTGGGTTGTGGGTATCCTCCAAATTTGTATAATTTCAACATTTTGATGAAYAAATTTTGTAAAGAGCGTAAAGTTAAGGAAGCCTATAAGGTGTTTGATGAAATGTCAAGGTCGGGTTTAAGGCCGACGGTTGTTAGTTATAATACTCTGATAAATGGGTATTGTAAATGTGGCAATKTRGATGARGGGTTTAGGTTGAAGAAGGTTATGGAGGAGAATAGGCTTGTTCCGGATGTTTTTACTTAT…
	Campanula_brixiensis_3	TCCGATGCGATTCAATGTGTAAA-RATGGTT-AAAAAGC--ATAAACTTTGTGTACCATTTC---------AATCTTGTGA-CCGAGTTCTTGATCA-GTTGATGAAGTTGAATTCGCCTGCTGTGGTTGCCTGGGAWTTTTATATGGAGATTTTGGGTTKTGGGTATCCTCCAAATTTRTATAATTTCAACATTTTGATGAATAAATTTTGTAAAGAGCGTAAAGTTAAGGAAGCCTATAAGGTGTTTGATGAAATGTCMAGGTYGGGTTTAAGGCCGACGGTTGTTAGTTATAATACTCTGATAAATGGGTATTGTAAATGTGGCAATGTRGATGAGGGGTTTAGGTTGAAGAAGGTTATGGAGGAGAATAGGCTTGTTCCGGATGTTTTTACTTAT…
	Campanula_brixiensis_4	TCCGATGCGATTCAATGTGTAAA-GATGGTT-AAAAAGC--ATAAACTTTGTGTACCATTTC---------AATCTTGTGA-CCGAGTTCTTGATCA-GTTGATGAAGTTGAATTCGCCTGCTGTGGTTGCCTGGGAATTTTATATGGAGATTTTGGGTTKTGGGTATCCTCCAAATTTRTATAATTTCAACATTTTGATGAAYAAATTTTGTAAAGAGCGTAAAGTTAAGGAAGCCTATAAGGTGTTTGATGAAATGTCTAGGTCGGGTTTAAGGCCGACGGTTGTTAGTTATAATACTCTGATAAATGGGTATTGTAAATGTGGCAATKTRGATGARGGGTTTAGGTTGAAGAAGGTTATGGAGGAGAATAGGCTTGTTCCGGATGTTTTTACTTAT…
	Campanula_brixiensis_5	TCCGATGCGATTCAATGTGTAAA-GATGGTT-AAAAAGC--ATAAACTTTGTGTACCATTTC---------AATCTTGTGA-CCGAGTTCTTGATCA-GTTGATGAAGTTGAATTCGCCTGCTGTGGTTGCCTGGGATTTTTATATGGAGATTTTGGGTTGTGGGTATCCTCCAAATTTGTATAATTTCAACATTTTGATGAAYAAATTTTGTAAAGAGCGTAAAGTTAAGGAAGCCTATAAGGTGTTTGATGAAATGTCAAGGTCGGGTTTAAGGCCGACGGTTGTTAGTTATAATACTCTGATAAATGGGTATTGTAAATGTGGCAATTTGGATGAAGGGTTTAGGTTGAAGAAGGTTATGGAGGAGAATAGGCTTGTTCCGGATGTTTTTACTTAT…
	Campanula_carpatha	TCCGATGCGATTCAATGTATTAA-GCTGGTT-AAAAAGC--ATAATCTTTGTGTCCCATTTC---------AATCTTGTGA-TCGAGTTCTTGATCA-GTTGATGAAATTGAATTCGCCAGCTATGGTTGCATGGGATTTCTATTTGGAGATTTTGGGATGTGGGTATCCTCCAAAGTTGTACAATTTCAACATTTTGATGAACAAATTCTGTAAAGAGCGGAAAGTTAAGGAAGCCAAATTGGTGTTTGATGAAATCTCAAGGTCGGGTTTAAGGCCGGTGATTGTTAGTTATAATACTTTGATAAATGGGTATTGTAAATGGGGAAATTTGGACGAGGGGTTTAGGTTGAAGAAGGTTATGGAGGAGAGTAGGCTTGTTCCTGATGTTTTTACTTAT…
	Campanula_carpatica	TCCGATGCGATTCAATGTGTAAA-AATGGTT-AAAAAGC--ATAAACTTTGTGTACCATTTC---------AATCTTGTGA-CCGAGTTCTTGATCA-GTTGATGAAGTTGAATTCGCCTGCTGTGGTTGCCTGGGAATTTTATATGGAGATTTTGGGGTGTGGGTATCCTCCAAATTTGTATAATTTCAACATTTTGATGAACAGATTTTGTAAAGAGCGTAAAGTTAAGGAAGCCCATAAGGTGTTTGATGAAATGTCGAGGTCGGGTTTAAGGCCAACGGTTGTTAGTTATAATACTTTGATAAATGTGTATTGTAAATGTGGCAATTTGGATGAGGGGTTTAGGTTGAAGAAGGTTATGGAGGAGAGTAGGCTTGTTCCGGATGTTTTTACTTAT…
	Campanula_cenisia	TCCGATGCGATTCAGTGTATTAA-GTTGGCT-AAAAAGC--ATAAACTTTGTGTCTCGTTTC---------AGTCGTGTGA-CCGAGTTCTTGATCA-GTTGATGAAATTAAATTCGCCTGCTGTGGTTGCCTGGGAATTTTATATGGAGATTTTGGGTTTTGGGTATCCTCCAAATTTGTATAATTTCAACATTTTGATGAATAAATTTTGTAAAGAGCGTAAAGTTAAGGAAGCCCATAAGGTGTTTGATGAAATGTCGAGGTCGGCTTTAAGGCCGACGGTTGTTAGTTATAATACTCTGATAAATGGGTACTGTAAATGTGGCAATTTGGATGAGGGGTTTAGGTTGAAGAAGGTTATGGAGGAGAATAGGCTTGTTCCGGATGTTTTTACTTAT…
	Campanula_cf_carpatha	TCCGATGCGATTCAATGTATTAA-GCTGGTT-AAAAAGC--ATAATCTTTGTGTCCCATTAA---------TATCTTGTGA-TCGAGTTCTTGATCA-GTTGATGAAATTGAATTCTCCTGCTGTAGTTGCCTGGGATTTCTATTTGGAGATTTTGGGATGTGGGTATCCTCCAAAGTTGTATAATTTCAACATTTTGATGAACAAATTCTGTAAAGAGCGGAAAGTTAAGGAAGCCAAATTGGTGTTTGATGAAATCTCAAGGTCGGGTTTAAGGCCGGCGATTGTTAGTTATAATACTTTGATAAATGGGTATTGTAAATGGGGAAATTTGGACGAGGGGTTTAGGTTGAAGAAGGTTATGGAGGAGAGTAGGCTTGTTCCTGATGTATTTACTTAT…
	Campanula_cf_colrpatha	TCCGATGCGATTCAATGTATTAA-GCTGGTT-AAAAAGC--ATAATCTTTGTGTCCCATTAA---------TATCTTGTGA-TCGAGTTCTTGATCA-GTTGATGAAATTGAATTCTCCTGCTGTAGTTGCCTGGGATTTCTATTTGGAGATTTTGGGATGTGGGTATCCTCCAAAGTTGTATAATTTCAACATTTTGATGAACAAATTCTGTAAAGAGCGGAAAGTTAAGGAAGCCAAATTGGTGTTTGATGAAATCTCAAGGTCGGGTTTAAGGCCGGCGATTGTTAGTTATAATACTTTGATAAATGGGTATTGTAAATGGGGAAATTTGGACGAGGGGTTTAGGTTGAAGAAGGTTATGGAGGAGAGTAGGCTTGTTCCTGATGTATTTACTTAT…
	Campanula_cfr_carnica	TCCGATGCGATTCAATGTGTAAA-RATGGTT-AAAAAGC--ATAAACTTTGTGTACCATTTC---------AATCTTGTGA-CCGAGTTCTTGATCA-GTTGATGAAGTTGAATTCGCCTGCTGTGGTTGCCTGGGAATTTTATATGGAGATTTTGGGTTTTGGGTATCCTCCAAATTTATATAATTTCAACATTTTGATGAAYAAATTTTGTAAAGAGCGTAAAGTTAAGGAAGCCTATAAGGTGTTTGATGAAATGTCTAGGTCGGGTTTAAGGCCGACGGTTGTTAGTTATAATACTCTGATAAATGGGTATTGTAAATGTGGCAATGTAGATGAGGGGTTTAGGTTGAAGAAGGTTATGGAGGAGAATAGGCTTGTTCCGGATGTTTTTACTTAT…
	Campanula_cochlearifolia	TCCGATGCGATTCAATGTGTAAA-AATGGTT-AAAAAGC--ATAAACTTTGTGTACCATTTC---------AATCTTGTGA-CCGAGTTCTTGATCA-GTTGATGAAGTTGAATTCGCCTGCTGTGGTTGCCTGGGATTTTTATATGGAGATTTTGGGTTGTGGGTATCCTCCAAATTTGTATAATTTCAACATTTTGATGAATAAATTTTGTAAAGAGCGTAAAGTTAAGGAAGCCCATAAGGTGTTTGATGAAATGTCGAGGTCGGGTTTAAGTCCGACGGTTATTAGTTATAATACTCTGATAAATGGGTATTGTAAATGTGGCAATTTGGATGAGGGGTTTAGGTTGAAGAAGGTTATGGAGGAGAATAGGCTTGTTCCGGATGTTTTTACTTAT…
	Campanula_cretica	TCTGATGCGATTCAGTGCATTAA-GTTGGTT-AAAAAGC--ATAAACTTTGTGTCCCATTTC---------CATCATGTGA-CCGAGTTCTTGATCA-GTTGATGAAGTTGAAATCRCCTGCTGTGGTTGCCTGGGATTTCTATTTGGAGATTTTGGGATGTGGGTATCCTCCAAATTTGTATAATTTCAACATTTTGATGAACAAATTTTGTAAAGAGCGTAAAGTTAAGGAAGCCAGTAAGGTGTTTGATGAAATGTCAAGGTCAGGTTTAAGGCCAACGGTTGTTAGTTATAATACTCTGATTAATGGGTATTGTAAATTGGGCAATTTAGATGAGGGGTTTAGGTTGAAGAAGGTTATGGAGGAGAATAGGCTTGCTCCTGATACTTTTACTTAT…
	Campanula_cretica_2	TCTGATGCGATTCAGTGCATTAA-GTTGGTT-AAAAAGC--ATAAACTTTGTGTCCCATTTC---------CATCATGTGA-CCGAGTTCTTGATCA-GTTGATGAAGTTGAAATCACCTGCTGTGGTTGCCTGGGATTTCTATTTGGAGATTTTGGGATGTGGGTATCCTCCAAATTTGTATAATTTCAACATTTTGATGAACAAATTTTGTAAAGAGCGTAAAGTTAAGGAAGCCAGTAAGGTGTTTGATGAAATGTCAAGGTCAGGTTTAAGGCCAACGGTTGTTAGTTATAATACTCTGATTAATGGGTATTGTAAATTGGGCAATTTAGATGAGGGGTTTAGGTTGAAGAAGGTTATGGAGGAGAATAGGCTTGCTCCTGATACTTTTACTTAT…
	Campanula_creutzburgii	TCTGATGTAATTCAATGTGTTAA-GATGGTT-AAAAAGC--ATAATCATTGTGTCCCGTTTC---------AATGTTTTGA-TCGGGTTCTTGATCA-GTTGATTAAGTTGAATTCGCCTGCTGTTGTTGTCTGGGATTTTTATGTAGAGATTTTGGGATGTGGGTATCCTCCAAAGTTGTGTAATTTCAATATTTTGATGAACAGGTTTTGTAAAGAGTGGAAAGTTAAGGAAGCAAAATTGGTGTTTGATGAAATTTCAAGGTCGGGTTTAAGGCCAACGATTGTTAGTTATAATACTTTGATAAATGGGTATTGTAAATGTGGAAATTTGGATGAGGGGTTTAGGTTGAAAAGGGTTATGGAGGAGAATAGGCTTGTTCCTGATGTATTTACTTAT…
	Campanula_creutzburgii_2	TCTGATGTAATTCAATGTGTTAA-GATGGTT-AAAAAGC--ATAATCAKTGTGTCCCGTTTC---------AATGTTTTGA-TCGGGTTCTTGATCA-GTTGATTAAGTTGAATTCGCCTGCTGTTGTTGTCTGGGATTTTTATGTAGAGATTTTGGGATGTGGGTATCCTCCAAAGTTGTGTAATTTCAATATTTTGATGAACAGGTTTTGTAAAGAGTGGAAAGTTAAGGAAGCAAAATTGGTGTTTGATGAAATTTCAAGGTCGGGTTTAAGGCCAACGATTGTTAGTTATAATACTTTGATAAATGGGTATTGTAAATGTGGAAATTTGGATGAGGGGTTTAGGTTGAAAAGGGTTATGGAGGAGAATAGGCTTGTTCCTGATGTATTTACTTAT…
	Campanula_dichotoma	TCTGATGCGATTCAATGTATTAA-GATGGTT-AGAAAGC--ATAAACTTTGTGTCCCATTTC---------AATCTTGTGA-CCGGGTTCTTGATCA-GTTGATGAAATTGAATTCACCTGCTGCAGTTGCCTGGGATTTCTATTTGGAGATTCTTGGACTTGGATATCCTCCAAAATTGTATAACTTCAACATTTTGATGAACAAATTTTGTAAAGAGCGAAAAGTTAAGGAATCAAAAGTGGTGTTTGATGAAATCTCAAGGTCAGGTTTAAGGCCAACAATCGTTAGTTATAATACTTTGATAAATGGGTATTGTAAATGTGGAAATTTGGATGAGGGATTTAGGTTGATGAAAGTTATGGAGGAGAGTAGGCTTGTTCCGGATGTTTTTACATAT…
	Campanula_drabifolia	TCCGATGTAATTCAATGTGTTAA-GTTGGTT-AAAAAGC--ATAA-CTTTGTGTCCCGTTTC---------AATGTTTTGA-TCGAGTTCTTGATCA-GTTGATGAAGTTGAATTCGCCTGCTGTGGTTGTCTGGGATTTTTATTTGGAGATTTTGGGATGTGGGTATCCTCCAAAGTTGTGTAATTTCAATATTTTGATGAACAAGTTTTGTAAAGAGCGGAAAGTTAAAGATGCAAAGTTGGTGTTTGATGAAATTTCAAGGTCGGGTTTAAGGCCAATGATTGTTAGTTATAATACTTTGATAAATGGGTATTGTAAATGTGGCAATTTGGATGAGGGTTTTAGGTTGAAAAAGGTTATGGAGGAGAATAGGCTTGTTCCTGATGTTTTTACGTAT…
	Campanula_elatines	TCCGATGCGATTCARTGTATTAA-GTTGTCTAAAAAAGC--ATAAACTTTGTGTCCCATTTC---------AATCATGTGA-CCGAGTTCTTGATCA-GTTGATGAAATTGAATTCGCCTGCTGTGGTTGCCTGGGATTTCTATTTGGAGATCTTGGGATGTGGGTATCCTCCAAATTTGTATAATTTCAACATTTTGATGAACAAATTTTGTAAAGAGCGTAAAGTTAAGGAAGCCTATAAGGTGTTTGATGAAATGTCAAGGTCGGGTTTAAGGCCAACGGTTGTTAGTTATAATACTCTGATAAATGGGTATTGTAAATGTGGCAATTTGGATGAGGGGTTTAGGTTGAAGAAGGTTATGGAGGAGAATAGGCTTGTTCCGGATGTTTTTACTTAT…
	Campanula_elatinoides	TCCGATGCGATTCATTGTATTAA-GTTGGCT-AAAAAGC--ATAAACTTTGTGTCTCGTTTC---------AGTCGTGTGA-CCGACTTCTTGATCA-GTTGATGAAATTGAATTCGCCTGCTGTGGTTGCCTGGGATTTTTATATGGAGATTTTGGGWTGTGGGTATCCTCCAAATTTGTATAATTTCAAYATTTTGATGAACAAATTTTGTAAAGAGCGTAAAGTTAAGGAAGCCTATAASGTGTTTGATGAAATGTCAAGGTCGGGTTTAAGGCCGACGGTTGTTAGTTATAATACTCTGATAAATGGGTATTGTAAATGTGGCAATGTGGATGAGGGGTTTAGGTTGAAGAAGGTTATGGAGGAGAATAGGCTTGTTCCGGATGTTTTTACTTAT…
	Campanula_elatinoides_2	TCCGATGCGATTCAATGTGTAAA-AATGGTT-AAAAAGC--ATAAACTTTGTCTACCATTTC---------AATCTTGTGA-CCGAGTTCTTGATCA-GTTGATGAAGTTGAATTCGCCTGCTGTGGTTGCCTGGGATTTTTATATGGAGATTTTGGGTTGTGGGTATCCTCCAAATTTGTATAATTTCAACATTTTGATGAATAAATTTTGTAAAGAGCGTAAAGTTAAGGAAGCCTATAAGGTGTTTGATGAATTATCAAGGTCGGGTTTAAGGCCGACGGTTGTTAGTTATAATACTCTGATAAATGGGTATTGTAAATGTGGCAATTTGGATGAGGGGTTTAGGTTGAAGAAGGTTATGGAGGAGAATAGGCTTGTTCCGGATGTTTTTACTTAT…
	Campanula_elatinoides_3	TCCGATGCGATTCAGTGTATTAA-GTTGGCT-AAAAAGC--ATAAACTTTGTGTCTCGTTTC---------AGTCGTGTGA-CCGASTTCTTGATCA-GTTGATGAAATTGAATTTGCCTGCTGTGGTTGCCTGGGATTTTTATATGGAGATTTTGGGATGTGGGTATACTCCAAATTTGTATAATTTCAAYATTTTGATGAACAAATTTTGTAAAGAGCGTAAAGTTAAGGAAGCCTATAASGTGTTTGATGAAATGTCAAGGTCGGGTTTAAGGCCGACGGTTGTTAGTTATAATACTCTGATAAATGGGTATTGTAAATGTGGCAATKTGGATGAGGGGTTTAGGTTGAAGAAGGTTATGGAGGAGAATAGGCTTGTTCCGGATGTTTTTACTTAT…
	Campanula_elatinoides_4	TCCGATGCGATTCAGTGTATTAA-GTTGGCT-AAAAAGC--ATAAACTTTGTGTCTCGTTTC---------AGTCGTGTGA-CCGAGTTCTTGATCA-GTTGATGAAATTKAATTYGCCTGCTGTGGTTGCCTGGGATTTTTACATGGAGATTTTGGGATGYGGGTATCCTCCAAATTTGTATAATTTCAACATTTTGATGAATAAATTTTGTAAAGAGCTTAAAGTTAAGGAAGCCCATAAGGTGTTTGATGAAATGTCGAGGTCGGGTTTAAGGCCGACGGTTGTTAGTTATAATACTCTGATAAATGGGTATTGTAAAWGTGGCAATTTGGATGAGGGGTTTAGGTTGAAGAAGGTTATGGAGGAGAATAGGCTTGTTCCGGATGTTTTTACTTAT…
	Campanula_erinus_AC107	TCCGATGTAATTCAATGTGTTAA-GTTGGTT-AAAAAGC--ATAAACTTTGTGTCCGGTTTC---------AATGTTTTGA-TCGAGTTTTTGATCA-ATTGATGAAATTAAATTCGCCTGCTGTGGTTGCTTGGGATTTTTATTTGGAGATTTTGGGATGTGGGTTTCCTCCAAAGTTGTGTGATTTCAACATTTTGATGAACAAATTTTGTAAAGAGCGTAAAGTTAAAGATGCTAAATTGGTGTTTGATGAAATTTCAAGGTCAGGTTTAAGGCCGATGATTGTTAGTTATAATACTTTGATAAATGGGTATTGCAAATGGGGCAATTTGGATGAGGGTTTTAGGTTGAAGAAGGTTATGGAGGAGAATAGGCTTGTTCCTGATGTTTTTACGTAT…
	Campanula_excisa	TCCGATGCGATTCAATGTGTAAA-AATGGTT-AAAAAGC--ATAAACTTTGTCTACCATTTC---------AATCTTGTGA-CCGAGTTCTTGATCA-GTTGATGAAGTTGAATTCGCCTGCTGTGGTTGCCTGGGATTTTTATATGGAGATTTTGGGTTGTGGGTATCCTCCAAATTTGTATAATTTCAACATTTTGATGAATAAATTTTGTAAAGAGCGTAAAGTTAAGGAAGCCTATAAGGTGTTTGATGAATTATCAAGGTCGGGTTTAAGGCCGACGGTTGTTAGTTATAATACTCTGATAAATGGGTATTGTAAATGTGGCAATTTGGATGAGGGGTTTAGGTTGAAGAAGGTTATGGAGGAGAATAGGCTTGTTCCGGATGTTTTTACTTAT…
	Campanula_fenestrellata	TCCGATGCGATTCAGTGTATTAA-GTTGTCT-AAAAAGC--ATAAACTTTGTGTCCCATTTC---------AATCATGTGA-CCGAGTTCTTGATCA-GTTGATGAAATTGAATTCGCCTGCTGTGGTTGCCTGGGATTTCTATTTGGAGATCTTGGGATGTGGGTATCCTCCAAATTTGTATAATTTCAACATTTTGAYGAACAAATTTTGTAAAGAGCGTAAAGTTAAGGAAGCCTATAAGGTGTTTGATGAAATGTCAAGGTCGGGTTTAAGGCCAACGGTTGTTAGTTATAATACTCTGATAAATGGGTATTGTAAATGTGGCAATTTGGATGAGGGGTTTAGGTTGAAGAAGGTTATGGAGGAGAATAGGCTTGTTCCGGATGTTTTTACTTAT…
	Campanula_foliosa	TCCGATGCGATTCAATGTATTAA-GCTGGTT-AAAAAGC--ATAATCTTTGTGTCCCATTTC---------AATCTTGCGA-TCGAGTTCTTGATCA-GTTGATGAAATTGAATTCACCTGCTGTAGTTGCCTGGGATTTCTATTTGGGGATTTTGGGATGTGGGTATCCTCCAAAGTTGTATAATTTCAACATTTTGATGAACAAATTTTGTAAAGAGCGTAAAGTTAAGGAAGCGAAATTGGTGTTTGATGAAATCTCAAGGTTGGGTTTAAGGCCGACGATTGTTAGTTATAATACTTTGATAAACGGGTATTGTAAATGGGGAAATTTGGACGAGGGATTTAGGTTGAAGAAGGTTATGGAGGAGAGTAGGCTTGTTCCTGATGTATTTACTTAT…
	Campanula_fragilis_2	----ATGCGATTCAATGTGTAAA-AATGCTT-AAAAAGC--ATAAACTTTGTGTACAATTTC---------AATCTTGTGA-CCGAGTTCTTGATCA-GTTG---------AATTCGCCTGCTGTGGTTGCCTGGGATTTTTATATGGAGATTTTGGGTTGTGGGTATCCTCCAAATTTGTATAATTTCAACATTTTGATGAATAAATTTTGTAAAGAGCGTAAAGTTAAGGAAGCCTATAAGGTGTTTGATGAAATGTCAAGGTCGGGTTTAAGGCCGACGGTTGTTAGTTATAATACTCTGATAAATGGGTATTGTAAATGTGGCAATTTGGATGAGGGGTTTMGGTTGAAGAAGGTTATGGAGGAGAATAGGCTTGTTCCGGATGTTTTTACTTAT…
	Campanula_garganica	TCCGATGCGATTCAGTGTATTAA-GTTGTCT-AAAAAGC--ATAAACTTTGTGTCCCATTTC---------AATCATGTGA-CCGAGTTCTTGATCA-GTTGATGAAATTGAATTCGCCTGCTGTGGTTGCCTGGGATTTCTATTTGGAGATCTTGGGATGTGGTTATCCTCCAAATTTGTATAATTTCAACATTTTGATGAACAAATTTTGTAAAGAGCGTAAAGTTAAGGAAGCCTATAAGGTGTTTGATGAAATGTCAAGGTCGGGTTTAAGGCCAACGGTTGTTAGTTATAATACTCTGATAAATGGGTATTGTAAATGTGGCAATTTGGATGAGGGGTTTAGGTTGAAGAAGGTTATGGAGGAGAATAGGCTTGTTCCGGATGTTTTTACTTAT…
	Campanula_glomerata_CAM209_dir_seq	TCCGATGCGATTCAATGTATTAA-GCTGGTT-AAAAAAC--ATAATCTTTGTGTCCCATTTC---------AATCTTGTGA-TCGAGTTCTTGATCA-GTTGATGAAATTGAATTCATCTGCTGTAGTTGCCTGGGATTTCTATTTGGAGATTTTGGGATGTGGGTATCCTCCAAAGTTGTATAATTTCAACATTTTGATGAACAAATTTTGTAAAGAGCGTAAAGTTAAGGAAGCGAAATTGGTGTTTGATGAAATCTCAAGGTTGGGTTTAAGGCCATCAATTGTTAGTTATAATACTTTGATAAACGGGTATTGTAAATTGGGAAATTTGGACGAGGGGTTTAGGTTGAAGAAGGTTATGGAGGAGAGTAGGCTTGTTCCTGATGTATTTACTTAT…
	Campanula_glomerata_CAM220_dir_seq	-CCGATGCGATTCAATGTATTAA-GCTGGTT-AAAAAGC--ATAATCTTTGTGTCCCATTTC---------AATCTTGCGA-TCGAGTTCTTGATCA-GTTGATGAAATTGAATTCACCTGCTGTAGTTGCCTGGGATTTCTATTTGGAGATTTTGGGATGTGGGTATCCTCCAAAGTTGTATAATTTCAACATTTTGATGAACAAATTTTGTAAAGAGCGTAAAGTTAAAGAAGCACAATTGGTGTTTGATGAAATCTCAAGGTCGGGTTTAAGGCCGACGATTGTTAGTTATAATACTTTGATAAACGGGTATTGTAAATGGGGAAATTTGGACGAGGGATTTAGGTTGAAGAAGGTTATGGAGGAGAGTAGGTTTGTTCCTGATGTATTTACTTAT…
	Campanula_grossheimii	TCCGATGCGATTCAATGTATTAA-GATAGTT-AAAAAGC--ATAAYCTTTGTGTCCCATTTC---------AATCTTGCGA-TCGAGTTCTTGATCA-GTTGATGAAATTGAATTCGCCTGCTATAGTTGCCTGGGATTTCTATTTGGAGATCTTGGGATGTGGGTATCCTCCAAAGTTGTATAATTTCAACATTTTGATGAACAAATTCTGTAAAGAACGTAAAATTAAGGAAGCCAAATTGGTGTTTGATGAAATCTCAAGGTCRGGTTTAAGGCCGACGATTGTTAGTTATAATACTTTGATAAATGGATATTGTAAATGGGGAAATTTGGACGAGGGGTTTAGGTTGAAGAAGGTTATGGAGGAGAGTAGGCTTGGACCTGATGTTTTTACTTAT…
	Campanula_hawkinsiana	TCCGATGCGATTCAGTGTATTAA-GTTGGCT-AAAAGGC--ATAAACTTTGTGTCCCATTTC---------AATCTTGTGA-CCGRGTTCTTGATCA-GTTGATGAAATTGAATTYGTCTGCTGTGGTTGCCTGGGATTTGTATATGGAGATTTTGGGTTGTGGGTATCCTGCAAATTTGTATATTTTTAACATTGTGATGAATAAATTTTGTAAAGAGCGTAAAGTTAAGGAAGCCCATAAAGTTTTTGATGAAATGTCAAGGTGGGGTTTAAGGCCAACGGTTGTTAGTTATAATACTCTGATAAATGGGTATTGTAAATGTGGCAATTTGGATGAGGGGTTTAGGTTGAAGRWGGTTATGGAGGAGRGTAGGCTTGTTCCAGATGTTTTTACTTAT…
	Campanula_herminii	TCCGATGCGATTCAATGTGTAAA-GATGGTT-AAAAAGC--ATAAACTTTGTGTACCATTTC---------AATCTTGTGA-CCGAGTTCTTGATCA-GTTGATGAAGTTGAATTCGCCTGCTGTGGTTGCCTGGGATTTTTATATGGAGATTTTGGGTTGTGGGTATCCTCCAAATTTGTATAATTTCAACATTTTGATGAACAAATTTTGTAAAGAGCGTAAAGTTAAGGAAGCCTATAAGGTGTTTGATGAAATGTCAAGGTCRGGTTTAAGGCCGACGGTTGTTAGTTATAATACTCTGATAAATGGGTATTGTAAATGTGGCAATTTGGATGAAGGGTTTAGGTTGAAGAAGGTTATGGAGGAGAATAGGCTTGTTCCGGATGTTTTTACTTAT…
	Campanula_hierapetrae	TCTGATGCGATTCAATGTATTAA-GCTGGTT-AAAAAGC--ATAATCTTTGTGTCCCATTTC---------AATCTTGCGA-TCGAGTTCTTGATCA-GTTGATGGAATTGAATTCACCTGCTATAGTTGCCTGGGATTTCTATTTGGAGATCTTGGGATGTGGGTATCCTCCAAAGTTGTATAATTTCAACATTTTGATGAACAAATTTTGTAAAGAGCGTAAAGTTAAGGAAGCCAAATTGGTGTTTGATGAAATCTCAAGGTCGGGTTTAAGGCCGGCGATTGTTAGTTATAATACTTTGATAAATGGGTATTGTAAATGGGGAAATTTGGACGAGGGGTTTAGGTTGAAGAAGGTTATGGAGGAGAGTAGGCTTGGACCTGATGTTTTTACTTAT…
	Campanula_hierapetrae_2	TCTGATGCGATTCAATGTATTAA-GCTGGTT-AAAAAGC--ATAATCTTTGTGTCCCATTTC---------AATCTTGCGA-TCGAGTTCTTGATCA-GTTGATGGAATTGAATTCACCTGCTATAGTTGCCTGGGATTTCTATTTGGAGATCTTGGGATGTGGGTATCCTCCAAAGTTGTATAATTTCAACATTTTGATGAACAAATTTTGTAAAGAGCGTAAAGTTAAGGAAGCCAAATTGGTGTTTGATGAAATCTCAAGGTCGGGTTTAAGGCCGGCGATTGTTAGTTATAATACTTTGATAAATGGGTATTGTAAATGGGGAAATTTGGACGAGGGGTTTAGGTTGAAGAAGGTTATGGAGGAGAGTAGGCTTGGACCTGATGTTTTTACTTAT…
	Campanula_jacquinii	TCTGATGCAATTCAATGTATTAA-GTTGGTT-AAGAAGC--ATAATCTTTGTGTCCCATTTC---------AATCATGTGA-TCGAGTTCTTGATCA-GTTGATGAAATTGAATTCGCCTGCTGTAGTTGCCTGGGATTTCTATTTGGAGATTTTGGGATGTGGGTATCCTCCAAATTTGTATAATTTCAACATTTTGATGAACAAATTTTGTAAAGAGCGTAAAGTGAAGGAAGCCAAATTGGTGTTTGATGAAATCTCAAGGTCGGGTTTAAGGCCGACTATTGTTAGTTATAATACTTTGATTAATGGGTATTGTAAGTGGGGAAATTTGGACGAGGGGTTTAGGTTGAAGAAGGTTATGGAGGAGAGTAGGCTTGTTCCTGATGTATTTACTTAT…
	Campanula_laciniata	TCGGATGCGATTCAATGTATTAA-GCTGGTT-AAAAAGC--ATAATCTTTGTGTCCCATTTC---------AATCTTGCGA-TCGAGTTCTTGATCA-GTTGATGAAATTGAATTCGCCAGCTGTGGTTGCCTGGGATTTCTATTTGGAGATTTTGGGATGTGGGTATCCTCCAAAGTTGTACAATTTCAACATTTTGATGAACAAATTCTGTAAAGAGCGGAAAGTTAAGGAAGCCAAATTGGTGTTTGATGAAATCTCAAGGTCGGGTTTAAGGCCGGTGATTGTTAGTTATAATACTTTGATAAATGGGTATTGTAAATGGGGAAATTTGGACGAGGGGTTTAGGTTGAAGAAGATTATGGAGGAGAGTAGGCTTGTTCCTGATGTTTTTACTTAT…
	Campanula_laciniata_2	TCGGATGCGATTCAATGTATTAA-GCTGGTT-AAAAAGC--ATAATCTTTGTGTCCCATTTC---------AATCTTGCGA-TCGAGTTCTTGATCA-GTTGATGAAATTGAATTCGCCAGCTGTGGTTGCCTGGGATTTCTATTTGGAGATTTTGGGATGTGGGTATCCTCCAAAGTTGTACAATTTCAACATTTTGATGAACAAATTCTGTAAAGAGCGGAAAGTTAAGGAAGCCAAATTGGTGTTTGATGAAATCTCAAGGTCGGGTTTAAGGCCGGTGATTGTTAGTTATAATACTTTGATAAATGGGTATTGTAAATGGGGAAATTTGGACGAGGGGTTTAGGTTGAAGAAGATTATGGAGGAGAGTAGGCTTGTTCCTGATGTTTTTACTTAT…
	Campanula_lanata	TCCGATGCGATTCAATGTATTAA-GCTGGTT-AAAAAGC--AT-ATCTTTGTGTCCCATTTC---------AATCTTGTGA-TCGAGTTCTTGATCA-GTTGATGAAATTGAATTCACCTGCTGTAGTTGCTTGGGATTTCTATTTGGAGATTTTGGGATGTGGGTATCCTCCAAAGTTGTATAATTTCAACATTTTGATGAACAAATTCTGTAAAGAGCATAAAGTTAAAGAAGCAAAATTGGTGTTTGATGAAATCTCAAGGTCGGGTTTAAGGCCGACGATTGTTAGTTATAATACTTTGATAAACGGGTATTGTAAATGGGGAAATTTGGACGAGGGATTTAGGTTGAAGAAGGTTATGGAGGAGAGTAGGCTTGTTCCTGATGTATTTACTTAT…
	Campanula_macrorhiza	TCCGATGCGATTCAATGTGTAAA-GATGGTT-AAAAAGC--ATAAACTTTGTGTACCATTTC---------AATCTTGTGA-CCGAGTTCTTGATCA-GTTGATGAAGTTGAATTCGCCTGCTGTGGTTGCCTGGGATTTTTATATGGAGATTTTGGGTTGTGGGTATCCTCCAAATTTGTATAATTTCAACATTTTGATGAACAAATTTTGTAAAGAGCGTAAAGTTAAGGAAGCCTATAAGGTGTTTGATGAAATGTCAAGGTCGGGTTTAAGGCCGACGGTTGTTAGTTATAATACTCTGATAAATGGGTATTGTAAATGTGGCAATTTGGATGARGGGTTTAGGTTGAAGAAGGTTATGGAGGAGAATAGGCTTGTTCCGGATGTTTTTACTTAT…
	Campanula_macrorhiza_2	TCCGATGCGATTCAATGTGTAAA-GATGGTT-AAAAAGC--ATAAACTTTGTGTACCATTTC---------AATCTTGTGA-CCGAGTTCTTGATCA-GTTGATGAAGTTGAATTCGC-TGCTGTGGTTGCCTGGGATTTTTATATGGAGATTTTGGGTTGTGGGTATCCTCCAAATTTGTATAATTTCAACATTTTGATGAACAAATTTTGTAAAGAGAGTAAAGTTAAGGAAGCCTATAAGGTGTTTGATGAAATGTCAAGGTCGGGTTTAAGGCCGACGGTTGTTAGTTATAATACTCTGATAAATGGGTATTGTAAATGTGGCAATTTGRATGAAGGGTTTAGGTTGAAGAAGGTTATGGAGGAGAATAGGCTTGTTCCGGATGTTTTTACTTAT…
	Campanula_marchesettii	TCCGATGCGATTCAATGTGTAAA-GATGGTT-AAAAAGC--ATAAACTTTGTGTACCATTTC---------AATCTTGTGA-CCGAGTTCTTGATCA-GTTGATGAAGTTGAATTCGCCTGCTGTGGTTGCCTGGGATTTTTATATGGAGATTTTGGGTTGTGGGTATCCTCCAAATTTGTATAATTTCAACATTTTGATGAACAAATTTTGTAAAGAGCGTAAAGTTAAGGAAGCCTATAAGGTGTTTGATGAAATGTCAAGGTCGGGTTTAAGGCCGACGGTTGTTAGTTATAATACTCTGATAAATGGGTATTGTAAATGTGGCAATTTGGATGAAGGGTTTAGGTTGAAGAAGGTTATGGAGGAGAATAGGCTTGTTCCGGATGTTTTTACTTAT…
	Campanula_marchesettii_2	TCCGATGCGATTCAATGTGTAAA-GATGGTT-AAAAAGC--ATAAACTTTGTGTACCATTTC---------AATCTTGTGA-CCGAGTTCTTGATCA-GTTGATGAARTTGAATTYGCCTGCTGTGGTTGCCTGGGATTTYTATATGGAGATTTTGGGTTGTGGGTATCCTCCAAATTTGTATAATTTCAACATTTTGATGAACAAATTTTGTAAAGAGCGTAAAGTTAAGGAAGCCTATAAGGTGTTTGATGAAATGTCAAGGTCGGGTTTAAGGCCGACGGTTGTTAGTTATAATACTCTGATAAATGGGTATTGTAAATGTGGCAATTTGGATGAAGGGTTTAGGTTGAAGAAGGTTATGGAGGAGAATAGGCTTGTTCCGGATGTTTTTACTTAT…
	Campanula_mirabilis	--CGATGCGATTCAATGTATTAA-GCTGGTT-AAAAAGC--ATAATCTTTGTGTCCCATTTC---------AATCTTGTGA-CCGAGTTCTTGATCA-GTTGATGAAATTGAATACGCCTGCTATAGTTGCCTGGGATTTCTATTTGGAGATCTTGGGATGTGGGTATCCTCCAAAGTTGTATRATTTCAACATTTTGATGAACAAATTTTGTAAAGAGCGTAAAGTTAAGGAAGCGAAATTGGTGTTTGATGAAATCTCAAGGTTGGGTTTAAGGCCRACGATTGTTAGTTATAATACTTTGATAAATGGATATTGTAAATGGGGAAATTTGGACGAGGGGTTTAGGTTGAAGAAGGTTATGGAGGAGAGTAGGCTTGTTCCTGATGTTTTTACTTAT…
	Campanula_mollis	-CCGATGCGATTCAATGTATTAA-GATGGTT-AGAAAGC--ATAAACTTTGTGTCCCATTTC---------AATCTTGTGA-TCGGGCTCTTGATCA-GTTGATGAAATTGAATTCTCCCGCTGCAGTTGCCTGGGATTTCTATTTGGAGATTCTTGGATTTGGGTATCCTCCAAAATTGTATAATTTCAACATTTTGATGAACAAATTCTGTAAAGAGCGAAAAGTTAAGGAATCAAAATTGGTGTTTGATGAAATCTCAAGGTCAGGTTTAAGGCCAACAATTGTTAGTTATAATACTTTGATAAATGGGTATTGTAAATCGGGACATTTGGATGAGGGATTTAGGTTGATGAAACTTATGGAGGAGCGTAGGCTTGTTCCGGATGTTTTTACTTAT…
	Campanula_patula	TTCGATGCGATTCAATGTGTAAA-GATGGTT-AAAAGGG--ATAGACTTTGTGTCTCGTTTC---------AGTCGTGTGA-TCGAGTTATTGATCA-GTTGATGAAATTGAATTCGCCTGCTGGGGTTGTTTGGGATTTGTATATGGAGATTTTGGGATGTGGGTATCCTCCAAATTTGTTTAGTTTTAACATTTTGATGAAYAAATTTTGTAAAGAGMGTAAAGTTAAGGAAGCACATAAGGTGTTTGATGAAATGTYRAGGTCGGGTTTAAGGCCAACGRTTGTTAGTTATAATACTCTGATAAATGGGTATTGTAAATGTGGCAATTTGGATGAGGGGTTTAGGTTGAAGAAGGTTATGGAGGAGAGTAGGCTTGTTCCGGATGTTTTTACTTAT…
	Campanula_pelviformis	TCCGATGCGATTCAATGCATTAA-GTTGGTT-AAAAAGC--ATGGAGTTTGCSTCCCGTTTC---------AATCRTGTGA-CCKAGTTCTWGATCA-GTTGATGAAATTAAATTCGCCTGCTGCGGTTGCCTGGGATTTYTATTTGGAGATTTTGGGATGTGGYTATCCACCAAAATTGTATAATTTCAATGTTTTGATCAACAAATTTTGTAAAGAGGGGAAAGTTAAGGAAGCCCATTTGGTGTTTGATGAAATGTCAAGGTCGGGTTTAAGGCCAACGGCTGTCAGTTATAATACTTTGATAAACGGATATTGTAAATGGGGCAGTTTGGATGAGGGGTTTAGGTTGAAAAAGGTTATGGAG---AGTAGACTTGTTCCTGATGTTTTTACTTAC…
	Campanula_pelviformis_104_dir_seq	---------------------------------AAAAGC--ATGGAGTTTGCGTCCCGTTTC---------AATCATGTGA-CCGAGTTCTTGATCA-GTTGATGAAATTAAATTCGCCTGCTGCGGTTGCCTGGGATTTCTATTTGGAGATTTTGGGATGTGGCTATCCACCAAAATTGTATAATTTCAATGTTTTGATCAACAAATTTTGTAAAGAGGGGAAAGTTAAGGAAGCCCATTTGGTGTTTGATGAAATGTCAAGGTCGGGTTTAAGGCCAACGGCTGTCAGTTATAATACTTTGATAAACGGATATTGTAAATGGGGCAGTTTGGATGAGGGGTTTAGGTTGAAAAAGGTTATGGAGAGTAG---ACTTGTTCCTGATGTTTTTACTTAC…
	Campanula_pelviformis_3336_dir_seq	CTTCCGATGCGATTCAATGCATTAAGTTGGTTAAAAAGC--ATGGAGTTTGCGTCCCGTTTC---------AATCATGTGA-CCGAGTTCTTGATCA-GTTGATGAAATTAAATTCGCCTGCTGCGGTTGCCTGGGATTTCTATTTGGAGATTTTGGGATGTGGCTATCCACCAAAATTGTATAATTTCAATGTTTTGATCAACAAATTTTGTAAAGAGGGGAAAGTTAAGGAAGCCCATTTGGTGTTTGATGAAATGTCAAGGTCGGGTTTAAGGCCAACGGCTGTCAGTTATAATACTTTGATAAACGGATATTGTAAATGGGGCAGTTTGGATGAGGGGTTTAGGTTGAAAAAGGTTATGGAGAGTAG---ACTTGTTCCTGATGTTTTTACTTAC…
	Campanula_peregrina	TCCGATGCCATTCAGTGTATTAA-GTTGATT-AAAAAGC--ATAAACTTTGTGTCCCATTTC---------AATCTTGTGA-CCAAGTTCTTGATCA-GTTGATGAAATTGAAGTCGC---CTGTGGTTGCCTGGGATTTCTATTTGGAGATTTTGGGATGTGGGTATCCTCCAAATTTGTATAGTTTCAATATTTTGATGAACAAATTTTGTAAAGAGTGTAAAGTTAAGGATGCCCATTTGGTGTTTGATGAAATGTCAAGGTCAGGTTTAAGGCCAACGGTTGTTAGCTATAATACTCTGATAAATGGGTATTGTAAATGGGGCAATTCGGATGAGGGGTTTAGGTTGAAGAAGGTTATGGAGGAGAGTAGGCTTGTTCCTGATGTTTTCACATAT…
	Campanula_persicifolia	TCCGATGCGATTCAGTGTATTAA-GTTGGCT-AGAATGT--ATAAACTTTGTGTCCCGTTTA---------AATCTTGTGA-CCGAGTTCTTGATCA-GTTGATGAAATTGAATTTGCCTGCTGTGGTTGTTTGGGAGTCTTATATGGAGATTTTGGGAGGTGGGTATCCTCCAATTTTGTATAATTTCAACGTTTTGATGAACAGATTTTGTAAAGAGCGCAACGTTAAGGATGCTAATAATGTGTTTAATGAAATGTTAAGGGCGGGCTTAAGGCCTTCGGTTGTTAGTTATAATACTCTGATAAATGGGTATTGTAAATGGGGAAATTTGGATGAGGGGTTTAGGTTGAAGAAGGTTATGGAGGAGAGTAGGCTTGTTCCTGACGTTTTTACGTAT…
	Campanula_persicifolia_2	TCCGATGCGATTCAGTGTATTAA-GTTGGCT-AGAATGT--ATAAACTTTGTGTCCCGTTTA---------AATCTTGTGA-CCGAGTTCTTGATCA-GTTGATGAAATTGAATTTGCCTGCTGTGGTTGTTTGGGAGTCTTATATGGAGATTTTGGGAGGTGGGTATCCTCCAATTTTGTATAATTTCAACGTTTTGATGAACAGATTTTGTAAAGAGCGCAACGTTAAGGATGCTAATAATGTGTTTAATGAAATGTTAAGGGCGGGCTTAAGGCCTTCGGTTGTTAGTTATAATACTCTGATAAATGGGTATTGTAAATGGGGAAATTTGGATGAGGGGTTTAGGTTGAAGAAGGTTATGGAGGAGAGTAGGCTTGTTCCTGACGTTTTTACGTAT…
	Campanula_petraea	TCTGATGCGATTCAATGTATTAA-GCTGGTT-AAAAAGC--ATAATCTTTGTGTCCCATTTC---------AATCTTGCGA-TCGAGTTCTTGATCA-GTTGATGAAATTGAATTCACCTGCTGTAGTTGCCTGGGATTTCTATTTGGAGATTTTGGGATGTGGGTATCCTCCAAAGTTGTATAATTTCAACATTTTGATGAACAAATTTTGTAAAGAGCGTAAAGTTAAAGAAGCACAATTGATGTTTGATGAAATCTCAAGGTCGGGTTTAAGGCCGACGATTGTTAGTTATAATACTTTGATAAATGGGTATTGTAAATGGGGAAATTTGGACGAGGGATTTAGGTTGAAGAAGGTTATGGAGGAGAGTAGGCTTGTTCCTGATGTATATACTTAT…
	Campanula_portenschlagiana	TCCGATGCGATTCAGTGTATTAA-GTTGGCT-AAAAAGC--RTAAACTTTGTGTCCCATTTC---------AATCATGTGA-CCGAGTTCTTGATCA-GTTGATGAAATTGAATTCGCCTGCTGTGGTTRCCTGGGATTTCTATTTGGAGATTTTAGGATGTGGGTATCCTCCAAATTTGTATAATTTCAACATTTTGATGAACAAATTTTGTAAAGAGCGTAAAGTTAAGGAAGCCTATAAGGTGTTTGATGAAATGTCAAGGTCGGGTTTAAGGCCAACGGTTGTTAGTTATAATACTCTGATAAATGGGTATTGTAAATGTGGCAATTTGGAWGAGGGGTTTAGGTTGAAGAAGGTTATGGAGGAGAATAGGCTTGTTCCRGATGTTTTYACTTAT…
	Campanula_pyramidalis	----------------------------------AAAGC--ATAAACTTTGTGTCCCATTTC---------AGTCGTGTGA-CCCAGTTCTTGATCA-GTTGATGAAGTTGAAATCGCCTGCTGGGGTTGCCTGGGATTTCTATTTGGAGATCTTGGGGTGKGGGTATCCTCCAAATTTGTATAATTTCAACATTTTGATGAACARATTTTGTAAAGAGCGTAAAGTTAACGAAGCCCATAAGGTGTTTGATGAAATGTCGAGGTCGGGTTTAAGGCCAACGGTTGTTAGTTATAATACTTTGATAAATGGGTATTGTAAATGTGGCAATTTGGATGAGGGGTTTAGATTGAAGAAGGTTATGGAGGAGAGTAGGCTTGTTCCGGATGTTTTTACTTAT…
	Campanula_pyramidalis_2	TCCGNTGCGATCCAATGTGTAAA-GATGGTT-AAAAAGC--ATAAACTTTGTGTCCCATTTC---------AKTCGTGTGA-CCGAGTTCTTGATCA-GTTGATGAAGTTGAAATCGCCTSCTGGGGTWGCCTGGGATTTTTATTTGGAGATYTTGGGGTGTGGGTATCCTCCAAATTTGTATAATTTCAACATTTTGATGAACAGATTTTGTAAAGAGCGTAAAGTTAACGAAGCCCMTAAGGTGTTTGATGAAATGTCGAGGTCGGGTTTAAGGCCAACGGTTGTTAGTTATAATACTTTGATAAATGGGTATTGTAAATGTGGCAATTTGGATGAGGGGTTTAGATTGAAGAAGGTTATGGAGGAGAGTAGGCTTGTTCCGGATGTTTTTACTTAT…
	Campanula_rapunculoides	TCCGATGCGATTCAATGTATTAA-GATGGTT-AAAAAGC--ATAATCTTTGTGTCCCATTTC---------AATCTTGCGA-TCGAGTTCTTGATCA-GTTGATGAAATTGAATTCRCCTTCTGTGGTTKCCTGGAATTTCTATTTGGAGATTTTGGGATGTGGGTATCCTCCAAAGTTGTATAATTTCAACATTTTGATGAACAAATTCTGTAAAGAGCGTAAAATTAAGGAAGCCAAATTGGTGTTTGATGAAATCTCAAGGTCGGGTTTAAGGCCGACGATTGTTAGTTATAATACTTTGATAAATGGATATTGTAAATGGGGAAATTTGGACGAGGGGTTTAGGTTGAARAAGGTTATGGAGGAGAGTAGGCTTGTTCCTGATGTTTTTACTTAT…
	Campanula_rapunculoides_2	TCCGATGCGATTCAATGTATTAA-GATGGTT-AAAAAGC--ATAATCTTTGTGTCCCATTTC---------AATCTTGCGA-TCGAGTTCTTGATCA-GTTGATGAAATTGAATTCGCCTTCTGTGGTTGCCTGGAATTTCTATTTGGAGATTTTGGGATGTGGGTATCCTCCAAAGTTGTATAATTTCAACATTTTGATGAACAAATTCTGTAAAGAGCGTAAAATTAAGGAAGCCAAATTGGTGTTTGATGAAATCTCAAGGTCGGGTTTAAGGCCGACGATTGTTAGTTATAATACTTTGATAAATGGATATTGTAAATGGGGAAATTTGGACGAGGGGTTTAGGTTGAARAAGGTTATGGAGGAGAGTAGGCTTGTTCCTGATGTTTTTACTTAT…
	Campanula_rapunculus	TTCGATGCGATTCAATGTGTTAA-GATGGTT-AAAAGGG--ATAAACTTTGTGTCTCGTTTC---------AGTCGTGTGA-TCGAGTTATTGATCA-GTTGATGAAATYGAATTCGCCTGCTGGGGTTGTTTGGGATTTGTATATGGAGATTTTGGGATGTGGGTATCCTCCAAATTTGTTTAGTTTTAACATTTTGATGAATAAATTTTGTAAAGAGAGTAAAGTTAAGGAAGCACATAAGGTGTTTGATGAAATGTTGAGGTCGGGTTTAAGGCCATCGGTTGTTAGTTATAATACTCTGATAAATGGGTATTTTAAATGTGGCAATTTGGATGAGGGGTTTAGGTTGAAGAAGGTTATGGAGGAGAGGAGGCTTGTTCCTGATGTTTTTACTTAT…
	Campanula_reverchonii	TCTGACGCGATTCAGTGTATAAA-GATGGTT-AAAAAAC--ATAAACTTTATGTCTCATTTC---------AATCTTGTGASCCGAGTTCTTGATCA-GTTGGTGAAGTTGAATTTGCCTGCTGTGGTTGCCTGGGATTTCTATTTGGAGATTTTGGGTTATGGGTATCCTCCAAATTTGTATAATTTCAACATGTTGATGAGYAAATTTTGCAAAGAGCGTAAAGTTAAGGAAGCCAGTAAGGTGTTTGATGAAATGTCAAGGTCGGGTTTGAGGCCATCGGTTGTTAGCTATAATACTTTGATAAATGGATATTGTAAATTGGGCAATTTAGAAGAGGGGTTTAGGTTGAAGAAGGTTATGGAGGMGAATAKACTTGCTCCTGATGCTTTTACTTAT…
	Campanula_rhomboidalis	TCCGATGCGATTCAATGTGTAAA-GATGGTT-AAAAAGC--ATAAACTTTGTGTACCATTTC---------AATCTTGTGA-CCGAGTTCTTGATCA-GTTGATGAAGTTGAATTCGCCTGCTGCGGTTGCCTGGGATTTTTATATGGAGATTTTGGGTTGTGGGTATCCTCCAAATTTGTATAATTTCAACATTTTGATGAAYAAATTTTGTAAAGAGCGYAAAGTTAAGGAAGCCTATAAGGTGTTTGATGAAATGTCAAGGTYGGGTTTAAGGCCGACGGTTGTTAGTTATAATACTCTGATAAATGGGTATTGTAAATGTGGCAATTTGGATGAAGGGTTTAGGTTGAAGAAGGTTATGGAGGAGAATAGGCTTGTTCCGGATGTTTTTACTTAT…
	Campanula_rotundifolia	-------------------------------------------------------------------------------------------------------------------------------------------------------------------------------------------------------------AATTTTGTAAAGAGCGTAAAGTTAAGGAAGCCTATAAGGTGTTTGATGAAATGTCAAGGTCGGGTTTAAGGCCGACGGTTGTTAGTTATAATACTCTGATAAATGGGTATTGTAAATGTGGCAATKTGGATGARGGGTTTAGGTTGAAGAAGGTTATGGAGGAGAATAGGCTTGTTCCGGATGTTTTTACTTAT…
	Campanula_rotundifolia_2	TCCGATGCGATTCAATGTGTAAA-GATGGTA-AAAAAGC--ATAAACTTTGTGTACCATTTC---------AATCTTGTGA-CCGAGTTCTTGATCA-GTTGATGAAGTTGAATTCGCCTGCTGTGGTTGCCTGGGAATTTTATATGGAGATTTTGGGTTTTGGGTATCCTCCAAATTTATATAATTTCAACATTTTGATGAATAAATTTTGTAAAGAGCGTAAAGTTAAGGAAGCCTATAAGGTGTTTGATGAAATGTCRAGGTCGGGTTTAAGGCCGACGGTTGTTAGTTATAATACTCTGATAAATGGGTATTGTAAATGTGGCAATGTAGATGAGGGGTTTAGGTTGAAGAAGGTTATGGAGGAGAATAGGCTTGTTCCGGATGTTTTTACTTAT…
	Campanula_sabatia	TCCGATGCGATTCAATGTGTAAA-GATGGTT-AAAAAGC--ATAAACTTTGTGTACCATTTC---------AATCTTGTGA-CCGAGTTCTTGATCA-GTTGATGAAGTTGAATTCGCCTGCTGTGGTTGCCTGGGATTTTTATATGGAGATTTTGGGTTGTGGGTATCCTCCAAATTTGTATAATTTCAACATTTTGATGAACAAATTTTGTAAAGAGCGTAAAGTTAAGGAAGCCTATAAGGTGTTTGATGAAATGTCAAGGTCGGGTTTAAGGCCGACGGTTGTTAGTTATAATACTCTGATAAATGGGTATTGTAAATGTGGCAATTTGGATGAAGGGTTTAGGTTGAAGAAGGTTATGGAGGAGAATAGGCTTGTTCCGGATGTTTTTACTTAT…
	Campanula_sarmatica	TCCGATGCGATACAATGTATTAA-SATGGTT-AAAAAGC--ATAATCTTTGTGTCCCATTTC---------AATCTTGCGA-TCGAGTTCTTGATCA-GTTGATGAAATTGAATTCACCTTCTGTGGTTGCCTGGAATTTCTATTTGGAGATTTTGGGATGTGGGTATCCTCCAAAGTTGTATAATTTCAACATTTTGATGAACAAATTCTGTAAAGAGCGTAAAATTAAGGAAGCCAAATTGGTGTTTGATGAAATCTCAAGGTCGGGKTTAAGGCCGACGATTGTTAGTTATAATACTTTGATAAATGGATATTGTAAATGGGGAAATTTGGACGAGGGGTTTAGGTTGAAGAAGGTTATGGAGGAGAGTARGCTTGTTCCTGATGTTTTTACTTAT…
	Campanula_saxatilis	TCCGATGCGATTCAATGTATTAA-GCTGGTT-AAAAAGC--ATAATCTTTGTGTCCCATTTC---------AATCTTGTGA-TCGAGTTCTTGATCA-GTTGATGAAATTGAATTCACCTGCTGTAGTTGCTTGGGATTTCTATTTGGAGATTTTGGGATGTGGGTATCCTCCAAAGTTGTATAATTTCAACATTTTGATGAACAAATTCTGTAAAGAGCGTAAAGTTAAGGAAGCGAAATTGGTGTTTGATGAAATCTCAAGGTTGGGTTTAAGGCCGACGATTGTTAGTTATAATACTTTGATAAATGGGTATTGTAAATGGGGAAATTTGGACGAGGGGTTTAGGTTGAAGAAGCTTATGGAGGAGAGTAGGCTTGGACCTGATGTTTTTACTTAT…
	Campanula_scabrella	TCCGATGCGATTCAGTGTATTAA-GTTGGCT-AAAAAGC--ATAAACTTTGTGTCTCGTTTC---------AGTTGTGTGA-CCGAGTTCTTGATCA-GTTGATGAAATTGAATTCGCCTGTTGTGGTTGCCTGGGAATTTTATATGGAGATTTTGGGTTTTGGGTATCCTCCAAATTTGTATAAATTCAACATTTTGATGAATAAATTTTGTAAAGAGCGTAAAGTTAAGGAAGCCCATAAGGTGTTTGATGCAATGTCGAGRTCGGGTTTAAGGCCGACGGTTGTTAGTTATAATACTCTGGTAAATGGGTATTGTAAATGTGGCAATTTGGATGAGGGGTTTAGGTTGAAGAAGGTTATGGAGGAGAATGGGCTTGTTCCGGATGTTTTTACTTAT…
	Campanula_scheuchzeri	TCCGATGCGATTCAATGTGTAAA-GATGGTT-AAAAAGC--ATAAACTTTGTGTACCATTTC---------AATCTTGTGA-CCGAGTTCTTGATCA-GTTGATGAAGTTGAATTCGCCTGCTGCGGTTGCCTGGGATTTTTATATGGAGATTTTGGGTTGTGGGTATCCTCCAAATTTGTATAATTTCAACATTTTGATGAATAAATTTTGTAAAGAGCGCAAAGTTAAGGAAGCCTATAAGGTGTTTGATGAAATGTCAAGGTTGGGTTTAAGGCCGACGGTTGTTAGTTATAATACTCTGATAAATGGGTATTGTAAATGTGGCAATTTGGATGARGGGTTTAGGTTGAAGAAGGTTATGGAGGAGAATAGGCTTGTTCCGGATGTTTTTACTTAT…
	Campanula_scithia	TCCGATGCGATTCAATGTATTAA-NNTGGTT-AAAAAGC--ATAATCTTTGTGTCCCATTTC---------AATCTTGTGA-TCGAGTTCTTGATCA-CTTGATGAAATTGAATTCACCTGCTGTAGTTGCTTGGGATTTCTATTTGGAGATTTTGGGATGTGGGTATCCTCCAAAGTTGTRTAATTTCAACATTTTGATGAACAAATTCTGTAAAGAGCGTAAAGTTAAAGAAGCRCAATTGGTGTTTGATGAAATCTCAAGGTCGGGTTTAAGGCCGACRATTGTTAGTTATAATACTTTGATAAATGGGTATTGTAAATGGGGAAATTTGGACGAGGGGTTTAGGTTGARGAAGGTTATGGAGGAGAGTAGGCTTGKWCCTGATGTTTTTACWTAT…
	Campanula_sibirica	TCCGATGCGATTCAATGTATTAA-GATGGTT-AAAAAGC--ATAATCTTTGTGTCCCATTTC---------AATCTTGCGA-TCGAGTTCTTGATCA-GTTGATGAAATTGAATTCGCCTTCTGTGGTTGCCTGGGATTTCTATTTGGAGATCTTGGGATGTGGGTATCCTCCAAAGTTGTATAATTTCAACATTTTGATGAACAAATTCTGTAAAGAGCGTAAAATTAAGGAAGCCAAATTGGTGTTTGATGAAATCTCAAGGTCGGGTTTAAGGCCGGCGATTGTTAGTTATAATACTTTGATAAATGGATATTGTAAATGGGGAAATTTGGACGAGGGGTTTAGGTTGAAGAAGGTTATGGAGGAGAGTAGGCTTGTTCCTGATGTTTTTACTTAT…
	Campanula_sp_3190	TCCGATGCCATTCAATGTATTAA-GCTGGTT-AAAAAGC--ACAATCTTAGTGTCCCATTTC---------AATCTTGTAA-CCAAGTTCTTGATCA-GTTGATGAAATTGAATTCGCCTGCTGTAGTTGCCTGGGATTTCTATTTGGAGATTTTGGGATGTGGGTATCCTCCAAAGTTGTATAATTTCAACATTTTGATGAACAAATTCTGTAAAGAGCGTAAAGTTAAGGAAGCCAACTTGGTGTTTGATCAAATCTCAAAGTCGGGTTTAAGGCCGGCGATTGTTAGTTATAATACTTTGATAAATGGGTATTGTAAATGGGGAAATTTGGACGAGGGTTTTAGGTTGAAGAAGGTTATGGAGGAGAGTAGGCTTGTTCCTGATGTATTTACTTAT…
	Campanula_spatulata	TTCGATGCGATTCAATGTGTTAA-AATGGTT-AAAAGGG--ATAAACTTTGTGTCTCGTTTC---------AGTCGTGTGA-CCGAGTTGTTGATCA-GTTGATGAAATTGAATTCGCCTGCTGGGGTTGTTTGGGATTTTTATTTGGAGATTTTGGGATGTGGGTATCCTCCAAATTTGTTTAGTTTTAACATTTTGATGAATAAATTTTGTAAAGAGAGTAAAGTTAAGGAAGCACATAAGGTGTTTGATGAAATGTTGAGGTCGGGTTTAAGGCCAACGATTGTTAGTTATAATACTTTGATAAATGGGTATTGTAAATGTGGCAATTTGGATGAGGGGTTTAGGTTGAAAAAGGTTRTGGAGGAGAGTAGGCTTGTTCCTGATGTTTTTACTTAT…
	Campanula_spatulata_2	TTCGATGCGATTCAATGTGTTAA-AATGGTT-AAAAGGG--ATAAACTTTGTGTCTCGTTTC---------AGTCGTGTGA-CCGAGTTGTTGATCA-GTTGATGAAATTGAATTCGCCTGCTGGGGTTGTTTGGGATTTTTATTTGGAGATTTTGGGATGTGGGTATCCTCCAAATTTGTTTAGTTTTAACATTTTGATGAATAAATTTTGTAAAGAGAGTAAAGTTAAGGAAGCACATAAGGTGTTTGATGAAATGTTGAGGTCGGGTTTAAGGCCAACGATTGTTAGTTATAATACTTTGATAAATGGGTATTGTAAATGTGGCAATTTGGATGAGGGGTTTAGGTTGAAAAAGGTTATGGAGGAGAGTAGGCTTGTTCCTGATGTTTTTACTTAT…
	Campanula_spatulata_3	TTCGATGCGATTCAATGTGTTAA-AATGGTT-AAAAGGG--ATAAACTTTGTGTCTCGTTTC---------AGTCGTGTGA-CCGAGTTGTTGATCA-GTTGATGAAATTGAATTCGCCTGCTGGGGTTGTTTGGGATTTTTATTTGGAGATTTTGGGATGTGGGTATCCTCCAAATTTGTTTAGTTTTAACATTTTGATGAATAAATTTTGTAAAGAGAGTAAAGTTAAGGAAGCACATAAGGTGTTTGATGAAATGTTGAGGTCGGGTTTAAGGCCAACGATTGTTAGTTATAATACTTTGATAAATGGGTATTGTAAATGTGGCAATTTGGATGAGGGGTTTAGGTTGAAAAAGGTTGTGGAGGAGAGTAGGCTTGTTCCTGATGTTTTTACTTAT…
	Campanula_spicata	TCTGATGCGATTCAATGTATTAA-GCTGGTT-AAAAAGC--ATAATCTTTGTGTCCCATTTC---------AATCTTGCGA-TCGAGTTCTTGATCA-GTTGATGAAATTGAATTCACCTGCTGTAGTTGCCTGGAATTTCTATTTGGAGATTTTGGGATGTGGGTATCCTCCAAAGTTGTATAATTTCAACATTTTGATGAACAAATTTTGTAAAGAGCGTAAAGTTAAGGAAGCGAAATTGGTGTTTGATGAAATCTCAAGGTCGGGTTTAAGGCCGACAATTGTTAGTTATAATACTTTGATAAACGGGTATTGTAAATGGGGAAATTTGGACGAGGGATTTAGGTTGAAGAAGGTTATGGAGGAGAGTAGGCTTGTTCCTGATGTATTTACTTAT…
	Campanula_stenocodon	TCCGAYGCGATTCAATGTGTAAA-GATGGTT-AAAAAGC--ATAAACTTTGTGTACCATTTC---------AATCTTGTGA-CCGAGTTCTTGATCT-GTTGATGAAGTTGAATTCGCCTGCTGTGGTTGCCTGGGATTTTTATATGGAGATTTTGGGTTGTGGGTATCCTCCAAATTTGTATAATTTCAACATTTTGATGAACAAATTTTGTAAAGAGCGTAAAGTTAAGGAAGCCTATAAGGTGTTTGATGAAATGTCAAGGTCGGGTTTAAGGCCGACGGTTGTTAGTTATAATACTCTGATAAATGGGTATTGTAAATGTGGCAATTTGGATGAAGGGTTTAGGTTGAAGAAGGTTATGGAGGAGAATAGGCTTGTTCCGGATGTTTTTACTTAT…
	Campanula_stevenii	TCCGATGCGATTCAGTGTATTAA-GTTGGCT-AGAATGC--ATAAACTTTGTGTCCCGTTTA---------AATCTTGTGA-CCGAGTTCTTGATCA-GTTGATGAAGTTGAATTTGCGTGCTGTGGTTGTTTGGGAGTTTTATATGGAGATTTTAAGATGTGGGTATCCTCCAAATTTGTATAATTTTAACGTTTTGATGAATAAATTTTGTAAAGAGCGGAACGTTAAGGAAGCTAATAAGGTGTTTGATGAGATATTAAGGTCGGGTTTAAGGCCGACGGTTGTTAGTTATAATACTTTGATAAATGGGCATTGTAAATGGGGAAATTTGGATGAGGGGTTTAGGTTGAAGAAGGTTATGGAGGAGAATAGGCTTGTTCCTGACGTTTTTACGTAT…
	Campanula_trachelium	TCCGATGCGATTCAATGTATTAA-GATGGTT-AAAAAGC--ATAATCTTTGTGTCCCATTTC---------AATCTTGCGA-TCGAGTTCTTGATCA-GTTGATGAAATTGAATTCACCTTCTGTGGTTGCCTGGAATTTCTATTTGGAGATTTTGGGATGTGGGTATCCTCCAAAGTTGTATMATTTCAACATTTTGATGAACAAATTCTGTAAAGAGCGTAAAATTAAGGAAGCCAAATTGGTGTTTGATGAAATCTCAAGGTCGGGTTTAAGGCCGACGATTGTTAGTTATAATACTTTGATAAATGGATATTGTAAATGTGGAAATTTGGACGAGGGGTTTAGGTTGAAGAAGGTTATGGAGGAGAGTAGGCTTGTTCCTGATGTTTTTACTTAT…
	Campanula_versicolor	--------GATTCAATGTGTAAA-GATGGTT-AAAAAGC--ATAAACTTTGTGTCCCATTTC---------AGTCGTGTGA-CCGAGTTCTTGATCA-GTTGATGAAGTTGAAATCGCCTGCTGGGGTTGCCTGGGATTTCTATTTGGAGATCTTGGGGTGTGGGTATCCTCCAAATTTGTATAATTTCAACATTTTGATGAACAGATTTTGTAAAGAGCGTAAAGTTAACAAAGCCCATAAGGTGTTTGATGAAATGTCGAGGTCGGGTTTAAGGCCAACGGTTGTTAGTTATAATACTTTGATAAATGGGTATTGTAAATGTGGCAATTTGGATGAGGGGTTTAGATTGAAGAAGGTTATGGAGGAGAGTAGGCTTGTTCCGGATGTTTTTACTTAT…
	Campanula_versicolor_2	TCCGATGCGATTCAATGTGTAAA-GATGGTT-AAAAAGC--ATAAACTTTGTGTCCCATTTC---------AGTCGTGTGA-CCGAGTTCTTGATCA-GTTGATGAAGTTGAAATCGCCTGCTGGGGTTGCCTGGGATTTCTATTTGGAGATCTTGGGGTGTGGGTATCCTCCAAATTTGTATAATTTCAACATTTTGATGAACAGATTTTGTAAAGAGCGTAAAGTTAACNAAGCCCATAAGGTGTTTGATGAAATGTYGAGGTCGGGTTTAAGGCCAACGGTTGTTAGTTATAATACTTTGATAAATGGGTATTGTAAATGTGGCAATTTGGATGAGGGGTTTAGATTGAAGAAGGTTATGGAGGAGAGTAGGCTTGTTCCGGATGTTTTTACTTAT…
	Campanula_witasekiana	TCCGATGCGATTCAATGTGTAAA-GATGGTT-AAAAAGC--ATAAACTTTGTGTACCATTTC---------AATCTTGTGA-CCGAGTTCTTGATCA-GTTGATGAAGTTGAATTCGCCTGCTGTGGTTGCCTGGGATTTTTATATGGAGATTTTGGGTTGTGGGTATCCTCCAAATTTGTATAATTTCAACATTTTGATGAACAAATTTTGTAAAGAGCGTAAAGTTAAGGAAGCCTATAAGGTGTTTGATGAAATGTCAAGGTCAGGTTTAAGGCCGACGGTTGTTAGTTATAATACTCTGATAAATGGGTATTGTAAATGTGGCAATTTGGATGAAGGGTTTAGGTTGAAGAAGGTTATGGAGGAGAATAGGCTTGTTCCGGATGTTTTTACTTAT…
	Campanula_witasekiana_2	TCCGATGCGATTCAATGTGTAAA-GATGGTT-AAAAAGC--ATAAACTTTGTGTACCATTTC---------AATCTTGTGA-CCGAGTTCTTGATCA-GTTGATGAAGTTGAATTCGCCTGCTGTGGTTGCCTGGGATTTTTATATGGAGATTTTGGGTTGTGGGTATCCTCCAAATTTGTATAATTTCAACATTTTGATGAACAAATTTTGTAAAGAGCGTAAAGTTAAGGAAGCCTATAAGGTGTTTGATGAAATGTCAAGGTCGGGTTTAAGGCCGACGGTTGTTAGTTATAATACTCTGATAAATGGGTATTGTAAATGTGGCAATTTGGATGAAGGGTTTAGGTTGAAGAAGGTTATGGAGGAGAATAGGCTTGTTCCGGATGTTTTTACTTAT…
	Edraianthus_graminifolius	TCCGATGCTATTCAATGTATTAA-GCTGGTT-AAAAAGC--ATAATCTTTGTGTCCCATTTC---------AATCTTGTGA-CCGAGTTCTTGATCA-GTTGATGAAATTGAATTCGCCTGCTATAGTTGCCTGGGATTTCTATTTGGAGATCTTGGGATGTGGGTATCCTCCAAAGTTATATAATTTCAACATTTTGATGAACAAATTTTGTAAAGAGGGTAAAGTTAAGGAAGCCAAATTGGTGTTTGATGAAATCTCAAGGTCGGGTTTAAGGCCGACGATGGTTAGTTATAATACTTTGATAAATGGGTATTGTAAATGGGGAAATTTGGACGAGGGGTTTAGGTTGAAGAAGGTTATGGAGGAGAGTAGGCTTGTTCCTGATGTATTTACTTAT…
	Gadellia_lactiflora	-----------TCAGTGTATTAA-GTTGGTT-AAAAAGC--ATAAACTTTGTGTCCCATTTC---------AATCTTGTGA-CCTAGTTCTTGATCA-GTTGATGAAATTGAAGTCGCCTGCTGTGGTTGCCTGGGATTTCTATTTGGAGATTTTGGGATGTGGGTATCCTCCAAATTTGTATAATTTCAATATTTTGATGAACAAATTTTGTAAAGAGGGTAAAGTTAAGGATGCCCATTTGGTGTTTGATGAAATGTCAAGGTCGGGTTTAAGGCCGACGGTTGTTAGTTATAATACTCTGATAAATGGGTATTGTAAATGGGGCAATTTGGATGAGGGGTTTAGGTTGAAGAAGGTTATGGAGAAGAGCAGGCTTGTTCCTGATGTTTTTACATAT…
	Githopsis_pulchella	CATGATGTCATTCAATGTATTAA-ATTGGCT-AAATTGC--ATAATGTTTTTGTCTCGTTTC---------AATCTTGTGA-CCGAGTTCTTGATCA-GTTGATTAAGTTGAATTTGCCTGCTGTGGTTGCCTGGGATTTTTATGTGGAGATTTTGGGATGTGGGTATCCTCCAAATTTGTATAATTTTAACGTTTTGATGAATAAATTTTGTAAAGAGCGTAAASTTAAGGAGGCGAATAAGGTGTTTGATGAAATTTCAAGGTCGGGTTTAAGGCCAACGGTTGTGAGTTATAATACTTTGATAAATGGGTATTGTAAATGTGGAAATTTGRATGAGGGGTTTAGGTTGAAGAAGGTTATGGAGGAGAGTAGGCTTGTTCCTGACGTTTTTACGTAT…
	Jasione_heldreichii	--------TATTCAATGTATGAA-GTTAGTT-AAAAAGC--ATAAACTTTGTGTCCCATTTG---------AATCGTATGA-CCGAGTTCTTGATCA-GTTGATGAAATTGAATTTGCCTGCTGTGGTTGTCTGGGATTATTATTTAGAGATCTTGGGATGTGGGTATCCTCCAAATTTATATACTTTTAACATTTTGATAAACAAATTTTGTAAAGAGCGGAAAGTTAAGGAAGCCCATTTGGTGTTTGATGAAATTGTAAGGTCGGGTTTAAGGCCAACTGTTGTCAGTTATAATACTCTGATKAATGGGTATTGTAAATTGGGGAATTTGGAAGAGGGGTTTAKGTTAAAGAAGGTTTTAGACGAGAGTAGGCTTGTTCCTGATGTTTTTACTTAT…
	Jasione_montana	------GCTATTCAATGTATTAA-GTTAGTT-AAAAAGC--ATAAATTTTGTGTCCCATTTG---------AATCGTATGA-CCGAKTTCTTGATCA-GCTGATGAAATTAAATTTGCCTGCTGTGGTTGTTTGGGATTATTATTTGGAGATTTTGGGATGTGGGTATCCTCCAAATTTGTATACTTTTAACATTTTGATAAACAAATTTTGTAAAGAGCGGAAAGTTAAGGAAGCCCATTTGGTTTTTGATGAAATTGTAAGGTCGGGATTAAGGCCAACTGTTGTCAGTTATAATACTCTGATTAATGGGTATTGTAAATTGGGAAATTTGGAAGAGGGGTTTAGGTTAAAGAAGGTTTTGGACGAGAGTAGACTTCTCCCTGATGTTTTTACTTAT…
	Legousia_falcata	TTCGATGCGATTATGTGTGTAAA-GATGGTT-ATAAAGC--ATAAACTTTGTGTCCCTTTTC---------GAGCTTGTGA-TCGAGTTCTTGATCT-GTTGATGAAATTGAATTCGCCTGCTGGGGTTGCCTGGGATTTCTATTTGGAGATTTTGGGATGTGGGTATCCTCCAAATTTGTATAATTTTAACATTTTGATGAATAAGTTTTGTAAAGAGCTTAAAGTTAAGGAAGCCCGTAAGGTGTTTGATGAAATGTCGAGGTCGGGTTTAAGGCCATCGATTGTTAGTTATAATACTTTGATAAATGGGTATTGTAAATGGGGAAATTTGGATGAGGGGTTTAGGTTGAAGAAGGTTATGGAGGAGAATAGGCTTGTTCCTGATGCGTTTACTTAT…
	Legousia_pentagonia	---GATGCGATTTATTGTGTGAA-AATGGTT-AAAAAAC--ATAAACTTTGTGTTTCRTTTC---------GATATTGTGA-CCGAGTTCTTGATCA-GTTGATGAAGTTGAATTCGCCTGCTGTKGTTGCCTGGGATTTCTATTTGGAGATTTTGGGATGTGGGTATCCTCCAAATTTGTATAATTTCAACATTTTGATGAATAAATTTTGTAAAGAGGGTAAAGTTARGGAAGCCTGTAAGGTGTTTGATGAAATGTCTAGGTCGGGTTTAAGGCCGTCGGTTGTTAGTTATAATACTTTGATTAATGGGTATTGTAAATGTGGAAATTTGGATGAGGGGTTTAGGTTGAAGAAGGTTATGGAGGAGAATAGGCTTGTTCCTGATGCGTTTACTTAT…
	Legousia_pentagonia_2	---GATGCGATTTTTTGTGTGAA-AATGGTT-AAAAAAC--ATAAACTTTGTGTTTCGTTTC---------GATATTGTGA-CCGAGTTCTTGATCA-GTTGATGAAGTTGAATTCGCCTGCTGTKGTTGCCTGGGATTTCTATTTGGAGATTTTGGGATGTGGGTATCCTCCAAATTTGTATAATTTCAACATTTTGATGAATAAATTTTGTAAAGAGGGTAAAGTTAAGGAAGCCTGTAAGGTGTTTGATGAAATGTCTAGGTCGGGTTTAAGGCCGTCGRTTGTTAGTTATAATACTTTGATTAATGGGTATTGTAAATGTGGAAATTTGGATGAGGGGTTTAGGTTGAAGAAGGTTATGGAGGAGAATAGGCTTGTTCCTGATGCSTTTACTTAT…
	Legousia_pentagonia_3	TTTGATGCGATTTATTGTGTGAA-AATGGTT-AAAAAAC--ATAAACTTTGTGTTTCGTTTC---------GATATTGTGA-CCGAGTTCTTGATCA-GTTGATGAAGTTGAATTCGCCTGCTGTGGTTGCCTGGGATTTCTATTTGGAGATTTTGGGATGTGGGTATCCTCCAAATTTGTATAATTTCAACATTTTGATGAATAAATTTTGTAAAGAGGGTAAAGTTARGGAAGCCTGTAAGGYGTTTGATGAAATGTCTAGGTCGGGTTTAAGGCCGTCGGTTGTTAGTTATAATACTTTGATTAATGGGTATTGTAAATGTGGAAATTTGGATGAGGGGTTTAGGTTGAAGAAGGTTATGGAGGAGAATAGGCTTGTTCCTGATGCGTTTACTTAT…
	Legousia_speculum_veneris	TATGATGCGGTTTTCTGTGTGAA-AATGGTT-AAAAAGC--ATAAAGTTTGTGTTGAGTTTC---------GATATTTTGA-CCGAGTTCTTGATCA-GTTGATGAAGTTGAATTCGCCTGCTGTTGTTGCTTGGGATATCTATTTGGAKATTTTGGGATGTGGGTATCCTCCCAATTTGTATAATTTCAACATTTTGATGAATAAATTTTGTAAAGAGGGTAAAGTTAAGGAAGCCCGTAAGGTGTTTGATGAAATGTCTAGGTCGGGTTTAAGGCCGTCGGTTGTTAGTTATAATACTTTGATTAATGGGTATTGTAAATGTGGAAATTTGGATGAGGGGTTTAGGTTGAAGAAGGTTATGGAGGAKARYMKGCTTGTTCCTGATGCGTTTACTTAT…
	Musschia_aurea	TCAGATGCGATTCAGTGTATTAA-GTTGATT-AAGAAGC--ATAAACTTTGTGTCCCATTTC---------AATCTTGTGA-CCAAGTTCTTGATCA-GTTGATGAAATTGAAGTCGCCTGCTGTTGTTGCCTGGGATTTCTATTTGGAGATTTTGGGATGTGGGTATCCTCCAAATTTGTATAGTTTCAATATTTTGATGAACAAATTTTGTAAAGAGGGTAAAGTTAAGGATGCCCATTTGGTGTTTGATGAAATGTCAAGGTCAGGTTTAAGGCCAACGGTTGTTAGTTATAATACTCTGATAAATGGGTATTGTAAATGGGGCAATTCGGATGAGGGGTTTAGGTTGAAGAAGGTTATGGAGGAGAGTAGGCTTGTTCCTGATGTTTTTACATAT…
	Petromarula_pinnata	-----TGCGATTCAGTGTGTTAA-GTTTGTT-AAAAAGC--ATAAACTTTGTGTCCCTTTTC---------AATCTTGTGA-CCGAGTTCTTGATCA-GTTGATGAAGTTGAATTCGCCTGCTGTGGTTGCCTGGGATTTCTATTTGGAGATTTAGGGATGTGGGTATCCTCCAAATTTGTATAATTTCAACATTTTGATGAACAAATTTTGTAAAGAGCGTAAAGTTAAGGAAGCCAATAAGGAGTTTGATGAAATGTCACGGTCGGGWTTAAGGCCAACGGTTGTTAGTTACAATACTCTGATAAATGGGTATTGCAAATTGGGMAATTTAGATGAGGGGTTTAGGTTGAAGAAGGTTATGGAGGAGAATAGGATTGTTCYTGATGCTTTTACTTAT…
	Physoplexis_comosa	TCCGATGCGATTCAGTGTATTAA-GTTTGTT-AAAAAGC--ATAAACTTTGTGTCCCATTTC---------AATCTTGTGA-CCGAGTTCTTGATCA-GTTGATGAAGTTGAATTCGCCTGCTGTGGTTGCCTGGGATTTCTATTTGGAGATTTTGGGATGTGGGTATCCTCCAAATTTGTATAATTTCAACATTTTGATGAACAAATTTTGTAAAGAGCGTAAAGTTAAGGAAGCCAGTAAGGTGTTTGATGAAATGTCAAGGTCAGGTTTAAGGCCAACGGTKGTTAGTTATAATACTCTTATAAATGGGTATTGTAAATGTGGAAATTTGGATGAGGGGTTTAGGTTGAAGAAGGTTATGGAGGAGAATAGGCTTGTTTCTGATGCTTTTACTTAT…
	Phyteuma_humile	TCCGATGCGATTCAGTGTATTAA-GTTTGTT-AAAAAGC--ATAAACTTTGTGTCCCATTTC---------AATCCTGTGA-CCGAGTTCTTGATCA-GTTGATGAAGTTGAATTTGCCTGCTGTGGTTGCCTGGAATTTCTATTTGGAGATTTTGGGATGTGGGTATCCTCCAAATTTGTATAATTTCAACATTTTGATGAACAAATTTTGTAAAGAGCGTAAAGTTAAGGAAGCCAGTAAGGTGTTTGATGAAATGTCAAGGTCAGGTTTAAGGCCAACGGTTGTTAGTTATAATACTCTTATAAATGGGTATTGTAAATGTGGAAATTTGGAAGAGGGGTTCAGGTTGAAGAAGGTTATGGAGGAGAATAGGCTTGTTTCTGATGCTTTTACTTAT…
	Phyteuma_ovatum	TCCGATGCGATTCAGTGTATTAA-GTTTGTT-AAAAAGC--ATAAACTTTGTGTCCCATTTC---------AATCCTGTGA-CCGAGTTCTTGATCA-GTTGATGAAGTTGAATTCGCCTGCTGTGGTTGCSTGGGATTTCTATTTGGAGATTTTGGGATGTGGGTATCCTCCAAATTTGTATAATTTCAACATTTTGATGAACAAATTTTGTAAAGAGCGTAAAGTTAAGGAAGCCAGTAAGGTGTTTGATGAAATGTCAAGGTCAGGTTTAAGGCCAACGGTTGTTAGTTATAATACTCTTATAAATGGGTATTGTAAATGTGGAAATTTGGATGAGGGGTTTAGGTTGAAGAAGGTTATGGAGGAGAATAGGCTTGTTTCTGATGCTTTTACTTAT…
	Phyteuma_pinnata	TCCGATGCGATTCAGTGTGTTAA-GTTTGTT-AAAAAGC--ATAAACTTTGTGTCCCTTTTC---------AATCTTGTGA-CCGAGTTCTTGATCA-GTTGATGAAGTTGAATTCGCCTGCTGTGGTTGCCTGGGATTTCTATTTGGAGATTTWGGGATGTGGGTATCCTCCAAATTTGTATAATTTCAACATTTTGATGAACAAATTTTGTAAAGAGCGTAAAGTTAAGRAAGCCAATAAGGWGTTTGATGAAATGTCACGGTCGGGWTTAAGGCCAACGGTTGTTAGTTACAATACTCTGATAAATGGGTATTGYAAATTGGGMAATTTAGATGAGGGGTTTAGGTTGAAGAAGGTTATGGAGGAGAATAGGMTTGTTCYTGATGCTTTTACTTAT…
	Platycodon_grandiflorus	TCCGATGCTATGCATTGTATTAA-GTTGGTT-AAAGAGC--ACAAAATCCGCATCCCGTTTC---------AACATCGTTC-CCGCATTCTTGACCA-GTTGATGAAATTGAATTTGCCTGCCGCGGTTACCTGGGATTTTTATTTGGAGATTTTGGGATGTGGGTATCCACCAAACTTGTATAATTTCAACATTTTGATGCATAAATTTTGTAAAGAGGGTAAAGTAGAGGAAGCCAAATTGGTGTTTGATGAAATTCGGAGATGGGATCTACGGCCAACGGTTGTTAGCTTCAATACTTTGATAAATGGGTATTGTAAATTGGGTAATTTAGAGGAGGGGTTTAGGTTGAAGAAGGTTATGGAGGGGAGTAGATCTGTTCCTGATGTTTTTACTTAT…
	Prismatocarpus_schech	TCCGATGCGATTCAATGYATTAA-GTTGGTT-AAAAAGC--ATGGAGTTTGCGTCCCGTTTC---------AATCATGTGA-CCGAGTTCTTGATCA-GTTGATGAAATTAAATTCGCCTGCTGCGGTTGCCTGGGATTTCTATTTGGAGATTTTGGGATGTGGGTATCCACCAAAATTGTATAATTTCAATGTTTTGATSAACAAATTTTGTAAAGAGGGGAAAGTTAAGGAAGSCCATTTGGTGTTTGATGAAATGTCAAGGTCGGGTTTAAGGCCAACGGCTGTCAGTTATAATACTTTGATAAAYGGATATTGTAAATGGGGCAGTTTGGATGAGGGGTTTAGGTTGAAAAAGGWTATGGA---GAGTAGACTTGTTCCTGATGTTTTTACTTAY…
	Solenopsis_minuta_2	CGTGATGCCATTGAATGTGTGAA-ACTGAGT-AAACAGC--ATAAAGTTCACATTTTTGCGTTAAAAACGAAATCTTGTGG-TTGTTTAGTTGATCA-TTTGATGAGATTGAATTCGCCTGC---GGATGCTTGGGGTTTTTATTTGGAGATTTTGGGATGTGGGTATTCGCCAAATTTGTATAATTTCAATGCTTTGATGCATAAGTTTTGTAAGGAGGGTAAAATTAGGGAGGCTAAATTGGTGTTTGATGAGATTCGGAAGTGGGGGTTGAGACCGTCGGTGGTTAGTTTCAATACTTTGATTAATGGGTATTGTAAATTAGGTGATGTAGAGGAGGGGTTTAGGTTGAAGAAGGTTATGGAGGGGAGTAGACTTGTGCCTGATGTTTTTACTTTT…
	Wahlenbergia_sp	TCCGATGCGATTCAATGTATYAA-GTTGGTT-AAAAAGC--ATGAAGTTTGCGTCCCGTTTC---------AATCATGTGA-CCGAGTTCTTGATCA-GTTGATGAAATTAAATTCGACTGCTGTGGTTGCCTGGGATTTCTATTTGGAGATTTTGGGATGTGGGTATCCTCCAAAATTRTATAATTTCAATGTTTTGATGAACAAATTTTGTAAAGAGGGTAAAGTTAAGGAAGCCCATTTGGTGTTTGATSAAATGTCAAGGTCGGGTTTAARGCCAACGGTTGTTAGTTATAATACCTTGATAAATGGGTATTGTAAATGGGGCAATTTGGACGAGGGGTTTAGGTTGAAGAAGGTTATGGAGGAGAGTAGACTTGTTGCTGATGTTTTTACTTAT…
;
end;
