# Supplementary material for: Phylogeny of Campanuloideae (Campanulaceae) with Emphasis on the Utility of Nuclear Pentatricopeptide Repeat (PPR) Genes
Source: PLoS One. 2014 Apr 9;9(4):e94199. doi: 10.1371/journal.pone.0094199 (PMC3981779; doi:10.1371/journal.pone.0094199)
Supplement: Figure S17 — Plastid plus PPR alignment. (TXT) [file pone.0094199.s017.txt]

#NEXUS

Begin DATA;
	Dimensions ntax=121 nchar=7727;
	Format datatype=NUCLEOTIDE gap=-;
	Matrix
	[                          1         11        21        31        41        51        61        71        81        91        101       111       121       131       141       151       161       171       181       191       201       211       221       231       241       251       261       271       281       291       301       311       321       331       341       351       361       371       381       391       401       411       421       431       441       451       461       471       481       491       501       511       521       531       541       551       561       571       581       591       601       611       621       631       641       651       661       671       681       691       701       711       721       731       741       751       761       771       781       791       801       811       821       831       841       851       861       871       881       891       901       911       921       931       941       951       961       971       981       991       1001      1011      1021      1031      1041      1051      1061      1071      1081      1091      1101      1111      1121      1131      1141      1151      1161      1171      1181      1191      1201      1211      1221      1231      1241      1251      1261      1271      1281      1291      1301      1311      1321      1331      1341      1351      1361      1371      1381      1391      1401      1411      1421      1431      1441      1451      1461      1471      1481      1491      1501      1511      1521      1531      1541      1551      1561      1571      1581      1591      1601      1611      1621      1631      1641      1651      1661      1671      1681      1691      1701      1711      1721      1731      1741      1751      1761      1771      1781      1791      1801      1811      1821      1831      1841      1851      1861      1871      1881      1891      1901      1911      1921      1931      1941      1951      1961      1971      1981      1991      2001      2011      2021      2031      2041      2051      2061      2071      2081      2091      2101      2111      2121      2131      2141      2151      2161      2171      2181      2191      2201      2211      2221      2231      2241      2251      2261      2271      2281      2291      2301      2311      2321      2331      2341      2351      2361      2371      2381      2391      2401      2411      2421      2431      2441      2451      2461      2471      2481      2491      2501      2511      2521      2531      2541      2551      2561      2571      2581      2591      2601      2611      2621      2631      2641      2651      2661      2671      2681      2691      2701      2711      2721      2731      2741      2751      2761      2771      2781      2791      2801      2811      2821      2831      2841      2851      2861      2871      2881      2891      2901      2911      2921      2931      2941      2951      2961      2971      2981      2991      3001      3011      3021      3031      3041      3051      3061      3071      3081      3091      3101      3111      3121      3131      3141      3151      3161      3171      3181      3191      3201      3211      3221      3231      3241      3251      3261      3271      3281      3291      3301      3311      3321      3331      3341      3351      3361      3371      3381      3391      3401      3411      3421      3431      3441      3451      3461      3471      3481      3491      3501      3511      3521      3531      3541      3551      3561      3571      3581      3591      3601      3611      3621      3631      3641      3651      3661      3671      3681      3691      3701      3711      3721      3731      3741      3751      3761      3771      3781      3791      3801      3811      3821      3831      3841      3851      3861      3871      3881      3891      3901      3911      3921      3931      3941      3951      3961      3971      3981      3991      4001      4011      4021      4031      4041      4051      4061      4071      4081      4091      4101      4111      4121      4131      4141      4151      4161      4171      4181      4191      4201      4211      4221      4231      4241      4251      4261      4271      4281      4291      4301      4311      4321      4331      4341      4351      4361      4371      4381      4391      4401      4411      4421      4431      4441      4451      4461      4471      4481      4491      4501      4511      4521      4531      4541      4551      4561      4571      4581      4591      4601      4611      4621      4631      4641      4651      4661      4671      4681      4691      4701      4711      4721      4731      4741      4751      4761      4771      4781      4791      4801      4811      4821      4831      4841      4851      4861      4871      4881      4891      4901      4911      4921      4931      4941      4951      4961      4971      4981      4991      5001      5011      5021      5031      5041      5051      5061      5071      5081      5091      5101      5111      5121      5131      5141      5151      5161      5171      5181      5191      5201      5211      5221      5231      5241      5251      5261      5271      5281      5291      5301      5311      5321      5331      5341      5351      5361      5371      5381      5391      5401      5411      5421      5431      5441      5451      5461      5471      5481      5491      5501      5511      5521      5531      5541      5551      5561      5571      5581      5591      5601      5611      5621      5631      5641      5651      5661      5671      5681      5691      5701      5711      5721      5731      5741      5751      5761      5771      5781      5791      5801      5811      5821      5831      5841      5851      5861      5871      5881      5891      5901      5911      5921      5931      5941      5951      5961      5971      5981      5991      6001      6011      6021      6031      6041      6051      6061      6071      6081      6091      6101      6111      6121      6131      6141      6151      6161      6171      6181      6191      6201      6211      6221      6231      6241      6251      6261      6271      6281      6291      6301      6311      6321      6331      6341      6351      6361      6371      6381      6391      6401      6411      6421      6431      6441      6451      6461      6471      6481      6491      6501      6511      6521      6531      6541      6551      6561      6571      6581      6591      6601      6611      6621      6631      6641      6651      6661      6671      6681      6691      6701      6711      6721      6731      6741      6751      6761      6771      6781      6791      6801      6811      6821      6831      6841      6851      6861      6871      6881      6891      6901      6911      6921      6931      6941      6951      6961      6971      6981      6991      7001      7011      7021      7031      7041      7051      7061      7071      7081      7091      7101      7111      7121      7131      7141      7151      7161      7171      7181      7191      7201      7211      7221      7231      7241      7251      7261      7271      7281      7291      7301      7311      7321      7331      7341      7351      7361      7371      7381      7391      7401      7411      7421      7431      7441      7451      7461      7471      7481      7491      7501      7511      7521      7531      7541      7551      7561      7571      7581      7591      7601      7611      7621      7631      7641      7651      7661      7671      7681      7691      7701      7711      7721      ]
	[                          |         |         |         |         |         |         |         |         |         |         |         |         |         |         |         |         |         |         |         |         |         |         |         |         |         |         |         |         |         |         |         |         |         |         |         |         |         |         |         |         |         |         |         |         |         |         |         |         |         |         |         |         |         |         |         |         |         |         |         |         |         |         |         |         |         |         |         |         |         |         |         |         |         |         |         |         |         |         |         |         |         |         |         |         |         |         |         |         |         |         |         |         |         |         |         |         |         |         |         |         |         |         |         |         |         |         |         |         |         |         |         |         |         |         |         |         |         |         |         |         |         |         |         |         |         |         |         |         |         |         |         |         |         |         |         |         |         |         |         |         |         |         |         |         |         |         |         |         |         |         |         |         |         |         |         |         |         |         |         |         |         |         |         |         |         |         |         |         |         |         |         |         |         |         |         |         |         |         |         |         |         |         |         |         |         |         |         |         |         |         |         |         |         |         |         |         |         |         |         |         |         |         |         |         |         |         |         |         |         |         |         |         |         |         |         |         |         |         |         |         |         |         |         |         |         |         |         |         |         |         |         |         |         |         |         |         |         |         |         |         |         |         |         |         |         |         |         |         |         |         |         |         |         |         |         |         |         |         |         |         |         |         |         |         |         |         |         |         |         |         |         |         |         |         |         |         |         |         |         |         |         |         |         |         |         |         |         |         |         |         |         |         |         |         |         |         |         |         |         |         |         |         |         |         |         |         |         |         |         |         |         |         |         |         |         |         |         |         |         |         |         |         |         |         |         |         |         |         |         |         |         |         |         |         |         |         |         |         |         |         |         |         |         |         |         |         |         |         |         |         |         |         |         |         |         |         |         |         |         |         |         |         |         |         |         |         |         |         |         |         |         |         |         |         |         |         |         |         |         |         |         |         |         |         |         |         |         |         |         |         |         |         |         |         |         |         |         |         |         |         |         |         |         |         |         |         |         |         |         |         |         |         |         |         |         |         |         |         |         |         |         |         |         |         |         |         |         |         |         |         |         |         |         |         |         |         |         |         |         |         |         |         |         |         |         |         |         |         |         |         |         |         |         |         |         |         |         |         |         |         |         |         |         |         |         |         |         |         |         |         |         |         |         |         |         |         |         |         |         |         |         |         |         |         |         |         |         |         |         |         |         |         |         |         |         |         |         |         |         |         |         |         |         |         |         |         |         |         |         |         |         |         |         |         |         |         |         |         |         |         |         |         |         |         |         |         |         |         |         |         |         |         |         |         |         |         |         |         |         |         |         |         |         |         |         |         |         |         |         |         |         |         |         |         |         |         |         |         |         |         |         |         |         |         |         |         |         |         |         |         |         |         |         |         |         |         |         |         |         |         |         |         |         |         |         |         |         |         |         |         |         |         |         |         |         |         |         |         |         |         |         |         |         |         |         |         |         |         |         |         |         |         |         |         |         |         |         |         |         |         |         |         |         |         |         |         |         |         |         |         |         |         |         |         |         |         |         |         |         |         |         |         |         |         |         |         |         |         |         |         |         |         |         |         |         |         |         |         |         |         |         |         |         |         |         |         |         |         |         |         |         |         |         |         |         |         |         |         |         |         |         |         |         |         |         |         |         |         |         |         |         |         |         |         |         |         |         |         |         |         |         |         |         |         |         |         |         |         |         |         |         |         |         |         |         |         |         |         |         |         |         |         |         |         |         |         |         |         |         |         |         |         |         |         |         |         |         |         |         |         |         |         |         |         |         |         |         |         |         |         |         |         |         |         |         |         |         |         |         |         |         |         |         |         |         |         |         |         |         |         |         |         |       ]
	Asyneuma_virgatum          AGATACTCTTGGGCAACCAATTAATGTGACTTGTGAAGTACAGCAATTATTAGGAAACAATCGAGTTAGGGCTGTAGCCATGAGTGCTACAGACGGTCTAATGAGAGGAATGGAAGTGATTGATACGGGCACTCCTCTAAGTGTTCCGGTCGGTGGAGCTACTCTCGGACGAATTTTCAATGTGCTTGGAGAGCCAATTGATAATTTGGGTCCTGTAGATACTCGCACAACATCCCCTATTCATAGATCTGCGCCTGCCTTTATCGATTTAGATACAAAATTATCTATTTTTGAAACCGGAATTAAAGTAGTCGATCTTTTAGCCCCTTATCGCCGTGGAGGAAAAATCGGACTATTCGGAGGAGCTGGGGTCGGGAAGACAGTACTTATTATGGAATTGATTAATAATATTGCTAAAGCTCACGGCGGTGTATCTGTATTT-GGCGGAGTAGGTGAACGTACTCGTGAAGGACATGATCTTTACAAGGAAATGAAAGAGTCTGGAGTCATTAATGAACAAAAGTTTGTAGAATCAAAAGTGGCTTTAGTTTATGGTCAGATGAATGAACCGCCGGGAGCTCGTATGAGAGTTGGTTT-AACTGCCTTAACTATGGCCGAATATTTCCGAGATGTTAATAAACAAAACGTACTTCTCTTTATCGACAATATCTTCCGATTTGTCCAAGCAGGATCTGAAGTATCGGCCTTGTTGGGTAGAATGCCTTCTGCTGTGGGTTATCAACCGACCCTTAGTACTGAAATGGGTTCTTTACAAGAACGAATTACTTCGACGAAAAACGGATCTATAACGTCTATTCAAGCAGTTTATGTACCTGCAGACGATTTGACCGACCCTGCTCCTGCTACCACATTTGCACATTTAGATGCTACTACTGTACTATCAAGAGGATTAGCTGCCCAAGGTATATATCCCGCAGTAGATCCTTTAGATTCAACGTCAACTATGTTACAACCCCTGATCGTTAGTGACGAACATTATAAAACTGCGCAAAGTGTTAAGCAAACGTTACAACGTTACAAAGAACTTCAGGACATTATAACTATCCTTGGATTGGACGAATTATCCGAAGAAGATCGTTTAACCGTAGCAAGAGCGCGAAAAATTGAGCGTTTCTTATCACAACCCTTTTTTGTGGCCGAAGTATTCACCGGTTCTACGGGAAAATATGTTGGTCTAGTAGAAACAATTCGAGGCTTTCAATTAATTTTGTGAAACGGTTAATTCCTCGAATGTATGACCAGAATTATTTGATTCATTCTACGAATGATTGTAAACAAAAGCCATTTGGGGAACGCCCCAATAATTTTGAGTCTCAAATGATATCAGAAGCATTTTCTGTCATTATGGAAATTCCATTTTCTCTACGATTACTATCTTGTCTAGAAAAGTTCGAAAAGAAGGGGGAAGGTAGAGTAAAATCCGATAATTTACAATCAATT---------------CATTCAATATTTTCTTTTTTAGAGGATCAAATTTTTCATTTACATTATGTCTTAGATATACTAATACCTTACCCAATCCATCTAGAAATCTTGATTCAAGCTCTTCGCTACTGGCTAAAAGATGCTTCGGCTTTGCATTTTGTAAGATTCTTTCTCCACGAGTTTCATAATTGGAATAGTCTTATT---ACGTCAAAGAAAGTCGGTCCTTCTTTTTCAGAAAGAAATCAAAGATTCTTCTTCTTCCTATATAATTCTCATGTATGTGAATATGAATCTATCTTTGTCTTTCTCCGCAACCAATCTTCTCATTTACGATCAACCTCTTCTAGAGCATTTGTTGAACGAATCTATTTCTATGGAAAAATAGAGCATCTTGGAAAAGTCTTGTCCAGGTCTTTTCAAGCCAATATATGGATATTCACCGATTCTTTCATGCATTATGTTAGGTATCAA-GGAAAATCAATTCTCGCATCAAAAGGTCCGTCT---CTTGTGATGAATAAATGGCAATATTACTTTGTAAATTTATGGCAAGCTTATTTTTACCTGTGGTCTCAACCAAGAAGGATCCATATAAACCAATTAGCCAATCATTCCCTGGACTTTCTAGCTTATTTTTCAAGTGTGCGGCGAAGGACTTCAACGGTACGCAATCAAATGCTCGCAAAGTTATTTCTAAGCGCGAATGCTTTTAAAAAGTTTGATACTTTTGTTCCAATTATTCCCCTGATTGGATCATTGGCTAAATCCAAATTTTGTAATAGAGCAGGTTATCCGAGTAGTAAGGCGGTTTGGGTCGATTTATCAGATTCTGATATTATTGATCGATTCGGGCGTATATCCAGAAATCTTTCTCATTATCATAGTGGATGCTCAAAAAAAAAGAGTTTGTTTCGAATAAAGTATATACTTCAACTTTCTTGTGCTCGAACTTTAGCTCGTAAACACAAAAGTACTGTAAGGGCTTTTTTGAAAAGATTCGGATCGGAATTATTGGAAGAATTCTTTACGGCGGAAGAACAAGTTCTTTCCTTGACCTTTCCCAGAGCTTCTTCTATTTCACTCTTTATGTTAATGCACTTCCCAATGATACGCAAACAAGGGA-TTTCCGGTCCTT------------------TATAGTGAAG----------AGATAGTTGTAATACATTATGTATTA--TTGGGGAAGGAAC-GAGAATATTTCATTGCTACAATACAAGTATGGATTTTTGAAACTAATCCGCCATGTATTT-GGATATTT-CCCTTG-AACTGCGTAATATTTTTTATA----------TTCCATA-AATAGGGTAAGGGAATTTTCTGAAGAGAAAATGG-----ATTATGGGAGTGTGTGACTTGAGCTATTGATTGGTCTGTGCAGATACGTGCTTTTATTTATCTGCCACATTGTAATTCACAAACCAATGTG----TCTTTGTTCCAACCATCGCGTAAACCCCAGACAGAAGATAGGCTGGTTCGCTTAAAGAGAATCTTTTCTATGATCAAATCTGAATCATGTCATACATGAGCAGGCTCCGTAAGATC-------------------------------------------------TAGTTCACTTAACTGAAAATTA-AATAGTATTAAAATGCACTCATTTCCTCTGCATTGACACGAGCTATGAGACTATCGGAGTAAAAGAAAGGGTCTAAAGAAGAAGAAAAGCTGGG-CTAGATTAGTAACAAGTAAATCCTTTG--GGTGTATGTTTGTAATTAGTAAATGGTCTCTCAATATTTTGGGGCTAACCACCGATCG-----TAAGGTTTGAGACAACCCAAAAAGCAC---------------------------------------TTAATCATATCAC-----GATTGACTTTGTAAGCCTACTTGGGTAGTGAGTATTTACTTGTAAGAA-CCGAATTC-TTT-TTG-GGCTAGTTTC---------AAAAAGAA-TCCAGCCA-------ATTCTTC-TTAC-------------GGAAAACCATTCATA--------TCTCGTAT----ATGGATGTGTCTAGATATAGATACCCTATCAATTTTAGATGGATTCGTT-TGGTTCTTTT-GATTCTTGCTCGAGCCGGATGATGAAAAATTATCATGTCCGGTTCCTTCGGGGGATGGATTTCTAATAGGGGCCGCAGTAGCTGCCGAATCGTCTACTGGTACATGGACAACTGTGTGGACCGATGGGCTTACGAGCCTTGATCGTTACAAAGGGAGATGCTATCACATCGAGCCCGTTGCTGGAGAAGAAAATCAATTTATTGCTTATGTAGCTTACCCATTAGACCTTTTTGAAGAAGGTTCGGTTACTAACATGTTTACTTCCATTGTAGGTAATGTATTTGGATTTAAAGCACTGCGTGCTCTACGTCTAGAAGATTTGCGAATCCCACCTGCGTATATTAAAACATTCCAAGGCCCGCCTCACGGCATCCAAGTTGAGAGAGATAAATTGAATAAGTATGGTCGTCCCCTGTTGGGATGTACTATTAAACCAAAATTAGGGTTATCTGCTAAAAACTACGGCAGAGCAGTTTATGAATGTCTTCGTGGTGGACTTGATTTTACTAAAGATGATGAGAATGTCAACTCCCAACCCTTTATGCGGTGGAGAGATCGTTTCTTATTTTGTGCCGAAGCAATTTATAAAGCACAGGCTGAAACAGGGGAAATCAAAGGACATTACTTGAATGCTACTGCGGGTACATCCGAAGAAATGATGAAAAGGGCTGTATTTGCCAGAGAGTTGGGAGTTCCTATCATAATGCATGACTACATAACAGGGGGATTCACTGCAAATACTAGCTTGGCTCATTATTGCCGAGATAATGGTCTACTTCTTCACATCCACCGCGCAATGCATGCAGTTATTGATAGACAGAAGAATCATGGTATACACTTTCGTGTATTAGCTAAAGCCTTACGTATGTCTGGTGGAGATCATATTCACTCGGGGACCGTAGTAGGGAAACTTGAAGGGGAAAGAGAGATCACTTTGGGCTTTGTTGATTTACTGCGCGATGATTTTGTTGAAAAAGATCGAAGTCGCGGGATTTATTTCACTCAAGATTGGGTCTCTCTACCAGGTGTTCTGCCCGTGGCTTCAGGCGGTATTCACGTTTGGCATATGCCTGCTCTGACCGAGATTTTTGGGGATGATTCTGTACTACAGTTCGGGGGAGGAACTTTAGGACATCCTTGGGGAAATGCACCCGGGGCGGTAGCTAATCGAGTCGCTCTAGAAGCATGTGTACACGCCCGTAATGAGGGACGTGATCTTGCTCGTGAGGGTAATGAAATTATCCGG--------------------------------------------------------------------------------------------------------------------------------------------------------------------------------------------------------------------------------------------------------------------------------------------------------------------------------------------------------------------------------------------------------------------------------------------------------------------------------------------------------------------------------------------------------------------------------------------------------------------------------------------------------------------------------------------------------------------------------------------------------------------------------------------------------------------------------------------------------------------------------------------------------------------------------------------------------------------------------------------------------------------------------------TTAC-TCCGATGCGATTCAGTGTATTAA-GTTTGTT-AAAATGCATAAACTTTGTGTCCCTTTTCAATCTTGTGA-CCGAGTTCTTGATCAGTTGATGAAGTTGAATTCGCCTGCTGTGGTTGCCTGGGATTTCTATTTGGAGATTTTGGGATGTGGGTATCCTCCAAATTTGTATAATTTCAATATTTTGATGAACAAATTTTGTAAAGAGCGTAAAGTTAAGGAAGCCAATAAGGTGTTTGATGAAATGTCATGGTCGGGTTTAAGGCCAACGGTTGTTAGTTATAATACTCTGATTAATGGGTATTGTAGATTGGGAAATATAGAAGAGGGGTTTAGGTTGAAGAAGGTTATGGAGGAGAATAGGCTTGTTCCTGATGCTTTTACTTATAGTGCTTTGATTAATGGGCTGTGTAAAGATGGTCGGATGGATGATGCCAATCAAGTGTTTGATGAAATGTCTAGCAAAGGGTTGGCTCCCAACGATGTTA-TATACACTACTTTGTTAAACGGGTTTTGCAAGAATGGGAAGGTTACTTTGGCTATGGAGTTATATAGACGAATGTTGATGAAAGGGGTTAAACCTGATTTGATAATGTATAATACACTAATCAACGTGTTATGTAAGAGTGGGAATATAATTGAAGCTAGGAATCTTATTGATGAGATGAGTTTGAAGGGGTTTAAAGCTGACAAAATAACATACACTACTCTTATTGATGGATGTTGCAAGGAGGGGAATTTGGATGCAGCACTCGAGATTAGAAAGAGAA-TGATTCGGGAA-AGGATTGAGCTTGATAATGTGGCTTACACG-----------------------------------------------------------------------------------------------------------------------------------------------------------------------------------------------------------ATGGGTTGTGTAAGAACG--GGTATTTAAATAAGGCATTA---TTGGTTTTGACTGAGGCAAAGGATAAAAGGAATGATCTTGATGTTTTTGCGTACTCTTCAATGATTAATGGTTTATGTAATGCCAGGAGAGTGGACGAAGCGTTAGATATGCTTGATCGGATGGCGAAGCATGGCTGTAAACCTAATGCTCATGTTTGCAATACATTGCTTAATGGTTTAATTCGGACTTCTAAAATTGAGGATGCAATTCGTTTTTTTACCGAAATGGCTGCTAAGGAATGCTTACCAACTGTTGTCACTTACAATACTCTTATTGATGGATTGTGCAAAGCAGAAAGGTTGTGAGGGGCACRTCGGGTTGTG-------------------------------------------------------------------------------------------------------------------------------------------------------------------------------------------------------------------------------------------------------------------------------------------------------------------------------------------------------------------------------------------------------------------------------------------------------------------------------------------
	Azorina_vidalii            AGATAATCTTGGGCAACCAATTAATGTGACTTGTGAAGTACAGCAATTATTAGGAAACAATCGAGTTAGGGCTGTAGCCATGAGTGCTACAGAGGGTCTAATGAGAGGAATGGAAGTGATTGATACGGGCACTCCTCTAAGTGTTCCGGTCGGTGGAGCGACTCTCGGACGAATTTTCAATGTGCTTGGAGAGCCAATTGATAATTTGGGTCCTGTAGATACTCGCACAACATCGCCTATTCATAGATCTGCGCCTGCCTTTATCGATTTAGATACAAAATTATCTATTTTTGAAACCGGAATTAAAGTAGTCGATCTTTTAGCCCCTTATCGCCGTGGAGGAAAAATCGGACTATTCGGAGGAGCTGGGGTGGGGAAGACAGTACTTATTATGGAATTGATTAATAATATTGCCAAAGCTCACGGCGGTGTATCTGTATTT-GGCGGAGTAGGTGAACGTACTCGTGAAGGAAATGATCTTTACAAGGAAATGNAAGACTCTGGAGTCATTAATGAACAAAAGTTTGCAGAATCAAAAGTGGCTTTAGTTTATGGTCAGATGAATGAACCGCCGGGAGCTCGCATGAGAGTTGGTTT-GACTGCACTAACTATGGCCGAATATTTTCGAGATGTTAATAAACAAGACGTACTTCTCTTTATCGACAATATCTTCCGCTTTGTCCAAGCAGGATCTGAAGTATCAGCCTTGTTGGGTAGAATGCCTTCTGCTGTGGGTTATCAACCTACCCTTAGTACTGAAATGGGTTCTTTACAAGAAAGAATTACTTCTACTAAAAAGGGATCTATAACGTCTATTCAAGCAGTTTATGTACCTGCCGATGATTTGACCGACCCTGCTCCCGCTACCACATTTGCACATTTAGATGCTACTACCGTACTATCAAGAGGATTAGCTGCCAAAGGTATATATCCCGCAGTAGATCCTTTAGATTCAACGTCAACTATGYTACAACCCCKGATCGTTAGTGACGAACATTATAAAACTGCGCAAAGTGTTAAGCAAACGTTACAACGTTACAAAGAACTTCAGGACATTATAACTATCCTTGGATTGGACGAATTATCCGAAGARGATCGTTTAACCGTAGCAAGAGCGCGAAAAATTGAGCGTTTCTTATCACAACCCTTTTTTGTGGCCGAAGTATTCACAGGTTCTCCTGGAAAATATGTTGGTCTAGTAGAAACAATTCAAGGCTTTGAATTAATTTTGTGAAACGGCTAATTCCTCGAATGTATGACCAGAATTATTTGATTCATTCTACGAATGATTCTAAACAAAATCCATTTTGGGGACGCAACAACAATTTTGATTCTGAAATGATATCAGAAGCATTTTCGGTCATTATGGAAATTCCATTTTCTCTACGATTACTATCTTGGCTAGAAAAGTTCGAAAAGACGGGGAAAGGGAGAGTCAAATCCGATAATTTACGATCAATT---------------CATTCAATATTTTCTTTTTTAGAGGACAAAATTTCACATTTAAATTATGTCTTCGATATACTAATACCTTACCCAATCCATCTAGAAATCTTGGTTCAAGCTCTTCGCTACTGGTTAAAAGATGCTGCGTCTTTGCATTTCGTCAGATTCTTTCTCCACGAGTTTCAGAGGTGGAATAGTCTTATT---ACGACAAAGAAAGTCGGTCCTTCTTTTTCAGCAAGAAATCAAAGATTCTTCTTCTTCCTATATAATTCTCATGTATGTGAATACGAATCCATCTTTGTCTTTCTCCGCAACCAATCTTCTCATTTACGATCAACATCTTCTAGAGCCCTTGTTGAACGAATCTATTTCTATAGAAAAATAGAGCATCTTGAAGAAGTCTTGTCCATGGCTTTTCAAGCTAATCTATGGCTATTCACAGATTCTTTCATGCATTATGTTAGGTATCAA-GGAAAATCAATTCTCGCTTCAAAAGGTACGGCT---CTTGTGATGAATAAATGGAAATATTACTTTGTAACTTTATGGCAATCTTATTTTTACCTGTGGTCTCAACCAAACAGGATCCATCTAAACCAATTATCCAAGCATTCCCTTGACTTTCTAGCTTATTTTTCAAGTGTGCCACGAAGGACTTCAACGGTACGCAATCAAATGCTAGCAAAGTTTTTTCTAAGCGCTAATGCTATTAAGAAGTTTGATACTTTTGTTCCAATTATTCCCTTGATTGTATCATTGGCTAAATACAAATTTTGTAATAGAGCAGGTCATCCAATTAGTAAGGCGGTTTGGGTCGATTTATCAGATTCTGATATTATTGATCGCTTCGGGCGTATATCCAGAAATCTTTCTCATTATCATAGTGGATCCTCAAAAAAAAAGAGTTTGTCTCGAATAAAGTATATACTTCAACTTTCTTGTGCTAGAACTTTAGCTCGTAAACACAAAAGTACTGTAAGGGCTTTTTTGAAAAGATTCGGCTCGGAATTATTGGAAGAATTCTTTACGGCGGAAGAAGAAGTTCTTTCCTTGACCTTTCCCAGAGCTTCTTCTATTTCGC---------------------------------------------------CCTT------------------TATAGTGAAGATATAGC-CTAGATAGTTGTAATCCATTATGTATCA--TTGGGGAAGGAAC-GAGAATATTTTATTGCTAAAATACAAGTATGGATTATTGAAACTAATACGCCATGTATTT-GGATATTT-CCCTTG-AACTGCGTAATATTATTTATT----------TTCCATG-AATAGTGTAAGGGAATTTTTCGAATAGAAAATGG-----ATTATGGGAGTGTGTGACTTGAGCTAGTGATTGGTCTGTGCAGATACGTGCTTTGATCTATCTGCCACATTGTAATTCACAAACCAATGTG----TCTTTGTTCCAACCATCGCGTAAGCCCCATACAAAAGATAGGCTGGTTCGCTTGAAGAGAATCTTTTCTATGATCAGATCCTAATCATGTCGTACATGAGCAGGCTCCGTAAGATC-------------------------------------------------TAGTTGACTTAACTGAAAATTA-AATAGTATGAAAATGCACTCATTTCCTCTGCATTGACACGAGCTATGAGACTATCGGAGTGAAAGAAAGGGTCTAAAGAAGAAGAAAGCTTGGG-CTAGATTAGTAACAAGTAAATCCTT----TGTGTGTGTTTGTAATTAGTAAATGGGCTCTCAATATTTTGGGGCTAACCACCGATCC-----GAAGGTTTGAGACGACCCAGAAAGCAC---------------------------------------TTGATCATATCAC-----GATTGACTTTGTAAGCCTACTTGGGTATTGAGTATTTACTTGTAAGAA-CCGAATTC-TTT-GGG-GGATAGTTGC---------AAAACGAA-TCCAGTC-------AATTGTTC-TTAC-------------GTAAAACCATTCATA--------TCTCGTAT----ATGTATGTGTC------TAGATAGCCTATCGATTTGAGATGGATTCGTT-TGGTTCTTTT-GATTCTTGCTCGAGCCGGATGATGAAAAATTATCATGTCCGGTTCCTTCGGGGGATGGATTTCGAAT-GGGGCCGCAGTAGCTGCCGAATCGTCTACTGGTACATGGACAACTGTGTGGACCGATGGGCTTACGAGCCTTGATCGTTACAAAGGGAGATGCTATCACATCGAGCCCGTTGCCGGAGAAGAAAATCAATATATTGCTTATGTAGCTTACCCATTAGACCTTTTTGAAGAAGGTTCTGTTACTAACATGTTTACTTCCATTGTGGGTAATGTATTTGGATTTAAAGCACTGCGTGCTCTACGTCTAGAAGATTTGCGAATCCCACCTGCGTATATTAAAACATTCCAAGGCCCGCCTCACGGCATCCAAGTTGAGAGAGATAAATTGAACAAGTATGGTCGTCCCCTGTTGGGATGTACTATTAAACCAAAATTAGGGTTATCCGCTAAAAACTACGGCAGGGCAGTTTATGAATGTCTTCGTGGTGGACTTGATTTTACTAAAGATGATGAGAACGTCAACTCCCAACCCTTTATGCGGTGGAGAGATCGTTTCTTATTTTGTGCCGAAGCACTTTTTAAAGCACAGGCTGAAACAGGTGAAATCAAAGGACATTACTTGAATGCTACTGCGGGTACATCTGAAGAAATGATTAAAAGGGCTGTATTTGCCAGAGAGTTGGGAGTTCCTATCGTAATGCATGACTACATAACAGGGGGATTCACTGCAAATACTAGCTTGGCTCATTATTGCCGAGATAATGGTCTACTTCTTCACATCCACCGCGCAATGCATGCAGTTATTGATAGACAGAAGAATCATGGTATGCACTTTCGTGTATTAGCTAAAGCCTTACGTCTGTCTGGTGGAGATCATATTCACTCCGGGACCGTAGTAGGGAAACTTGAAGGGGAAAGAGAGATCACTTTGGGCTTTGTTGATTTACTGCGCGATGATTTTGTGGAAAAAGATCGAAGTCGTGGTATTTATTTCACTCAAGATTGGGTCTCTCTACCAGGTGTTCTGCCCGTGGCTTCAGGCGGTATTCACGTTTGGCATATGCCTGCTCTGACCGAGATTTTTGGGGATGATTCCGTACTACAGTTCGGGGGAGGAACTTTAGGACATCCTTGGGGAAATGCACCCGGTGCGGTAGCTAATCGAGTAGCTCTAGAAGCATGTGTACAAGCCCGTAATGAGGGACGTGATCTTGCTCGTGAGGGTAATGAAATTATCCGG--------------------------------------------------------------------------------------------------------------------------------------------------------------------------------------------------------------------------------------------------------------------------------------------------------------------------------------------------------------------------------------------------------------------------------------------------------------------------------------------------------------------------------------------------------------------------------------------------------------------------------------------------------------------------------------------------------------------------------------------------------------------------------------------------------------------------------------------------------------------------------------------------------------------------------------------------------------------------------------------------------------------------------------TTAC-TCCGATGCGATTCAATGTATTAA-GATGGTT-AGAAAGCATAAASTTTGTGTCCCRTTTCAATCTTGTGA-CCGAGTTCTTGATCWGTTGATGAAATTGAATTCRYCWGCTGTRGTTGCCTGGGATTTCTATTTGGAGATTCTGGGATGTGGGTATCCTCCAAAATTGTATAATTTCAACATTTTGATGAACAAATTCTGTAAAGAGCGAAARGTTAARGAATCACAATTGGTGTTTGATGAAATTTCAAGGTCRGGTTTAAGGCCAACAATTGTTAGTTATAATACTTTGATAAATGGGTATTGTAAATGGGGAAATTTGGAYGAGGGATTTAGGTTGAKGAAAGTTATGGAGGAGAGTAGGCTTGTTCCGGATGTTTTTACTTATAGTGCTTTGATTAAYGGGTTGTGTAAAGATGGTAGGATGGATGACGCTAATCAGGTGTTTGATGAAATGTCTAGCAAAGGGTTGGTTSCGAATGAAGTTA-TATATACTACTTTGTTAAGTGGGTTTTGCAAGAGTGGGAAGGTTAGTTTGGCAGTGGARTTATATAGAAGAATGTTGATGAAAGGGGTTAAACCAGATTTGATAATGTATAATACACTTATTAACGTGTTATGTAAGAGCGGGAATATAACTGAAGCTAAGAACCTTATTGAGGAGATGAGTAMGAASGGGTTGAAGGCTGACAAAATAACRTACACTACTCTTATTGATGGATGTTGCAAGGAGGGGAATTTGGATGCAGCGTTCGAGATTAGAAATAAAA-TGAYRCGGGAA-GGGATTGAGCTTGATAATGTGGCTTACACG---------------------------------------------------------------------------------------------------------------------------------------------------------------------------------------------------------------GTTRTGTAAGAATG--GGTATCTAAATAAGGCTTTA---TTGGTCTTGACTGAGGCTGAGGATAAACGGAATGATCTTGATATTTTTGCGTACTCTTCAATAATTAATGGCTTATGTAACGCCAGGAGAGTGGACGAAGCG-TTGATACGCTTGATCGGATGACCAAGCATGGTTGTAAACCTAATGCTCATGTTTGCAATACATTGCTTAATGGTTTAATTCGGGCTTCTAAAATTGACGATGCAGTTCGATTTTTTTCCGAGATGGCTGCTAAGGATTGCTTACAAACTGTTGTCACCTACAATACTCTCATTGATGGACTGTGCAAAGCAGAAAGGTTTGATGAAGCCTATCTCCTTGTGAAGGAGATGCTTGAAAAAGGATGGAAGCCTGACATAATCACATACAGCTTATTGATGCGTGGTCTTTGTCAAGGCAAAAAGATAAACATGGCTCTGAATTTATGGTGCCAAGTTGTTGAGAAGGGTCTTAAGCC-TGACGTAATTATGCATAACATAATAATTCACGGTCTATGTTCTGTAGGCAAAGTGGGAGATGCATTACAGCTATATCTAAGGATGATTCAGTGTSATTGTGTTCCAAATCTTGTTACCCTCAACACTTTGATGGAGGGGTTTTACAAAGCTAGAGATTG-CCTAAATGCATCCGTGATTTGGGCCCGCATTTTGAGAAGTGGGCTTAAGCC-TGATATTATCTCTTATAACATTGTTC----TTAAAGGTCTCTGCT-CTTGTTATAGACTATCAGATGCCGTGCGGTATCTGAGGGATGCTCTGGCTAAGGAGATTGTCCCTACTGTGGTTACATGGAA
	Campanula_aizoides         AGATACTCTTGGGCAACCAATTAATGTGACTTGTGAAGTACAGCAATTATTAGGAAACAATCGAGTTAGGGCTGTAGCCATGAGTGCTACAGACGGTCTAATGAGAGGAATGGAAGTGATTGATACGGGCACGCCTCTAAGTGTTCCGGTCGGTAGAGCGACTCTCGGACGAATTTTCAATGTGCTTGGAGAGCCCATTGATAATTTGGGTCCTGTAGATACTCGCACAACATCGCCTATTCATAGATCTGCGCCTGCCTTTATCGATTTAGATACAAAATTATCTATTTTTGAAACCGGAATTAAAGTAGTCGATCTTTTAGCCCCTTATCGCCGTGGAGGAAAAATCGGACTATTCGGAGGAGCTGGGGTGGGGAAGACAGTACTTATTATGGAATTGATTAATAATATTGCCAAAGCTCACGGCGGTGTATCTGTATTT-GGCGGAGTAGGTGAACGTACTCGTGAAGGAAATGATCTTTACAAGGAAATGAAAGACTCTGGAGTAATTAATGAACAAAAGTTTGCAGAATCAAAAGTGGCTTTAGTTTATGGTCAGATGAATGAACCGCCGGGAGCTCGTATGAGAGTTGGTTT-GACTGCCTTAACTATGGCCGAATATTTCCGAGATGTTAATAAACAAGACGTACTTCTCTTTATCGACAATATCTTCCGGTTTGTCCAAGCAGGATCTGAAGTCTCGGCCTTGTTGGGTAGAATGCCTTCTGCTGTGGGTTATCAACCTACCCTTAGTACTGAAATGGGTTCTTTACAAGAAAGAATTACTTCTACTAAAAAGGGGTCTATAACGTCTATTCAAGCAGTTTATGTCCCTGCAGACGATTTGACCGACCCTGCTCCTGCTACCACATTTGCACATTTAGATGCTACTACTGTACTATCAAGAGGATTAGCGGCCAAAGGTATATATCCCGCAGTAGATCCTTTAGATTCAACGTCAACTATGTTACAACCCCGGATCGTTAGTGACGAACATTATAAAACTGCGCAAAGTGTTAAGCAAACGTTACAACGTTACAAAGAACTTCAGGACATTATAACTATCCTTGGATTGGACGAATTATCCGAAGAGGATCGGTTAACCGTAGCAAGAGCGCGAAAAATTGAGCGTTTCTTATCACAACCCTTTTTTGTGGCCGAAGTATTCACCGGTTCTACGGGAAAATATGTTGGTCTAGTAGAAACAATTCGAGGCTTTCAATTAATTTTGTGAAACGGTTAATTCTTCGAATGTATGACCAGAATTATTTGATTCATTCTACGAATGATGGTAAACAAAAGCCATTTTTGGGACGCACCAATAATTTTGAGTCTCAAATGATATCAGAAGCATTTTCGGTGATTATGGAAATTCCATTTTCTCTACGATTACTATCTTGGCTAGAAAAGTTCGAAAAGAAGGGGGAAGTTAGAGTCAAATCCGAGAATTTACAATCAATT---------------CATTCAATATTTTCTTTTTTAGAGGATAAAATTTCACATTTACATTATATCTTAGATATACTAATACCTTACCCAATCCATCTAGAAATCTTGGTTCAAGCTCTTCGCTACTGGCTAAAAGATGCTTCGGCTTTGCATTTCATAAGATTCTTTCTTCACGAGTTTCATAATTGGAATAGTCTTATT---ACGCCAAAGAAAGTAGGTCCTTCTTTTTCAGAAAGAAATCAAAGATTTTTCTTCTTCCTATATAATTCTCATGTCTGTGAATATGAATCCATCTTTGTCTTTCTCCGCAACCAATCTTCTCATTTACGATCAACATCTTCTAGAGCCCTTGGTGAACGAATCTATTTCTATGGAAAAATCGAGCATCTKGGAGAAGTCTTGTCCAGGGCTTTTCAAACCAATCTATGGATATTCACCGATTCTTTCATGCATTATGTTAGGTATCAA-GGAAAATCAATTCTCGTTTCAAAAGGTACGTCA---TTTGTGATGAATAAATGGCAATATTACTTTGTAAATTTATGGCAATCTTATTTTTACCTGTGGTCTCAACCAAGAAGGATCTATATAAACCAATTATCCAATCATTCCCTTGATTTTCTAGCTTATTTTTCAAGTGTGCGGCGAAGGACTTCAACGGTACGCAATCAAATGCTAGCAAAGTTATTTCTAAGCGATAATGCTATTAAGAAGTTTGATACTTTTGTTCCAATTATTCCAATGATTGGATCATTGGCTAAATACAAATTTTGTAATAGAGCAGGTTATCCGAGTAGTAAGTCAGTTTGGGTCGATTTATCAGATTCTGATATTATTGACCGATTCGGGCGTATATCCAGAAATCTTTCTCATTATTATAGTGGATCCTCAAAAAAAAAGAGTTTGTCTCGCATAAAGTATATACTTCAACTTTCTTGTGCTAGAACTTTAGCTCGTAAACACAAAAGTACTGTAAGGGCTTTTTTGAAAAGATTCGGATCGGAATTATTGGAAGAATTCTTTACGGCGGAAGAACAAGTTCTTTCCTTGACCTTTCCCAGAGCTTCTTCTATTTCGCTATTTATGTTAATGCACTTCCCAATGATACGTAAACAAGGGA-TTTCTGGTCCTT------------------TATAGTGAAGATATAGC-ATAGATAGTAGGAATCAATTATGTATCAG-TTTGGGAAGGAAC-GAGAATATTTCATTGCTACAATACAAGTATGGATGCTTGAAACTAATACGCCATGTATTT-GGATATTT-CCCTTG-AACTGCGTAATATTTTTTATA----------TTCCATG-AATAGTGTAAGGGAATTTTCCGAAGATAAAATGG-----ATTATGGGAGTGTGTGACTTGAGCTATTGATTGGTCTGTGCAGATACGTGCTTTTATCTATCTGCCACATTGTAATTCATAAACCAATGTG----TCTTTGTTCCAACCATCGCGTAAGCCCCATACAGAAGATAGGCTGGTTCGCTTGAAGAGAATCTTTTCTATGATCAGATCCGAATCATGTCGTACATGAGCAGGCTCCGTAAGATC-------------------------------------------------TAGTTCACGTAACTGAAAATGA-AATAGTATTCAAATGCACTCATTTCCTCTGCATTGACACGAGCTATGAGACTATCGGAGTCAAAGAAAGGGTCTAAAGAAGAAGAAAGGCTGGG-CTATATTAGTAACAAGTAAATCCTTTG--TGTGTGGGTTTGTAATTAGTCAATGGTCTCTCAATATTTTGGGGCTAACCACCGATCG-----TAAGGTTTGAGACGACCCATAAAGCAC---------------------------------------TTGATCATATCAC-----GATTTACTTTGTAAGCCTACTTGGGTAGTGAGTATTGACTTGTAAGAA-CCGAATTC-TTT-TGG-GGATAGTTTC---------AAAAAGAA-TCCAGTCA-------ATTGTTC-TTAC-------------GTAAAACCATTCATA--------TCTCGTAT----ATGTATGTGTC------TAGATACCCTATCAATTTTAGATGGATTCGTT-TGGTTCTTTT-GATTCTTGCTCGAGCCGGATGATGAAAAATTCTCATGTCCGGTTCCTTCGGGGGATGGATTTCTACTAGGGGCCGCCGTAGCTGCCGAATCGTCTACTGGGACATGGACAACTGTGTGGACCGATGGGCTTACGAGCCTTGATCGTTACAAAGGGAGATGCTATGACATCGAGCCCGTTGCCGGAGAAGAAAATCAATTTATTGCTTATGTAGCTTACCCATTAGACCTTTTTGAAGAAGGTTCTGTTACTAACATGTTTACTTCCATTGTGGGTAATGTATTTGGATTTAAAGCACTGCGCGCTCTACGTCTAGAAGATTTGCGAATCCCACCTGCGTATATTAAAACATTCCAAGGCCCACCTCACGGCATCCAAGTTGAGAGAGATAAATTGAACAAGTATGGTCGTCCCCTGTTGGGATGTACTATTAAACCAAAATTAGGGTTATCCGCTAAAAACTACGGCAGAGCAGTTTATGAATGTCTTCGTGGTGGACTTGATTTTACTAAAGATGATGAAAACGTCAACTCCCAACCCTTTATGCGGTGGAGAGATCGTTTCTTATTTTGTGCCGAAGCAATTTATAAAGCACAGGCTGAAACAGGTGAAATCAAAGGACATTACTTGAATGCTACTGCGGGTACATCCGAAGAAATGATGAAAAGGGCTGTATTTGCCAGAGAGTTGGGAGTTCCTATCATAATGCATGACTACATAACAGGGGGATTCACTGCAAATACTAGCTTGGCTCATTATTGCCGAGATAATGGTCTACTTCTTCACATCCACCGGGCAATGCATGCAGTTATTGATAGACAGAAGAATCATGGTATACACTTTCGTGTATTAGCTAAAGCCTTACGTATGTCTGGTGGAGATCATATTCACTCCGGGACCGTAGTAGGTAAACTTGAAGGGGAAAGAGAGATCACTTTGGGCTTTGTTGATTTACTGCGCGATGATTTTGTTGAAAAAGATCGAAGTCGCGGTATTTATTTCACTCAAGATTGGGTCTCTCTACCAGGTGTTCTGCCCGTGGCTTCAGGCGGTATTCACGTTTGGCATATGCCTGCTCTGACAGAGATTTTTGGGGATGATTCCGTACTACAGTTCGGGGGAGGAACTTTAGGACATCCTTGGGGAAATGCACCGGGTGCGGTAGCTAATCGAGTAGCTCTAGAAGCCTGTGTACAAGCCCGTAATGAGGGACGTGATCTTGCTCGTGAGGGTAATGAAATTATCCGG------------------------------------------------------------------------------------------------------------------------------------------------------------------------------------------------------------------------------------------------------------------------------------------------------------------------------------------------------------------------------CCTCACGATTTTTAAAATCGACGGATTTTCCTATTACTATAAATTTCATTGTTGCCGGTATTGACATGTAGAATGGGACTCTATCTTTATTCTGGTCCGATTAATCAATTCTTCAAAAGATCTCTCAGACTGGGGAGTGACTGATTTGTCTCTTCTTTCTTGAATAGGGAATATATTACACAACAATTCTTCTAGTTTTCATAGAAAAAATAC-----------AGATTCGAGGCGTCATTAATCTT-------TTGATATTTCATAGGAT-------------------------------------------------TTCAGTAGCCATACCTT-ACC-----------------------TATATATATA-------------TTCTAGGCTTATCCTTCAAC-------------------------------------------------CTTTCGGAAGTTTCGATAAAAGAATTTATCTATCAACGCACTACAATCAACCCCATTCGTTAGAACAGCTTCCATTGAGTCTCTGCACCTATCCTTTTAGATTTTCGCTTTCTGAACCTTTTGTTAT----TGTCAGAAAAC-CGGATTTGGCT-CAGGATTGCCCGATGTGGGTTTTACTTCCGACGCGATTCAGTGTATTAA-GTTGGCT-AAAAAGCATAAAGTTTGTGTCCCATTTCAATCTTGTGA-CCGAGTTCTTGATCAGTTGATGAAATTAAATTCGCCTACTGTGGTTGCCTGGGATTTTTATATGGAGATTTTGGGATGTGGGTATCCTCCAAATCTGTACAATTTCAACATTTTTATGAACAAATTTTGTAAAGAGCTTAAAGTTAAGGAAGCCAATAAGGTGTTTGATGAAATGTCAAGGTCGGGTTTAAGGCCAACAGTTGTTAGTTATAATACTCTGATAAATGGGTATTGTAAATGTGGAAATTTGGATGAGGGGTTTAGGTTGAAGAAGGTTATGGAGGTGAATAGTCTTGTTCCTGATGCTTTTACTTATAGTTCTTTGATTAATGGGCTGTGTAAAGATGGTAAGATGGATGATGCTAATAAGGTGTTTGATGAAATGTCTAGCAAAGGGTTGGCTCCGAATGATGTTA-TATACACTACTTTGTTAAATGGGTTTTGCAAGAATGGGAAGGTTACTTTGGCTATGGAATTATATAGACGAATGTTGATGAAAGGGATTAAACCTGATTTGATACTGTATAATACACTTATCAACGTGTTATGTAAGAGTGGGAATATAATTGAAGCTAGGAATCTTATTGATGAGATGAGTTTGAAGGGGTTAAAAGCTGACAAAATAACGTACACTACTCTTATAGATGGATATTGCAAGGAGGGAAATTTGGATGCAGCACTCGAGATTAGAAAGAAAA-TGTTGCGGGAA-GGTATTGAGCTTGATAATGTGGCTTACACG----------------------------------------------------------------------------------------------------------------------------------------------------------------------------------------------------------CATGGGTTGTGTATGAACG--GGTATTTAAATAAGGCTTTA---TTGGTTTTGACTGAGGCGGAGGATAAAAGGAATGATCTTGATGTTTTTCCCTACTCTTCAGTAATTAATGGCTTATGTAATGCCAGGAGAGTGGGCAAAGCATTTGATATGCTTGACCGGATGGCTAAGCATGGTTGTAAACCTAATGTTCATGTTTGCAATACATTGCTTAATGGTTTAATTCGGGCTTCTAAAATTGAGGATGCAATTCAATTTTTTGCCGATATGGCTGCTAAGAATTGCTTACCAACTGTTGTCACCTACAATACTCTTATTGATGGATTGTGCAAGGCAGAAAGGTTTGATGAAGCCTATCTCCTTGTGAAGGAGATGCTTGAAAAAGGATGGAAACCTGACATAATCACTTACAGCTTATTGATGCGTGGTCTTTGTCAAGGCAAAAAGATAGACATGGCTCTGAATCTGTGGTGCCAAGTTGTTGAGAAGGGTCTCAAGCC-TGATGTAATTATGCATAACATAATAATCCATGGTCTCTGTTCTGCTGGGAAAGTGGGAGATGCATTGCAGCTATATCTGAGGATGAGTCAGTGTGATTGTGTCCCAAATCTTGTTACCCTCAACACTTTGATGGACGGGTTTTATAAATCTAGAGATTG-CCTTAATGCATCGGCGATTTGGGCCCGCATTTTGAGAAGTGGGCTTAAGCC-TGATATTATCTCTTATAACATTGTTC----TTAAAGGTCTCTGTT-CTTGTTATAGAATATCAGATGCCGTTCGGTATCTGAGTGATGCTCTGGCTAAAGAGATTCTTCCTACTGTGGTTACGTGGAA
	Campanula_alliariifolia    AGATAATCTTGGGCAACCAATTAATGTGACTTGTGAAGTACAGCAATTATTAGGAAACAATCGAGTTAGGGCTGTCGCCATGAGTGCTACAGACGGTCTAATGAGAGGAATGGAAGTGATTGATACGGGCACTCCTCTAAGTGTTCCGGTCGGTGGATCGACTCTCGGACGAATTTTCAATGTGCTTGGAGAGCCAATTGATAATTTGGGTCCTGTAGATACTCGCACAACATCGCCTATTCATAGATCTGCGCCCGCCTTTATCGATTTAGATACAAAATTATCTATTTTTGAAACCGGAATTAAAGTAGTCGATCTTTTAGCCCCTTATCGCCGTGGAGGAAAAATCGGACTATTCGGAGGAGCTGGGGTGGGGAAGACAGTACTTATTATGGAATTGATTAATAATATTGCCAAAGCTCACGGCGGTGTATCTGTATTT-GGCGGAGTAGGTGAACGTACTCGTGAAGGAAATGATCTTTACAAGGAAATGAAAGACTCTGGAGTCATTAATGAACAAAAGTTTGCAGAATCAAAAGTGGCTTTAGTTTATGGTCAGATGAATGAACCGCCGGGAGCTCGTATGAGAGTTGGTTT-GACTGCGCTAACTATGGCCGAATATTTCCGAGATGTTAATAAACAAGACGTACTTCTCTTTATCGACAATATCTTTCGGTTTGTCCAAGCAGGATCTGAAGTATCCGCCTTGTTGGGTAGAATGCCTTCTGCTGTAGGGTATCAACCTACCCTTAGTACTGAAATGGGTTCTTTACAAGAACGAATTACTTCTACTAAAAAGGGGTCTATAACGTCTATTCAAGCAGTTTATGTACCTGCAGACGATTTGACCGACCCTGCTCCTGCTACCACATTTGCACATTTAGATGCTACTACCGTACTATCAAGAGGATTAGCTGCCAAAGGTATATATCCCGCAGTAGATCCTTTAGATTCAACGTCAACTATGCTACAACCCCGGATCGTTAGTGACGAACATTATCAAACTGCGCAAAGTGTTAAGCAAACTTTACAACGTTACAAAGAACTTCAGGACATTATAACTATCCTTGGGTTGGACGAATTATCCGAAGAGGATCGTTTAACCGTAGCAAGAGCGCGAAAAATTGAGCGTTTCTTATCCCAACCCTTTTTTGTGGCCGAAGTATTCACCGGTTCTACGGGAAAATATGTTGGTCTAGTAGAAACAATTCAAGGCTTTGAATTAATTTTGTGAAACGGTTAATTCCTGGACTGTATGACCAGAATTATTTGATTCATTCTACGAATGATTGGAAACAAAAGACATGTTGGGGACGCAACAACAATTTTAATTCTGAAATGGTATCAGAAGCATTTTCGGTCATTATGGAAATTCCATTTTCTGTACGATTACTATCTTGGCTAGAAAAGTTCGAACAGACGGGGAAAGGTAGAGTCAAATCCGATAATTTACGATCAATT---------------CATTCAATATTTTCTTTTTTAGAGGACAAAATTTCACATTTAAATTATGTATTAGATATACGAATACCTTACCCAATCCATCTAGAAATCTTGGTTCAAGCTCTTCGCTACTGGTTAAAAGATGCTTCGTCTTTGCATTTCGTAAGATTCTTTCTCCANGAGTTTCATAATTGGAATAGTCTTATT---ACGTCAAAGAAAGGCGGTCCTTCTTTTTCAGAAAGAAATCAAAGATTCTTCTTCTTCCTATATAATTCTCATGTATGTGAATACGAATCCATCTTTATCTTTCTCCGCAAACAATCTTCTCATTTACGATCAACATCTTCTAGAGCCCTTGTTGAACGAATCTATTTCTATGGAAAAATAGAGCATCTTGGAGAAGTCTTGTCCAGGGCTTTTCAAGCTAATCTATGGATATTCACAGATTCTAACATGCATTATGTTAGGTATCAA-GGAAAATCAATTCTCGCTTCAAAAGGTACGTCT---CTTGTGATGAATAAATGGAAATATTACTTTGTAAATTTATGGCAATCTTATTTTTACCTGTGGTCTCAACCAAAAAGGATCTATCTAAACCAATTACCCAAGCATCCCCTTGACTTTCTAGCTTATTTTTCAAGTGTGCGGCGAAGAACTTCAACGGTACGCAATCAAATGCTAGCAAAGTTCTTTCTAAGCGATAATGTTATTAAGAAGTTTGATACTTTTGTTCCAATTATTTCCCTGATTGTATCATTGGCTAAATACAAATTTTGTAATAGAGCAGGTTATCCGATTAGTAAGTCGGTTTGGGTCGATTTATCAGATTCGGATATTATTGACCGATTCGGGCGTATATCCAGAAATCYTTCTCATTATCATAGTGGATCCTCAAAAAAAAAGAGTTTGTCTCGAATAAAGTATATACTTCAACTTTCTTGTGCTAGAACTTTAGCTCGTAAACACAAAAGTACTGTAAGGGCTTTTTTGAAACGATTTGGCTCGGAATTATTGGAAGAATTCTTTACGGCGGAAGAACAAGTTCTTTCCTTGACCTTTCCCAGAGCTTCTTCTATTTCGC------------TGCACTTCCCAATGATACGTAAACAAGGGA-TTTCTGGTCCTT------------------TATAGTGAAGATATAGC-ATAGATAGTTGTAATCCATTATGTATCA--TTGGGGAAGGAAC-GAGACTATTTTATTGCTACAATACAAGTATGGATTATTGAAACGAATACACCATGTATTT-GGATATTT-CCCTTG-AACTGCGTAATATTATTTATT----------TTCCATG-AATAGTGTAAGGGAATTTTCCGAAGAGAAAGTGG-----ATTATGGGAGTGTGTGACTTGAGCTATTGATTGGTCTGTGCAGATACGTGCTTTTATCTATCTGCCACATTGTAATTCACAAACCAATGTG----TCTTTGTTCCAACCATCGCGTAAGCCCCATACAGAAGATAGGCTGGTTCGCTTGAAGAGAATCTTTTCTATGATCAGATCCGAATCATGTTGTACATGCGCAGGCTCCGTAAGATC-------------------------------------------------TAGTTCACTTAACTGAAAACTA-AATAGTATGAAAATGCACTCATTTCCTCGGCATTGACACGAGCTATGAGACTATCGGAGTGAAAGAAAGGGTCTAAAGAAGAAGAAAGGCTGGG-CTAGATTAGTAACAAGTAAATCCTT----TGTGTGTGTTTGTAATGAGTAAACGGGCTCTCAATATTTTGGGGCTAACCACCGATCC-----TAAGGTTTGAGACGACCCAGAAAGCAC---------------------------------------TTGATCATATCAC-----GATTGACTTTGTAAGCCTACTTGGGTATTGAGTATTTCCTTGTAAGAA-CCGAATTC-TTT-TGG-GGATAGTTGC---------AAAAAGAA-TCCAGTCA-------ATTGTTC-TTAC-------------GTAAAACCATTCATA--------TCTCGTAT----ATGTATGTGTC------TAGATACCCTATCGATTTTAGATGGATTCGTT-TGGTTCTTTT-GATTCTTGCTCGAGCCGGATGATGAAAAATTCTCATGTCCGGTTCCTTCGGGGGATGGATTTCTAATAGGTGCCGCAGTAGCTGCCGAATCGTCTACTGGTACATGGACAACTGTGTGGACCGATGGGCTTACGAGCCTTGATCGTTACAAAGGAAGATGCTATCACATTGAGCCCGTTGCCGGAGAAGAAAATCAATATATTGCTTATGTAGCTTACCCATTAGACCTTTTTGAAGAAGGTTCTGTTACTAACATGTTTACTTCCATTGTGGGTAATGTATTTGGATTTAAAGCACTGCGTGCTCTACGTCTAGAAGATTTGCGAATCCCAGCTACGTATATTAAAACATTCCAAGGNCCGCCTCACGGCATCCAAGTTGAGAGAGATAAATTGAACAAGTATGGTCGTCCCCTGTTGGGATGTACTATTAAACCAAAATTAGGGTTATCCGCTAAAAACTACGGCAGAGCAGTTTATGAATGTCTTCGGGGTGGACTTGATTTTACTAAAGATGATGAGAACGTCAACTCCCAACCCTTTATGCGGTGGAGAGATCGTTTCTTATTTTGTGCCGAAGCACTTTATAAAGCACAGNCTGAAACAGGTGAAATCAAAGGGCATTACTTGAATGCTACTGCGGGTACATCCGAAGAAATGATTAAAAGGGCTGTATTTGCCAGAGAGTTGGGAGTTCCTATCGTAATGCATGACTACATAACCGGGGGATTCACTGCAAATACTAGCTTGGCTCATTATTGCCAGGATAATNGTCTACTTCTTCACATCCACCGCGCCATTCATGCAGNTATTGATAGACAGAAGAATCATGGTATACACTTTCGTGTATTAGCTAAAGCCTTACGTATGTCTGGTGGAGATCATATTCACTCCGGGACCGTAGTAGGTAAACTTGAAGGGGAAAGAGAGATCACTTTGGGCTTTGTTGATTTACTGCGCGATGATTTTGTGGAAAAAGATCGAAGTCGCGGTATTTATTTCACTCAAGATTGGGTCTCTCTACCAGGTGTTCTGCCCGTGGCTTCAGGCGGTATTCACGTTTGGCATATGCCTGCTCTGACCGAGATTTTTGGGGATGATTCCGTACTACAGTTCGGGGGAGGAACTTTAGGACATCCTTGGGGAAATGCACCCGGTGCGGTAGCTAATCGAGTAGCTCTAGAAGCATGTGTACAAGCCCGTAATGAGGGACGTGATCTTGCTCGTGAGGGGAATGAAATTATCCGGAGTCTATGTCAATTGAAAGGGTATTCCAAAG-TCTCATCCGGGTCT-AGAATTTTTTGGATCAGCAAAAGGACAACTTGTTAAGTTTCCGTATGAATAAGAATATCGATCGTGAATCATTCACGATCGGGATTCCTTGCTC-----TGTTCATTTGTACATGTATG----AGAT-----AGATCATATATCTT---------------GTGATAAGAGAAAAAGCTTTCCGCTCAGATCAGTTTCTAAAAGAGTCGGGTGAATGGCAAAGATAAGGAATTTGAAACCGCTAAGGAAAAA-GGAGAAATCTAAAGCAAAAGAGTTAGACA---------GGCTTTT--------------------------------------------------------------------------------------------------------------------------------------------------------------------------------------------------------------------------------------------------------------------------------------------------------------------------------------------------------------------------------------------------------------------------------------------------------------------------------------------------------------------------------------------------------------------------------------------------------------------------------------------------------------------------G-TTTAC-TCCGATGCGATTCAATGTATTAA-GATGGTT-AAAAAGCATAATCTTTGTGTCCCATTTCAATCTTGCGA-TCGAGTTCTTGATCAGTTGATGAAATTGAATTCACCTTCTGTGGTTGCCTGGAATTTCTATTTGGAGATTTTGGGATGTGGGTATCCTCCAAAGTTGTATAATTTCAACATTTTGATGAACAAATTCTGTAAAGAGCGTAAAATTAAGGAAGCCAAATTGGTGTTTGATGAAATCTCAAGGTCGGGTTTAAGGCCGACGATTGTTAGTTATAATACTTTGATAAATGGATATTGTAAATGGGGAAATTTGGAGGAGGGGTTTAGGTTGAAGAAGGTTATGGAGGAGAGTAGGCTTGTTCCTGATGTTTTTACTTATAGTGCTTTGATTAATGGGTTGTGTAAAGATGGTAAGATGGATGATGCTAATCAGGTGTTTGATGAAATTTCTAGCAAAGGGTTGGTTCCGAATGATGTTA-TATACACTACTTTGTTAAATGGGTTTTGCAAGAGTGGGATGGTTAGTTTAGCGGTAGAATTATATAGACGAATGTTAATGAAAGGGGTTAAACCGGATTTGATAATGTATAATACACTTATTAATGTGTTATGTAAGAGTGGGAATTTAATTGAAGCTAGGAACCTTATTGAGGAGATGAGTACAAAGGGGTTGAAGGCTGACAAAATAACGTACACTACTCTTATTGATGGATGTTGCAAGGAGGGAAATTTGGATGTAGCGTTTGAGATTAGAAAGAAAA-TGACACGGGAA-GGGATTGAGCTAGATAATGTGGCTTAC--------------------------------------------------------------------------------------------------------------------------------------------------------------------------------------------------------------------TGTGTAAGAAYG--GGTATTTAAGTAAGGCTTTA---TCGGTCTTGACTGAGGTTGAGGATAAAGGGAATGATCTTGATGTTTACGCCTACTCYTCAGTGATTAATGGCTTATGTAATGCCAGGAGAGTGGATGAGGCGTTTGATACGCTTGACCGGATGACTAAGCATGGCTGTAAGCCTAATGCTCATGTTTGCAATACATTGCTTAATGGTTTAATACGGGCTTCCAAARTTGAGGATGCAATTCGATTTTTTTCCGAGATGGCTGCTAAGGATTGCATACCAACTGTTGTCACCTACAATACTCTTATTGATGGACTGTGTAAAGCAGAAAGGTTTGATGAAGCCTATCTCCTTGTGAAGGAGATGCTTGARAAAGGATGGAAGCCTGACATAATCACCTATAGCTTATTGATGCGTGGTCTTTGTCAAGGCAAAAAGATAGACATGGCTCTGAATCTGTGGTACCAAGTTGTTGAGAAGGGTCTCAAGCC-TGATGTGATTATGCATAATATAATAATCCATGGTCTCTGTTCTGCAGGCAAAGTGGGAGATGCATTGCAGCTATATCTGAGGATGAGTCAGTGTGATTGTGTTCCAAATCTTGTTACCCTCAACACTTTGATGGAGGGGTTTTACAAAGCTAGAGATTG-CCTTAATGCATCTGTGATTTGGGCCCGCATTTTGAGAAGTGGGCTTAAGCC-TGATATTATCTCTTATAACATTGTTC----TTAAAGGTCTCTGTT-CTTGTTATAGACTATCAGATGCGGTTCGGTATCTGAGTGATGCTCTGGCTAAAGATATTATCCCTACTGTGGTTACATGGAC
	Campanula_alpestris        -------------------------------------------CTATTATTAGGAAACAATCGAGTTAGGGCTGTCGCCATGAGTGCTACAGACGGTCTAATGAGAGGAATGGAAGTGATTGATACGGGCACTCCTCTAAGTGTTCCGGTCGGTGGAGCGACTCTCGGACGAATTTTCAATGTGCTTGGAGAGCCAATTGATAATTTGGGTCCTGTAGATACTCGCACAACATCGCCTATTCATAGATCTGCGCCTGCCTTTATCGATTTAGATACAAAATTATCTATTTTTGAAACCGGAATTAAAGTAGTCGATCTTTTAGCCCCTTATCGCCGTGGAGGAAAAATCGGACTATTCGGAGGAGCTGGGGTGGGGAAGACAGTACTTATTATGGAATTGATTAATAATATTGCCAAAGCTCACGGCGGTGTATCTGTATTT-GGCGGAGTAGGTGAACGTACTCGTGAAGGAAATGATCTTTACAAGGAAATGAAAGACTCTGGAGTCATTAATGAACAAAAGTTTGCAGAATCAAAAGTGGCTTTAGTTTATGGTCAGATGAATGAACCGCCGGGAGCTCGTATGAGAGTTGGTTT-GACTGCGCTAACTATGGCCGAATATTTCCGAGATGTTAATAAACAAGACGTACTTCTCTTTATCGACAATATCTTTCGGTTTGTCCAAGCAGGATCTGAAGTATCCGCCTTGTTGGGTAGAATGCCTTCTGCTGTAGGGTATCAACCTACCCTTAGTACTGAAATGGGTTCTTTACAAGAACGAATTACTTCTACTAAAAAGGGGTCTATAACGTCTATTCAAGCAGTTTATGTACCTGCAGACGATTTGACCGACCCTGCTCCTGCTACCACATTTGCACATTTAGATGCTACTACCGTACTATCAAGAGGATTAGCTGCCAAAGGTATATATCCCGCAGTAGATCCTTTAGATTCAACGTCAACTATGCTACAACCCCGGATCGTTAGTGACGAACATTATCAAACTGCGCAAAGTGTTAAGCAAACTTTACAACGTTACAAAGAACTTCAGGACATTATAACTATCCTTGGGTTGGACGAATTATCCGAAGAGGATCGTTTAACCGTAGCAAGAGCGCGAAAAATTGAGCGTTTCTTATCCCAACCCTTTTTTGTGGCCGAAGTATTCACCGGTTCTACGGGAAAATATGTT---------------------------------------------------------------------------------------------------------------------------------------------------------------------------------------------------------------------------------------------------------------------------------------------------------------------------------------------------------------------------------------------------------------------------------------------GATTCTTTCTCCACGAGTTTCATAATTGGAATAGTCTTATT---ACGTCAAAGAAAGGCGGTCCTTCTTTTTCAGAAAGAAATCAAAGATTCTTCTTCTTCCTATATAATTCTCATGTATGTGAATACGAATCCATCTTTATCTTTCTCCGCAACCAATCTTCTCATTTACGATCAACATCTTCTAGAGCCCTTGTTGAACGAATCTATTTGTATGGAAAAATAGAGCATCTTGGAGAAGTCTTGTCCAGGGCTTTTCAAGCTAATCTATGGATATTCACAGATTCTAACATGCATTATGTTAGGTATCAA-GGAAAATCAATTCTCGCTTCAAAAGGTACGTCT---CTTGTGATGAATAAATGGAAATATTACTTTGTAAATTTATGGCAATCTTATTTTTACCTGTGGTCTCAACCAAAAAGGATCTATCTAAACCAATTATCCAAGCATTCCCTTGACTTTCTAGCTTATTTTTCAAGTGTGCGGCGAAGAACTTCAACGGTACGCAATCAAATGCTAGCAAAGTTCTTTCTAAGCGATAATGTTATTAAGAAGTTTGATACTTTTGTTCCAATTATTTCCCTGATTGTATCATTGGCTAAATACAAATTTTGTAATAGAGCAGGTTATCCGATTAGTAAGTCGGTTTGGGTCGATTTATCAGATTCGGATATTATTGACCGATTCGGGCGTATATCCAGAAATCTTTCTCATTATCATAGTGGATCCGCAAAAAAAAAGAGTTTGTCTCGAATAAAGTATATACTTCAACTTTCTTGTGCTAGAACTTTAGCTCGTAAACACAAAAGTACTGTAAGGGCTTTTTTGAAACGATTTGGCTCGGAATTATTGGAAGAATTCTTTACGTCGGAAGAACAAGTTCTTTCCTTGACCTTTCCCAGAGCTTCTTCTATTTCGC------------------------------------------------GGCCCTT------------------TATAGTGAAGATATAAC-ATAGATAGTTGTAATACATTATGTATCA--TTGGGGAAGGAAC-GAGACTCTTTTATTGCTACAATACAAGTATGGATTATTGAAACGAATACACCATGTATTT-GGATATTT-CCCTTG-AACTGCGTAATATTATTTATT----------TTCCATG-AATAGTGTAAGGGAATTTTCCGAAGAGAAAGTGG-----ATTATGGGAGTGTGTGACTTGAGCTATTGATTGGTCTGTGCAGATAAGTGCTTTTATCTATCTGCCACATTGTAATTCACAAACCAATGTG----TCTTTGTTCCAACCATCGCGTAAGCCCCATACAGAAGATAGGCTGGTTCGCTTGAAGAGAATCTTTTCTATGATCAGATCCGAATCATGTTGTACATGAGCAGGCTCCGTAAGATC-------------------------------------------------TAGTTCACTTAACTGAAAACTA-AATAGTATGAAAATGCACTCATTTCCTCGGCATTGACACGAGCTATGAGACTATCGGAGTGAAAGAAAGGGTCTAAAGAAGAAGAAAGGCTGGG-CTAGATTAGTAACAAGTAAATCCTT----TGTGTGTGTTTGTAATGAGTAAATGGGCTCTCAATATTTTGGGGCTAACCACCGATCC-----TAAGGTTTGAGACGACCCAGAAAGCAC---------------------------------------TTGATCATATCAC-----GATTGACTTTGTAAGCCTACTTGGGTATTGAGTATTTCCTTGTAAGAA-CCGAATTC-TTT-TGG-GGATAGTTGC---------AAAAAGAA-TCCAGTC-------AATTGTTC-TTAC-------------GTAAAACCATTCATA--------TCTCGTAT----ATCTATGTGTC------TAGATACCCTATCGATTTTAGATGGATTCGTT-TGGTTCTTTT-AATTCTTGCTCGAGCCGGATGATGAAAAATTCTCATGTCCGGTTCCTTCGGGGGATGGATTTCTAAT----GCCGCAGTAGCTGCCGAATCGTCTACTGGTACATGGACAACTGTGTGGACCGATGGGCTTACGAGCCTTGATCGTTACAAAGGGAGATGCTATCACATTGAGCCCGTTGCCGGAGAAGAAAATCAATATATTGCTTATGTAGCTTACCCATTAGACCTTTTTGAAGAAGGTTCTGTTACTAACATGTTTACTTCCATTGTGGGTAATGTATTTGGATTTAAAGCACTGCGTGCTCTACGTCTAGAAGATTTGCGAATCCCACCTGCGTATATTAAAACATTCCAAGGCCCGCCTCACGGCATCCAAGTTGAGAGAGATAAATTGAACAAGTATGGTCGTCCCCTGTTGGGATGTACTATTAAACCAAAATTAGGGTTATCCGCTAAAAACTACGGCAGAGCAGTTTATGAATGTCTTCGAGGTGGACTTGATTTTACTAAAGATGATGAGAACGTCAACTCCCAACCCTTTATGCGGTGGAGAGATCGTTTCTTATTTTGTGCCGAAGCACTTTATAAAGCACAGGCTGAAACAGGTGAAATCAAAGGGCATTACTTGAATGCTACTGCGGGTACATCCGAAGAAATGATTAAAAGGGCTGTATTTGCCAGAGAGTTGGGAGTTCCTATCATAATGCATGACTACATAACCGGGGGATTCACTGCAAATACTAGCTTGGCTCATTATTGCCGAGATAATGGTCTACTTCTTCACATCCACCGCGCAATGCATGCAGTTATTGATAGACAGAAGAATCATGGTATACACTTTCGTGTATTAGCTAAAGCCTTACGTATGTCTGGTGGAGATCATATTCACTCCGGGACCGTAGTAGGTAAACTTGAAGGGGAAAGAGAGATCACTTTGGGCTTTGTTGATTTACTGCGCGATGATTTTGTGGAAAAAGATCGAAGTCGCGGTATTTATTTCACTCAAGATTGGGTCTCTCTACCAGGTGTTCTGCCCGTGGCTTCAGGCGGTATTCACGTTTGGCATATGCCTGCTCTGACCGAGATTTTTGGGGATGATTCCGTACTACAGTTCGGCGGAGGAACTTTAGGACATCCTTGGGGAAATGCACCCGGTGCGGTAGCTAATCGAGTAGCTCTAGAAGCATGTGTACAAGCCCGTAATGAGGGAC-----------------------------------------------------------------------------------------------------------------------------------------------------------------------------------------------------------------------------------------------------------------------------------------------------------------------------------------------------------------------------------------------------------------CCTCACGATTTTGAAAATCGACGGATTTTCCTATTACTATAAATTTCATTGTTGCCGGTATTGACATGTAGAATGGGACTCTATCTTTATTCTCGTCCGATTAATCAATTCTTCAAAAGATCTCTCAGACTGGGGAGTGAATGATTTGTCTATTCTTTCTTGAATAGAGAATATATTACACAACAATTCTTCCTGTTTTCATAGAAAAAATAC-----------AGATTCGAGGTCTCATTAATCTT-------TTGATATTTCATAGGAT-------------------------------------------------TTCAGTACGCATCCCTT-ACC-----------------------TATATATATT-------------CTATAGGCTTATCCTTCAAC-------------------------------------------------CTTTCGGAAGTTTCGATAAAAGGATTTCTCTATCAACGCAACACAATCAACTCCATTCGTTAGAACAGCTTCCATTGAGTCTCTGCACCTATCCTTTTTGATTTTCGCTTTCTGAACCTTTTGTTAT----TGGCAGAAAAC-CGGATTTGGCT-CAGGATTGCCC------------------------------------------------------------------------------------------------------------------------------------------------------------------------------------------------------------------------------------------------------------------------------------------------------------------------------------------------------------------------------------------------------------------------------------------------------------------------------------------------------------------------------------------------------------------------------------------------------------------------------------------------------------------------------------------------------------------------------------------------------------------------------------------------------------------------------------------------------------TGTCGAGCAGGGAAAATGAAAG-AAGGGTTTGAGTTGTGGGATCTAATGGGAAGGGATGGTATTAGAAATGTTGTTAGTTTTAATATATTTATTCGGGGGTTGTTTGAGAACATG-AAGGTGGAGGAAGCTATTTCTGTTTGGCAAGTCTTG-CAAGAGGATGAATGTGTTGCAGATTCGACTACGTACGGTGTTTT-GATTCATGGATTCTGTAAGAATG--GGTATTTAAATAAGGCTTTA---GGGGTCTTGACTGAGGCGGAGGATAAAGGGAATGATCTTGATGTTTACGCCTACTCTTCAGTGATTAATGGCTTATGTAATGCCAGGAGAGTGGATGAAGCGTTTGATATGCTTGACCGGATGGCTAAGCATGGCTGTAAGCCTAATGCTCATGTTTGCAATACATTGCTTAATGGTTTAATTCGGGCTTCTAAAATTGAGGATGCAATTCGATTTTTTTCCGAGATGGCTGCTAAGGATTGCTTACCAACTGTTGTCACCTACAATACTCTTATTGATGGACTGTGCAAAGCAGAAAGGTTTGATGAAGCCTATCTCTTTGTGAAGGAGATGCTTGAAAAAGGATGGAAGCCTGACGTAATTACCTACAGCTTATTGATGCGTGGTCTTTGTCAAGGCAAAAAGATAGACATGGCTCTGAATCTGTGGTGCCAAGTTGTTGAGAAGGGTCTCAAGCC-TGATGTGATTATGCATAATATAATAATCCATGGTCTCTGTTCTGCAGGCAAGGTGGGGGATGCATTGCAGCTATATCTAAGGATGAGTCAGTGTGATTGT------------------------------------------------------------------------------------------------------------------------------------------------------------------------------------------------------------------------------------------------
	Campanula_appenina         ----------------------------------------------TTATTAGGAAACAATCGAGTTAGGGCTGTAGCCATGAGTGCTACAGACGGTCTAATGAGAGGAATGGAAGTGATTGATACGGGCACTCCTCTAAGTGTTCCGGTCGGTGGAGCGACTCTCGGACGAATTTTCAATGTGCTTGGAGAGCCCATTGATAATTTGGGTCCTGTAGATACTCGCACAACATCGCCTATTCATAGATCTGCGCCTGCCTTTATCGATTTAGATACAAAATTATCTATTTTTGAAACCGGAATTAAAGTAGTCGATCTTTTAGCCCCTTATCGCCGTGGAGGAAAAATCGGACTATTCGGAGGAGCTGGGGTGGGGAAGACAGTACTTATTATGGAATTGATTAATAATATTGCCAAAGCTCACGGCGGTGTATCTGTATTT-GGCGGAGTCGGTGAACGTACTCGTGAAGGAAATGATCTTTACAAGGAAATGAAAGACTCTGGAGTAATTAATGAACAAAAGCTTGCAGAATCAAAAGTGGCTTTAGTTTATGGTCAGATGAATGAACCGCCGGGAGCTCGTATGAGAGTTGGTTT-GACTGCCTTAACTATGGCTGAATATTTCCGAGATGTTAATAAACAAGACGTACTTCTCTTTATCGACAATATCTTCCGGTTTGTCCAAGCAGGATCTGAAGTCTCGGCCTTGTTGGGTAGAATGCCTTCCGCTGTGGGTTATCAACCTACCCTTAGTACTGAAATGGGGTCTTTACAAGAAAGAATTACTTCTACTAAAAAGGGGTCTATAACGTCTATTCAAGCAGTTTATGTCCCTGCAGACGATTTGACCGACCCTGCTCC---------------------------------------------------------------------------------------------------------------------------------------------------------------------------------------------------------------------------------------------------------------------------------------------------------------------------------------------------------------------------------------------------------------------------------------------------------------------------------------------------------------------------------------------------------------------------------------------------------------------------------------------------------------------------------------------------------------------------------------------------------------------------------------------TTTCTCCACGAGTTTCATCATTGGAATAGTCTTATT---ACGTCAAAGAAAGTAGGTCTTTCTTTTTCAGAAAGAAATCAAAGATTTTTATTCTTCCTATATAATTCTCATGTATGTGAATATGAATCCATCTTTGTCTTTCTCCTGAACCAATCTTCTCATTTACGATCAACATCTTCTAGAGCCCTTGGTGAACGAATCTATTTCTATGGAAAAATAGAGCATCTTGGAGAAGTCTTGTCCAGGGCTTTTCAAGCCAATCTAGGGATATTCACCGATTCTTTCATGCATTATGTTAGGTATCAA-GGAAAATCAATTCTCGTTTCAAAAGGTACGTCT---CTTGTGATGAATAAATGGCAATATTACTTTGTAAATTTATGGCAATCTTATTTTTACTTGTGGTCTCAACCAAGAAGCATCCATATAAATCAATTATCCAATCATTCCCTTGACTTTATCGCTTATTTTTCAAGTGTGCGGCGAAGGACTTCAACAGTACGCAATCAAATGCTATCAAAGTTATTTCTAAGCGATAATGCTATTAAGAAGTTTGATACTTTTGTTCCAATTATTCCCCTGATTGGATCATTGGTTAAATACAAATTTTGTAATAGAGCAGGTTATCCCAGTAGTAAGGCGGTTTGGGTCGATTTAACAGATTCTCATATTATTGACCGATTCGGGCGTATATCCAGAAATCTTTCTCATTATTATAGTGGATCCTCAAAAAAAAAGAGTTTGTCTCGAATAAAGTATATACTTCAACTTTCTTGTGCTAGAACTTTAGCTCGTAAACACAAAAGTACTGTAAGGTCTTTTTTCAAAAGATTCGGATCGGAATTATTGGAAGAATTCTTTACGGCGGACGAACAAGCTCTTTCCTTGACCTTTCCCAGAGCTTCGTCTATTTCGCTATTTATGTTAACGCACTTCCCAATGATACGTAAACAAGGGA-TTTCTGGTCCTT------------------TATAGTAAAGATATAGC-ATAGATAGTTGGAATCCATTATGTAGCAG-TTGGGGAACGAAA-GGGAATATTTCATTGCTACAATACAAGTATGGATGATTGAAACGAATACGCCATGTATTT-GGATATTT-CCCTTG-AACTGCGTAATATTTTTTATT----------TTCCACG-AATAGTATAAGGGAATTTTCCGAAGAGAAAATGG-----ATTATGGGAGTGTGTGACTTGAGCTATTGATTGGTCTGTGCAGATACGTGCTTTTATCTATCTGCCACATTGTAATTAATAAACCAATGTG----TCGTTGTTCCAACCATCGCGTAAGCCCCGTACAGAAGATAGGCTGGTTCGCTTGAAGAGAATCTTTTCTATGATCAGATCCGAATCATGTCGTACATGAGCACGCTCCGTAAGATC-------------------------------------------------TAGTTCACTTAACTAAAAATGA-AATAGTATTAAAATGCACTCATTTCCTCTGCATTGACACGAGCTATGAGACTATCGGAGTCAAAGAAAGGGTCTAAAGAATAAGCAAGGCTGGG-CTATATTAGTAACAAGTAAATCCTTTG--TATGTGTGTTTGTAATTAGTAAACGGTCTCTCAATATTTTGAGGCTAACCACCGATCG-----TAAGGTTTGAGACGACCCAGAAAGCACTTG------------------------------------TTGATCATATCAT-----AATTTACTTTGTAAGCCTACTTGGGTAGTGAGTATTTACTTGTAAGAA-CCGAATTC-TTT-TTG-GGCTAGTTTC---------AAAAAGAA-TCCAGTCA-------ATGGTTC-TTAC-------------GTAAAACCATTCATA--------TCTCGTAT----ATGTATGTGTC------TAGATACCCTATCCATTTTAGATGGATTCGTT-TGGTTCTTTT-GATTCTTGCTCGAGCCGGATGATGAAAAATTATCATGTCCGGTTCCTTCGGGGGATGAATTTCTAAGA------------------------------GGTACATGGACCACTGTGTGGACTGATGGGCTTACGAGCCTTGATCGTTACAAAGGGAGATGCTATCACATCGAGCCCGTTGCCGGAGAAGAAACTCAATTTATTGCTTATGTAGCTTACCCATTAGACCTTTTTGAAGAAGGTTCTGTTACTAACATGTTTACTTCCATTGTGGGTAATGTATTTGGATTTAAAGCACTGCGTGCTCTACGTCTAGAASATTTGCGAATCCCACCTGCGTATATTAAAACATTCCAAGGCCCACCTCACGGCATCCAAGTTGAGAGAGATAAATTGAACAAGTATGGTCGTCCCCTGTTGGGATGTACTATTAAACCAAAATTAGGGTTATCCGCAAAAAACTACGGCAGAGCAGTTTATGAATGTCTTCGTGGTGGACTTGACTTTACTAAAGATGATGAGAACGTCAACTCCCAACCCTTTATGCGGTGGAGAGATCGTTTCTTATTTTGTGCCGAAGCAATTTATAAAGCACAGGCTGAAACAGGTGAAATCAAAGGACATTACTTGAATGCTACTGCGGGTACATCCGAAGAAATGATGAAAAGGGCTGTATTTGCCAGAGAGTTGGGAGTTCCTATCGTAATGCATGACTACATAACCGGGGGATTCACTGCAAATACTAGCTTGGCTCATTATTGCCGAGATAATGGTCTACTTCTTCACATCCACCGCGCAATGCATGCCGTTATTGATAGACAGAAGAATCATGGTATACACTTTCGTGTATTAGCTAAAGCCTTACGTATGTCTGGGGGAGATCATATTCACTCCGGGACAGTAGTAGGTAAACTTGAAGGGGAAAGAGAGATCACTTTGGGCTTTGTTGATTTACTGCGCGATGATTTTGTTGAAAAAGATCGAAGTCGCGGTATTTATTTCACTCAAGATTGGGTCTCTCTACCAGGTGTTCTGCCCGTGGCTTCAGGCGGTATTCACGTTTGGCATATGCCTGCTCTGACGGAGATTTTTGGGGATGATTCCGTACTACAGTTCGGGGGAGGAACTTTAGGACATCCTTGGGGAAATGCACCCGGTGCGGTAGCTAATCGAGTAGCTCTAGAAGCATGTGTACAAGCCCGTAATGAGG--------------------------------------------------------------------------------------------------------------------------------------------------------------------------------------------------------------------------------------------------------------------------------------------------------------------------------------------------------------------------------------------------------------------CCTCACGATTTTAAAAATCGACGGATTTTCCTATTACTATAAATTTCATTTTTGCCGGTATTGACATGTAGAATGGGACTCTATCTTTATTCTGGTCCGATTAATCAATTCTTCAAAAGATCTCTCAGACTGGGGAGTGAATGATTTGTCTATTCTTTCTTGAATAGGGAATATATTACACAACAATTCTTCCAGTTTTCATAGAAAAAATAA-----------AGATTCGGGGCGTCATTAATCTTTAATCTTTTGATATTTCATAGGAT-------------------------------------------------TTCAGTACACATACCTT-ACC-------------------TATATATATATATA-------------TTGTAGGCTTATCCTTCAAC-------------------------------------------------CTTTCGGAAGTTTCGATAAAAGAATTTCCCTATCAACGCAACACAATCAACCCCATTCGTTAGAACAGCTTCCATTGAGTCTCTGCACCTATCCTTTTTGATTTTCGCTTTCTGAACCTTTTGTTAT----TGTCAGAAAAC-CGGATTTGGCT-CAGGATTGCCC-------------------------------------------------------------------------------------------------------------------------------------------------------------------------------------------------------------------------------------------------------------------------------------------------------------------------------------------------------------------------------------------------------------------------------------------------------------------------------------------------------------------------------------------------------------------------------------------------------------------------------------------------------------------------------------------------------------------------------------------------------------------------------------------------------------------------------------------------------------------------------------------------------------------------------------------------------------------------------------------------------------------------------------------------------------------------------------------------------------------------------------------------------------------------------------------------------------------------------------------------------------------------------------------------------------------------------------------------------------------------------------------------------------------------------------------------------------------------------------------------------------------------------------------------------------------------------------------------------------------------------------------------------------------------------------------------------------------------------------------------------------------------------------------------------------------------------------------------------------------------------------------------------------------------------------------------
	Campanula_arvatica         AGATACTCTTGGGCAACCAATTAATGTGACTTGTGAAGTACAGCAATTATTAGGAAACAATCGAGTTAGGGCTGTAGCCATGAGTGCTACAGACGGTCTAATGAGAGGAATGGAAGTGATTGATACGGGCACTCCTCTAAGTGTTCCGGTCGGTGGAGCGACTCTCGGACGAATTTTCAATGTGCTTGGAGAGCCCATTGATAATTTGGGTCCTGTAGATACTCGCACAACATCGCCTATTCATAGATCTGCGCCTGCCTTTATCGATTTAGATACAAAATTATCTATTTTTGAAACCGGAATTAAAGTAGTCGATCTTTTAGCCCCTTATCGCCGTGGAGGAAAAATCGGACTATTCGGAGGAGCTGGGGTGGGGAAGACAGTACTTATTATGGAATTGATTAATAATATTGCGAAAGCTCATGGCGGTGTATCTGTATTT-GGCGGAGTCGGTGAACGTACTCGTGAAGGAAATGATCTTTACAAGGAAATGAAAGACTCTGGAGTAATTAATGAACAAAAGCTTGCAGAATCAAAAGTGGCTTTAGTTTATGGTCAGATGAATGAACCGCCGGGAGCTCGTATGAGAGTTGGTTT-GACTGCCTTAACTATGGCTGAATATTTCCGAGATGTTAATAAACAAGACGTACTTCTCTTTATCGACAATATCTTCCGGTTTGTCCAAGCAGGATCTGAAGTCTCGGCCTTGTTGGGTAGAATGCCTTCTGCTGTGGGTTATCAACCTACCCTTAGTACTGAAATGGGTTCTTTACAAGAAAGAATTACTTCTACTAAAAAGGGGTCTATAACGTCTATTCAAGCAGTTTATGTCCCTGCAGACGATTTGACCGACCCTGCTCCTGCTACCACATTTGCACATTTAGATGCTACTACTGTACTATCAAGAGGATTAGCTGCCAAAGGTATATATCCCGCAGTAGATCCTTTAGATTCAACGTCAACTATGTTACAACCCCGGATCGTTAGTGACGAACATTATAAAACTGCGCAAAGTGTTAAGCAAACGTTACAACGTTACAAAGAACTTCAGGACATTATAACTATCCTTGGATTGGACGAATTATCCGAAGAGGATCGTTTAACCGTAGGAAGAGCGCGAAAAATTGAGCGTTTCTTATCACAACCCTTTTTTGTGGCTGAAGTATTCACCGGTTCTACGGGAAAATATGTTGGTCTAGTAGAAACAATTCGAGGCTTTCAATTAATTTTGTGAAACGGTTAATTCTTCGAATGTATGACCAGAATTATTTGATTCATTCTACGAATGATTGTAAACAAAAGCCATTTGGGGGACGCAGCAAGAATTTTGAGTCTCAAATCATATCAGAAGCATTTTCGGTCATTCTGGAAATTCCATTTTCTCGACGATTACTATCTTCGCTAGAAAAGTTCGAAAAGAAGGGGGAAGGTAGAGTTAAATCCGAAAATTTACGATCAATT---------------CATTCAATATTTTCTTTTTTAGAGGATAAAATTTCCCATTTACATTATCTGTTCGATATACTAATACCTTACCCAATCCATCTAGAAATATTGGTTCAAGCTCTTCGCTACTGGCTAAAAGATGCTTCGTCTTTGCATTGCATAAGAGTCTTTCTCCACGAGTTTCATAATTGGAATAGTCTTATT---ACGTCAAAGAAAGTAGGTCTTTCTTTTTCAGAAAGAAATCAAAGATTTTTATTCTTCCTATATAATTCTTATGTATGTGAATATGAATCCATCTTTGTCTTTCTCCTGAACCAATCTTCTCATTTACGATCAACATCTTCTAGAGCCCTTGGTGAACGAATCTATTTCTATGGAAAAATAGAGCATCTTGGAGAAGTCTTGTCCAGGGCTTTTCAAGCCAATCTAGGGATATTCACCGATTCTTTCATGCATTATGTTAGGTATCAA-GGAAAATCAATTCTCGTTTCAAAAGGTACGTCT---CTTGTGATGAATAAATGGCAATATTACTTTGTAAATTTATGGCAATCTTATTTTTACTTGGGGTCTCAACCAAGAAGCATCCATATAAATCAATTATCCAATCATTCCCTTGACTTTCTCGCTTATTTTTCAAGTGTGCCGCGAAAGACTTCAACAGTACGCAATCAAATGCTAGCAAAGTTATTTCTAAGCGATAATGCTATTAAGAAGTTTGATACTTTTGTTCCAATTATTCCCCTGATTGGATCATTGGCTAAATCCAAATTTTGTAATAGAGCAGGTTATCCCAGTAGTAAGGCGGTTTGGGTCGATTTAGCAGATTCTGATATTATTGACCGATTCGGGCGTATATCCAGAAATCTTTCTCATTATTATAGTGGATCCTCAAAAAAAAAGAGTTTGTCTCGAATAAAGTATATACTTCAACTTTCTTGTGCTAGAACTTTAGCTCGTAAACACAAAAGTACTGTAAGGTCTTTTTTCAAAAGATTCGGATCGGAATTATTGGAAGAATTCTTTACGGCGGACGAACAAGCTCTTTCCTTGACCTTTCCCAGAGCTTCTTCTATTTCGCTATTTATGTTAACGCACTTCCCAATGATACGTAAACAAGGGA-TTTCTGGTCCTT------------------TATAGTAAAGATATAGC-ATAGATAGTTGGAATCCATTATGTAGCAG-TTGGGGAAAGAAG-GGGAATATTTCATTGCTACAATACAAGTATGGATGATTGAAACTAATACGCCATGTATTT-GGATATTT-CCCTTG-AACTGCGTAATATTTTTTATT----------TTCCACG-AATAGTATAAGGGAATTTTCCGAAGAGAAAATGG-----ATTATGGGAGTGTGTGACTTGAGCTATTGATTGGTCTGTGCAGATACGTGCTTTTATCTATCTGCCACATTGTAATTAATAAACCAATGTG----TCGTTGTTCCAACCATCGCGTAAGCCCCGTACAGAAGATAGGCTGGTTCGCTTGAAGAGAATCTTTTCTATGATCAGATCCGAATCATGTCGTACATGAGCCGGCTCCGTAAGATC-------------------------------------------------TAGTTCACTTAACTAAAAATTA-AATAGTATTAAAATGCACTCATTTCCTCTGCATTGACACGAGCTATGAGACTATCGGAGTCAAAGAAAGGGTCTAAAGAATAAGCAAGGCTGGG-CTATATTAGTAACAAGTAAATCCTT--TATATGTGTGTTTGTAATTAGTAAACGGTCTCTCAATATTTTGAGGCTAACCACCGATCG-----TAAGGTTTGAGACGACCCAGAAAGCAC---------------------------------------TTGATTATATCAT-----GATTTACTTTGTAAGCCTACTTGGGTAGTGAGTATTTACTTGTAAGAA-CCGAATTC-TTT-TTG-GGCTAGTTTC---------AAAAAGAA-TCCAGTCA-------ATGGTTC-TTAC-------------ATAAAACTATTCATA--------TCTCGTAT----ATGTATGGGTC------TAGATACCCTATCCATTTTAGATGGATTCGTT-TGGTTCTTTT-GATTCTTGCTCGAGCCGGATGATGAAAAATTATCATGTCCGGTTCCTTCGGGGGATGAATTTCTAAGAGGGGCTGCAGTAGCTGCCGAATCGTCTACTGGTACATGGACAACTGTGTGGACTGATGGGCTTACGAGCCTTGATCGTTACAAAGGGAGATGCTATCACATCGAGCCCGTTGCCGGAGAAGAAAATCAATTTATTGCTTATGTAGCTTACCCATTAGACCTTTTTGAAGAAGGTTCTGTTACTAACATGTTTACTTCCATTGTGGGTAATGTATTTGGATTTAAAGCACTGCGTGCTCTACGTCTAGAAGATTTGCGAATCCCACCTGCGTATATTAAAACATTCCAAGGCCCACCTCACGGCATCCAAGTTGAGAGAGATAAATTGAACAAGTATGGTCGTCCCCTGTTGGGATGTACTATTAAACCAAAATTAGGGTTATCCGCAAAAAACTATGGCAGAGCAGTTTATGAATGTCTTCGTGGTGGACTTGACTTTACTAAAGATGATGAGAACGTCAACTCTCAGCCCTTTATGCGGTGGAGAGATCGTTTCTTATTTTGTGCCGAAGCAATTTATAAAGCACAGGCTGAAACAGGTGAAATCAAAGGACATTACTTGAATGCTACTGCGGGTACATCCGAAGAAATGATGAAAAGGGCTGTATTTGCCAGAGAGTTGGGAGTTCCTATCGTAATGCATGACTACATAACAGGGGGATTCACTGCAAATACTAGCTTGGCTCATTATTGCCGAGATAATGGTCTACTTCTTCACATCCACCGTGCAATGCATGCCGTTATTGATAGACAGAAGAATCATGGTATACACTTTCGTGTATTAGCTAAAGCCTTACGTATGTCTGGTGGAGATCATATTCACTCCGGGACAGTAGTAGGTAAACTTGAAGGGGAAAGAGAGATCACTTTGGGTTTTGTTGATTTACTGCGCGATGATTTTGTTGAAAAAGATCGAAGTCGCGGTATTTATTTCACTCAAGATTGGGTCTCTCTACCAGGTGTTCTACCCGTGGCTTCAGGCGGTATTCACGTTTGGCATATGCCTGCTCTGACGGAGATTTTTGGGGATGATTCCGTACTACAGTTCGGCGGAGGAACTTTAGGACATCCTTGGGGAAATGCACCCGGTGCGGTAGCTAATCGAGTAGCTCTAGAAGCATGTGTACAAGCCCGTAATGAGGGACGTGATCTTGCTCGTGAGGGTAATGAAATTATCCGG----------------------------------------------------------------------------------------------------------------------------------------------------------------------------------------------------------------------------------------------------------------------------------------------------------------------------------------------------------------------------------------------------------------------------------------------------------------------------------------------------------------------------------------------------------------------------------------------------------------------------------------------------------------------------------------------------------------------------------------------------------------------------------------------------------------------------------------------------------------------------------------------------------------------------------------------------------------------------------------------------------------------------------------TGTTCCGATGCGATTCAATGTGTAAA-GATGGTT-AAAAARCATAAACTTTGTGTACCATTTCAATCTTGTGA-CCGAGTTCTTGATCAGTTGATGAAGTTGAATTCGCCTGCTGTGGTTGCCTGGGATTTTTATATGGAGATTTTGGGTTGTGGGTATCCTCCAAATTTGTATAATTTCAACATTTTGATGAACAAATTTTGTAAAGAGCGTAAAGTTAAGGAAGCCTATAAGGTGTTTGATGAAATGTCAAGGTCGGGTTTAAGGCCGACGGTTGTTAGTTATAATACTCTGATAAATGGGTATTGTAAATGTGGCAATTTGGATGAAGGGTTTAGGTTGAAGAAGGTTATGGAGGAGAATAGGCTTGTTCCRGATGTTTTTACTTATAGCGCTTTGATTAATGGGTTGTGTAAAGATGGTAGGATGGATGATGCCAATCARATRTTTGATGAAATGTCTMGCAAAGGGTTGGTTCCCAATGATGTTA-TTTATACTACTTTGTTAAATGGGTTTTGCAWGAATGGCAAGGTTAGTTTGGCTATGGAATTATATAGACGAATGTTGTTGAAAGGGGTTAAACCTGATTTGATAATGTATAATACTCTTATCAACGTGTTATGTAAGAGTGGGAATATAATTGAAGCTAGAAATCTTATTGATGAGATGAGTTTGAAGGGGTTGAAGGCTGACAAAATAACGTACACTACTCTTATTGATGGATGTTGCAAGGAAGGGAATTTGGATGCAGCACTCGAGATTAAAAAGAGAA-TGGTGCGGGAA-GGTATTGAGCTTGATAATGTGGCTTA--------------------------------------------------------------------------------------------------------------------------------------------------------------------------------------------------------------------GTGTGTATGAAYG--GGTATTTAAATAAGGCTCTA---TTGGTCTTGACTGAGGCGGAGGATAAAAGGAATAATCTTGATGTTTTTGCCTACTCTTCAATAATTAATGGCTTATGTAATGCAAGGAGAGTGGACGAAGCGYTAGATATGATTGATCGGATGGCTAAGCATGGCTGTAAACCAAATGCTCATGTTTGCAATACACTGCTTAATGGCTTAATCCGTGCTTCTAAAATTGAGGATGCAATCCGATTTTTTTCCGAGATGGCTGCTAAAGATTGCTTACCAACTGTTGTCACCTACAATACTCTTATTGATGGAATGTGCAAAGCAGGAAGGTTTGATGAAGCCTATCTTCTTGTGAAGGAGATGCTTGGAAAAGGATGGAAACCTGACATAATCACCTACAGCTTATTGATGCGTGGTCTTTGTCAAGGCAAAAAGATAGACATGGCTCTGAATCTATGGTGCCAGGTTGTTGAGAAGGGTCTCAAGCC-TGATGTGATTATGCATAACATAATAATCCATGGTCTCTGTTCTGCGGGCAAAGTGGGAGATGCATTGCAGCTATATCTGAGGATGAGTCAGTGTGATTGTGTTCCAAATCTCGTTACCCTCAACACTTTGATGGACGGGTTTTACAAAGCTAGAGATTG-CCTTAATGCATCGGTGATCTGGGCACGCATTTTGAGAAGTGGGTTTAAGCC-TGACATTATCTCTTATAACATTGTTC----TTAAAGGTCTCTGTT-CTTGTTATAGAATACCAGATGCCGTCTGGTATCTGAGTGATGCTCTGGCTAAGGAGATTCTTCCTACTGTCGTTACGTGGAA
	Campanula_aucheri          AGATAATCTTGGGCAACCAATTAATGTGACTTGTGAAGTACAGCAATTATTAGGAAACAATCGAGTTAGGGCTGTCGCCATGAGTGCTACAGACGGTCTAATGAGAGGAATGGAAGTGATTGATACGGGCACTCCTCTAAGTGTTCCGGTCGGTGGAGCGACTCTCGGACGAATTTTCAATGTGCTTGGAGAGCCAATTGATAATTTGGGTCCTGTAGATACTCGCACAACATCGCCTATTCATAGATCTGCGCCTGCCTTTATCGATTTAGATACAAAATTATCTATTTTTGAAACCGGAATTAAAGTAGTCGATCTTTTAGCCCCTTATCGCCGTGGAGGAAAAATCGGACTATTCGGAGGAGCTGGGGTGGGGAAGACAGTACTTATTATGGAATTGATTAATAATATTGCCAAAACTCACGGCGGTGTATCTGTATTT-GGCGGAGTAGGTGAACGTACTCGTGAAGGAAATGATCTTTACAAGGAAATGAAAGACTCTGGAGTCATTAATGAACAAAAGTTTGCAGAATCAAAAGTGGCTTTAGTTTATGGTCAGATGAATGAACCGCCGGGAGCTCGTATGAGAGTTGGTTT-GACTGCGCTAACTATGGCCGAATATTTCCGAGATGTTAATAAACAAGACGTACTTCTCTTTATCGACAATATCTTTCGGTTTGTCCAAGCAGGATCTGAAGTATCCGCCTTGTTGGGTAGAATGCCTTCTGCTGTAGGGTATCAACCTACCCTTAGTACTGAAATGGGTTCTTTACAAGAACGAATTACTTCTACTAAAAAGGGGTCGATAACGTCTATTCAAGCAGTTTATGTACCTGCAGACGATTTGACCGACCCTGCTCCTGCTACCACATTTGCACATTTAGATGCTACTACCGTACTATCAAGAGGATTAGCTGCCAAAGGTATATATCCCGCAGTAGATCCTTTAGATTCAACGTCAACTATGCTACAACCCCGGATCGTTAGTGACGAACATTATCAAACTGCGCAAAGTGTTAAGCAAACTTTACAACGTTACAAAGAACTTCAGGACATTATAACTATCCTTGGGTTGGACGAATTATCCGAAGAGGATCGTTTAACCGTAGCAAGAGCGCGAAAAATTGAGCGTTTCTTATCCCAACCCTTTTTTGTGGCCGAAGTATTCACCGGTTCTACGGGAAAATATGTTGGTCTAGTAGAAACAATTCAAGGCTTTGAATTAATTTTGTGAAACGGTTAATTCCTCGACTGTATGACCAGAATTATTTGATTCATTCTACGAATGATTGGAAACAAAAGACATGTTGGGGACGCAACAACAATTTTGATTCTGAAATGGTATCAGAAGCATTTTCGGTCATTATGGAAATTCCATTTTCTGTACGATTACTATCTTGGCTAGAAAAGTTCGAAAAGACGGGGAAAGGTAGAGTCAAATCCGATAATTTACGATCAATT---------------CATTCAATATTTTCTTTTTTAGAGGACAAAATTTCACATTTAAATTATGTATTAGATATACTAATACCTTACCCAATCCATCTAGAAATCTTGATTCAAGCTCTTCGCTACTGGTTAAAAGATGCTTCGTCTTTGCATTTCGTAAGATTCTTTCTCCACGAGTTGGGGAATTGGAATAGTCTTATT---ACGTCAAAGAAAGGCGGTCCTTCTTTTTCAGAAAGAAATCAAAGATTCTTCTTCTTCCTATATAATTCTCATGTATGTGAATACGAATCCATCTTTATCTTTCTCCGCAACCAATCTTCTCATTTACGATCAACATCTTCTAGAGCCCTTGTTGAACGAATCTATTTCTATGGAAAAATAGAGCATCTTGGAGAAGTCTTGTCCAGGGCTTTTCAAGCTAATCTATGGATATTCACAGATTCTAACATGCATTATGTTAGGTATCAA-GGAAAATCAATTCTCGCTTCAAAAGGTACGTCT---CTTGTGATGAATAAATGGAAATATTACTTTGTAAATTTATGGCAATCTTATTTTTACCTGTGGTCTCAACCAAAAAGGATCTATCTAAACCAATTATCCAAGCATTCCCTTGACTTTCTAGCTTATTTTTCAAGTGTGCGGCGAAGAACTTCAACGGTCCGCAATCAAATGCTAGCAAAGTTCTTTCTAAGCGATAATGTTATTAAGAAGTTTGATACTTTTGTTCCAATTATTTCCCTGATTGTATCATTGGCTAAATACAAATTTTGTAACAGAGCAGGTTATCCGATTAGTAAGTCGGTTTGGGTCGATTTATCAGAATCCGATATTATTGCACGATTCGGGCGTATATCCAGAAATCTTTCTCATTATCATAGTGGATCCTCAAAAAAAAAGAGTTTGTCTCGAATAAAGTATATACTTCAACTTTCTNGTGCTAGAAACTTAGCTCGTAAACACCAAAGTACTGTAAGGGCTTTTTTGAAACGATTTGCCTCGGAATTATTGGAAGAATTCTTTCCGGCGGAAGAACAAGTTCTTTCCTTGCCCTTTCCCAGAGCTTCCTCTATTTCGCTATTTATGTTAATGCACTTCCCAATGATACGTAAACAAGGGATTTTCTGGTCCTT------------------TATAGTGAAGATATAGC-ATAGATAGTTGTAATCCATTATGTATCA--TTGGGGAAGGAAC-GAGACTATTTTATTGCTACAATACAAGTATGGATTATTGAAACGAATACACCATGTATTT-GGATATTT-CCCTTG-AACTGCGTAATATTATTTATA----------TTCCATG-AATAGTGTAAGGGAATTTTCCGAAGAGAAAGTGG-----ATTATGGGAGTGTGTGACTTGAGCTATTGATTGGTCTGTGCAGATACGTGCTTTTATCTATCTGCCACATTGTAATTCACAAACCAATGTG----TCTTTGTTCCAACCATCGCGTAAGCCCCATACAGAAGATAGGCTGGTTCGCTTGAAGAGAATCTTTTCTATGATCAGATCCGAATCATGTTGTACATGCGCAGGCTCCGTAAGATC-------------------------------------------------TAGTTCACTTAACTGAAAACTC-AATAGTATGAAAATGCACTCATTTCCTCGGCATTGACACGAGCTATGAGACTATCGGAGTGAAAGAAAGGGTCTAAAGAAGAAGAAAGGCTGGG-CTAGATTAGTAACAAGTAAATCCTT----TGTGTGTGTTTGTAATGAGTAAACGGGCTCTCAATATTTTGGGGCTAACCACCGATCC-----TAAGGTTTGAGACGACCCAGAAAGCAC---------------------------------------TTGATCATATCAC-----GATTGACTTTGTAAGCCTACTTGGGTATTGAGTATTTCCTTGTAAGAA-CCGAATTC-TTT-TGG-GGATAGTTGC---------AAAAAGAA-TCCAGTCA-------ATTGTTC-TTAC-------------GTAAAACCATTCATA--------TCTCGTAT----ATGTATGTGTC------TAGATACCCTATCGATTTTAGATGGATTCGTT-TGGTTCTTTT-GATTCTTGCTCGAGCCGGATGATGAAAAATTCTCATGTCCGGTTCCTTCGGGGGATGGATTTCTAATAGGTGCCGCAGTAGCTGCCGAATCGTCTACTGGTACATGGACAACTGTGTGGACCGATGGGCTTACGAGCCTTGATCGTTACAAAGGGAGATGCTATCACATTGAGCCCGTTGCCGGAGAAGAAAATCAATTTATTGCTTATGTAGCTTACCCATTAGACCTTTTTGAAGAAGGTTCTGTTACTAACATGTTTACTTCCATTGTGGGTAATGTATTTGGATTTAAAGCACTGCGTGCTCTACGTCTAGAAGATTTGCGAATCCCACCTGCGTATATTAAAACATTCCAAGGCCCGCCTCACGGCATCCAAGTTGAGAGAGATAAATTGAACAAGTATGGTCGTCCCCTGTTGGGATGTACTATTAAACCAAAATTAGGGTTATCCGCTAAAAACTACGGCAGAGCCGTTTATGAATGTCTTCGGGGTGGACTTGATTTTACTAAAGATGATGAGAACGTCAACTCCCAACCCTTTATGCGGTGGAGAGATCGTTTCTTATTTTGTGCCGAAGCACTTTATAAAGCACAGGCTGAAACAGGTGAAATCAAAGGGCATTACTTGAATGCTACTGCGGGTACATCCGAAGAAATGATTAAAAGGGCTGTATTTGCCAGAGAGTTGGGAGTTCCTATCATAATGCATGACTACATAACCGGGGGATTCACTGCAAATACTAGCTTGGCTCATTATTGCCGAGATAATGGTCTACTTCTTCACATCCACCGCGCAATGCATGCAGTTATTGATAGACAGAAGAATCATGGTATGCACTTTCGTGTATTAGCTAAAGCCTTACGTATGTCTGGTGGAGATCATATTCACTCGGGGACCGTAGTAGGTAAACTTGAAGGGGAAAGAGAGATCACTTTGGGCTTTGTTGATTTACTGCGCGATGATTTTGTGGAAAAAGATCGAAGTCGCGGTATTTATTTCACTCAAGATTGGGTCTCTCTACCAGGTGTTCTGCCCGTGGCTTCAGGCGGTATTCACGTTTGGCATATGCCTGCTCTGACCGAGATTTTTGGGGATGATTCCGTACTACAGTTCGGGGGAGGAACTTTAGGACATCCTTGGGGAAATGCACCCGGTGCGGTAGCTAATCGAGTAGCTCTAGAAGCATGTGTACAAGCCCGTAATGAGGGACGTGATCTTGCTCGTGAGGGGAATGAAATTATCCGG-----------------------------------------------------------------------------------------------------------------------------------------------------------------------------------------------------------------------------------------------------------------------------------------------------------------------------------------------------------------------------------------------------------------------------------------------------------------------------------------------------------------------------------------------------------------------------------------------------------------------------------------------------------------------------------------------------------------------------------------------------------------------------------------------------------------------------------------------------------------------------------------------------------------------------------------------------------------------------------------------------------------------------------G-TTTAC-TCCGATGCGATTCAATGTATTAA-GATGGTT-AAAAAGCAT-ATCTTTGTGTCCCATTTCAATCTTGCGA-TCGAGTTCTTGATCAGTTGATGAAATTGAATTCACCTTCTGTGGTTGCCTGGAATTTCTATTTGGAGATTTTGGGATGTGGGTATCCTCCAAAGTTGTATAATTTCAACATTTTGATGAACAAATTCTGTAAAGAGCGTAAAATTAAGGAAGCCAAATTGGTGTTTGATGAAATCTCAAGGTCGGGTTTAAGGCCGACGATTGTTAGTTATAATACTTTGATAAATGGATATTGTAAATGGGGAAATTTGGACGAGGGGTTTAGGTTGAAGAAGGTTATGGAGGAGAGTAGGCTTGTTCCTGATGTTTTTACTTATAGTGCTTTGATTAATGGGTTGTGTAAAGATGGTAGGATGGATGATGCTAATCAGGTGTTTGATGAAATGTCTAGCAAAGGGTTGGTTCCGAATGATGTTA-TATATACTACTTTGTTAAATGGGTTTTGCAAGAGTGGGATGGTTAGTTTAGCGGTAGAATTATATAGACGAATGTTAATGAAAGGGGTTAAACCGGATTTGATAATGTATAATACACTTATTAATGTGTTATGTAAGAGTGGGAATTTAATTGAAGCTAGGAACCTTATTGAGGAGATGAGTACAAAGGGGTTGAAGGCTGACAAAATAACGTACACTACTCTTATTGATGGATGTTGCAAGGAGGGAAATTTGGATGTAGCGTTTGAGATTAGAAAGAAAA-TGACACGGGAA-GGGATTGAGCTTGATAATGTGGCTTA--------------------------------------------------------------------------------------------------------------------------------------------------------------------------------------------------------------CATGGGTTGTGTAAGAATG--GGTATTTAAATAAGGCTTTA---GGGGTCTTGACTGAGGCAGAGGATAAAGGGAATGATCTTGATGTTTACGCCTACTCTTCAGTGATTAATGGCTTATGTAATGCCAGGAGAGTGGATGAAGCGTTTGATACGCTTGACCGGATGACTAAGCATGGCTGTAAGCCTAATGCTCATGTTTGCAATACACTGCTTAATGGTTTAATTCGGGCTTCTAAAATTGAGGATGCAATTCGATTTTTTTCCGAGATGGCTGCAAAGGATTGCTTACCAACTGTTGTCACCTACAATACTCTTATTGATGGATTGTGCAAAGCAGAAAGGTTTGATGAAGCCTATCTCCTTGTGAAGGAGATGCTTGAAAAAGGATGGAAACCTGACATAATCACATACAGCTTATTGATGCGTGGCCTTTGTCAAGGCAAAAAGATAGACATGGCGCTGAATCTATGGTGCCAAGTTGTTGAGAAGGGTCTCAAGCC-TGATGTGATTATGCATAATATAATAATCCATGGTCTCTGTTCTGCAGGCAAAGTGGGAGATGCATTGCAGCTATATCTAAGGATGAGTCAGTGTGATTGTGTTCCGAATCTTGTTACCCTCAACACTTTGATGGAGGGGTTTTACAAAGCTAGAGATTG-CCTTAATGCATCTGTGATTTGGGCCCGCATTTTGAGAAGTGGGCTTAAGCC-TGATATTATCTCTTATAACATTGTTC----TTAAAGGTCTCTGTT-CTTGTTATAGACTATCAGATGCGGTTCGGTATCTGAGTGATGCTCTGGCTAAGGATATTATCCCTACTGTGGTTACATGGAA
	Campanula_barbata          -------------------------------------------CTATTATTAGGAAACAATCGAGTTAGGGCTGTCGCCATGAGTGCTACAGACGGTCTAATGAGAGGAATGGAAGTGATTGATACGGGCACTCCTCTAAGTGTTCCGGTCGGTGGAGCGACTCTCGGACGAATTTTCAATGTGCTTGGAGAGCCAATTGATAATTTGGGTCCTGTAGATACTCGCACAACATCGCCTATTCATAGATCTGCGCCTGCCTTTATCGATTTAGATACAAAATTATCTATTTTTGAAACCGGAATTAAAGTAGTCGATCTTTTAGCCCCTTATCGCCGTGGAGGAAAAATCGGACTATTCGGAGGAGCTGGGGTGGGGAAGACAGTACTTATTATGGAATTGATTAATAATATTGCCAAAGCTCACGGCGGTGTATCTGTATTT-GGCGGAGTAGGTGAACGTACTCGTGAAGGAAATGATCTTTACAAGGAAATGAAAGACTCTGGAGTCATTAATGAAAAAAAGTTTGCAGAATCAAAAGTGGCTTTAGTTTATGGTCAGATGAATGAACCGCCGGGAGCTCGTATGAGAGTTGGTTT-GACTGCGCTAACTATGGCCGAATATTTCCGAGATGTTAATAAACAAGACGTACTTCTCTTTATCGACAATATCTTTCGGTTTGTCCAAGCAGGATCTGAAGTATCCGCCTTGTTGGGTAGAATGCCTTCTGCTGTAGGGTATCAACCTACCCTTAGTACTGAAATGGGTTCTTTACAAGAACGAATTACTTCTACTAAAAACGGGTCTATAACGTCTATTCAAGCAGTTTATGTACCTGCAGACGATTTGACCGACCCTGCTCCTGCTACCACATTTGCACATTTAGATGCTACTACCGTACTATCAAGAGGATTAGCTGCCAAAGGTATATATCCCGCAGTAGATCCTTTAGATTCAACGTCAACTATGCTACAACCCCGGATCGTTAGTGACGAACATTATCAAACTGCGCAAAGTGTTAAGCAAACTTTACAACGTTACAAAGAACTTCAGGACATTATAACTATCCTTGGGTTGGACGAATTATCCGAAGAGGATCGTTTAACCGTAGCAAGAGCGCGAAAAATTGAGCGTTTCTTATCCCAACCCTTTTTTGTGGCCGAAGTATTCACTGGTTCTACGGGAAAATATGTT-----------------------------------------------------------------------------------------------------------------------------------------------------------------------------------------------------------------------------------------------------------------------------------------------------------------------------------------------------------------------------------------------------------------------------------------------------------------------------------------------------------------------------------AGATTCTTCTTCTTCCTATATAATTCTCATGTATGTGAATACGAATCCATCTTTATCTTTCTCCGCAACCAATCTTCTCATTTACGATCAACATCTTCTAGAGCCCTTGTTGAACGAATCTATTTCTATGGAAAAATAGAGCATCTTGGAGAAGTCGTGTCCAGGGCTTTTCAAGCTAATCTATGGATATTCACAGATTCTAACATGCATTATGTTAGGTATCAA-GGAAAATCAATTCTCGCTTCAAAAGGTACGTGT---CTTGTGATGAATAAATGGAAATATTACTTTGTAAATTTATGGCAATCTTATTTTTACCTGTGGTCTCAACCAAAAAGGATCTATCTAAACCAATTATCCAAGCATTCCCTTGACTTTCTCGCTTATTTTTCAAGTGTGCGGCGAAGAACTTCAACGGTACGCAATCAAATGCTAGCAAATTTCTTTCTAAGCGATAATGTTATTAAGAAGTTTGATACTTTTGTTCCAATTATTTCCCTGATTGTATCATTGGCTAAATACAAATTTTGTAATAGAGCAGGTTATCCGATTAGTAAGTCGGTTTGGGTCGATTTATCAGATTCGGATATTATTGACCGATTCGGGCGTATATCCAGAAATCTTTCTCATTATCATAGTGGATCCTCAAAAAAAAAGAGTTTGTCTCGAATAAAGTATATACTTCAACTTTCTTGTGCTAGAACTTTAGCTCGTAAACACAAAAGTACTGTAAGGGCTTTTTTGAAACGATTTGGCTCGGAATTATTGGAAGAATTCTTTACGTCGGAAGAACAAGTTCTTTCCTTGACTTTTCCCAGAGCTTCTTCTATTTCGC------------------------------------------------GGTCCTT------------------TATAGTGAAGATATAGC-ATAGATAGTTGTAATCCATTATGTATCA--TTGGGGAAGGAAC-GAGACTATTTTATTGCTACAATACAAGTATGGATTATTGAAACGAATACACCATGTATTT-GGATATTT-CCCTTG-AACTGCGTAATATTATTTATT----------TTCCATG-AATAGTGTAAGGGAATTTTCCGAAGAGAAAGTGG-----ATTATGGGAGTGTGTGACTTGAGCTATTGATTGGTCTGTGCAGAT--GTGCTTTTATCTATCTGCCACATTGTAATTCACAAACCAATGTG----TCTTTGTTCCAACCATCGCGTAAGCCCCATACAGAAGATAGGCTGGTTCGCTTTAAGAGAATCTTTTCTATGATCAGATCCGAATCATGTTGTACATGAGCAGGCTCCGTAAGATC-------------------------------------------------TAGTTCACTTAACTGAAAACTA-AATAGTATGAAAATGCACTCATTTCCTCGGCATTGACACGAGCTATGAGACTATCGGAGTGAAAGAAAGGGTCTAAAGAAGAAGAAAGGCTGGG-CTAGATTAGTAACAAGTAAATCCTT----TGTGTGTGTTTGGAATGAGTAAATGGGCTCTCAATATTTTGGGGCTAACCACCGATCC-----TAAGGTTTGAGACGACCCAGAAAGCAC---------------------------------------TTGATCATATCAC-----GATTGACTTTGTAAGCCTACTTGGGTATTGAGTATTTCCTTGTAAGAA-CCGAATTC-TTT-TGG-GGATAGTTGC---------AAAAAGAA-TCCAGTC-------AATTGTTC-TTAC-------------GTAAAACCATTCATA--------TCTCGTAT----ATGTATGTGTC------TAGATACCCTATCGATTTTAGATGGATTCGTT-TGGTTCTTTT-GATTCTTGCTCGAGCCGGATGATGAAAAATTCTCATGTCCGGTTCCTTCGGGGGATGGATTTCTAAT--------------CTGCCGAATCGTCTACTGGTACATGGACAACTGTGTGGACCGATGGGCTTACGAGCCTTGATCGTTACAAAGGGAGATGCTATCACATTGAGCCCGTTGCCGGAGAAGAAAATCAATTTATTGCTTATGTAGCTTACCCATTAGACCTTTTTGAAGAAGGTTCTGTTACTAACATGTTTACTTCCATTGTGGGTAATGTATTTGGATTTAAAGCACTGCGTGCTCTACGTCTAGAAGATTTGCGAATCCCACCTGCGTATATTAAAACATTCCAAGGCCCGCCTCACGGCATCCAAGTTGAGAGAGATAAATTGAACAAGTATGGTCGTCCCCTGTTGGGATGTACTATTAAACCAAAATTAGGGTTATCCGCTAAAAACTACGGCAGAGCAGTTTATGAATGTCTTCGGGGTGGACTTGATTTTACTAAAGATGATGAGAACGTCAACTCCCAACCCTTTATGCGGTGGAGAGATCGTTTCTTATTTTGTGCCGAAGCACTTTATAAAGCACAGGCTGAAACAGGTGAAATCAAAGGGCATTACTTGAATGCTACTGCGGGTACATCCGAAGAAATGATTAAAAGGGCTGTATTTGCCAGAGAGTTGGGAGTTCCTATCATAATGCATGACTACATAACCGGGGGATTCACTGCAAATACTAGCTTGGCTCATTATTGCCGAGATAATGGTCTACTTCTTCACATCCACCGCGCAATGCATGCAGTTATTGATAGACAGAAGAATCATGGTATGCACTTTCGTGTATTAGCTAAAGCCTTACGTATGTCTGGTGGAGATCATATTCACTCGGGGACCGTAGTAGGTAAACTTGAAGGGGAAAGAGAGATCACTTTGGGCTTTGTTGATTTACTGCGCGATGATTTTGTGGAAAAAGATCGAAGTCGCGGTATTTATTTCACTCAAGATTGGGTCTCTCTACCAGGTGTTCTGCCCGTGGCTTCAGGCGGTATTCACGTTTGGCATATGCCTGCTCTGACCGAGATTTTTGGGGATGATTCCGTACTACAGTTCGGGGGAGGAACTTTAGGACATCCTTGGGGAAATGCACCCGGTGCGGTAGCTAATCGAGTAGCTCTAGAAGCATGTGTACAAGCCCGTAATGAGG--------------------------------------------------------------------------------------------------------------------------------------------------------------------------------------------------------------------------------------------------------------------------------------------------------------------------------------------------------------------------------------------------------------------CCTCACGATTTTGAAAATCGACGGATTTTCCTATTACTATAAATTTCATTGTTGCCGGTATTGACATGTAGAATGGGACTCTATCTTTATTCTCGTCCGATTAATCAATTCTTCAAAAGATCTCTCAGACTGGGGAGTGAATGATTTGTCTATTCTTTCTTGAATAGAGAATCTATTACACAACAATTCTTCCTGTTTTCATAGAAAAAATAC-----------AGATTCGAGGTCTCATTAATCTT-------TTGATATTTCATAGGAT-------------------------------------------------TTCAGTACGCATCCCTT-ACC-------------------------TATATATT-------------CTATAGGCTTATCCTTCAAC-------------------------------------------------CTTTCGGAAGTTTCGAGAAAAAGATTTCTCTATCAACGCAACACAATCAACTCCATTCGTTAGAACAGCTTCCATTGAGTCTCTGCACCTATCCTTTTTGATTTTCGCTTTCTGAACCTTTTGTTAT----TGGCAGAAAAC-CGGATTTGGCT-CAGGATTGCCC------------------GATGCGATT--ATGTATTAAAGATGGTT-ATAAAGCATAAACTTTGTGTCCCTTTTCGAGCTTGKGA-TCKAGTTCTTGATCTGTTGATGAAATTGAATTCGCCTGCTGGGGTTGCCTGGGATTTCTATTTGGAGATTTTGGGATGTGGGTATCCTCCAAATTTGTATAATTTTAACATTTTGATGAATAAGTTTTGTAAAGAGCTTAAAGTTAAGGAAGCCCGTAAGGTGTTTGATGAAATGTCGAGGTCGGGTTTAAGGCCATCGATTGTTAGTTATAATACTTTGATAAATGGGTATTGTAAATGGGGAAATTTGGATGAGGGGTTTAGGTTGAAGAAGGTTATGGAGGAGAATAGGCTTGTTCCTGATGCGTTTACTTATAGTGCTTTGATTAATGGGCTTTGTAAAGATGGTAGGATGGATGATGCTAATCAGGTGTTTGATGAAATGTCTAGCAAAGGGTTGACTCCAAATGATGTTA-TATTTACTACTTTGTTGAATGGGTTTTGCAAGAGCGGGAAGGTTAGTTTGGCTATGGAATTATATGGACGGATGTTGATGAAAGGGGTTAAACCTGATTTGATAATGTATAATACCCTTATCAACGTGTTATGTAAGAGTGGGGATATAATTGAAGCTAGGAATCTTATTGATGAGATGAGTTTGAAGGGGTTAAAAGCTGACAAAATAACGTACACAACTCTTATTGATGGATGT-GTAAGGAGGGCAATTGGGATGCTGCACT-GAGAT-AGAAAT------------------------------------------------------------------------------------------------------------------------------------------------------------------------------------------------------------------------------------------------------------------------------------------------------------------------------------------------------------------------------------------------------------------------------------------------------------------------------------------------------------------------------------------------------------------------------------------------------------------------------------------------------------------------------------------------------------------------------------------------------------------------------------------------------------------------------------------------------------------------------------------------------------------------------------------------------------------------------------------------------------------------------------------------------------------------------------------------------------------------------------
	Campanula_bellidifolia     AGATAATCTTGGGCAACCAATTAATGTGACTTGTGAAGTACAGCAATTATTAGGAAACAATCGAGTTAGGGCTGTCGCCATGAGTGCTACAGACGGTCTAATGAGAGGAATGGAAGTGATTGATACGGGCACTCCTCTAAGTGTTCCGGTCGGTGGAGCGACTCTCGGACGAATTTTCAATGTGCTTGGAGAGCCAATTGATAATTTGGGTCCTGTAGATACTCGCACAACATCGCCTATTCATAGATCTGCGCCTGCCTTTATCGATTTAGATACAAAATTATCTATTTTTGAAACCGGAATTAAAGTAGTCGATCTTTTAGCCCCTTATCGCCGTGGAGGAAAAATCGGACTATTCGGAGGAGCTGGGGTGGGGAAGACAGTACTTATTATGGAATTGATTAATAATATTGCCAAAGCTCACGGCGGTGTATCTGTATTT-GGCGGAGTAGGTGAACGTACTCGTGAAGGAAATGATCTTTACAAGGAAATGAAAGACTCTGGAGTCATTAATGAACAAAAGTTTGCAGAATCAAAAGTGGCTTTAGTTTATGGTCAGATGAATGAACCGCCGGGAGCTCGTATGAGAGTTGGTTT-GACTGCGCTAACTATGGCCGAATATTTCCGAGATGTTAATAAACAAGACGTACTTCTCTTTATCGACAATATCTTTCGGTTTGTCCAAGCAGGATCTGAAGTATCCGCCTTGTTGGGTAGAATGCCTTCTGCTGTAGGGTATCAACCTACCCTTAGTACTGAAATGGGTTCTTTACAAGAACGAATTACTTCTACTAAAAAGGGGTCGATAACGTCTATTCAAGCAGTTTATGTACCTGCAGACGATTTGACCGACCCTGCTCCTGCTACCACATTTGCACATTTAGATGCTACTACCGTACTATCAAGAGGATTAGCTGCCAAAGGTATATATCCCGCAGTAGATCCTTTAGATTCAACGTCAACTATGCTACAACCCCGGATCGTTAGTGACGAACATTATCAAACTGCGCAAAGTGTTAAGCAAACTTTACAACGTTACAAAGAACTTCAGGACATTATAACTATCCTTGGGTTGGACGAATTATCCGAAGAGGATCGTTTAACCGTAGCAAGAGCGCGAAAAATTGAGCGTTTCTTATCCCAACCCTTTTTTGTGGCCGAAGTATTCACCGGTTCTACGGGAAAATATGTTGGTCTAGTAGAAACAATTCAAGGCTTTGAATTAATTTTGTGAAACGGTTAATTCCTCGACTGTATGACCAGAATTATTTGATTCATTCTACGAATGATTGGAAACAAAAGACATGTTGGGGACGCAACAACAATTTTGATTCTGAAATGGTATCAGAAGCATTTTCGGTCATTATGGAAATTCCATTTTCTGTACGATTACTATCTTGGCTAGAAAAGTTCGAAAAGACGGGGAAAGGTAGAGTCAAATCCGATAATTTACGATCAATT---------------CATTCAATATTTTCTTTTTTAGAGGACAAAATTTCACATTTAAATTATGTATTAGATATACTAATACCTTACCCAATCCATCTAGAAATCTTGATTCAAGCTCTTCGCTACTGGTTAAAAGATGCTTCGTCTTTGCATTTCGTAAGATTCTTTCTCCACGAGTTTCATAATTGGAATAGTCTTATT---ACGTCAAAGAAAGGCGGTCCTTCTTTTTCAGAAAGAAATCAAAGATTCTTCTTCTTCCTATATAATTCTCATGTATGTGAATACGAATCCATCTTTATCTTTCTCCGCAACCAATCTTCTCATTTACGATCAACATCTTCTAGAGCCCTTGTTGAACGAATCTATTTCTATGGAAAAATAGAGCATCTTGGAGAAGTCTTGTCCAGGGCTTTTCAAGCTAATCTATGGATATTCSCAGATTCTAACATGCATTATGTTAGGTATCAA-GGAAAATCAATTCTCGCTTCAAAAGGTACGTCT---CTTGTGATGAATAAATGGAAATATTACTTTGTAAATTTATGGCAATCTTATTTTTACCTGTGGTCTCAACCAAAAAGGATCTATCTAAACCAATTATCCAAGCATTCCCTTGACTTTCTAGCTTATTTTTCAAGTGTGCGGCGAAGAACTTCAACGGTCCGCAATCAAATGCTAGCAAAGTTCTTTCTAAGCGATAATGTTATTAAGAAGTTTGATACTTTTGTTCCAATTATTTCCCTGATTGTATCATTGGCTAAATACAAATTTTGTAACAGAGCAGGTTATCCGATTAGTAAGTCGGTTTGGGTCGATTTATCAGATTCGGATATTATTGACCGATTCGGGCGTATATCCAGAAATCTTTCTCATTATCATAGTGGATCCTCAAAAAAAAAGAGTTTGTCTCGAATAAAGTATATACTTCAACTTTCTTGTGCTAGAACTTTAGCTCGTAAACACAAAAGTACTGTAAGGGCTTTTTTGAAACGATTTGGCTCGGAATTATTGGAAGAATTCTTTACGGCGGAAGAACAAGTTCTTTCCTTGACCTTTCCCAGAGCTTCCTCTATTTCGCTATTTATGTTAATGCACTTCCCAATGATACGTAAACAAGGGA-TTTCTGGTCCTT------------------TATAGTGAAGATATAGC-ATAGATAGTTGTAATCCATTATGTATCA--TTGGGGAAGGAAC-GAGACTATTTTATTGCTACAATACAAGTATGGATTATTGAAACGAATACACCATGTATTT-GGATATTT-CCCTTG-AACTGCGTAATATTATTTATA----------TTCCATG-AATAGTGTAAGGGAATTTTCCGAAGAGAAAGTGG-----ATTATGGGAGTGTGTGACTTGAGCTATTGATTGGTCTGTGCAGATACGTGCTTTTATCTATCTGCCACATTGTAATTCACAAACCAATGTG----TCTTTGTTCCAACCATCGCGTAAGCCCCATACAGAAGATAGGCTGGTTCGCTTGAAGAGAATCTTTTCTATGATCAGATCCGAATCATGTTGTACATGCGCAGGCTCCGTAAGATC-------------------------------------------------TAGTTCACTTAACTGAAAACTC-AATAGTATGAAAATGCACTCATTTCCTCGGCATTGACACGAGCTATGAGACTATCGGAGTGAAAGAAAGGGTCTAAAGAAGAAGAAAGGCTGGG-CTAGATTAGTAACAAGTAAATCCTT----TGTGTGTGTTTGTAATGAGTAAACGGGCTCTCAATATTTTGGGGCTAACCACCGATCC-----TAAGGTTTGAGACGACCCAGAAAGCAC---------------------------------------TTGATCATATCAC-----GATTGACTTTGTAAGCCTACTTGGGTATTGAGTATTTCCTTGTAAGAA-CCGAATTC-TTT-TGG-GGATAGTTGC---------AAAAAGAA-TCCAGTCA-------ATTGTTC-TTAC-------------GTAAAACCATTCATA--------TCTCGTAT----ATGTATGTGTC------TAGATACCCTATCGATTTTAGATGGATTCGTT-TGGTTCTTTT-GATTCTTGCTCGAGCCGGATGATGAAAAATTCTCATGTCCGGTTCCTTCGGGGGATGGATTTCTAATAGGTGCCGCAGTAGCTGCCGAATCGTCTACTGGTACATGGACAACTGTGTGGACCGATGGGCTTACGAGCCTTGATCGTTACAAAGGGAGATGCTATCACATTGAGCCCGTTGCCGGAGAAGAAAATCAATTTATTGCTTATGTAGCTTACCCATTAGACCTTTTTGAAGAAGGTTCTGTTACTAACATGTTTACTTCCATTGTGGGTAATGTATTTGGATTTAAAGCACTGCGTGCTCTACGTCTAGAAGATTTGCGAATCCCACCTGCGTATATTAAAACATTCCAAGGGCCGGCTCACGGCATCCAAGTTGAGAGAGATAAATTGAACAAGTATGGTCGTCCCCTGTTGGGATGTACTATTAAACCAAAATTAGGGTTATCCGCTAAAAACTACGGCAGAGCCGTTTATGAATGTCTTCGGGGTGGACTTGATTTTACTAAAGATGATGAGAACGTCAACTCCCAACCCTTTATGCGGTGGAGAGATCGTTTCTTATTTTGTGCCGAAGCACTTTATAAAGCACANGCTGAAACAGGTGAAATCAAAGGNCATTACTTGAATGCTACTGCGGGTACATCCGAAGAAATGATTAAAAGGGCTGTATTTGCCAGAGAGTGTGGAGTTCCTATCATAATGCATGACTACATAACNNGGGGANTCACTGCAAATACTAGCNTGGCTCATTANTGNCGAGATATGGGTCTACTTCTTCACATCCANNNNGCAATGCATGCANNNATNGGTNGNCANNNGNNTNNNNNNNNNNNCTTTCGTGTATTAGCTAAAGCCTTACGTATGTCTGGTGGAGATCATATTCACTCGGGGACCGTAGTAGGTAAACTTGAAGGGGAAAGAGAGATCACTTTGGGCTTTGTTGATTTACTGCGCGATGATTTTGTGGAAAAAGATCGAAGTCGCGGTATTTATTTCACTCAAGATTGGGTCTCTCTACCAGGTGTTCTGCCCGTGGCTTCAGGCGGTATTCACGTTTGGCATATGCCTGCTCTGACCGAGATTTTTGGGGATGATTCCGTACTACAGTTCGGGGGAGGAACTTTAGGACATCCTTGGGGAAATGCACCCGGTGCGGTAGCTAATCGAGTAGCTCTAGAAGCATGTGTACAAGCCCGTAATGAGGGACGTGATCTTGCTCGTGAGGGNAATGAAATTATCCGG-----------------------------------------------------------------------------------------------------------------------------------------------------------------------------------------------------------------------------------------------------------------------------------------------------------------------------------------------------------------------------------------------------------------------------------------------------------------------------------------------------------------------------------------------------------------------------------------------------------------------------------------------------------------------------------------------------------------------------------------------------------------------------------------------------------------------------------------------------------------------------------------------------------------------------------------------------------------------------------------------------------------------------------------CTTCCGATGCGATTCAATGTRTTAA-GATGGTT-AAAAAGCATAATCTTTGTGTCCCATTTCAATCTTGCGA-TCGAGTTCTTGATCAGTTGATGAAATTGAATTCACCTTCTGTGGWTGCCTGGAATTTCTATTTGGAGATTTTGGGATGTGGGTATCCTCCAAAGTTGTATAATTTCAACATTTTGATGAACAAATTCTGTAAAGAGCGTAAAATTAAGGAAGCCAAATTGGTGTTTGATGAAATCTCAAGGTCGGGTTTAAGGCCGACGATTGTTAGTTATAATACTTTGATAAATGGATATTGTAAATGGGGAAATTTGGACGAGGGGTTTAGGTTGAAGAAGGTTATGGAGGAGAGTAGGCTTGTTCCTGATGTTTTTACTTATAGTGCTTTGATTTATGGGTTGTGTAAAGATGGTAGGATGGWTGATGCTAATCAGGTGTTTGATGAAATGTCTAGCAAAGGGTTGGTTCCAAATGATGTTA-TATAYACTACTTTGTTAAATGGGTTTTGCAAGAGTGGGAAKGTTANTTTAGCGGTGGAATTATATAGACGAATGTTRATGAAAGGGGTTAAACCGGATTTGATAATGTATAATACACTTATTAATGTGTTATGTAAGAGTGGGARTTTAAYWGAAGCTAGGAACCTTATTGAGGAGATGAGTACGAASGGGTTGAAGGCTGACAAAATAACATACACTACTCTTATTGATGGATGTTGCAAGGAGGGAAATTTGGATGTAGCGTTTGAGATTAGAAAGAAAA-TGACACGGGAA-GGGATTGAGCTTGATAATGTGGCTTACACG-----------------------------TTGAGTTGTGGGATATAATGGGAAGGGATGGTATTAGAAATGTTGTTAGTTTTAATATATTTATYCGAGGGTTGTTTGAGAACATG-AAGGTGGAGGAAGCTATTTCTGTTTGGCAAGTCATG-CAAGAGGATGGATGTGTTGCAGATTCGACTACTTACGGTGTTTT-GATTCATGGATTCTGTAAGAATG--GGTATTTAAATAAGGCTTTA---GGGGTCTTGACTGAGGCGGAGGATAAAGGGAATGATCTTGATGTTTACGCCTACTCTTCAGTGATTAATGGCTTATGTAATGCCAGGAGAGTGGATGAAGCGTTTGATACGCTTGACCGGATGACTAAGCATGGCTGTAAGCCTAATGCTCATGTTTGCAATACACTGCTTAATGGTTTAATTCGGGCTTCTAAAATTGAGGATGCAATTCGATTTTTTTCCGAGATGGCTGCAAAGGATTGCTTACCAACTGTTGTCACCTACAATACTCTTATTGATGGATTGTGCAAAGCAGAAAGGTTTGATGAAGCCTATCTCCTTGTGAAGGAGATGCTTGAAAAAGGATGGAAACCTGACATAATCACATACAGCTTATTGATGCGTGGCCTTTGTCAAGGCAAAAAGATAGACATGGCGCTGAATCTATGGTGCCAAGTTGTTGAGAAGGGTCTCAAGCC-TGATGTGATTATGCATAATATAATAATCCATGGTCTCTGTTCTGCAGGCAAAGTGGGAGATGCATTGCAGCTATATCTAAGGATGAGTCAGTGTGATTGTGTTCCGAATCTTGTTACCCTCAACACTTTGATGGAGGGGTTTTACAAAGCTAGAGATTG-CCTTAATGCATCTGTGATTTGGGCCCGCATTT----------------------------------------------------------------------------------------------------------------------------------------------------
	Campanula_bertolae         ---------------------------------------------ATTATTAGGAAACAATCGAGTTAGGGCTGTAGCCATGAGTGCTACAGACGGTCTAATGAGAGGAATGGAAGTGATTGATACGGGCACTCCTCTAAGTGTTCCGGTCGGTGGAGCGACTCTCGGACGAATTTTCAATGTGCTTGGAGAGCCCATTGATAATTTGGGTCCTGTAGATACTCGCACAACATCGCCTATTCATAGATCTGCGCCTGCCTTTATCGATTTAGATACAAAATTATCTATTTTTGAAACCGGAATTAAAGTAGTCGATCTTTTAGCCCCTTATCGCCGTGGAGGAAAAATCGGACTATTCGGAGGAGCTGGGGTGGGGAAGACAGTACTTATTATGGAATTGATTAATAATATTGCCAAAGCTCACGGCGGTGTATCTGTATTT-GGCGGAGTCGGTGAACGTACTCGTGAAGGAAATGATCTTTACAAGGAAATGAAAGACTCTGGAGTAATTAATGAACAAAAGCTTGCAGAATCAAAAGTGGCTTTAGTTTATGGTCAGATGAATGAACCGCCGGGAGCTCGTATGAGAGTTGGTTT-GACTGCCTTAACTATGGCTGAATATTTCCGAGATGTTAATAAACAAGACGTACTTCTCTTTATCGACAATATCTTCCGGTTTGTCCAAGCAGGATCTGAAGTCTCGGCCTTGTTGGGTAGAATGCCTTCCGCTGTGGGTTATCAACCTACCCTTAGTACTGAAATGGGGTCTTTACAAGAAAGAATTACTTCTACTAAAAAGGGGTCTATAACGTCTATTCAAGCAGTTTATGTCCCTGCAGACGATTTGACCGACCCTGCTCCTGCTACCACATTTGCACATTTAGATGCTACTACTGTACTATCAAGAGGATTAGCTGCCAAAGGTATATATCCCGCAGTAGATCCTTTAGATTCAACGTCAACTATGTTACAACCCCGGATCGTTAGTGACGAACATTATAAAACTGCGCAAAGTGTTAAGCAAACGTTACAACGTTACAAAGAACTTCAGGACATTATAACTATCCTTGGATTGGACGAATTATCCGAAGAGGATCGTTTAACCGTAGCAAGAGCGCGAAAAATTGAGCGTTTCTTATCACAACCCTTTTTTGTGGCTGAAGTATTCACCGGTTCTACGGGAAAATATGTT---------------------------------------------------------------------------------------------------------------------------------------------------------------------------------------------------------------------------------------------------------------------------------------------------------------------------------------------------------------------------------------------------------------------------------------------------TTCTCCACGAGTTTCATCATTGGAATAGTCTTATT---ACGTCAAAGAAAGTAGGTCTTTCTTTTTCAGAAAGAAATCAAAGATTTTTATTCTTCCTATATAATTCTCATGTATGTGAATATGAATCCATCTTTGTCTTTCTCCTGAACCAATCTTCTCATTTACGATCAACATCTTCTAGAGCCCTTGGTGAACGAATCCATTTCTATGGAAAAATAGAGCATCTTGGAGAAGTCTTGTCCAGGGCTTTTCAAGCCAATCTAGGGATATTCACCGATTCTTTCATGCATTATGTTAGGTATCAA-GGAAAATCAATTCTCGTTTCAAAAGGTACGTCT---CTTGTGATGAATAAATGGCAATATTACTTTGTAAATTTATGGCAATCTTATTTTTACTTGTGGTCTCAACCAAGAAGCATCCATATAAATCAATTATCCAATCATTCCCTTGACTTTCTCGCTTATTTTTCAAGTGTGCGGCGAAGGACTTCAACAGTACGCAATCAAATGCTATCAAAGTTATTTCTAAGCGATAATGCTATTAAGAAGTTTGATACTTTTGTTCCAATTATTCCCCTGATTGGATCATTGGTTAAATACAAATTTTGTAATAGAGCAGGTTATCCCAGTAGTAAGGCGGTTTGGGTCGATTTAACAGATTCTCATATTATTGACCGATTCGGGCGTATATCCAGAAATCTTTCTCATTATTATAGTGGATCCTCAAAAAAAAAGAGTTTGTCTCGAATAAAGTATATACTTCAACTTTCTTGTGCTAGAACTTTAGCTCGTAAACACAAAAGTACTGTAAGGTCTTTTTTCAAAAGATTCGGATCGGAATTATTGGAAGAATTCTTTACGGCGGACGAACAAGCTCTTTCCTTGACCTTTCCCAGAGCTTCTTCTATTTCGC------------------------------------------------GGTCCTT------------------TATAGT-AAGATATAGC-ATAGATAGTTGGAATCCATTATGTAGCAG-TTGGGGAAAGAAA-GGGAATATTTCATTGCTACAATACAAGTATGGATGATTGAAACGAATACGCCATGTATTT-GGATATTT-CCCTTG-AACTGCGTAATATTTTTTATT----------TTCCACG-AATAGTATAAGGGAATTTTCCGAAGAGAAAATGG-----ATTATGGGAGTGTGTGACTTGAGCTATTGATTGGTCTGTGCAGATACGTGCTTTTATCTATCTGCCACATTGTAATTAATAAACCAATGTG----TCGTTGTTCCAACCATCGCGTAAGCCCCGTACCGAAGATAGGCTGGTTCGCTTGAAGAGAATCTTTTCTATGATCAGATCCGAATCATGTCGTACATGAGCACGCTCCGTAAGATC-------------------------------------------------TAGTTCACTTAACTAAAAATTA-AATAGTATTAAAATGCACTCATTTCCTCTGCATTGACACGAGCTATGAGACTATCGGAGTCAAAGAAAGGGTCTAAAGAATAAGCAAGGCTGGG-CTATATTAGTAACAAGTAAATCCTTTG--TATGTGTGTTTGTAATTAGTAAACGGTCTCTCAATATTTTGAGGCTAACCACCGATCG-----TAAGGTTTGAGACGACCCAGAAAGCAC------------------------------------TTGTTGATCATATCAT-----AATTTACTTTGTAAGCCTACTTGGGTAGTGAGTATTTACTTGTAAGAA-CCGAATTC-TTT-TTG-GGCTAGTTTC---------AAAAAGAA-TCCAGTC-------AATGGTTC-TTAC-------------GTAAAACCATTCATA--------TCTCGTAT----ATGTATGTGTC------TAGATACCCTATCCATTTTAGATGGATTCGTT-GGGTTCTTTT-GATTCTTGCTCGAGCCGGATGATGAAAAATTATCATGTCCGGTTCCTTCGGGGGATGAATTTCTAAG---------------------------------------------TGTGTGGACTGATGGGCTTACGAGCCTTGATCGTTACAAAGGGAGATGCTATCACATCGAGCCCGTTGCCGGAGAAGAAAATCAATTTATTGCTTATGTAGCTTACCCATTAGACCTTTTTGAAGAAGGTTCTGTTACTAACATGTTTACTTCCATTGTGGGTAATGTATTTGGATTTAAAGCACTGCGTGCTCTACGTCTAGAAGATTTGCGAATCCCACCTGCGTATATTAAAACATTCCAAGGCCCACCTCACGGCATCCAAGTTGAGAGAGATAAATTGAACAAGTATGGTCGTCCCCTGTTGGGATGTACTATTAAACCAAAATTAGGGTTATCCGCAAAAAACTACGGCAGAGCAGTTTATGAATGTCTTCGTGGTGGACTTGACTTTACTAAAGATGATGAGAACGTCAACTCCCAACCCTTTATGCGGTGGAGAGATCGTTTCTTATTTTGTGCCGAAGCAATTTATAAAGCACAGGCTGAAACAGGTGAAATCAAAGGACATTACTTGAATGCTACTGCGGGTACATCCGAAGAAATGATGAAAAGGGCTGTATTTGCCAGAGAGTTGGGAGTTCCTATCGTAATGCATGACTACATAACCGGGGGATTCACTGCAAATACTAGCTTGGCTCATTATTGCCGAGATAATGGTCTACTTCTTCACATCCACCGCGCAATGCATGCCGTTATTGATAGACAGAAGAATCATGGTATACACTTTCGTGTATTAGCTAAAGCCTTACGTATGTCTGGGGGAGATCATATTCACTCCGGGACAGTAGTAGGTAAACTTGAAGGGGAAAGAGAGATCACTTTGGGCTTTGTTGATTTACTGCGCGATGATTTTGTTGAAAAAGATCGAAGTCGCGGTATTTATTTCACTCAAGATTGGGTCTCTCTACCAGGTGTTCTGCCCGTGGCTTCAGGCGGTATTCACGTTTGGCATATGCCTGCTCTGACGGAGATTTTTGGGGATGATTCCGTACTACAGTTCGGGGGAGGAACTTTAGGACATCCTTGGGGAAATGCACCCGGTGCGGTAGCTAATCGAGTAGCTCTAGAAGCATGTGTACAAGCCC-----------------------------------------------------------------------------------------------------------------------------------------------------------------------------------------------------------------------------------------------------------------------------------------------------------------------------------------------------------------------------------------------------------------------------CCTCACGATTTTAAAAATCGACGGATTTTCCTATTACTATAAATTTCATTTTTGCCGGTATTGACATGTAGAATGGGACTCTATCTTTATTCTGGTCCGATTAATCAATTCTTCAAAAGATCTCTCAGACTGGGGAGTGAATGATTTGTCTATTCTTTCTTGAATAGGGAATATATTACACAACAATTCTTCCAGTTTTCATAGAAAAAATAA-----------AGATTCGGGGCGTCATTAATCTTTAATCTTTTGATATTTCATAGGAT-------------------------------------------------TTCAGTACACATACCTT-ACC---------------------TATATATATATA-------------TTTTAGGCTTATCCTTCAAC-------------------------------------------------CTTTCGGAAGTTTCGATAAAAGAATTTCCCTATCAACGCAACACAATCAACCCCATTTGTTAGAACAGCTTCCATTGAGTCTCTGCACCTATCCTTTTTGATTTTCGTTTTCTGAACCTTTTGTTAT----TGTCAGAAAAC-CGGATTTGGCT-CAGGATTGCCC-ATGTGGGTTTTGTTTCCGATGCGATTCAATGTGTAAA-GATGGTT-AAAAAGCATAAACTTTGTGTACCATTTCAATCTTGTGA-CCGAGTTCTTGATCAGTTGATGAAGTTGAATTCGCCTGCTGTGGTTGCCTGGGATTTTTATATGGAGATTTTGGGTTGTGGGTATCCTCCAAATTTGTATAATTTCAACATTTTGATGAACAAATTTTGTAAAGAGCGTAAAGTTAAGGAAGCCTATAAGGTGTTTGATGAAATGTCAAGGTCGGGTTTAAGGCCGACGGTTGTTAGTTATAATACTCTGATAAATGGGTATTGTAAATGTGGCAATWTGGATGAAGGGTTTAGGTTGAAGAAGGTTATGGAGGAGAATAGGCTTGTTCCGGATGTTTTTACTTATAGCGSTTTGATTAATGGGTTGTGTAAAGATGGTAGGATGGATGATGCCAATCAGATGTTTGATGAAATGTMTAGCAAAGGGTTGGTTCCCAATGATGTTA-TTTATACTACTTTGTTAAATGGGTTTTGCAAGAATGGGAAGGYTAGTTTGGCTATGGAATTATATAGACGAATGTTGTTGAAAGGGGTTAAACCTGATTTGATAATGTATAATACTCTTATCAACGTGTTATGTAAGAGTGGGAATATAATTGAAGCTAGAAATCTTATTGATGAGATGAGTTTGAAGGGGTTGAAGGCTGACAAAATAACGTACACTACTCTTATTGATGGATGTTGCAAGGAAGGGAATTTGGATGCAGCACTCGAGATTAAAAAGAGAA-TGGTGCGGGAA-GGTATTGAGCTTGATAATGTGGCTTACACG---------------------------------------------------------------------------------------------------------------------------------------------------------------------------------------------------------------GTTGTGTATGAACG--GGTATTTAAATAAGGCTCTA---TTGGTCTTGACTGAGGCGGAGGATAAAAGGAATAATCTTGATGTTTTTGCCTACTCATCAATAATTAATGGCTTATGTAATGCTAGGAGAGTGGACGAAGCGTTAGATATGCTTGATCGGATGGCTAAGCATGGCTGTAAACCAAATACTCATGTTTGCAATACACTGCTTAATGGCTTAATCCGGGCTTCTAAAATTGAGGATGCAATCCGATTTTTTTCCGAGATGGCTGCTAAAGATTGCTTACCAACTGTTGTCACCTACAATACTCTTATTGATGGAATGTGCAAAGCAGGAAGGTTTGATGAAGCCTATCTCCTTGTGAAGGAGATGCTTGGAAAAGGATGGAAACCTGACATAATCACCTACAGCTTATTGATGCGTGGTCTTTGTCAAGGCAAAAAGATAGACATGGCTCTGAATCTATGGTGCCAGGCTGTTGAGAAGGGTCTCAAGCC-TGATGTAATTATGCATAACATAATAATCCATGGTCTCTGTTCTGCAGGCAAAGTGGGAGATGCATTGCAGCTATATCTGAGGATGAGTCAGTGTGATTGTGTCCCAAATCTCGTTACCCTCAACACTTTGATGGACGGGTTTTACAAAGCTAGAGATTG-CCTTAATGCATCGGTGATCTGGGCCCGCATTTTGAGAAGTGGGTTTAAGCC-TGACATTATCTCTTATAACATTGTTC----TTAAAGGTCTCTGTT-CTTGTTATAGAATACCAGATGCCGTTCGGTAYCTGAGTGATGCTCTGGCTAAGGAGATTCTTCCTACTGTCGTTACGTGGA-
	Campanula_bertolae_2       -------------------------------------------CTATTATTAGGAAACAATCGAGTTAGGGCTGTAGCCATGAGTGCTACAGACGGTCTAATGAGAGGAATGGAAGTGATTGATACGGGCACTCCTCTAAGTGTTCCGGTCGGTGGAGCGACTCTCGGACGAATTTTCAATGTGCTTGGAGAGCCCATTGATAATTTGGGTCCTGTAGATACTCGCACAACATCGCCTATTCATAGATCTGCGCCTGCCTTTATCGATTTAGATACAAAATTATCTATTTTTGAAACCGGAATTAAAGTAGTCGATCTTTTAGCCCCTTATCGCCGTGGAGGAAAAATCGGACTATTCGGAGGAGCTGGGGTGGGGAAGACAGTACTTATTATGGAATTGATTAATAATATTGCCAAAGCTCACGGCGGTGTATCTGTATTT-GGCGGAGTCGGTGAACGTACTCGTGAAGGAAATGATCTTTACAAGGAAATGAAAGACTCTGGAGTAATTAATGAACAAAAGCTTGCAGAATCAAAAGTGGCTTTAGTTTATGGTCAGATGAATGAACCGCCGGGAGCTCGTATGAGAGTTGGTTT-GACTGCCTTAACTATGGCTGAATATTTCCGAGATGTTAATAAACAAGACGTACTTCTCTTTATCGACAATATCTTCCGGTTTGTCCAAGCAGGATCTGAAGTCTCGGCCTTGTTGGGTAGAATGCCTTCCGCTGTGGGTTATCAACCTACCCTTAGTACTGAAATGGGGTCTTTACAAGAAAGAATTACTTCTACTAAAAAGGGGTCTATAACGTCTATTCAAGCAGTTTATGTCCCTGCAGACGATTTGACCGACCCTGCTCCTGCTACCACATTTGCACATTTAGATGCTACTACTGTACTATCAAGAGGATTAGCTGCCAAAGGTATATATCCCGCAGTAGATCCTTTAGATTCAACGTCAACTATGTTACAACCCCGGATCGTTAGTGACGAACATTATAAAACTGCGCAAAGTGTTAAGCAAACGTTACAACGTTACAAAGAACTTCAGGACATTATAACTATCCTTGGATTGGACGAATTATCCGAAGAGGATCGTTTAACCGTAGCAAGAGCGCGAAAAATTGAGCGTTTCTTATCACAACCCTTTTTTGTGGCTGAAGTATTCACCGGTTCTACGGGAAAATATGTT------------------------------------------------------------------------------------------------------------------------------------------------------------------------------------------------------------------------------------------------------------------------------------------------------------------------------------------------------------------------------------------------------------------------------------------------TCTTTCTCCACGAGTTTCATCATTGGAATAGTCTTATT---ACGTCAAAGAAAGTAGGTCTTTCTTTTTCAGAAAGAAATCAAAGATTTTTATTCTTCCTATATAATTCTCATGTATGTGAATATGAATCCATCTTTGTCTTTCTCCTGAACCAATCTTCTCATTTACGATCAACATCTTCTAGAGCCCTTGGTGAACGAATCCATTTCTATGGAAAAATAGAGCATCTTGGAGAAGTCTTGTCCAGGGCTTTTCAAGCCAATCTAGGGATATTCACCGATTCTTTCATGCATTATGTTAGGTATCAA-GGAAAATCAATTCTCGTTTCAAAAGGTACGTCT---CTTGTGATGAATAAATGGCAATATTACTTTGTAAATTTATGGCAATCTTATTTTTACTTGTGGTCTCAACCAAGAAGCATCCATATAAATCAATTATCCAATCATTCCCTTGACTTTCTCGCTTATTTTTCAAGTGTGCGGCGAAGGACTTCAACAGTACGCAATCAAATGCTATCAAAGTTATTTCTAAGCGATAATGCTATTAAGAAGTTTGATACTTTTGTTCCAATTATTCCCCTGATTGGATCATTGGTTAAATACAAATTTTGTAATAGAGCAGGTTATCCCAGTAGTAAGGCGGTTTGGGTCGATTTAACAGATTCTCATATTATTGACCGATTCGGGCGTATATCCAGAAATCTTTCTCATTATTATAGTGGATCCTCAAAAAAAAAGAGTTTGTCTCGAATAAAGTATATACTTCAACTTTCTTGTGCTAGAACTTTAGCTCGTAAACACAAAAGTACTGTAAGGTCTTTTTTCAAAAGATTCGGATCGGAATTATTGGAAGAATTCTTTACGGCGGACGAACAAGCTCTTTCCTTGACCTTTCCCAGAGCTTCTTCTATTTCGC------------------------------------------------GGTCCTT------------------TATAGTAAAGATATAGC-ATAGATAGTTGGAATCCATTATGTAGCAG-TTGGGGAAAGAAA-GGGAATATTTCATTGCTACAATACAAGTATGGATGATTGAAACGAATACGCCATGTATTT-GGATATTT-CCCTTG-AACTGCGTAATATTTTTTATT----------TTCCACG-AATAGTATAAGGGAATTTTCCGAAGAGAAAATGG-----ATTATGGGAGTGTGTGACTTGAGCTATTGATTGGTCTGTGCAGATACGTGCTTTTATCTATCTGCCACATTGTAATTAATAAACCAATGTG----TCGTTGTTCCAACCATCGCGTAAGCCCCGTACCGAAGATAGGCTGGTTCGCTTGAAGAGAATCTTTTCTATGATCAGATCCGAATCATGTCGTACATGAGCACGCTCCGTAAGATC-------------------------------------------------TAGTTCACTTAACTAAAAATTA-AATAGTATTAAAATGCACTCATTTCCTCTGCATTGACACGAGCTATGAGACTATCGGAGTCAAAGAAAGGGTCTAAAGAATAAGCAAGGCTGGG-CTATATTAGTAACAAGTAAATCCTTTG--TATGTGTGTTTGTAATTAGTAAACGGTCTCTCAATATTTTGAGGCTAACCACCGATCG-----TAAGGTTTGAGACGACCCAGAAAGCAC------------------------------------TTGTTGATCATATCAT-----AATTTACTTTGTAAGCCTACTTGGGTAGTGAGTATTTACTTGTAAGAA-CCGAATTC-TTT-TTG-GGCTAGTTTC---------AAAAAGAA-TCCAGTC-------AATGGTTC-TTAC-------------GTAAAACCATTCATA--------TCTCGTAT----ATGTATGTGTC------TAGATACCCTATCCATTTTAGATGGATTCGTT-GGGTTCTTTT-GATTCTTGCTCGAGCCGGATGATGAAAAATTATCATGTCCGGTTCCTTCGGGGGATGAATTTCTAAG-GGGGCTGCAGTAGCTGCTGAATCGTCTACTGGTACATGGACAACTGTGTGGACTGATGGGCTTACGAGCCTTGATCGTTACAAAGGGAGATGCTATCACATCGAGCCCGTTGCCGGAGAAGAAAATCAATTTATTGCTTATGTAGCTTACCCATTAGACCTTTTTGAAGAAGGTTCTGTTACTAACATGTTTACTTCCATTGTGGGTAATGTATTTGGATTTAAAGCACTGCGTGCTCTACGTCTAGAAGATTTGCGAATCCCACCTGCGTATATTAAAACATTCCAAGGCCCACCTCACGGCATCCAAGTTGAGAGAGATAAATTGAACAAGTATGGTCGTCCCCTGTTGGGATGTACTATTAAACCAAAATTAGGGTTATCCGCAAAAAACTACGGCAGAGCAGTTTATGAATGTCTTCGTGGTGGACTTGACTTTACTAAAGATGATGAGAACGTCAACTCCCAACCCTTTATGCGGTGGAGAGATCGTTTCTTATTTTGTGCCGAAGCAATTTATAAAGCACAGGCTGAAACAGGTGAAATCAAAGGACATTACTTGAATGCTACTGCGGGTACATCCGAAGAAATGATGAAAAGGGCTGTATTTGCCAGAGAGTTGGGAGTTCCTATCGTAATGCATGACTACATAACCGGGGGATTCACTGCAAATACTAGCTTGGCTCATTATTGCCGAGATAATGGTCTACTTCTTCACATCCACCGCGCAATGCATGCCGTTATTGATAGACAGAAGAATCATGGTATACACTTTCGTGTATTAGCTAAAGCCTTACGTATGTCTGGGGGAGATCATATTCACTCCGGGACAGTAGTAGGTAAACTTGAAGGGGAAAGAGAGATCACTTTGGGCTTTGTTGATTTACTGCGCGATGATTTTGTTGAAAAAGATCGAAGTCGCGGTATTTATTTCACTCAAGATTGGGTCTCTCTACCAGGTGTTCTGCCCGTGGCTTCAGGCGGTATTCACGTTTGGCATATGCCTGCTCTGACGGAGATTTTTGGGGATGATTCCGTACTACAGTTCGGGGGAGGAACTTTAGGACATCCTTGGGGAAATGCACCCGGTGCGGTAGCTAATCGAGTAGCTCTAGAAGCATGTGTACAAGCCC-----------------------------------------------------------------------------------------------------------------------------------------------------------------------------------------------------------------------------------------------------------------------------------------------------------------------------------------------------------------------------------------------------------------------------CCTCACGATTTTAAAAATCGACGGATTTTCCTATTACTATAAATTTCATTTTTGCCGGTATTGACATGTAGAATGGGACTCTATCTTTATTCTGGTCCGATTAATCAATTCTTCAAAAGATCTCTCAGACTGGGGAGTGAATGATTTGTCTATTCTTTCTTGAATAGGGAATATATTACACAACAATTCTTCCAGTTTTCATAGAAAAAATAA-----------AGATTCGGGGCGTCATTAATCTTTAATCTTTTGATATTTCATAGGAT-------------------------------------------------TTCAGTACACATACCTT-ACC---------------------TATATATATATA-------------TTTTAGGCTTATCCTTCAAC-------------------------------------------------CTTTCGGAAGTTTCGATAAAAGAATTTCCCTATCAACGCAACACAATCAACCCCATTTGTTAGAACAGCTTCCATTGAGTCTCTGCACCTATCCTTTTTGATTTTCGTTTTCTGAACCTTTTGTTAT----TGTCAGAAAAC-CGGATTTGGCT-CAGGATTGCCC-----------TGTTTCCGATGCGATTCAATGTGTAAA-GATGGTT-AAAAAGCATAAACTTTGTGTACCATTTCAATCTTGTGA-CCGAGTTCTTGATCAGTTGATGAAGTTGAATTCGCCTGCTGTGGTTGCCTGGGATTTTTATATGGAGATTTTGGGTTGTGGGTATCCTCCAAATTTGTATAATTTCAACATTTTGATGAACAAATTTTGTAAAGAGCGTAAAGTTAAGGAAGCCTATAAGGTGTTTGATGAAATGTCAAGGTCGGGTTTAAGGCCGACGGTTGTTAGTTATAATACTCTGATAAATGGGTATTGTAAATGTGGCAATTTGGATGAAGGGTTTAGGTTGAAGAAGGTTATGGAGGAGAATAGGCTTGTTCCGGATGTTTTTACTTATAGCGGTTTGATTAATGGGTTGTGTAAAGATGGTAGGATGGATGATGCCAATCAGATGTTTGATGAAATGTCTAGCAAAGGGTTGGTTCCCAATGATGTTA-TTTATACTACTTTGTTAAATGGGTTTTGCAAGAATGGGAAGGCTAGTTTGGCTATGGAATTATATAGACGAATGTTGTTGAAAGGGGTTAAACCTGATTTGATAATGTATAATACTCTTATCAACGTGTTATGTAAGAGTGGGAATATAATTGAAGCTAGAAATCTTATTGATGAGATGAGTTTGAAGGGGTTGAAGGCTGACAAAATAACGTACACTACTCTTATTGATGGATGTTGCAAGGAAGGGAATTTGGATGCAGCACTCGAGATTAAAAAGAGAA-TGGTGC-GGAA-GGTATTGAGCTTGATAATGTGGCTTACACG---------------------------------------------------------------------------------------------------------------------------------------------------------------------------------------------------------TCATGGGTTGTGTATGAACG--GGTATTTAAATAAGGCTCTA---TTGGTCTTGACTGAGGCGGAGGATAAAAGGAATAATCTTGATGTTTTTGCCTACTCATCAATAATTAATGGCTTATGTAATGCTAGGAGAGTGGACGAAGCGTTAGATATGCTTAATCGGATGGCTAAGCATGGCTGTAAACCAAATACTCATGTTTGCAATACACTGCTTAATGGCTTAATCCGGGCTTCTAAAATTGAGGATGCAATCCGATTTTTTTCCGAGATGGCTGCTAAAGATTGCTTACCAACTGTTGTCACCTACAATACTCTTATTGATGGAATGTGCAAAGCAGGAAGGTTTGATGAAGCCTATCTCCTTGTGAAGGAGATGCTTGGAAAAGGATGGAAACCTGACATAATCACCTACAGCTTATTGATGCGTGGTCTTTGTCAAGGCAAAAAGATAGACATGGCTCTGAATCTATGGTGCCAGGCTGTTGAGAAGGGTCTCAAGCC-TGATGTAATTATGCATAACATAATAATCCATGGTCTCTGTTCTGCAGGCAAAGTGGGAGATGCATTGCAGCTATATCTGAGGATGAGTCAGTGTGATTGTGTCCCAAATCTCGTTACCCTCAACACTTTGATGGACGGGTTTTACAAAGCTAGAGATTG-CCTTAATGCATCGGTGATCTGGGCCCGCATTTTGAGAAGTGGGTTTAAGCC-TGACATTATCTCTTATAACATTGTTC----TTAAAGGTCTCTGTT-CTTGTTATAGAATACCAGATGCCGTTCGGTACCTGAGTGATGCTCTGGCTAAGGAGATTCTTCCTACTGTCGTTACGTGGAA
	Campanula_bertolae_3       ---------------------------------------------ATTATTAGGAAACAATCGAGTTAGGGCTGTAGCCATGAGTGCTACAGACGGTCTAATGAGAGGAATGGAAGTGATTGATACGGGCACTCCTCTAAGTGTTCCGGTCGGTGGAGCGACTCTCGGACGAATTTTCAATGTGCTTGGAGAGCCCATTGATAATTTGGGTCCTGTAGATACTCGCACAACATCGCCTATTCATAGATCTGCGCCTGCCTTTATCGATTTAGATACAAAATTATCTATTTTTGAAACCGGAATTAAAGTAGTCGATCTTTTAGCCCCTTATCGCCGTGGAGGAAAAATCGGACTATTCGGAGGAGCTGGGGTGGGGAAGACAGTACTTATTATGGAATTGATTAATAATATTGCCAAAGCTCACGGCGGTGTATCTGTATTT-GGCGGAGTCGGTGAACGTACTCGTGAAGGAAATGATCTTTACAAGGAAATGAAAGACTCTGGAGTAATTAATGAACAAAAGCTTGCAGAATCAAAAGTGGCTTTAGTTTATGGTCAGATGAATGAACCGCCGGGAGCTCGTATGAGAGTTGGTTT-GACTGCCTTAACTATGGCTGAATATTTCCGAGATGTTAATAAACAAGACGTACTTCTCTTTATCGACAATATCTTCCGGTTTGTCCAAGCAGGATCTGAAGTCTCGGCCTTGTTGGGTAGAATGCCTTCCGCTGTGGGTTATCAACCTACCCTTAGTACTGAAATGGGGTCTTTACAAGAAAGAATTACTTCTACTAAAAAGGGGTCTATAACGTCTATTCAAGCAGTTTATGTCCCTGCAGACGATTTGACCGACCCTGCTCCTGCTACCACATTTGCACATTTAGATGCTACTACTGTACTATCAAGAGGATTAGCTGCCAAAGGTATATATCCCGCAGTAGATCCTTTAGATTCAACGTCAACTATGTTACAACCCCGGATCGTTAGTGACGAACATTATAAAACTGCGCAAAGTGTTAAGCAAACGTTACAACGTTACAAAGAACTTCAGGACATTATAACTATCCTTGGATTGGACGAATTATCCGAAGAGGATCGTTTAACCGTAGCAAGAGCGCGAAAAATTGAGCGTTTCTTATCACAACCCTTTTTTGTGGCTGAAGTATTCACCGGTTCTACGGGAAAATATGTTGTTCTAGTAGAAACAATTCGAGGCTTTCAATTAATT------------------------------------------------------------------------------------------------------------------------------------------------------------------------------------------------------------------------------------------------------------------------------------------------------------------------------------------------------------------------------------------------------------TCTTTCTCCACGAGTTTCATCATTGGAATAGTCTTATT---ACGTCAAAGAAAGTAGGTCTTTCTTTTTCAGAAAGAAATCAAAGATTTTTATTCTTCCTATATAATTCTCATGTATGTGAATATGAATCCATCTTTGTCTTTCTCCTGAACCAATCTTCTCATTTACGATCAACATCTTCTAGAGCCCTTGGTGAACGAATCCATTTCTATGGAAAAATAGAGCATCTTGGAGAAGTCTTGTCCAGGGCTTTTCAAGCCAATCTAGGGATATTCACCGATTCTTTCATGCATTATGTTAGGTATCAA-GGAAAATCAATTCTCGTTTCAAAAGGTACGTCT---CTTGTGATGAATAAATGGCAATATTACTTTGTAAATTTATGGCAATCTTATTTTTACTTGTGGTCTCAACCAAGAAGCATCCATATAAATCAATTATCCAATCATTCCCTTGACTTTCTCGCTTATTTTTCAAGTGTGCGGCGAAGGACTTCAACAGTACGCAATCAAATGCTATCAAAGTTATTTCTAAGCGATAATGCTATTAAGAAGTTTGATACTTTTGTTCCAATTATTCCCCTGATTGGATCATTGGTTAAATACAAATTTTGTAATAGAGCAGGTTATCCCAGTAGTAAGGCGGTTTGGGTCGATTTAACAGATTCTCATATTATTGACCGATTCGGGCGTATATCCAGAAATCTTTCTCATTATTATAGTGGATCCTCAAAAAAAAAGAGTTTGTCTCGAATAAAGTATATACTTCAACTTTCTTGTGCTAGAACTTTAGCTCGTAAACACAAAAGTACTGTAAGGTCTTTTTTCAAAAGATTCGGATCGGAATTATTGGAAGAATTCTTTACGGCGGACGAACAAGCTCTTTCCTTGACCTTTCCCAGAGCTTCTTCTATTTCGC--------------------------------------------------------------------------------------------------------------------------------------------------------------------------------------------------------------------------------------------------------------------------------------------------------------------------------------------------------------------------------------------------------------------------------------------------------------------------------------------------------------------------------------------------------------------------------------------------------------------------------------------------------------------------------------------------------------------------------------------------------------------------------------------------------------------------------------------------------------------------------------------------------------------------------------------------------------------------------------------------------------------------------------------------------------------------------------------------------------------------------------------------------------------------------------GGGGCTGCAGTAGCTGCTGAATCGTCTACTGGTACATGGACAACTGTGTGGACTGATGGGCTTACGAGCCTTGATCGTTACAAAGGGAGATGCTATCACATCGAGCCCGTTGCCGGAGAAGAAAATCAATTTATTGCTTATGTAGCTTACCCATTAGACCTTTTTGAAGAAGGTTCTGTTACTAACATGTTTACTTCCATTGTGGGTAATGTATTTGGATTTAAAGCACTGCGTGCTCTACGTCTAGAAGATTTGCGAATCCCACCTGCGTATATTAAAACATTCCAAGGCCCACCTCACGGCATCCAAGTTGAGAGAGATAAATTGAACAAGTATGGTCGTCCCCTGTTGGGATGTACTATTAAACCAAAATTAGGGTTATCCGCAAAAAACTACGGCAGAGCAGTTTATGAATGTCTTCGTGGTGGACTTGACTTTACTAAAGATGATGAGAACGTCAACTCCCAACCCTTTATGCGGTGGAGAGATCGTTTCTTATTTTGTGCCGAAGCAATTTATAAAGCACAGGCTGAAACAGGTGAAATCAAAGGACATTACTTGAATGCTACTGCGGGTACATCCGAAGAAATGATGAAAAGGGCTGTATTTGCCAGAGAGTTGGGAGTTCCTATCGTAATGCATGACTACATAACCGGGGGATTCACTGCAAATACTAGCTTGGCTCATTATTGCCGAGATAATGGTCTACTTCTTCACATCCACCGCGCAATGCATGCCGTTATTGATAGACAGAAGAATCATGGTATACACTTTCGTGTATTAGCTAAAGCCTTACGTATGTCTGGGGGAGATCATATTCACTCCGGGACAGTAGTAGGTAAACTTGAAGGGGAAAGAGAGATCACTTTGGGCTTTGTTGATTTACTGCGCGATGATTTTGTTGAAAAAGATCGAAGTCGCGGTATTTATTTCACTCAAGATTGGGTCTCTCTACCAGGTGTTCTGCCCGTGGCTTCAGGCGGTATTCACGTTTGGCATATGCCTGCTCTGACGGAGATTTTTGGGGATGATTCCGTACTACAGTTCGGGGGAGGAACTTTAGGACATCCTTGGGGAAATGCACCCGGTGCGGTAGCTAATCGAGTAGCTCTAGAAGCATGTGTACAAGCCCGTAATGAGGGACGTGA-------------------------------------------------------------------------------------------------------------------------------------------------------------------------------------------------------------------------------------------------------------------------------------------------------------------------------------------------------------------------------------------------------------CCTCACGATTTTAAAAATCGACGGATTTTCCTATTACTATAAATTTCATTTTTGCCGGTATTGACATGTAGAATGGGACTCTATCTTTATTCTGGTCCGATTAATCAATTCTTCAAAAGATCTCTCAGACTGGGGAGTGAATGATTTGTCTATTCTTTCTTGAATAGGGAATATATTACACAACAATTCTTCCAGTTTTCATAGAAAAAATAA-----------AGATTCGGGGCGTCATTAATCTTTAATCTTTTGATATTTCATAGGAT-------------------------------------------------TTCAGTACACATACCTT-ACC---------------------TATATATATATA-------------TTTTAGGCTTATCCTTCAAC-------------------------------------------------CTTTCGGAAGTTTCGATAAAAGAATTTCCCTATCAACGCAACACAATCAACCCCATTTGTTAGAACAGCTTCCATTGAGTCTCTGCACCTATCCTTTTTGATTTTCGTTTTCTGAACCTTTTGTTAT----TGTCAGAAAAC-CGGATTTGGCT-CAGGATTGCCC---------------TCCGATGCGATTCAATGTGTAAA-GATGGTT-AAAAAGCATAAACTTTGTGTACCATTTCAATCTTGTGA-CCGAGTTCTTGATCAGTTGATGAAGTTGAATTCGCCTGCTGTGGTTGCCTGGGATTTTTATATGGAGATTTTGGGTTGTGGGTATCCTCCAAATTTGTATAATTTCAACATTTTGATGAACAAATTTTGTAAAGAGCGTAAAGTTAAGGAAGCCTATAAGGTGTTTGATGAAATGTCAAGGTCGGGTTTAAGGCCGACGGTTGTTAGTTATAATACTCTGATAAATGGGTATTGTAAATGTGGCAATTTGGATGAAGGGTTTAGGTTGAAGAAGGTTATGGAGGAGAATAGGCTTGTTCCGGATGTTTTTACTTATAGCGGTTTGATTAATGGGTTGTGTAAAGATGGTAGGATGGATGATGCCAATCAGATGTTTGATGAAATGTCTAGCAAAGGGTTGGTTCCCAATGATGTTA-TTTATACTACTTTGTTAAATGGGTTTTGCAAGAATGGGAAGGCTAGTTTGGCTATGGAATTATATAGACGAATGTTGTTGAAAGGGGTTAAACCTGATTTGATAATGTATAATACTCTTATCAACGTGTTATGTAAGAGTGGGAATATAATTGAAGCTAGAAATCTTATTGATGAGATGAGTTTGAAGGGGTTGAAGGCTGACAAAATAACGTACACTACTCTTATTGATGGATGTTGCAAGGAAGGGAATTTGGATGCAGCACTCGAGATTAAAAAGAGAA-TGGTGC-GGAA-GGTATTGAGCTTGATAATGTGGCTTACC------------------------------------------------------------------------------------------------------------------------------------------------------------------------------------------------------------CATGGGTTGTGTATGAACG--GGTATTTAAATAAGGCTCTA---TTGGTCTTGACTGAGGCGGAGGATAAAAGGAATAATCTTGATGTTTTTGCCTACTCATCAATAATTAATGGCTTATGTAATGCTAGGAGAGTGGACGAAGCGTTAGATATGCTTAATCGGATGGCTAAGCATGGCTGTAAACCAAATACTCATGTTTGCAATACACTGCTTAATGGCTTAATCCGGGCTTCTAAAATTGAGGATGCAATCCGATTTTTTTCCGAGATGGCTGCTAAAGATTGCTTACCAACTGTTGTCACCTACAATACTCTTATTGATGGAATGTGCAAAGCAGGAAGGTTTGATGAAGCCTATCTCCTTGTGAAGGAGATGCTTGGAAAAGGATGGAAACCTGACATAATCACCTACAGCTTATTGATGCGTGGTCTTTGTCAAGGCAAAAAGATAGACATGGCTCTGAATCTATGGTGCCAGGCTGTTGAGAAGGGTCTCAAGCC-TGATGTAATTATGCATAACATAATAATCCATGGTCTCTGTTCTGCAGGCAAAGTGGGAGATGCATTGCAGCTATATCTGAGGATGAGTCAGTGTGATTGTGTCCCAAATCTCGTTACCCTCAACACTTTGATGGACGGGTTTTACAAAGCTAGAGATTG-CCTTAATGCATCGGTGATCTGGGCCCGCATTTTGAGAAGTGGGTTTAAGCC-TGACATTATCTCTTATAACATTGTTC----TTAAAGGTCTCTGTT-CTTGTTATAGAATACCAGATGCCGTTCGGTACCTGAGTGATGCTCTGGCTAAGGAGATTCTTCCTACTGTCGTTACGTGGAA
	Campanula_bononiensis      ---------------------------------------------ATTATTAGGAAACAATCGAGTTAGGGCTGTCGCCATGAGTGCTACAGACGGTCTAATGAGAGGAATGGAAGTGATTGATACGGGCACTCCTCTAAGTGTTCCGGTCGGTGGGGCGACTCTCGGACGAATTTTCAATGTGCTTGGAGAGCCAATTGATAATTTGGGTCCTGTAGATACTCGCACAACATCGCCTATTCATCGATCTGCGCCTGCCTTTATCGATTTAGATACAAAATTATCTATTTTTGAAACCGGAATTAAAGTAGTCGATCTTTTAGCCCCTTATCGCCGTGGAGGAAAAATCGGACTATTCGGAGGAGCTGGGGTGGGGAAGACAGTACTTATTATGGAATTGATTAATAATATTGCCAAAGCTCACGGCGGTGTATCTGTATTT-GGCGGAGTAGGTGAACGTACTCGTGAAGGAAATGATCTTTACAAGGAAATGAAAGATTCTGGAGTCATTAATGAACAAAAGTTTGCAGAATCAAAAGTGGCTTTAGTTTATGGTCAGATGAATGAACCGCCGGGAGCTCGTATGAGAGTTGGTTT-GACTGCGCTAACTATGGCCGAATATTTCCGAGATGTTAATAAACAAGACGTACTTCTCTTTATCGACAATATCTTTCGGTTTGTCCAAGCAGGATCTGAAGTATCCGCCTTGTTGGGTAGAATGCCTTCTGCTGTAGGGTATCAACCTACCCTTAGTACTGAAATGGGTTCTTTACAAGAACGAATTACTTCTACTAAAAAGGGGTCTATAACGTCTATTCAAGCAGTTTATGTACCTGCAGACGATTTGACCGACCCTGCTCCTGCTACTACATTTGCACATTTAGATGCTACTACCGTACTATCAAGAGGATTAGCTGCCAAAGGTATATATCCCGCAGTAGATCCTTTAGATTCAACGTCAACTATGCTACAACCCCGGATCGTTAGTGACGAACATTATCAAACTGCGCAAAGTGTTAAGCAAACTTTACAACGTTACAAAGAACTTCAGGACATTATAACTATCCTTGGGTTGGACGAATTATCCGAAGAGGATCGTTTAACCGTAGCAAGAGCGCGAAAAATTGAGCGTTTCTTATCCCAACCCTTTTTTGTGGCCGAAGTATTCACCGGTTCTACGGGAAAATATGT----------------------------------------------------------------------------------------------------------------------------------------------------------------------------------------------------------------------------------------------------------------------------------------------------------------------------------------------------------------------------------------------------------------------------------------------------------------------------------------------CAAAGAAAGGCGGTCCTTCTTTTTCAGAAAGAAATCAAAGATTCTTCTTCTTCCTATATAATTCTCATGTATGTGAATACGAATCCATCTTTATCTTTCTCCGTAACCAATCTTCTCATTTACGATCAACATCTTCTAGAGCCCTTGTTGAACGAATCTATTTCTATGGAAAAATAGAGCATCTTGGAGAAGTCTTGTCCAGGGCTTTTCAAGCTAATCTATGGATATGCACAGATTCTAACATGCATTATGTTAGGTATCAA-GGAAAATCAATTCTCGCTTCAAAAGGTACGTCT---CTTGTGATGAATAAATGGAAATATTACTTTGTAAATTTATGGCAATCTTATTTTTACCTGTGGTCTCAACCAAAAAGGATCTATCTAAACCAATTATCCAAGCATTCCCTTGACTTTCTAGCTTATTTTTCAAGTGTGCGGCGAAGAACTTCAACGGTCCGCAATCAAATGCTAGCAAAGTTCTTTCTAAGCGATAATGTTATTAAGAAGTTTGATACTTTTGTTCCAATTATTTCCCTGATTGTATCATTGGCTAAATACAAATTTTGTAACAGAGCAGGTTATCCGATTAGTAAGTCGGTTTGGGTCGATTTATCAGATTCGGATATTATTGACCGATTCGGGCGTATATCCAGAAATCTTTCTCATTATCATAGTGGATCCTCAAAAAAAAAGAGTTTGTCTCGAATAAAGTATATACTTCAACTTTCTTGTGCTAGAACTTTAGCTCGTAAACACAAAAGTACTGTAAGGGCTTTTTTGAAACGATTTGGCTCGGAATTATTGGAAGAATTCTTTACGGCGGAAGAACAAGTTCTTTCCTTGACCTTTCCCAGAGCTTCTTCTATTTCGC------------------------------------------------GGTCCTT------------------TATAGTGAAGATATAGC-ATAGATAGTTGTAATCCATTATGTATCA--TTGGGGAAGGAAC-GAGACTATTTTATTGCTACAATACAAGTATGGATTATTGAAACGAATACACCATGTATTT-GGATATTT-CCCTTG-AACTGCGTAATATTATTTATA----------TTCCATG-AATAGTGCAAGGGAATTTTCCGAAGAGAAAGTGG-----ATTATGGGAGTGTGTGACTTGAGCTATTGATTGGTCTGTGCAGATACGTGCTTTTATCTATCTGCCACATTGTAATTCACAAACCAATGTG----TCTTTGTTCCAACCATCGCGTAAGCCCCATACAGAAGATAGGCTGGTTCGCTTGAAGAGAATCTTTTCTATGATCAGATCCGAATCATGTTGTACATGCGCAGGCTCCGTAAGATC-------------------------------------------------TAGTTCACTTAATTGAAAACTA-AATAGTATGAAAATGCACTCATTTCCTCGGCATTGACACGAGCTATGAGACTATCGGAGTGAAAGAAAGGGTCTAAAGAAGAAGAAAGGCTGGG-CTAGATTAGTAACAAGTAAATCCTT----TGTGTGTGTTTGTAATGAGTAAACGGGCTCTCAATATTTTGGGGCTAACCACCGATCC-----TAAGGTTTGAGACGACCCAGAAAGCAC---------------------------------------TTGATCATATCAC-----GATTGACTTTGTAAGCCTACTTGGGTATTGAGTATTTCCTTGTAAGAA-CCGAATTC-TTT-TGG-GGATAGTTGC---------AAAAAGAA-TCCAGTT-------AATTGTTC-TTAT-------------GTAAAACCATTCATA--------TCTCGTAT----ATGTATGTGTC------TAGATACCCTATCGATTTTAGATGGATTCGTT-TGGTTCTTTT-GATTCTTGCTCGAGCCGGATGATGAAAAATTCTCATGTCCGGTTCCTTCGGGGGATGGATTTCTAAT-GGTGCCGCAGTAGCTGCCGAATCGTCTACTGGTACATGGACAACTGTGTGGACCGATGGGCTTACGAGCCTTGATCGTTACAAAGGGAGATGCTATCACATTGAGCCCGTTGCCGGAGAAGAAAATCAATTTATTGCTTATGTAGCTTACCCATTAGACCTTTTTGAAGAAGGTTCTGTTACTAACATGTTTACTTCCATTGTGGGTAATGTATTTGGATTTAAAGCACTGCGTGCTCTACGTCTAGAAGATTTGCGAATCCCACCTGCGTATATTAAAACATTCCAAGGCCCGCCTCACGGCATCCAAGTTGAGAGAGATAAATTGAACAAGTATGGTCGTCCCCTGTTGGGATGTACTATTAAACCAAAATTAGGGTTATCCGCTAAAAACTACGGCAGAGCAGTTTATGAATGTCTTCGGGGTGGACTTGATTTTACTAAAGATGATGAGAACGTCAACTCCCAACCCTTTATGCGGTGGAGAGATCGTTTCTTATTTTGTGCCGAAGCACTTTATAAAGCACAGGCTGAAACAGGTGAAATCAAAGGGCATTACTTGAATGCTACTGCGGGTACATCCGAAGAAATGATTAAAAGGGCTGTATTTGCGAGAGAGTTGGGAGTTCCTATCGTAATGCATGACTACATAACCGGGGGATTCACTGCAAATACTAGCTTGGCTCATTATTGCCGAGATAATGGTCTACTTCTTCACATCCACCGCGCAATGCATGCAGTTATTGATAGACAGAAGAATCATGGTATGCACTTTCGTGTATTAGCTAAAGCCTTACGTATGTCTGGTGGAGATCATATTCACTCCGGGACCGTAGTAGGTAAACTTGAAGGGGAAAGAGAGATCACTTTGGGCTTTGTTGATTTACTGCGCGATGATTTTGTGGAAAAAGATCGAAGTCGCGGTATTTATTTCACTCAAGATTGGGTCTCTCTACCAGGTGTTCTGCCCGTGGCTTCAGGCGGTATTCACGTTTGGCATATGCCTGCTCTGACCGAGATTTTTGGGGATGATTCCGTACTACAGTTCGGGGGAGGAACTTTAGGACATCCTTGGGGAAATGCACCCGGTGCGGTAGCTAATCGAGTAGCTCTAGAAGCATGTGTACAAGCCC-----------------------------------------------------------------------------------------------------------------------------------------------------------------------------------------------------------------------------------------------------------------------------------------------------------------------------------------------------------------------------------------------------------------------------CCTCACGATTTTGAAAATCGACGGATTTTCCTATTACTATAAATTTCATTGTTGCCGGTATTGACATGTAGAATGGGACTCTATCTTTATTCTCGTCCGATTAATCAATTCTTCAAAAGATCTCTCAGACTGGGGAGTGAATGATTTGTCTATTCTTTCTTGAATAGAGAATATATTACACAACAATTCTTCCTGTTTTCATAGAAAA-ATAC-----------AGATTCGAGGTCTCATTAATCTT-------TTGATATTTCATAGGAT-------------------------------------------------TTCAGTACGCATCCCTT-ACC-----------------------TATATATATT-------------CTATAGGCTTATCCTTCAAC-------------------------------------------------CTTTCGGAAGTTTCGATAAAAGGATTTCTCTATCAACGCAACACAATCAACTCCATTCGTTAGAACAGCTTCCATTGAGTCTCTGCACCTATCCTTTTTGATTTTCACTTTCTGAACCTTTTGTTAT----TGGCAGAAAAC-CGGATTTGGCT-CAGGATTGCCC---GTGGGTTTTACTTCCGATGCGATTCAATGTATTAA-GATGGTT-AAAAAGCATAATCTTTGTGTCCCATTTCAATCTTGCGA-TCGAGTTCTTGATCAGTTGATGGAATTGAATTCGCCTTCTGTGGTTGCCTGGAATTTCTATTTGGAGATTTTGGGATGTGGGTATCCTCCAAAGTTGTATAGTTTCAACATTTTGATGAACAAATTCTGTAAAGAGCGTAAAATTAAGGAAGCCAAATTGGTGTTTGATGAAATCTCAAGGTCGGGTTTAAGGCCGACGATTGTTAGTTATAATACTTTGATAAATGGATATTGTAAATGGGGAAATTTGGACGAGGGGTTTAGGTTGAAGAAGGTTATGGAGGAGAGTAGGCTTGTTCCTGATGTTTTTACTTATAGTGCTTTGATTAATGGGTTGTGTAAAGATGGTAGGATGGATGATGCTAATCTGGTGTTTGATGAAATGTCTAGCAAAGGGTTGGTTCCGAATGATGTTA-TATACACTACTTTGTTAAATGGGTTTTGCAAGAGTGGGATGGTTAGTTTAGCGGTAGAATTATATAGACGAATGTTAATGAAAGGGGTTAAACCGGATTTGATAATGTATAATACACTTATTAATGTGTTATGTAAGAGTGGGAATTTAATTGAAGCTAGGAACCTTATTGTGGAGATGAGTACAAAGGGGTTGAAGGCTGACAAAATAACGTACACTACTCTTATTGATGGATGTTGCAAGGAGGGAAATTTGGATGTAGCGTTTGAGATTAGAAAGAAAA-TGACACAGGAA-GGGATTGAGCTTGATAATGTGGCTTACACG--------------------------------------------------------------TTAGAAATGCTGTTAGTTTTAATATATTTATTCGAGCGTTGTTTGAGAACAGG-AAGRTGGAGGAAGTTATTTCTGTTTGGCAAGTATTG-CAAGAGGATGGATGTGTTGCAGATTCGACTACTTACGGAGTTTT-GATTCATGGGTTCTGTAAGAACG--GGTATTTAAGTAAGGCTTTA---TCGGTCTTGACTGAGGCTGAGGATAAAGGGAATGATCTTGATGTTTACGCCTACTCTTCAGTGATTAATGGCTTATGTAATGCCAGGAGAGTGGATGAGGCGTTKGATATGCTTGACCGGATGGCTAAGCATGGCTGTAAGCCTAATGCTCATGTTTGCAATACATTGCTTAATGGTTTAATACGGGCTTCCAAAGTTGAGGATGCAATTCGATTTTTTTCCGAGATGACTGCTAAGGATTGCATACCAACTGTTGTCACCTACAATACTCTTATTGATGGACTGTGTAAAGCAGAAAGGTTTGATGAAGCCTATCTCCTTGTGAAGGAGATGCTTGAAAAAGGATGGAAGCCTGACATAATCACCTAYAGCTTATTGATGCGTGGTCTTTGTCAAGGCAAAAAGATAGACATAGCTCTGAATCTGTGGTGCCAAGYTGTTGAGAAGGGTCTCAAGCC-TGATGTGATTATGCATAATATAATAATCCATGGTCTCTGTTCTGCAGGCAAAGTGGGAGATGCATTGCAGCTATATCTAAGGATGAGTCAGTGTGATTGT--TCCAGAT---------------------------------------------------------------------------------------------------------------------------------------------------------------------------------------------------------------------------------------
	Campanula_brixiensis       -----------------------------------------------TATTAGGAAACAATCGAGTTAGGGCTGTAGCCATGAGTGCTACAGACGGTCTAATGAGAGGAATGGAAGTGATTGATACGGGCACTCCTCTAAGTGTTCCGGTCGGTGGAGCGACTCTCGGACGAATTTTCAATGTGCTTGGAGAGCCCATTGATAATTTGGGTCCTGTAGATACTCGCACAACATCGCCTATTCATAGATCTGCGCCTGCCTTTATCGATTTAGATACAAAATTATCTATTTTTGAAACCGGAATTAAAGTAGTCGATCTTTTAGCCCCTTATCGCCGTGGAGGAAAAATCGGACTATTCGGAGGAGCTGGGGTGGGGAAGACAGTACTTATTATGGAATTGATTAATAATATTGCCAAAGCTCACGGCGGTGTATCTGTATTT-GGCGGAGTCGGTGAACGTACTCGTGAAGGAAATGATCTTTACAAGGAAATGAAAGACTCTGGAGTAATTAATGAACAAAAGCTTGCAGAATCAAAAGTGGCTTTAGTTTATGGTCAGATGAATGAACCGCCGGGAGCTCGTATGAGAGTTGGTTT-GACTGCCTTAACTATGGCTGAATATTTCCGAGATGTTAATAAACAAGACGTACTTCTCTTTATCGACAATATCTTCCGGTTTGTCCAAGCAGGATCTGAAGTCTCGGCCTTGTTGGGTAGAATGCCTTCCGCTGTGGGTTATCAACCTACCCTTAGTACTGAAATGGGGTCTTTACAAGAAAGAATTACTTCTACTAAAAAGGGGTCTATAACGTCTATTCAAGCAGTTTATGTCCCTGCAGACGATTTGACCGACCCTGCTCCTGCTACCACATTTGCACATTTAGATGCTACTACTGTACTATCAAGAGGATTAGCTGCCAAAGGTATATATCCCGCAGTAGATCCTTTAGATTCAACGTCAACTATGTTACAACCCCGGATCGTTAGTGACGAACATTATAAAACTGCGCAAAGTGTTAAGCAAACGTTACAACGTTACAAAGAACTTCAGGACATTATAACTATCCTTGGATTGGACGAATTATCCGAAGAGGATCGTTTAACCGTAGCAAGAGCGCGAAAAATTGAGCGTTTCTTATCACAACCCTTTTTTGTGGCTGAAGTATTCACCGGTTCTACGGGAAAATATGTT-------------------------------------------------------------------------------------------------------------------------------------------------------------------------------------------------------------------------------------------------------------------------------------------------------------------------------------------------------------------------------------------------------------------------------------------------------------------------------------------------GAAAGTAGGTCTTTCTTTTTCAGAAAGAAATCAAAGATTTTTATTCTTCCTATATAATTCTCATGTATGTGAATATGAATCCATCTTTGTCTTTCTCCTGAACCAATCTTCTCATTTACGATCAACATCTTCTAGAGCCCTTGGTGAACGAATCTATTTCTATGGAAAAATAGAGCATCTTGGAGAAGTCTTGTCCAGGGCTTTTCAAGCCAATCTAGGGATATTCACCGATTCTTTCATGCATTATGTTAGGTATCAA-GGAAAATCAATTCTCGTTTCAAAAGGTACGTCT---CTTGTGATGAATAAATGGCAATATTACTTTGTAAATTTATGGCAATCTTATTTTTACTTGTGGTCTCAACCAAGAAGCATCCATCTAAATCAATTATCCAATCATTCCCTTGACTTTCTCGCTTATTTTTCAAGTGTGCGGCGAAGGACTTCAACAGTACGCAATCAAATGCTATCAAAGTTATTTCTAAGCGATAATGCTATTAAGAAGTTTGATACTTTTGTTCCAATTATTCCCCTGATTGGATCATTGGTTAAATACAAATTTTGTAATAGAGCAGGTTATCCCAGTAGTAAGGCGGTTTGGGTCGATTTAACAGATTCTCATATTATTGACCGATTCGGGCGTATATCCAGAAATCTTTCTCATTATTATAGTGGATCCTCAAAAAAAAAGAGTTTGTCTCGAATAAAGTATATACTTCAACTTTCTTGTGCTAGAACTTTAGCTCGTAAACACAAAAGTACTGTAAGGTCTTTTTTCAAAAGATTCGGATCGGAATTATTGGAAGAATTCTTTACGGCGGACGAACAAGCTCTTTCCTTGACCTTTCCCAGAGCTTCTTCTATTTCGC------------------------------------------------GGTCCTT------------------TATAGT-AAGATATAGC-ATAGATAGTTGGAATCCATTATGTAGCAG-TTGGGGAAAGAAA-GGGAATATTTCATTGCTACAATACAAGTATGGATGATTGAAACGAATACGCCATGTATTT-GGATATTT-CCCTTG-AACTGCGTAATATTTTTTATT----------TTCCACG-AATAGTATAAGGGAATTTTCCGAAGAGAAAATGG-----ATTATGGGAGTGTGTGACTTGAGCTATTGATTGGTCTGTGCAGATACGTGCTTTTATCTATCTGCCACATTGTAATTAATAAACCAATGTG----TCGTTGTTCCAACCATCGCGTAAGCCCCGTACAGAAGATAGGCTGGTTCGCTTGAAGAGAATCTTTTCTATGATCAGATCCGAATCATGTCGTACATGAGCACGCTCCGTAAGATC-------------------------------------------------TAGTTCACTTAACTAAAAATTA-AATAGTATTAAAATGCACTCATTTCCTCTGCATTGACACGAGCTATGAGACTATCGGAGTCAAAGAAAGGGTCTAAAGAATAAGCAAGGCTGGG-CTATATTAGTAACAAGTAAATCCTTTG--TATGTGTGTTTGTAATTAGTAAACGGTCTCTCAATATTTTGAGGCTAACCACCGATCG-----TAAGGTTTGAGACGACCCAGAAAGCAC------------------------------------TTGTTGATCATATCAT-----AATTTACTTTGTAAGCCTACTTGGGTAGTGAGTATTTACTTGTAAGAA-CCGAATTC-TTT-TTG-GGCTAGTTTC---------AAAAAGAA-TCCAGTC-------AATGGTTC-TTAC-------------GTAAAACCATTCATA--------TCTCGTAT----ATGTATGTGTC------TAGATACCCTATCCATTTTAGATGGATTCGTT-GGGTTCTTTT-GATTCTTGCTCGAGCCGGATGATGAAAAATTATCATGTCCGGTTCCTTCGGGGGATGAATTTCTAAG-GGGGCTGCAGTAGCTGCTGAATCGTCTACTGGTACATGGACAACTGTGTGGACTGATGGGCTTACGAGCCTTGATCGTTACAAAGGGAGATGCTATCACATCGAGCCCGTTGCCGGAGAAGAAAATCAATTTATTGCTTATGTAGCTTACCCATTAGACCTTTTTGAAGAAGGTTCTGTTACTAACATGTTTACTTCCATTGTGGGTAATGTATTTGGATTTAAAGCACTGCGTGCTCTACGTCTAGAAGATTTGCGAATCCCACCTGCGTATATTAAAACATTCCAAGGCCCACCTCACGGCATCCAAGTTGAGAGAGATAAATTGAACAAGTATGGTCGTCCCCTGTTGGGATGTACTATTAAACCAAAATTAGGGTTATCCGCAAAAAACTACGGCAGAGCAGTTTATGAATGTCTTCGTGGTGGACTTGACTTTACTAAAGATGATGAGAACGTCAACTCCCAACCCTTTATGCGGTGGAGAGATCGTTTCTTATTTTGTGCCGAAGCAATTTATAAAGCACAGGCTGAAACAGGTGAAATCAAAGGACATTACTTGAATGCTACTGCGGGTACATCCGAAGAAATGATGAAAAGGGCTGTATTTGCCAGAGAGTTGGGAGTTCCTATCGTAATGCATGACTACATAACCGGGGGATTCACTGCAAATACTAGCTTGGCTCATTATTGCCGAGATAATGGTCTACTTCTTCACATCCACCGCGCAATGCATGCCGTTATTGATAGACAGAAGAATCATGGTATACACTTTCGTGTATTAGCTAAAGCCTTACGTATGTCTGGGGGAGATCATATTCACTCCGGGACAGTAGTAGGTAAACTTGAAGGGGAAAGAGAGATCACTTTGGGCTTTGTTGATTTACTGCGCGATGATTTTGTTGAAAAAGATCGAAGTCGCGGTATTTATTTCACTCAAGATTGGGTCTCTCTACCAGGTGTTCTGCCCGTGGCTTCAGGCGGTATTCACGTTTGGCATATGCCTGCTCTGACGGAGATTTTTGGGGATGATTCCGTACTACAGTTCGGGGGAGGAACTTTAGGACATCCTTGGGGAAATGCACCCGGTGCGGTAGCTAATCGAGTAGCTCTAGAAGCATGTGTACAAGCCCGTAATGAGGGACG----------------------------------------------------------------------------------------------------------------------------------------------------------------------------------------------------------------------------------------------------------------------------------------------------------------------------------------------------------------------------------------------------------------CCTCACGATTTTTAAAATCGACGGATTTTCCTATTACTATAAATTTCATTTTTGCCGGTATTGACATGTAGAATGGGACTCTATCTTTATTCTGGTCCGATTAATCAATTCTTCAAAAGATCTCTCAGACTGGGGAGTGAATGATTTGTCTATTCTTTCTTGAATAGGGAATATATTACACAACAATTCTTCCAGTTTTCATAGAAAAAATAA-----------AGATTCGGGGCGTCATTAATCTTTAATCTTTTGATATTTCATAGGAT-------------------------------------------------TTCAGTACACATACCTT-ACC---------------------TATATATATATA-------------TTTTAGGCTTATCCTTCAAC-------------------------------------------------CTTTCGGAAGTTTCGATAAAAGAATTTCCCTATCAACGCAACACAATCAACCCCATTCGTTAGAACAGCTTCCATTGAGTCTCTGCACCTATCCTTTTTGATTTTCGTTTTCTGAACCTTTTGTTAT----TGTCAGAAAAC-CGGATTTGGCT-CAGGATTGCCCGATGTGGGTTTTRCTTCCGATGCGATTCAATGTGTAAA-GATGGTT-AAAAAGCATAAACTTTGTGTACCATTTCAATCTTGTGA-CCGAGTTCTTGATCAGTTGATGAAGTTGAATTCGCCTGCTGTGGTTGCCTGGGAATTTTATATGGAGATTTTGGGTTKTGGGTATCCTCCAAATTTRTATAATTTCAACATTTTGATGAATAAATTTTGTAAAGAGCGTAAAGTTAAGGAAGCCTATAAGGTGTTTGATGAAATGTCNAGGTCGGGTTTAAGGCCGACGGTTGTTAGTTATAATACTCTGATAAATGGGTATTGTAAATGTGGCAATKTRGATGARGGGTTTAGGTTGAAGAAGGTTATGGAGGAGAATAGGCTTGTTCCGGATGTTTTTACTTATAGCGCTTTGATTAATGGGTTGTGTAAAGATGGTAGGATGGATGATGCYAATCAGATGTTTGATGAAATGTCTAGCAAAGGGTTGGTTCCCAATGATGTTA-TTTATACTACTTTGTTAAATGGGTTTTGCAAGAATGGGAAGGTTAGTTTGGCTATGGAATTATATAGACGAATGYTGTTGAAAGGGGTTAAACCTGATTTGATAATGTATAATACTCTTATCAACGTGTTATGTAAGAGTGGGAATATAMTTGAAGCTAGAAATCTTATTGATGAGATGAGTTTGAAGGGGTTGAAGGCTGACAAAATAACGTACACTACTCTTATTGATGGATGTTGCAAGGAAGGGAATTTGGATGCAGCACTCGAGATTAAAAAGAGAA-------------------------------------------TGTCGAGCTGGGA-GATGGAGG-AAGGGTTTGAGTTRTGGGATCAGATGGGAAGGGATGGTGTTAGAAATGTTGTTAGTTTTAATATATTTATTCGAGGATTGTTTGAGAACAAG-AAAGTGGATGAAGCTACTTCTGTTTGGCAAATCCTG-CCAGAGAATGGGTGTGTTGCAGATTCGACTACTTACGGAGTTTT-GATTCATGGGTTCTGTATGAACG--GGTATTTAAATAAGGCTCTA---TTGGTCTTGACTGAGGCGGAGGATAAAAGGAATAATCTTGATGTTTTTGCCTACTCWTCAATAATTAATGGCTTATGTAATGCTAGGAGAGTGGACGAAGCGTTAGATATGCTTGATCGGATGGCTAAGCATGGCTGTAAACCAAATGCTCATGTTTGCAATACACTGCTTAATGGCTTAATCCGGGCTTCTAAAATTGAGGATGCAATCCGATTTTTTTCCGAGATGGCTGCTAAAGATTGCTTACCAACTGTTGTCACCTACAATACTCTTATTGATGGAATGTGCAAAGCAGGAAGGTTTGATGAAGCCTATCTCCTTGTGAAGGAGATGCTTGGAAAAGGATGGAAACCTGACATAATCACCTACAGCTTATTGATGCGTGGTCTTTGTCAAGGCAAAAAGATAGACATGGCTCTGAATCTATGGTGCCAGGYTGTTGAGAAGGGTCTCAAGCC-TGATGTGATTATGCATAACATAATAATCCATGGTCTCTGTTCTGCAGGCAAAGTGGGAGATGCATTGCAGCTATATCTGAGGATGAGTCAGTGTGATTGTGTCCCAAATCTCGTTACCCTCAACACTTTGATGGACGGGTTTTACAAAGCTAGAGATTG-CCTTAATGCATCGGTGATCTGGGCACGCATTTTGAGAAGTGGGCTTAAGCC-TGACATTATCTCTTATAACATTGTTC----TTAAANGTCTCTG-------------------------------------------------------------------------------------
	Campanula_brixiensis_2     ---------------------------------------------ATTATTAGGAAACAATCGAGTTAGGGCTGTAGCCATGAGTGCTACAGACGGTCTAATGAGAGGAATGGAAGTGATTGATACGGGCACTCCTCTAAGTGTTCCGGTCGGTGGAGCGACTCTCGGACGAATTTTCAATGTGCTTGGAGAGCCCATTGATAATTTGGGTCCTGTAGATACTCGCACAACATCGCCTATTCATAGATCTGCGCCTGCCTTTATCGATTTAGATACAAAATTATCTATTTTTGAAACCGGAATTAAAGTAGTCGATCTTTTAGCCCCTTATCGCCGTGGAGGAAAAATCGGACTATTCGGAGGAGCTGGGGTGGGGAAGACAGTACTTATTATGGAATTGATTAATAATATTGCCAAAGCTCACGGCGGTGTATCTGTATTT-GGCGGAGTCGGTGAACGTACTCGTGAAGGAAATGATCTTTACAAGGAAATGAAAGACTCTGGAGTAATTAATGAACAAAAGCTTGCAGAATCAAAAGTGGCTTTAGTTTATGGTCAGATGAATGAACCGCCGGGAGCTCGTATGAGAGTTGGTTT-GACTGCCTTAACTATGGCTGAATATTTCCGAGATGTTAATAAACAAGACGTACTTCTCTTTATCGACAATATCTTCCGGTTTGTCCAAGCAGGATCTGAAGTCTCGGCCTTGTTGGGTAGAATGCCTTCCGCTGTGGGTTATCAACCTACCCTTAGTACTGAAATGGGGTCTTTACAAGAAAGAATTACTTCTACTAAAAAGGGGTCTATAACGTCTATTCAAGCAGTTTATGTCCCTGCAGACGATTTGACCGACCCTGCTCCTGCTACCACATTTGCACATTTAGATGCTACTACTGTACTATCAAGAGGATTAGCTGCCAAAGGTATATATCCCGCAGTAGATCCTTTAGATTCAACGTCAACTATGTTACAACCCCGGATCGTTAGTGACGAACATTATAAAACTGCGCAAAGTGTTAAGCAAACGTTACAACGTTACAAAGAACTTCAGGACATTATAACTATCCTTGGATTGGACGAATTATCCGAAGAGGATCGTTTAACCGTAGCAAGAGCGCGAAAAATTGAGCGTTTCTTATCACAACCCTTTTTTGTGGCTGAAGTATTCACCGGTTCTACGGGAAAATATGTTGGTCTAGTAGAAACAATTCGAGGCTTTCAATTAATT-------------------------------------------------------------------------------------------------------------------------------------------------------------------------------------------------------------------------------------------------------------------------------------------------------------------------------------------------------------------------------------------------------------------------------------------------------------------------TTCTTTTTCAGAAAGAAATCAAAGATTTTTATTCTTCCTATATAATTCTCATGTATGTGAATATGAATCCATCTTTGTCTTTCTCCTGAACCAATCTTCTCATTTACGATCAACATCTTCTAGAGCCCTTGGTGAACGAATCTATTTCTATGGAAAAATAGAGCATCTTGGAGAAGTCTTGTCCAGGGCTTTTCAAGCCAATCTAGGGATATTCACCGATTCTTTCATGCATTATGTTAGGTATCAA-GGAAAATCAATTCTCGTTTCAAAAGGTACGTCT---CTTGTGATGAATAAATGGCAATATTACTTTGTAAATTTATGGCAATCTTATTTTTACTTGTGGTCTCAACCAAGAAGCATCCATCTAAATCAATTATCCAATCATTCCCTTGACTTTCTCGCTTATTTTTCAAGTGTGCGGCGAAGGACTTCAACAGTACGCAATCAAATGCTATCAAAGTTATTTCTAAGCGATAATGCTATTAAGAAGTTTGATACTTTTGTTCCAATTATTCCCCTGATTGGATCATTGGTTAAATACAAATTTTGTAATAGAGCAGGTTATCCCAGTAGTAAGGCGGTTTGGGTCGATTTAACAGATTCTCATATTATTGACCGATTCGGGCGTATATCCAGAAATCTTTCTCATTATTATAGTGGATCCTCAAAAAAAAAGAGTTTGTCTCGAATAAAGTATATACTTCAACTTTCTTGTGCTAGAACTTTAGCTCGTAAACACAAAAGTACTGTAAGGTCTTTTTTCAAAAGATTCGGATCGGAATTATTGGAAGAATTCTTTACGGCGGACGAACAAGCTCTTTCCTTGACCTTTCCCAGAGCTTCTTCTATTTCGC------------------------------------------------GGTCCTT------------------TATAGT-AAGATATAGC-ATAGATAGTTGGAATCCATTATGTAGCAG-TTGGGGAAAGAAA-GGGAATATTTCATTGCTACAATACAAGTATGGATGATTGAAACGAATACGCCATGTATTT-GGATATTT-CCCTTG-AACTGCGTAATATTTTTTATT----------TTCCACG-AATAGTATAAGGGAATTTTCCGAAGAGAAAATGG-----ATTATGGGAGTGTGTGACTTGAGCTATTGATTGGTCTGTGCAGATACGTGCTTTTATCTATCTGCCACATTGTAATTAATAAACCAATGTG----TCGTTGTTCCAACCATCGCGTAAGCCCCGTACAGAAGATAGGCTGGTTCGCTTGAAGAGAATCTTTTCTATGATCAGATCCGAATCATGTCGTACATGAGCACGCTCCGTAAGATC-------------------------------------------------TAGTTCACTTAACTAAAAATTA-AATAGTATTAAAATGCACTCATTTCCTCTGCATTGACACGAGCTATGAGACTATCGGAGTCAAAGAAAGGGTCTAAAGAATAAGCAAGGCTGGG-CTATATTAGTAACAAGTAAATCCTTTG--TATGTGTGTTTGTAATTAGTAAACGGTCTCTCAATATTTTGAGGCTAACCACCGATCG-----TAAGGTTTGAGACGACCCAGAAAGCAC------------------------------------TTGTTGATCATATCAT-----AATTTACTTTGTAAGCCTACTTGGGTAGTGAGTATTTACTTGTAAGAA-CCGAATTC-TTT-TTG-GGCTAGTTTC---------AAAAAGAA-TCCAGTC-------AATGGTTC-TTAC-------------GTAAAACCATTCATA--------TCTCGTAT----ATGTATGTGTC------TAGATACCCTATCCATTTTAGATGGATTCGTT-GGGTTCTTTT-GATTCTTGCTCGAGCCGGATGATGAAAAATTATCATGTCCGGTTCCTTCGGGGGATGAATTTCTAAG-GGGGCTGCAGTAGCTGCTGAATCGTCTACTGGTACATGGACAACTGTGTGGACTGATGGGCTTACGAGCCTTGATCGTTACAAAGGGAGATGCTATCACATCGAGCCCGTTGCCGGAGAAGAAAATCAATTTATTGCTTATGTAGCTTACCCATTAGACCTTTTTGAAGAAGGTTCTGTTACTAACATGTTTACTTCCATTGTGGGTAATGTATTTGGATTTAAAGCACTGCGTGCTCTACGTCTAGAAGATTTGCGAATCCCACCTGCGTATATTAAAACATTCCAAGGCCCACCTCACGGCATCCAAGTTGAGAGAGATAAATTGAACAAGTATGGTCGTCCCCTGTTGGGATGTACTATTAAACCAAAATTAGGGTTATCCGCAAAAAACTACGGCAGAGCAGTTTATGAATGTCTTCGTGGTGGACTTGACTTTACTAAAGATGATGAGAACGTCAACTCCCAACCCTTTATGCGGTGGAGAGATCGTTTCTTATTTTGTGCCGAAGCAATTTATAAAGCACAGGCTGAAACAGGTGAAATCAAAGGACATTACTTGAATGCTACTGCGGGTACATCCGAAGAAATGATGAAAAGGGCTGTATTTGCCAGAGAGTTGGGAGTTCCTATCGTAATGCATGACTACATAACCGGGGGATTCACTGCAAATACTAGCTTGGCTCATTATTGCCGAGATAATGGTCTACTTCTTCACATCCACCGCGCAATGCATGCCGTTATTGATAGACAGAAGAATCATGGTATACACTTTCGTGTATTAGCTAAAGCCTTACGTATGTCTGGGGGAGATCATATTCACTCCGGGACAGTAGTAGGTAAACTTGAAGGGGAAAGAGAGATCACTTTGGGCTTTGTTGATTTACTGCGCGATGATTTTGTTGAAAAAGATCGAAGTCGCGGTATTTATTTCACTCAAGATTGGGTCTCTCTACCAGGTGTTCTGCCCGTGGCTTCAGGCGGTATTCACGTTTGGCATATGCCTGCTCTGACGGAGATTTTTGGGGATGATTCCGTACTACAGTTCGGGGGAGGAACTTTAGGACATCCTTGGGGAAATGCACCCGGTGCGGTAGCTAATCGAGTAGCTCTAGAAGCATGTGTACAAGCCCGTAATGAGGGACGTGAT------------------------------------------------------------------------------------------------------------------------------------------------------------------------------------------------------------------------------------------------------------------------------------------------------------------------------------------------------------------------------------------------------------CCTCACGATTTTTAAAATCGACGGATTTTCCTATTACTATAAATTTCATTTTTGCCGGTATTGACATGTAGAATGGGACTCTATCTTTATTCTGGTCCGATTAATCAATTCTTCAAAAGATCTCTCAGACTGGGGAGTGAATGATTTGTCTATTCTTTCTTGAATAGGGAATATATTACACAACAATTCTTCCAGTTTTCATAGAAAAAATAA-----------AGATTCGGGGCGTCATTAATCTTTAATCTTTTGATATTTCATAGGAT-------------------------------------------------TTCAGTACACATACCTT-ACC---------------------TATATATATATA-------------TTTTAGGCTTATCCTTCAAC-------------------------------------------------CTTTCGGAAGTTTCGATAAAAGAATTTCCCTATCAACGCAACACAATCAACCCCATTCGTTAGAACAGCTTCCATTGAGTCTCTGCACCTATCCTTTTTGATTTTCGTTTTCTGAACCTTTTGTTAT----TGTCAGAAAAC-CGGATTTGGCT-CAGGATTGCCC-----------TGTTTCCGATGCGATTCAATGTGTAAA-GATGGTT-AAAAAGCATAAACTTTGTGTACCATTTCAATCTTGTGA-CCGAGTTCTTGATCAGTTGATGAAGTTGAATTCGCCTGCTGTGGTTGCCTGGGATTTTTATATGGAGATTTTGGGTTGTGGGTATCCTCCAAATTTGTATAATTTCAACATTTTGATGAAYAAATTTTGTAAAGAGCGTAAAGTTAAGGAAGCCTATAAGGTGTTTGATGAAATGTCAAGGTCGGGTTTAAGGCCGACGGTTGTTAGTTATAATACTCTGATAAATGGGTATTGTAAATGTGGCAATKTRGATGARGGGTTTAGGTTGAAGAAGGTTATGGAGGAGAATAGGCTTGTTCCGGATGTTTTTACTTATAGCGCTTTGATTAATGGGTTGTGTAAAGATGGTAGGATGGATGATGCYMATCRGRTGTTTGATGAAATGTCTAGCAAAGGGTTGGTTCCCAATGATGTTA-TTTATACTACTTTGTTAAATGGGTTTTGCAAGAATGGGAAGGTTAGTTTGGCTATGGAATTATATAGACGAATGTTGTTGAAAGGGGTTAAACCTGATTTGATAATGTATAATACTCTTATCAACGTGTTATGTAAGAGTGGGAATATAATTGAAGCTAGAAATCTTATTGATGAGATGAGTTTGAAGGGGTTGAAGGCTGACAAAATAACGTACACTACTCTTATTGATGGATGTTGCAAGGAAGGGAATTTGGATGCAGCACTCGAGATTAAAAAGAGAA-TGGTGC-GGAA-GGTATTGAGCTTGATAATGTGGCTTACACGTGTCGAGCTGGGAAAATGGAGG-AAGGGTTTGAGTTGTGGGATCAGATGGGAAGGGATGGTGTTAGAAATGTTGTTAGTTTTAATATATTTATTCGAGGATTGTTTGAGAACAAG-AAAGTGGATGAAGCTACTTCTGTTTGGCAAATCCTG-CCAGAGAATGGGTGTGTTGCAGATTCGACTACTTACGGAGTTTT-GATTCATGGGTTCTGTATGAACG--GGTATTTAAATAAGGCTCTA---TTGGTCTTGACTGAGGCGGAGGATAAAAGGAATAATCTTGATGTTTTTGCCTACTCATCAATAATTAATGGCTTATGTAATGCTAGGAGAGTGGACGAAGCGTTAGATATGCTTRATCGGATGGCTAAGCATGGCTGTAAACCAAATACTCATGTTTGCAATACACTGCTTAATGGCTTAATCCGGGCTTCTAAAATTGAGGATGCAATCCGATTTTTTTCCGAGATGGCTGCTAAAGATTGCTTACCAACTGTTGTCACCTACAATACTCTTATTGATGGAATGTGCAAAGCAGGAAGGTTTGATGAAGCCTATCTCCTTGTGAAGGAGATGCTTGGAAAAGGATGGAAACCTGACATAATCACCTACAGCTTATTGATGCGTGGTCTTTGTCAAGGCAAAAAGATAGACATGGCTCTGAATCTATGGTGCCAGGCTGTTGAGAAGGGTCTCAAGCC-TGATGTAATTATGCATAACATAATAATCCATGGTCTCTGTTCTGCAGGCAAAGTGGGAGATGCATTGCAGCTATATCTGAGGATGAGTCAGTGTGATTGTGTCCCAAATCTCGTTACCCTCAACACTTTGATGGACGGGTTTTACAAAGCTAGAGATTG-CCTTAATGCATCGGTGATCTGGGCCCGCATTTTGAGAAGTGGGTTTAAGCC-TGACATTATCTCTTATAACATTGTTC----TTAAAGGT------------------------------------------------------------------------------------------
	Campanula_brixiensis_3     ---------------------------------------------ATTATTAGGAAACAATCGAGTTAGGGCTGTAGCCATGAGTGCTACAGACGGTCTAATGAGAGGAATGGAAGTGATTGATACGGGCACTCCTCTAAGTGTTCCGGTCGGTGGAGCGACTCTCGGACGAATTTTCAATGTGCTTGGAGAGCCCATTGATAATTTGGGTCCTGTAGATACTCGCACAACATCGCCTATTCATAGATCTGCGCCTGCCTTTATCGATTTAGATACAAAATTATCTATTTTTGAAACCGGAATTAAAGTAGTCGATCTTTTAGCCCCTTATCGCCGTGGAGGAAAAATCGGACTATTCGGAGGAGCTGGGGTGGGGAAGACAGTACTTATTATGGAATTGATTAATAATATTGCCAAAGCTCACGGCGGTGTATCTGTATTT-GGCGGAGTCGGTGAACGTACTCGTGAAGGAAATGATCTTTACAAGGAAATGAAAGACTCTGGAGTAATTAATGAACAAAAGCTTGCAGAATCAAAAGTGGCTTTAGTTTATGGTCAGATGAATGAACCGCCGGGAGCTCGTATGAGAGTTGGTTT-GACTGCCTTAACTATGGCTGAATATTTCCGAGATGTTAATAAACAAGACGTACTTCTCTTTATCGACAATATCTTCCGGTTTGTCCAAGCAGGATCTGAAGTCTCGGCCTTGTTGGGTAGAATGCCTTCCGCTGTGGGTTATCAACCTACCCTTAGTACTGAAATGGGGTCTTTACAAGAAAGAATTACTTCTACTAAAAAGGGGTCTATAACGTCTATTCAAGCAGTTTATGTCCCTGCAGACGATTTGACCGACCCTGCTCCTGCTACCACATTTGCACATTTAGATGCTACTACTGTACTATCAAGAGGATTAGCTGCCAAAGGTATATATCCCGCAGTAGATCCTTTAGATTCAACGTCAACTATGTTACAACCCCGGATCGTTAGTGACGAACATTATAAAACTGCGCAAAGTGTTAAGCAAACGTTACAACGTTACAAAGAACTTCAGGACATTATAACTATCCTTGGATTGGACGAATTATCCGAAGAGGATCGTTTAACCGTAGCAAGAGCGCGAAAAATTGAGCGTTTCTTATCACAACCCTTTTTTGTGGCTGAAGTATTCACCGGTTCTACGGGAAAATATGTTGGTCTAGTAGAAACAATTCGAGGCTTTCAATTAATT-------------------------------------------------------------------------------------------------------------------------------------------------------------------------------------------------------------------------------------------------------------------------------------------------------------------------------------------------------------------------------------------------------------------------------------------------------------GAAAGTAGGTCTTTCTTTTTCAGAAAGAAATCAAAGATTTTTATTCTTCCTATATAATTCTCATGTATGTGAATATGAATCCATCTTTGTCTTTCTCCTGAACCAATCTTCTCATTTACGATCAACATCTTCTAGAGCCCTTGGTGAACGAATCTATTTCTATGGAAAAATAGAGCATCTTGGAGAAGTCTTGTCCAGGGCTTTTCAAGCCAATCTAGGGATATTCACCGATTCTTTCATGCATTATGTTAGGTATCAA-GGAAAATCAATTCTCGTTTCAAAAGGTACGTCT---CTTGTGATGAATAAATGGCAATATTACTTTGTAAATTTATGGCAATCTTATTTTTACTTGTGGTCTCAACCAAGAAGCATCCATCTAAATCAATTATCCAATCATTCCCTTGACTTTCTCGCTTATTTTTCAAGTGTGCGGCGAAGGACTTCAACAGTACGCAATCAAATGCTATCAAAGTTATTTCTAAGCGATAATGCTATTAAGAAGTTTGATACTTTTGTTCCAATTATTCCCCTGATTGGATCATTGGTTAAATACAAATTTTGTAATAGAGCAGGTTATCCCAGTAGTAAGGCGGTTTGGGTCGATTTAACAGATTCTCATATTATTGACCGATTCGGGCGTATATCCAGAAATCTTTCTCATTATTATAGTGGATCCTCAAAAAAAAAGAGTTTGTCTCGAATAAAGTATATACTTCAACTTTCTTGTGCTAGAACTTTAGCTCGTAAACACAAAAGTACTGTAAGGTCTTTTTTCAAAAGATTCGGATCGGAATTATTGGAAGAATTCTTTACGGCGGACGAACAAGCTCTTTCCTTGACCTTTCCCAGAGCTTCTTCTATTTCGC------------------------------------------------GGTCCTT------------------TATAGTAAAGATATAGC-ATAGATAGTTGGAATCCATTATGTAGCAG-TTGGGGAAAGAAA-GGGAATATTTCATTGCTACAATACAAGTATGGATGATTGAAACGAATACGCCATGTATTT-GGATATTT-CCCTTG-AACTGCGTAATATTTTTTATT----------TTCCACG-AATAGTATAAGGGAATTTTCCGAAGAGAAAATGG-----ATTATGGGAGTGTGTGACTTGAGCTATTGATTGGTCTGTGCAGATACGTGCTTTTATCTATCTGCCACATTGTAATTAATAAACCAATGTG----TCGTTGTTCCAACCATCGCGTAAGCCCCGTACAGAAGATAGGCTGGTTCGCTTGAAGAGAATCTTTTCTATGATCAGATCCGAATCATGTCGTACATGAGCACGCTCCGTAAGATC-------------------------------------------------TAGTTCACTTAACTAAAAATTA-AATAGTATTAAAATGCACTCATTTCCTCTGCATTGACACGAGCTATGAGACTATCGGAGTCAAAGAAAGGGTCTAAAGAATAAGCAAGGCTGGG-CTATATTAGTAACAAGTAAATCCTTTG--TATGTGTGTTTGTAATTAGTAAACGGTCTCTCAATATTTTGAGGCTAACCACCGATCG-----TAAGGTTTGAGACGACCCAGAAAGCAC------------------------------------TTGTTGATCATATCAT-----AATTTACTTTGTAAGCCTACTTGGGTAGTGAGTATTTACTTGTAAGAA-CCGAATTC-TTT-TTG-GGCTAGTTTC---------AAAAAGAA-TCCAGTC-------AATGGTTC-TTAC-------------GTAAAACCATTCATA--------TCTCGTAT----ATGTATGTGTC------TAGATACCCTATCCATTTTAGATGGATTCGTT-GGGTTCTTTT-GATTCTTGCTCGAGCCGGATGATGAAAAATTATCATGTCCGGTTCCTTCGGGGGATGAATTTCTAAG----GCTGCAGTAGCTGCTGAATCGTCTACTGGTACATGGACAACTGTGTGGACTGATGGGCTTACGAGCCTTGATCGTTACAAAGGGAGATGCTATCACATCGAGCCCGTTGCCGGAGAAGAAAATCAATTTATTGCTTATGTAGCTTACCCATTAGACCTTTTTGAAGAAGGTTCTGTTACTAACATGTTTACTTCCATTGTGGGTAATGTATTTGGATTTAAAGCACTGCGTGCTCTACGTCTAGAAGATTTGCGAATCCCACCTGCGTATATTAAAACATTCCAAGGCCCACCTCACGGCATCCAAGTTGAGAGAGATAAATTGAACAAGTATGGTCGTCCCCTGTTGGGATGTACTATTAAACCAAAATTAGGGTTATCCGCAAAAAACTACGGCAGAGCAGTTTATGAATGTCTTCGTGGTGGACTTGACTTTACTAAAGATGATGAGAACGTCAACTCCCAACCCTTTATGCGGTGGAGAGATCGTTTCTTATTTTGTGCCGAAGCAATTTATAAAGCACAGGCTGAAACAGGTGAAATCAAAGGACATTACTTGAATGCTACTGCGGGTACATCCGAAGAAATGATGAAAAGGGCTGTATTTGCCAGAGAGTTGGGAGTTCCTATCGTAATGCATGACTACATAACCGGGGGATTCACTGCAAATACTAGCTTGGCTCATTATTGCCGAGATAATGGTCTACTTCTTCACATCCACCGCGCAATGCATGCCGTTATTGATAGACAGAAGAATCATGGTATACACTTTCGTGTATTAGCTAAAGCCTTACGTATGTCTGGGGGAGATCATATTCACTCCGGGACAGTAGTAGGTAAACTTGAAGGGGAAAGAGAGATCACTTTGGGCTTTGTTGATTTACTGCGCGATGATTTTGTTGAAAAAGATCGAAGTCGCGGTATTTATTTCACTCAAGATTGGGTCTCTCTACCAGGTGTTCTGCCCGTGGCTTCAGGCGGTATTCACGTTTGGCATATGCCTGCTCTGACGGAGATTTTTGGGGATGATTCCGTACTACAGTTCGGGGGAGGAACTTTAGGACATCCTTGGGGAAATGCACCCGGTGCGGTAGCTAATCGAGTAGCTCTAGAAGCATGTGTACAAGCCC-------------------------------------------------------------------------------------------------------------------------------------------------------------------------------------------------------------------------------------------------------------------------------------------------------------------------------------------------------------------------------------------------------------------------------------------------------TTTCCTATTACTATAAATTTCATTTTTGCCGGTATTGACATGTAGAATGGGACTCTATCTTTATTCTGGTCCGATTAATCAATTCTTCAAAAGATCTCTCAGACTGGGGAGTGAATGATTTGTCTATTCTTTCTTGAATAGGGAATATATTACACAACAATTCTTCCAGTTTTCATAGAAAAAATAA-----------AGATTCGGGGCGTCATTAATCTTTAATCTTTTGATATTTCATAGGAT-------------------------------------------------TTCAGTACACATACCTT-ACC---------------------TATATATATATA-------------TTTTAGGCTTATCCTTCAAC-------------------------------------------------CTTTCGGAAGTTTCGATAAAAGAATTTCCCTATCAACGCAACACAATCAACCCC------------------------------------------------------------------------------------------------------------------------------TTCCGATGCGATTCAATGTGTAAA-RATGGTT-AAAAAGCATAAACTTTGTGTACCATTTCAATCTTGTGA-CCGAGTTCTTGATCAGTTGATGAAGTTGAATTCGCCTGCTGTGGTTGCCTGGGAWTTTTATATGGAGATTTTGGGTTKTGGGTATCCTCCAAATTTRTATAATTTCAACATTTTGATGAATAAATTTTGTAAAGAGCGTAAAGTTAAGGAAGCCTATAAGGTGTTTGATGAAATGTCMAGGTYGGGTTTAAGGCCGACGGTTGTTAGTTATAATACTCTGATAAATGGGTATTGTAAATGTGGCAATGTRGATGAGGGGTTTAGGTTGAAGAAGGTTATGGAGGAGAATAGGCTTGTTCCGGATGTTTTTACTTATAGCGCTTTGATTAATGGGTTGTGTAAAGATGGTAGGATGGATGATGCCAATCAGATGTTTGATGAAATGTCTAGCAAAGGGTTGGTTCCCAATGATGTTA-TTTATACTACTTTGTTAAATGGGTTTTGCAAGAATGGGAAGGTTAGTTTGGCTATGGAATTATATAGACGAATGYTGTTGAAAGGGGTTAAACCTGATTTGATAATGTATAATACTCTTATCAACGTGTTATGTAAGAGTGGGAATATAMTTGAAGCTAGAAATCTTATTGATGAGATGAGTTTGAAGGGGTTGAAGGCTGACAAAATAACGTACACTACTCTTATTGATGGATGTTGCAAGGAAGGGAATTTGGATGCAGCACTCGAGATTAAAAAGAGAA-TGGTGC-GGAA-GGTATTGAGCTTGATAATGTGGCTTAC-----------------------------------------------------------------------------------------------------------------------------------------------------------------------------------------------------------GTCATGGGTTGTGTATGAACG--GGTATTTAAATAAGGCTCTA---TTGGTCTTGACTGAGGCGGAGGATAAAAGGAATAATCTTGATGTTTTTGCCTACTCATCAATAATTAATGGCTTATGTAATGCTAGGAGAGTGGACGAAGCGTTAGATATGCTTAATCGGATGGCTAAGCATGGCTGTAAACCAAATACTCATGTTTGCAATACACTGCTTAATGGCTTAATCCGGGCTTCTAAAATTGAGGATGCAATCCGATTTTTTTCCGAGATGGCTGCTAAAGATTGCTTACCAACTGTTGTCACCTACAATACTCTTATTGATGGAATGTGCAAAGCAGGAAGGTTTGATGAAGCCTATCTCCTTGTGAAGGAGATGCTTGGAAAAGGATGGAAACCTGACATAATCACCTACAGCTTATTGATGCGTGGTCTTTGTCAAGGCAAAAAGATAGACATGGCTCTGAATCTATGGTGCCAGGCTGTTGAGAAGGGTCTCAAGCC-TGATGTAATTATGCATAACATAATAATCCATGGTCTCTGTTCTGCAGGCAAAGTGGGAGATGCATTGCAGCTATATCTGAGGATGAGTCAGTGTGATTGTGTCCCAAATCTCGTTACCCTCAACACTTTGATGGACGGGTTTTACAAAGCTAGAGATTG-CCTTAATGCATCGGTGATCTGGGCCCGCATTTTGAGAAGTGGGTTTAAGCC-TGACATTATCTCTTATAACATTGTTC----TTAAAGGTCTCTGTT-CTTGTTATAGAATACCAGATGCCGTTCGGTACCTGAGTGATGCTCTGGCTAAGGAGATTCTTCCTACTGTCGTTACGTGGAA
	Campanula_brixiensis_4     ---------------------------------------------ATTATTAGGAAACAATCGAGTTAGGGCTGTAGCCATGAGTGCTACAGACGGTCTAATGAGAGGAATGGAAGTGATTGATACGGGCACTCCTCTAAGTGTTCCGGTCGGTGGAGCGACTCTCGGACGAATTTTCAATGTGCTTGGAGAGCCCATTGATAATTTGGGTCCTGTAGATACTCGCACAACATCGCCTATTCATAGATCTGCGCCTGCCTTTATCGATTTAGATACAAAATTATCTATTTTTGAAACCGGAATTAAAGTAGTCGATCTTTTAGCCCCTTATCGCCGTGGAGGAAAAATCGGACTATTCGGAGGAGCTGGGGTGGGGAAGACAGTACTTATTATGGAATTGATTAATAATATTGCCAAAGCTCACGGCGGTGTATCTGTATTT-GGCGGAGTCGGTGAACGTACTCGTGAAGGAAATGATCTTTACAAGGAAATGAAAGACTCTGGAGTAATTAATGAACAAAAGCTTGCAGAATCAAAAGTGGCTTTAGTTTATGGTCAGATGAATGAACCGCCGGGAGCTCGTATGAGAGTTGGTTT-GACTGCCTTAACTATGGCTGAATATTTCCGAGATGTTAATAAACAAGACGTACTTCTCTTTATCGACAATATCTTCCGGTTTGTCCAAGCAGGATCTGAAGTCTCGGCCTTGTTGGGTAGAATGCCTTCCGCTGTGGGTTATCAACCTACCCTTAGTACTGAAATGGGGTCTTTACAAGAAAGAATTACTTCTACTAAAAAGGGGTCTATAACGTCTATTCAAGCAGTTTATGTCCCTGCAGACGATTTGACCGACCCTGCTCCTGCTACCACATTTGCACATTTAGATGCTACTACTGTACTATCAAGAGGATTAGCTGCCAAAGGTATATATCCCGCAGTAGATCCTTTAGATTCAACGTCAACTATGTTACAACCCCGGATCGTTAGTGACGAACATTATAAAACTGCGCAAAGTGTTAAGCAAACGTTACAACGTTACAAAGAACTTCAGGACATTATAACTATCCTTGGATTGGACGAATTATCCGAAGAGGATCGTTTAACCGTAGCAAGAGCGCGAAAAATTGAGCGTTTCTTATCACAACCCTTTTTTGTGGCTGAAGTATTCACCGGTTCTACGGGAAAATATGTTGGTCTAGTAGAAACAATTCGAGGCTTTCAATTAATT--------------------------------------------------------------------------------------------------------------------------------------------------------------------------------------------------------------------------------------------------------------------------------------------------------------------------------------------------------------------------------------------------------------------------------------------CTTATT---ACGTCAAAGAAAGTAGGTCTTTCTTTTTCAGAAAGAAATCAAAGATTTTTATTCTTCCTATATAATTCTCATGTATGTGAATATGAATCCATCTTTGTCTTTCTCCTGAACCAATCTTCTCATTTACGATCAACATCTTCTAGAGCCCTTGGTGAACGAATCTATTTCTATGGAAAAATAGAGCATCTTGGAGAAGTCTTGTCCAGGGCTTTTCAAGCCAATCTAGGGATATTCACCGATTCTTTCATGCATTATGTTAGGTATCAA-GGAAAATCAATTCTCGTTTCAAAAGGTACGTCT---CTTGTGATGAATAAATGGCAATATTACTTTGTAAATTTATGGCAATCTTATTTTTACTTGTGGTCTCAACCAAGAAGCATCCATCTAAATCAATTATCCAATCATTCCCTTGACTTTCTCGCTTATTTTTCAAGTGTGCGGCGAAGGACTTCAACAGTACGCAATCAAATGCTATCAAAGTTATTTCTAAGCGATAATGCTATTAAGAAGTTTGATACTTTTGTTCCAATTATTCCCCTGATTGGATCATTGGTTAAATACAAATTTTGTAATAGAGCAGGTTATCCCAGTAGTAAGGCGGTTTGGGTCGATTTAACAGATTCTCATATTATTGACCGATTCGGGCGTATATCCAGAAATCTTTCTCATTATTATAGTGGATCCTCAAAAAAAAAGAGTTTGTCTCGAATAAAGTATATACTTCAACTTTCTTGTGCTAGAACTTTAGCTCGTAAACACAAAAGTACTGTAAGGTCTTTTTTCAAAAGATTCGGATCGGAATTATTGGAAGAATTCTTTACGGCGGACGAACAAGCTCTTTCCTTGACCTTTCCCAGAGCTTCTTCTATTTCGC------------------------------------------------GGTCCTT------------------TATAGTAAAGATATAGC-ATAGATAGTTGGAATCCATTATGTAGCAG-TTGGGGAAAGAAA-GGGAATATTTCATTGCTACAATACAAGTATGGATGATTGAAACGAATACGCCATGTATTT-GGATATTT-CCCTTG-AACTGCGTAATATTTTTTATT----------TTCCACG-AATAGTATAAGGGAATTTTCCGAAGAGAAAATGG-----ATTATGGGAGTGTGTGACTTGAGCTATTGATTGGTCTGTGCAGATACGTGCTTTTATCTATCTGCCACATTGTAATTAATAAACCAATGTG----TCGTTGTTCCAACCATCGCGTAAGCCCCGTACAGAAGATAGGCTGGTTCGCTTGAAGAGAATCTTTTCTATGATCAGATCCGAATCATGTCGTACATGAGCACGCTCCGTAAGATC-------------------------------------------------TAGTTCACTTAACTAAAAATTA-AATAGTATTAAAATGCACTCATTTCCTCTGCATTGACACGAGCTATGAGACTATCGGAGTCAAAGAAAGGGTCTAAAGAATAAGCAAGGCTGGG-CTATATTAGTAACAAGTAAATCCTTTG--TATGTGTGTTTGTAATTAGTAAACGGTCTCTCAATATTTTGAGGCTAACCACCGATCG-----TAAGGTTTGAGACGACCCAGAAAGCAC------------------------------------TTGTTGATCATATCAT-----AATTTACTTTGTAAGCCTACTTGGGTAGTGAGTATTTACTTGTAAGAA-CCGAATTC-TTT-TTG-GGCTAGTTTC---------AAAAAGAA-TCCAGTC-------AATGGTTC-TTAC-------------GTAAAACCATTCATA--------TCTCGTAT----ATGTATGTGTC------TAGATACCCTATCCATTTTAGATGGATTCGTT-GGGTTCTTTT-GATTCTTGCTCGAGCCGGATGATGAAAAATTATCATGTCCGGTTCCTTCGGGGGATGAATTTCTAAG--GGGCTGCAGTAGCTGCTGAATCGTCTACTGGTACATGGACAACTGTGTGGACTGATGGGCTTACGAGCCTTGATCGTTACAAAGGGAGATGCTATCACATCGAGCCCGTTGCCGGAGAAGAAAATCAATTTATTGCTTATGTAGCTTACCCATTAGACCTTTTTGAAGAAGGTTCTGTTACTAACATGTTTACTTCCATTGTGGGTAATGTATTTGGATTTAAAGCACTGCGTGCTCTACGTCTAGAAGATTTGCGAATCCCACCTGCGTATATTAAAACATTCCAAGGCCCACCTCACGGCATCCAAGTTGAGAGAGATAAATTGAACAAGTATGGTCGTCCCCTGTTGGGATGTACTATTAAACCAAAATTAGGGTTATCCGCAAAAAACTACGGCAGAGCAGTTTATGAATGTCTTCGTGGTGGACTTGACTTTACTAAAGATGATGAGAACGTCAACTCCCAACCCTTTATGCGGTGGAGAGATCGTTTCTTATTTTGTGCCGAAGCAATTTATAAAGCACAGGCTGAAACAGGTGAAATCAAAGGACATTACTTGAATGCTACTGCGGGTACATCCGAAGAAATGATGAAAAGGGCTGTATTTGCCAGAGAGTTGGGAGTTCCTATCGTAATGCATGACTACATAACCGGGGGATTCACTGCAAATACTAGCTTGGCTCATTATTGCCGAGATAATGGTCTACTTCTTCACATCCACCGCGCAATGCATGCCGTTATTGATAGACAGAAGAATCATGGTATACACTTTCGTGTATTAGCTAAAGCCTTACGTATGTCTGGGGGAGATCATATTCACTCCGGGACAGTAGTAGGTAAACTTGAAGGGGAAAGAGAGATCACTTTGGGCTTTGTTGATTTACTGCGCGATGATTTTGTTGAAAAAGATCGAAGTCGCGGTATTTATTTCACTCAAGATTGGGTCTCTCTACCAGGTGTTCTGCCCGTGGCTTCAGGCGGTATTCACGTTTGGCATATGCCTGCTCTGACGGAGATTTTTGGGGATGATTCCGTACTACAGTTCGGGGGAGGAACTTTAGGACATCCTTGGGGAAATGCACCCGGTGCGGTAGCTAATCGAGTAGCTCTAGAAGCATGTGTACAAGCCCGTAATGAGGGACGTGAT------------------------------------------------------------------------------------------------------------------------------------------------------------------------------------------------------------------------------------------------------------------------------------------------------------------------------------------------------------------------------------------------------------CCTCACGATTTTTAAAATCGACGGATTTTCCTATTACTATAAATTTCATTTTTGCCGGTATTGACATGTAGAATGGGACTCTATCTTTATTCTGGTCCGATTAATCAATTCTTCAAAAGATCTCTCAGACTGGGGAGTGAATGATTTGTCTATTCTTTCTTGAATAGGGAATATATTACACAACAATTCTTCCAGTTTTCATAGAAAAAATAA-----------AGATTCGGGGCGTCATTAATCTTTAATCTTTTGATATTTCATAGGAT-------------------------------------------------TTCAGTACACATACCTT-ACC---------------------TATATATATATA-------------TTTTAGGCTTATCCTTCAAC-------------------------------------------------CTTTCGGAAGTTTCGATAAAAGAATTTCCCTATCAACGCAACACAATCAACCCCATTCGTTAGAACAGCTTCCATTGAGTCTCTGCACCTATCCTTTTTGATTTTCGTTTTCTGAACCTTTTGTTAT----TGTCAGAAAAC-CGGATTTGGCT-CAGGATTGCCC---------------TCCGATGCGATTCAATGTGTAAA-GATGGTT-AAAAAGCATAAACTTTGTGTACCATTTCAATCTTGTGA-CCGAGTTCTTGATCAGTTGATGAAGTTGAATTCGCCTGCTGTGGTTGCCTGGGAATTTTATATGGAGATTTTGGGTTKTGGGTATCCTCCAAATTTRTATAATTTCAACATTTTGATGAAYAAATTTTGTAAAGAGCGTAAAGTTAAGGAAGCCTATAAGGTGTTTGATGAAATGTCTAGGTCGGGTTTAAGGCCGACGGTTGTTAGTTATAATACTCTGATAAATGGGTATTGTAAATGTGGCAATKTRGATGARGGGTTTAGGTTGAAGAAGGTTATGGAGGAGAATAGGCTTGTTCCGGATGTTTTTACTTATAGCGCTTTGATTAATGGGTTGTGTAAAGATGGTAGGATGGATGATGCCAATCAGATGTTTGATGAAATGTCTAGCAAAGGGTTGGTTCCCAATGATGTTA-TTTATACTACTTTGTTAAATGGGTTTTGCAAGAATGGGAAGGTTAGTTTGGCTATGGAATTATATAGACGAATGYTGTTGAAAGGGGTTAAACCTGATTTGATAATGTATAATACTCTTATCAACGTGTTATGTAAGAGTGGGAATATAMTTGAAGCTAGAAATCTTATTGATGAGATGAGTTTGAAGGGGTTGAAGGCTGACAAAATAACGTACACTACTCTTATTGATGGATGTTGCAAGGAAGGGAATTTGGATGCAGCACTCGAGATTAAAAAGAGAA-TGGTGC-GGAA-GGTATTGAGCTTGATAATGTGGCTTAC------------------------------------------------------------------------------------------------------------------------------------------------------------------------------------------------------------TCATGGGTTGTGTATGAACG--GGTATTTAAATAAGGCTCTA---TTGGTCTTGACTGAGGCGGAGGATAAAAGGAATAATCTTGATGTTTTTGCCTACTCATCAATAATTAATGGCTTATGTAATGCTAGGAGAGTGGACGAAGCGTTAGATATGCTTRATCGGATGGCTAAGCATGGCTGTAAACCAAATACTCATGTTTGCAATACACTGCTTAATGGCTTAATCCGGGCTTCTAAAATTGAGGATGCAATCCGATTTTTTTCCGAGATGGCTGCTAAAGATTGCTTACCAACTGTTGTCACCTACAATACTCTTATTGATGGAATGTGCAAAGCAGGAAGGTTTGATGAAGCCTATCTCCTTGTGAAGGAGATGCTTGGAAAAGGATGGAAACCTGACATAATCACCTACAGCTTATTGATGCGTGGTCTTTGTCAAGGCAAAAAGATAGACATGGCTCTGAATCTATGGTGCCAGGCTGTTGAGAAGGGTCTCAAGCC-TGATGTAATTATGCATAACATAATAATCCATGGTCTCTGTTCTGCAGGCAAAGTGGGAGATGCATTGCAGCTATATCTGAGGATGAGTCAGTGTGATTGTGTCCCAAATCTCGTTACCCTCAACACTTTGATGGAYGGGTTTTACAAAGCTAGAGATTG-CCTTAATGCATCGGTGATCTGGGCCCGCATTTTGAGAAGTGGGTTTAAGCC-TGACATTATCTCTTATAACATTGTTC----TTAAAGGTCTCTGTT-CTTGTTATAGAATACCAGATGCCGTTCGGTACCTGAGTGATGCTCT-GCTAAGGAGATTCTTCCTACTGTCGTTACGTGGAA
	Campanula_caespitosa       ---------------------------------------------ATTATTAGGAAACAATCGAGTTAGGGCTGTAGCCATGAGTGCTACAGACGGTCTAATGAGAGGAATGGAAGTGATTGATACGGGCACTCCTCTAAGTGTTCCGGTCGGTGGAGCGACTCTCGGACGAATTTTCAATGTGCTTGGAGAGCCCATTGATAATTTGGGTCCTGTAGATACTCGCACAACATCGCCTATTCATAGATCTGCGCCTGCCTTTATCGATTTAGATACAAAATTATCTATTTTTGAAACCGGAATTAAAGTAGTCGATCTTTTAGCCCCTTATCGCCGTGGAGGAAAAATCGGACTATTCGGAGGAGCTGGGGTGGGGAAGACAGTACTTATTATGGAATTGATTAATAATATTGCCAAAGCTCACGGCGGTGTATCTGTATTT-GGCGGAGTCGGTGAACGTACTCGTGAAGGAAATGATCTTTACAAGGAAATGAAAGACTCTGGAGTAATTAATGAACAAAAGCTTGCAGAATCAAAAGTGGCTTTAGTTTATGGTCAGATGAATGAACCGCCGGGAGCTCGTATGAGAGTTGGTTT-GACTGCCTTAACTATGGCTGAATATTTCCGAGATGTTAATAAACAAGACGTACTTCTCTTTATCGACAATATCTTCCGGTTTGTCCAAGCAGGATCTGAAGTCTCGGCCTTGTTGGGTAGAATGCCTTCTGCTGTGGGTTATCAACCTACCCTTAGTACTGAAATGGGGTCTTTACAAGAAAGAATTACTTCTACTAAAAAGGGGTCTATAACGTCTATTCAAGCAGTTTATGTCCCTGCAGACGATTTGACCGACCCTGCTCCTGCTACCACATTTGCACATTTAGATGCTACTACTGTACTATCAAGAGGATTAGCTGCCAAAGGTATATATCCCGCAGTAGATCCGTTAGATTCAACGTCAACTATGTTACAACCCCGGATCGTTAGTGACGAACATTATAAAACTGCGCAAAGTGTTAAGCAAACGTTACAACGTTACAAAGAACTTCAGGACATTATAACTATCCTTGGATTGGACGAATTATCCGAAGAGGATCGTTTAACCGTAGCCAGAGCGCGAAAAATTGAGCGTTTCTTATCACAACCCTTTTTTGTGGCTGAAGTATTCACCGGTTCTACGGGAAAATATGTT----------------------------------------------------------------------------------------------------------------------------------------------------------------------------------------------------------------------------------------------------------------------------------------------------------------------------------------------------------------------------------------------------------------------------------------------------------CGAGTTTCATAATTGGAATAGTCTTATT---ACGTCAAAGAAAGTAGGTCTTTCTTTTTCAGAAAGAAATCAAAGATTTTTATTCTTCCTATATAATTCTCATGTATGTGAATATGAATCCATCTTTGTCTTTCTCCTGAACCAATCTTCTCATTTACGATCAACATCTTCTAGAGCCCTTGGTGAACGAATCTATTTCTATGGAAAAATAGAGCATCTTGGAGAAGTCTTGTCCAGGGCTTTTCAAGCCAATCTAGGGATATTCACCGATTCTTTCATGCATTATGTTAGGTATCAA-GGAAAATCAATTCTCGTTTCAAAAGGTACGTCT---CTTGTGATGAATAAATGGCAATATTACTTTGTAAATTTATGGCAATCTTATTTTTACTTGTGGTCGCAACCAAGAAGCATCCATATAAATCAATTATCCAATCATTCCCTTGACTTTCTCGCTTATTTTTCAAGTGTGCGGCGAAGGACTTCAACAGTACGCAATCAAATGCTAGCAAAGTTATTTCTAAGCGATAATGCTATTAAGAAGTTTGATACTTTTGTTCCAATTATTCCCCTGATTGGATCATTGGCTAAATACAAATTTTGTAATAGAGCAGGTTATCCCAGTAGTAAGGCGGTTTGGGTCGATTTAGCAGATTCTGATATTATTGACCGATTTGGGCGTATATCGAGAAATCTTTCTCATTATTATAGTGGATCCTCAAAAAAAAAGAGTTTGTCTCGAATAAAGTATATACTTCAACTTTCTTGTGCTAGAACTTTAGCTCGTAAACACAAAAGTACTGTAAGGTCTTTTTTCAAAAGATTCGGATCGGAATTATTGGAAGAATTCTTTGCGGCGGACGAACAAGCTCTTTCCTTGACCTTTCCCAGAGCTTCTTCTATTTCGC------------------------------------------------GGTCCTT------------------TATAGTAAAGATATAGC-ATAGATAGTTGGAATCCATTATGTAGCAG-TTGGGGAAAGAAG-GGGAATATTTCATTGCTACAATACAAGTATGGATGATTGAAACTAATACGCCATGTATTT-GGATATTT-CCCTTG-AACTGCGTAATATTTTTTATT----------TTCCACG-AATAGTATAAGGGAATTTTCCGAAGAGAAAATGG-----ATTATGGGAGTGTGTGACTTGAGCTATTGATTGGTCTGTGCAGATACGTGCTTTTATCTATCTGCCACATTGTAATTAATAAACCAATGTG----TCGTTGTTCCAACCATCGCGTAAGCCCCGTACAGAAGATAGGCTGGTTCGCTTGAAGAGAATCTTTTCTATGATCAGATCCGAATCATGTCGTACATGAGCAGGCTCCGTAAGATC-------------------------------------------------TAGTTCACTTAACTAAAAATGA-AATAGTATTAAAATGCACTCATTTCCTCTGCATTGACACGAGCTATGAGACTATCGGAGTCAAAGAAAGGGTCTAAAGAATAAGCAAGGCTGGG-CTATATTAGTAACAAGTAAATCCTTTG--TATGTGTGTTTGTAATTAGTAAATGGTCTCTCAATATTTTGAGGCTAACCACCGATCG-----TAAGGTTTGAGACGACCCAGAAAGCAC------------------------------------TTG---ATCATATCAT-----GATTTACTTTGTAAGCCTACTTGGGTAGTGAGTATTTACTTGTAAGAA-CCGAATTA-TTT-TTG-GGCTAGTTTC---------AAAAAGAA-TCCAGTC-------AATGGTTC-TTAG-------------GTAAAACCATTC-----------------AT----ATGTATGTGTC------TAGATACCCTATCCATTTTAGATGGATTCGTT-TGGTTCTTTT-GATTCTTGCTCGAGCCGGATGATGAAAAATTATCATGTCCGGTTCCTTCGGGGGATGAATTT------GGGGCTGCAGTAGCTGCCGAATCGTCTACTGGTACATGGACAACTGTGTGGACTGATGGGCTTACGAGCCTTGATCGTTACAAAGGGAGATGCTATCACATCGAGCCCGTTGCCGGAGAAGAAAATCAATTTATTGCTTATGTAGCTTACCCATTAGACCTTTTTGAAGAAGGTTCTGTTACTAACATGTTTACTTCCATTGTGGGTAATGTATTTGGATTTAAAGCACTGCGTGCTCTACGTCTAGAAGATTTGCGAATCCCACCTGCGTATATTAAAACATTCCAAGGCCCACCTCACGGCATCCAAGTTGAGAGAGATAAATTGAACAAGTATGGTCGTCCCCTGTTGGGATGTACTATTAAACCAAAATTAGGGTTATCCGCAAAAAACTACGGCAGAGCAGTTTATGAATGTCTTCGTGGTGGACTTGACTTTACTAAAGATGATGAGAACGTCAACTCCCAACCCTTTATGCGGTGGAGAGATCGTTTCTTATTTTGTGCCGAAGCAATTTATAAAGCACAGGCTGAAACAGGTGAAATCAAAGGACATTACTTGAATGCTACTGCGGGTACATCCGAAGAAATGATGAAAAGGGCTGTATTTGCCAGAGAGTTGGGAGTTCCTATCATAATGCATGACTACATAACAGGGGGATTCACTGCAAATACTAGTTTGGCTCATTATTGCCGAGATAATGGTCTACTTCTTCACATCCACCGCGCAATGCATGCCGTTATTGATAGACAGAAGAATCATGGTATGCACTTTCGTGTATTAGCTAAAGCCTTACGTATGTCTGGTGGAGATCATATTCACTCCGGGACAGTAGTAGGTAAACTTGAAGGGGAAAGAGAGATCACTTTGGGCTTTGTTGATTTACTGCGCGATGATTTTGTTGAAAAAGATCGAAGTCGCGGTATTTATTTCACTCAAGATTGGGTCTCTCTACCAGGTGTTCTGCCCGTGGCTTCAGGCGGTATTCACGTTTGGCATATGCCTGCTCTGACGGAGATTTTTGGGGATGATTCCGTACTACAGTTCGGGGGAGGAACTTTAGGACATCCTTGGGGAAATGCACCCGGTGCGGTAGCTAATCGAGTAGCTCTAGAAGCATGTGTACAAGCCCGT---------------------------------------------------------------------------------------------------------------------------------------------------------------------------------------------------------------------------------------------------------------------------------------------------------------------------------------------------------------------------------------------------------------------------CCTCACGATTTTAAAAATCGACGGATTTTCCTATTACTATAAATTTCATTGTTGCCGGTATTGACATGTAGAATGGGACTCTATCTTTATTCTGGTCCGATTAATCAATTCTTCAAAAGATCTCTCAGACTGGGGAGTTAATGATTTGTCTATTCTTTCTTGAATAGGGAATATATTACACAACAATTCTTCCAGTTTTCATATAAAAAATAC-----------AGATTCGGGGCGTCATTAATCTT-------TTGATATTTCATAGGAT-------------------------------------------------TTCAGTACACATACCTT-ACC-----------------------TATATATATA-------------TTTTAGGCTTATCCTTCAAC-------------------------------------------------CTTCCGGAAGTTTCGATAAAAGAATTTCGCTATCAACGCAACACAATCAACCCCATTCGTTAGAACAGCTTCCATTGAGTCTCTGCACCTATCCTTTTTGATTTTCGCTTTCTGAACCTTTTGTTAT----TGTCAGAAAAC-CGGATTTGGCT-CAGGATTGCCC-----------------------------------------------------------------------------------------------------------------------------------------------------------------------------------------------------------------------------------------------------------------------------------------------------------------------------------------------------------------------------------------------------------------------------------------------------------------------------------------------------------------------------------------------------------------------------------------------------------------------------------------------------------------------------------------------------------------------------------------------------------------------------------------------------------------------------------------------------------------AGCTGGGAGAATGGAGG-AGGGGTTTGAGTTATGGGATCAGATGGGAAGGGATGGTGTTAGAAATGTTGTTAGTTTTAATATATTTATTCGAGGATTGTTTGAGAACAAG-AAAGTGGATGAAGCTATTTCTGTTTGGCAAATCCTG-CCAGAGAATGGGTGTGTTGCAGATTCGAGTACTTACGGAGTTTT-GATTCATGGGTTCTGTATGAACG--GGTATTTAAACAAGGCTCTA---TTGGTCTTGACTGAGGCGGAGGATAAAAGGAATAATCTTGATGTTTTTGCCTACTCTTCAATAATTAATGGCTTATGTAATGCWAGGAGAGTGGACGAAGCGTTAGATAYGCTTGATCGGATGGCTAAGCATGGCTGTAAACCAAATGCTCATGTTTGCAATACACTGCTTAATGGCTTAATCCGTGCTTCTAAAATTGAGGATGCAATCCGATTTTTTTTCGAGATGGCTGCTAAAGATTGCTTACCAACTGTTGTCACCTACAATACTCTTATTGATGGAATGTGCAAAGCAGGAAGGTTTGATGAAGCCTATCTCCTTGTGAAGGAGATGCTTGGAAAAGGATGGAAACCTGACATAATCACCTACAGCTTATTGATGCGTGGTCTTTGTCAAGGCAAAAAGATAGACATGGCTCTGAATCTATGGTGCCAGGTTGTTGAGAAGGGTCTCAAGCC-TGATGTGATTATGCATAACATAATAATCCATGGTCTCTGTTCTGCGGGCAAAGTGRGAGATGCATTGCAGCTATATCTGAGGATGAGTCAGTGTGATTGTGTTCCAAATCTCGTTACCCTCAACACTTTGATGGACGGGTTTTACAAAGCTAGAGATTG-CCTTAATGCATCGGTGATCTGGGCACGCATTTTGAGAAGTGGGTTTAAGCC-TGACATTATCTCTTATAACATTGTTC----TTAAAGGTCTCTGTT-CTTGTTATANAATACCAGATGCCAT---------------------------------------------------------
	Campanula_carnica          ---------------------------------------------------------------------GGCTGTAGCCATGAGTGCTACAGACGGTCTAATGAGAGGAATGGAAGTGATTGATACGGGCACTCCTCTAAGTGTTCCGGTCGGTGGAGCGACTCTCGGACGAATTTTCAATGTGCTTGGAGAGCCCATTGATAATTTGGGTCCTGTAGATACTCGCACAACATCGCCTATTCATAGATCTGCGCCTGCCTTTATCGATTTAGATACAAAATTATCTATTTTTGAAACCGGAATTAAAGTAGTCGATCTTTTAGCCCCTTATCGCCGTGGAGGAAAAATCGGACTATTCGGAGGAGCTGGGGTGGGGAAGACAGTACTTATTATGGAATTGATTAATAATATTGCCAAAGCTCACGGCGGTGTATCTGTATTT-GGCGGAGTCGGTGAACGTACTCGTGAAGGAAATGATCTTTACGAGGAAATGAAAGACTCTGGAGTAATTAATGAACAAAAGCTTGCAGAATCAAAAGTGGCTTTAGTTTATGGTCAGATGAATGAACCGCCGGGAGCTCGTATGAGAGTTGGTTT-GACTGCCTTAACTATGGCTGAATATTTCCGAGATGTTAATAAACAAGACGTACTTCTCTTTATCGACAATATCTTCCGGTTTGTCCAAGCAGGATCTGAAGTCTCGGCCTTGTTGGGTAGAATGCCTTCCGCTGTGGGTTATCAACCTACCCTTAGTACTGAAATGGGGTCTTTACAAGAAAGAATTACTTCTACTAAAAAGGGGTCTATAACGTCTATTCAAGCAGTTTATGTCCCTGCAGACGATTTGACCGACCCTGCTCCTGCTACCACATTTGCACATTTAGATGCTACTACTGTACTATCAAGAGGATTAGCTGCCAAAGGTATATATCCCGCAGTAGATCCTTTAGATTCAACGTCAACTATGTTACAACCCCGGATCGTTAGTGACGAACATTATAAAACTGCGCAAAGTGTTAAGCAAACGTTACAACGTTACAAAGAACTTCAGGACATTATAACTATCCTTGGATTGGACGAATTATCCGAAGAGGATCGTTTAACCGTAGCAAGAGCGCGAAAAATTGAGCGTTTCTTATCACAACCCTTTTTTGTGGCTGAAGTATTCACCGGTTCTACGGGAAAATATGTT-------------------------------------------------------------------------------------------------------------------------------------------------------------------------------------------------------------------------------------------------------------------------------------------------------------------------------------------------------------------------------------------------------------------------------------------------------------------------------------------------------------------------------------------------------------------------------------------------------------------------------------TAGAGCCCTTGGTGAACGAATCTATTTCTATGGAAAAATAGAGCATCTTGGAGAAGTCTTGTCCAGGGCTTTTCAAGCCAATCTAGGGATATTCACCGATTCTTTCATGCATTATGTTAGGTATCAA-GGAAAATCAATTCTCGTTTCAAAAGGTACGTCT---CTTGTGATGAATAAATGGCAATATTACTTTGTAAATTTATGGCAATCTTATTTTTACTTGTGGTCTCAACCAAGAAGCATCCATATAAATCAATTATCCAATCATTCCCTTGACTTTCTCGCTTATTTTTCAAGTGTGCGGCGAAGGACTTCAACAGTACGCAATCAAATGCTATCAAAGTTATTTCTAAGCGATAATGCTATTAAGAAGTTTGATACTTTTGTTCCAATTATTCCCCTGATTGGATCATTGGTTAAATACAAATTTTGTAATAGAGCAGGTTATCCCAGTAGTAAGGCGGTTTGGGTCGATTTAACAGATTCTCATATTATTGACCGATTCGGGCGTATATCCAGAAATCTTTCTCATTATTATAGTGGATCCTCAAAAAAAAAGAGTTTGTCTCGAATAAAGTATATACTTCAACTTTCTTGTGCTAGAACTTTAGCTCGTAAACACAAAAGTACTGTAAGGTCTTTTTTCAAAAGATTCGGATCGGAATTATTGGAAGAATTCTTTACGGCGGACGAACAAGCTCTTTCCTTGACCTTTCCCAGAGCTTCTTCTATTTCGC------------------------------------------------GGTCCTT------------------TATAGTAAAGATATAGC-ATAGATAGTTGGAATCCATTATGTAGTAG-TTGGGGAAAGAAA-GGGAATATTTCATTGCTACAATACAAGTATGGATGATTGAAACGAATACGCCATGTATTT-GGATATTT-CCCTTG-AACTGCGTAATATTTTTTATT----------TTCCACG-AATAGTATAAGGGAATTTTCCGAAGAGAAAATGG-----ATTATGGGAGTGTGTGACTTGAGCTATTGATTGGTCTGTGCAGATACGTGCTTTTATCTATCTGCCACATTGTAATTAATAAACCAATGTG----TCGTTGTTCCAACCATCGCGTAAGCCCCGTACAGAAGATAGGCTGGTTCGCTTGAAGAGAATCTTTTCTATGATCAGATCCGAATCATGTCGTACATGAGCACGCTCCGTAAGATC-------------------------------------------------TAGTTCACTTAACTAAAAATTA-AATAGTATTAAAATGCACTCATTTCCTCTGCATTGACACGAGCTATGAGACTATCGGAGTCAAAGAAAGGGTCTAAAGAATAAGCAAGGCTGGG-CTATATTAGTAACAAGTAAATCCTTTG--TATGTGTGTTTGTAATTAGTAAATGGTCTCTCAATATTTTGAGGCTAACCACCGATCG-----TAAGGTTTGAGACGACCCAGAAAGCAC------------------------------------TTGTTGATCATATCAT-----AATTTACTTTGTAAGCCTACTTGGGTAGTGAGTATTTACTTGTAAGAA-CCGAATTC-TTT-TTG-GGCTAGTTTC---------AAAAAGAA-TCCAGTC-------AATGGTTC-TTAC-------------GTAAAACCATTCATA--------TCTCGTAT----ATGTATGTGTC------TAGATACCCTATCCATTTTAGATGGATTCGTT-TGGTTCTTTT-GATTCTTGCTCGAGCCGGATGATGAAAAATTATCATGTCCGGTTCCTTCGGGGGATGAATTTCTAAG--GGGCTGCAGTAGCTGCTGAATCGTCTACTGGTACATGGACAACTGTGTGGACTGATGGGCTTACGAGCCTTGATCGTTACAAAGGGAGATGCTATCACATCGAGCCCGTTGCCGGAGAAGAAAATCAATTTATTGCTTATGTAGCTTACCCATTAGACCTTTTTGAAGAAGGTTCTGTTACTAACATGTTTACTTCCATTGTGGGTAATGTATTTGGATTTAAAGCACTGCGTGCTCTACGTCTAGAAGATTTGCGAATCCCACCTGCGTATATTAAAACATTCCAAGGCCCACCTCACGGCATCCAAGTTGAGAGAGATAAATTGAACAAGTATGGTCGTCCCCTGTTGGGATGTACTATTAAACCAAAATTAGGGTTATCCGCAAAAAACTACGGCAGAGCAGTTTATGAATGTCTTCGTGGTGGACTTGACTTTACTAAAGATGATGAGAACGTCAACTCCCAACCCTTTATGCGGTGGAGAGATCGTTTCTTATTTTGTGCCGAAGCAATTTATAAAGCACAGGCTGAAACAGGTGAAATCAAAGGACATTACTTGAATGCTACTGCGGGTACATCCGAAGAAATGATGAAAAGGGCTGTATTTGCCAGAGAGTTGGGAGTTCCTATCGTAATGCATGACTACATAACCGGGGGATTCACTGCAAATACTAGCTTGGCTCATTATTGCCGAGATAATGGTCTACTTCTTCACATCCACCGCGCAATGCATGCCGTTATTGATAGACAGAAGAATCATGGTATACACTTTCGTGTATTAGCTAAAGCCTTACGTATGTCTGGGGGAGATCATATTCACTCCGGGACAGTAGTAGGTAAACTTGAAGGGGAAAGAGAGATCACTTTGGGCTTTGTTGATTTACTGCGCGATGATTTTGTTGAAAAAGATCGAAGTCGCGGTATTTATTTCACTCAAGATTGGGTCTCTCTACCAGGTGTTCTGCCCGTGGCTTCAGGCGGTATTCACGTTTGGCATATGCCTGCTCTGACGGAGATTTTTGGGGATGATTCCGTACTACAGTTCGGGGGAGGAACTTTAGGACATCCTTGGGGAAATGCACCCGGTGCGGTAGCTAATCGAGTAGCTCTAGAAGCATGTGTACAAGCCCGTA--------------------------------------------AGTTTATGTCAATTGAAAGGGTATTATAAAG-TCTCATCCAGGTCT-AGAATTGATTGGATCAGCAAAAGGACAACTTGGTAAGTTTCAGTATGAATAAGAATACCTAGCGTGACTCATTGA-AATCGGGATTCCTTGCTC-----TGTTCATTTGTACATGTATG----AGAT-----ATATCATATATCTT---------------CTGATAAGAGAAAAAGCTTTCCGTTCAGATCAGTTTCTAAAAGAGTCGGGTGAATGGAAAAGATAAGGAATTTGAAACCGCTAACC----------------AAAGAAAAAGAGTTAGACAGTCAAAATGGGCTTTGTGGGGATAGAGGGACTTGAACCCTCACGATTTTAAAAATCGACGGATTTTCCTATTACTATAAATTTCATTTTTGCCGGTATTGACATGTAGAATGGGACTCTATCTTTATTCTGGTCCGATTAATCAATTCTTCAAAAGATCTCTCAGACTGGGGAGTGAATGATTTGTCTATTCTTTCTTGAATAGGGAATATATTACACAACAATTCTTCCAGTTTTCATAGAAAAAATAA-----------AGATTCGGGGCGTCATTAATCTTTAATGTTTTGATATTTCATAGGAT-------------------------------------------------TTCAGTACACATACCTT-ACC-------------------TATATATATATATA-------------TTTTAGGCTTATCCTTCAAC-------------------------------------------------CTTTCGGAAGTTGCGATAAAAGAATTTCCCTATCAACGCAACACAATCAACCCCATTCGTTAGAACAGCTTCCATTGAGTCTCTGCACCTATCCTTTTTGATTTTCGCTTTCTGAACCTTTTGTT-----------------------------------------------------------------------------------------------------------------------------------------------------------------------------------------------------------------------------------------------------------------------------------------------------------------------------------------------------------------------------------------------------------------------------------------------------------------------------------------------------------------------------------------------------------------------------------------------------------------------------------------------------------------------------------------------------------------------------------------------------------------------------------------------------------------------------------------------------------------------------------------------------TGTCGAGCTGGGAAAATGGAGA-AAGGG-TTGAGTTGTGGGATCAGATGGAAAGGGATGGTGTTAGAAATGTTGTTAGTTTTAATATATTTATTCGAGGATTGTTTGAGAACAAG-AAAGTGGATGAAGCTACTTCTGTTTGGCAAATCCTG-CCAGAGAATGGGGGTGTTGCAGATTCGACTACTTACGGAGTTTT-GATTCATGGGTTCTGTATGAACG--GGTATTTAAATAAGGCTCTA---TTGGTCTTGACTGAGGCGGAGGATAAAAGGAATAATCTTGATGTTTTTGCCTACTCATCAATAATTAATGGCTTATGTAATGCTAGGAGAGTGGACGAAGCGTTAGATATGCTTGATCGAATGGCTAAGCATGGCTGTAAACCAAATACTCATGTTTGCAATACACTGCTTAATGGCTTAATCCGGGCTTCTAAAATTGAGGATGCAATCCGATTTTTTTCCGAGATGGCTGCTAAAGATTGCTTACCAACTGTTGTCACCTACAATACTCTTATTGATGGAATGTGCAAAGCAGGAAGGTTTGATGAAGCCTATCTCCTTGTGAAGGAGATGCTTGGAAAAGGATGGAAACCTGACATAATCACCTACAGCTTATTGATGCGTGGTCTTTGTCAAGGCAAAAAGATAGACATGGCTCTGAATCTATGGTGCCAGGCTGTTGAGAAGGGTCTCAAGCC-TGATGTAATTATGCATAACATAATAATCCATGGTCTCTGTTCTGCAGGCAAAGTGAGAGATGCATTGCAGCTATATCTGAGGATGAGTCAGTGTGATTGTGTCCCAAATCTCGTTACCCTCAACACTTTGATGGACGGGTTTTACAAAGATAGAGATTG-CCTTAATGCATCGGTGATCTGGGCCCGCATTTTGAGAAGTGGGTTTAASCC-TGACATTATCTCTTATAACATTGTTC----TTAAAGGTCTCTGTT-CTTGTT----------------------------------------------------------------------------
	Campanula_carnica_cfr      ----------------------------------------------TTATTAGGAAACAATCGAGTTAGGGCTGTAGCCATGAGTGCTACAGACGGTCTAATGAGAGGAATGGAAGTGATTGATACGGGCACTCCTCTAAGTGTTCCGGTCGGTGGAGCGACTCTCGGACGAATTTTCAATGTGCTTGGAGAGCCCATTGATAATTTGGGTCCTGTAGATACTCGCACAACATCGCCTATTCATAGATCTGCGCCTGCCTTTATCGATTTAGATACAAAATTATCTATTTTTGAAACCGGAATTAAAGTAGTCGATCTTTTAGCCCCTTATCGCCGTGGAGGAAAAATCGGACTATTCGGAGGAGCTGGGGTGGGGAAGACAGTACTTATTATGGAATTGATTAATAATATTGCCAAAGCTCACGGCGGTGTATCTGTATTT-GGCGGAGTCGGTGAACGTACTCGTGAAGGAAATGATCTTTACAAGGAAATGAAAGACTCTGGAGTAATTAATGAACAAAAGCTTGCAGAATCAAAAGTGGCTTTAGTTTATGGTCAGATGAATGAACCGCCGGGAGCTCGTATGAGAGTTGGTTT-GACTGCCTTAACTATGGCTGAATATTTCCGAGATGTTAATAAACAAGACGTACTTCTCTTTATCGACAATATCTTCCGGTTTGTCCAAGCAGGATCTGAAGTCTCGGCCTTGTTGGGTAGAATGCCTTCCGCTGTGGGTTATCAACCTACCCTTAGTACTGAAATGGGGTCTTTACAAGAAAGAATTACTTCTACTAAAAAGGGGTCTATAACGTCTATTCAAGCAGTTTATGTCCCTGCAGACGATTTGACCGACCCTGCTCCTGCTACCACATTTGCACATTTAGATGCTACTACTGTACTATCAAGAGGATTAGCTGCCAAAGGTATATATCCCGCAGTAGATCCTTTAGATTCAACGTCAACTATGTTACAACCCCGGATTGTTAGTGACGAACATTATAAAACTGCGCAAAGTGTTAAGCAAACGTTACAACGTTACAAAGAACTTCAGGACATTATAACTATCCTTGGATTGGACGAATTATCCGAAGAGGATCGTTTAACCGTAGCAAGAGCGCGAAAAATTGAGCGTTTCTTATCACAACCCTTTTTTGTGGCTGAAGTATTCACCGGTTCTACGGGAAAATATGT----------------------------------------------------------------------------------------------------------------------------------------------------------------------------------------------------------------------------------------------------------------------------------------------------------------------------------------------------------------------------------------------------------------------------------------------------------------------------------------------------------------------------------------------------------------------------------------------------------------------------------------------------------------------------------------------------------------------------------------------------------------------------------------------------------CTTGTGATGAATAAATGGCAATATTACTTTGTAAATTTATGGCAATCTTATTTTTACTTGTGGTCTCAACCAAGAAGCATCCATATAAATCAATTATCCAATCATTCCCTTGACTTTCTCGCTTATTTTTCAAGTGTGCGGCGAAGGACTTCAACAGTACGCAATCAAATGCTATCAAAGTTATTTCTAAGCGATAATGCTATTAAGAAGTTTGATACTTTTGTTCCAATTATTCCCCTGATTGGATCATTGGTTAAATACAAATTTTGTAATAGAGCAGGTTATCCCAGTAGTAAGGCGGTTTGGGTCGATTTAACAGATTCTCATATTATTGACCGATTCGGGCGTATATCCAGAAATCTTTCTCATTATTATAGTGGATCCTCAAAAAAAAAGAGTTTGTCTCGAATAAAGTATATACTTCAACTTTCTTGTGCTAGAACTTTAGCTCGTAAACACAAAAGTACTGTAAGGTCTTTTTTCAAAAGATTCGGATCGGAATTATTGGAAGAATTCTTTACGGCGGACGAACAAGCTCTTTCCTTGACCTTTCCCAGAGCTTCTTCTATTTCGC----------------------------------------------------------------------------------------------------------------------------------------------------------------------------------------------------------------------------------------------------------------------------------------------------------------------------------------------------------------------------------------------------------------------------------------------------------------------------------------------------------------------------------------------------------------------------------------------------------------------------------------------------------------------------------------------------------------------------------------------------------------------------------------------------------------------------------------------------------------------------------------------------------------------------------------------------------------------------------------------------------------------------------------------------------------------------------------------------------------------------------------------------------------------------------------------------TGCTGAATCGTCTACTGGTACATGGACAACTGTGTGGACTGATGGGCTTACGAGCCTTGATCGTTACAAAGGGAGATGCTATCACATCGAGCCCGTTGCCGGAGAAGAAAATCAATTTATTGCTTATGTAGCTTACCCATTAGACCTTTTTGAAGAAGGTTCTGTTACTAACATGTTTACTTCCATTGTGGGTAATGTATTTGGATTTAAAGCACTGCGTGCTCTACGTCTAGAAGATTTGCGAATCCCACCTGCGTATATTAAAACATTCCAAGGCCCACCTCACGGCATCCAAGTTGAGAGAGATAAATTGAACAAGTATGGTCGTCCCCTGTTGGGATGTACTATTAAACCAAAATTAGGGTTATCCGCAAAAAACTACGGCAGAGCAGTTTATGAATGTCTTCGTGGTGGACTTGACTTTACTAAAGATGATGAGAACGTCAACTCCCAACCCTTTATGCGGTGGAGAGATCGTTTCTTATTTTGTGCCGAAGCAATTTATAAAGCACAGGCTGAAACAGGTGAAATCAAAGGACATTACTTGAATGCTACTGCGGGTACATCCGAAGAAATGATGAAAAGGGCTGTATTTGCCAGAGAGTTGGGAGTTCCTATCGTAATGCATGACTACATAACCGGGGGATTCACTGCAAATACTAGCTTGGCTCATTATTGCCGAGATAATGGTCTACTTCTTCACATCCACCGCGCAATGCATGCCGTTATTGATAGACAGAAGAATCATGGTATACACTTTCGTGTATTAGCTAAAGCCTTACGTATGTCTGGGGGAGATCATATTCACTCCGGGACAGTAGTAGGTAAACTTGAAGGGGAAAGAGAGATCACTTTGGGCTTTGTTGATTTACTGCGCGATGATTTTGTTGAAAAAGATCGAAGTCGCGGTATTTATTTCACTCAAGATTGGGTCTCTCTACCAGGTGTTCTGCCCGTGGCTTCAGGCGGTATTCACGTTTGGCATATGCCTGCTCTGACGGAGATTTTTGGGGATGATTCCGTACTACAGTTCGGGGGAGGAACTTTAGGACATCCTTGGGGAAATGCACCCGGTGCGGTAGCTAATCGAGTAGCTCTAGAAGCATGTGTACAAGCCCGTAATGAGGG--------------------------------------------------------------------------------------------------------------------------------------------------------------------------------------------------------------------------------------------------------------------------------------------------------------------------------------------------------------------------------------------------------------------------------------------------------------------------------------------------------------------------------------------------------------------TTGTCTATTCTTTCTTGAATAGGGAATATATTACACAACAATTCTTCCAGTTTTCATAGAAAAAATAA-----------AGATTCGGGGCGTCATTAATCTTTAATCTTTTGATATTTCATAGGAT-------------------------------------------------TTCAGTACACATACCTT-ACC-------------------TATATATATATATA-------------TTTTAGGCTTATCCTTCAAC-------------------------------------------------CTTTCGGAAGTTTCGATAAAAGAATTTCCCTATCAACGCAACACAATCAACCCCATTCGTTAGAACAGCTTCCATTGAGTCTCTGCACCTATCCTTTTTGATTTTCGCTTTCTGAACCTTTTGTTAT----TGTCAGAAAAC-CAGATTTGGCT-CAGGATTGCCC-------------------------------------------------------------------------------------------------------------------------------------------------------------------------------------------------------------------------------------------------------------------------------------------------------------------------------------------------------------------------------------------------------------------------------------------------------------------------------------------------------------------------------------------------------------------------------------------------------------------------------------------------------------------------------------------------------------------------------------------------------------------------------------------------------------------------------------------------------------------------------------------------------------------------------------------------------------------------------------------------------------------------------------------------------------------------------------------------------------------------------------------------------------------------------------------------------------------------------------------------------------------------------------------------------------------------------------------------------------------------------------------------------------------------------------------------------------------------------------------------------------------------------------------------------------------------------------------------------------------------------------------------------------------------------------------------------------------------------------------------------------------------------------------------------------------------------------------------------------------------------------------------------------------------------------------------
	Campanula_carpatha         AGATAATCTTGGGCAACCCATTAATGTGACTTGTGAAGTACAGCAATTATTAGGAAACAATCGAGTTAGGGCTGTCGCCATGAGTGCTACAGACGGTCTAATGAGAGGAATGGAAGTGATTGATACGGGCACTCCTCTAAGTGTTCCGGTCGGTGGAGCGACTCTCGGACGAATTTTCAATGTGCTTGGAGAGCCAATTGATAATTTGGGTCCTGTAGATACTCGCACAACATCGCCTATTCATAGATCTGCGCCTGCCTTTATCGATTTAGATACAAAATTATCGATTTTTGAAACCGGAATTAAAGTAGTCGATCTTTTAGCCCCTTATCGCCGTGGAGGAAAAATCGGACTATTCGGAGGAGCTGGGGTGGGGAAGACAGTACTTATTATGGAATTGATTAATAATATTGCCAAAGCTCACGGCGGTGTATCTGTATTT-GGCGGAGTAGGTGAACGTACTCGTGAAGGAAATGATCTTTACAAGGAAATGAAAGACTCTGGAGTCATTAATGAACAAAAGTTTGCAGAATCAAAAGTGGCTTTAGTTTATGGTCAGATGAATGAACCGCCGGGAGCTCGTATGAGAGTTGGTTT-GACTGCGCTAACTATGGCCGAATATTTCCGAGATGTTAATAAACAAGACGTACTTCTCTTTATCGACAATATCTTTCGGTTTGTCCAAGCAGGATCTGAAGTATCCGCCTTGTTGGGTAGAATGCCTTCTGCTGTAGGGTATCAACCTACCCTTAGTACGGAAATGGGTTCTTTACAAGAACGAATTACTTCTACTAAAAAGGGGTCTATAACGTCTATTCAAGCAGTTTATGTACCTGCAGACGATTTGACCGACCCTGCTCCTGCTACCACATTTGCACATTTAGATGCTACTACCGTACTATCAAGAGGATTAGCTGCCAAAGGTATATATCCCGCAGTAGATCCTTTAGATTCAACGTCAACTATGCTACAACCCCGGATCGTTAGTGACGAACATTATCAAACTGCGCAAAGTGTTAAGCAAACTTTACAACGTTACAAAGAACTTCAGGACATTATAACTATCCTTGGGTTGGACGAATTATCCGAAGAGGATCGTTTAACCGTAGCAAGAGCGCGAAAAATTGAGCGTTTCTTATCCCAACCCTTTTTTGTGGCCGAAGTATTCACCGGTTCTACAGGAAAATATGTTGGTCTAGTAGAAACAATTCAAGGCTTTGAATTAATTTTGTGAAACGGTTAATTCCTCGACTGTATGACCAGAATTATTTGATTCATTCTACGAATGATTGGAAACAAAAGCCATGTTGGGGACGCAACAACCATTTTGATTCTGAAATGGTATCAGAAGCATTTTCGGTCATTATGGAAATTCCATTTTCTTTACGATTACTATCTTGGCTAGAAAAGTTCGAAAAGACGGGGAAAGGTAGAGTCAAATCCGAGAATTTACGATCAATT---------------CATTCAATATTTTCTTTTTTAGAGGACAAAATTTCACATTTAAATTATGTATTAGATATACTAATACCTTACCCAATCCATCTAGAAATCTTGGTTCAAGCTCTTCGCTACTGGTTAAAAGATGCTTCGTCTTTGCATTTCGTAAGATTCTTTCTCCACGAGTTTCATAATTGGAATAGTCTTATT---ACGTCAAAGAAAGGCGGTCCTTCTTTTTCAGAAAGAAATCAAAGATTCTTCTTCTTCCTATATAATTCTCATGTATGTGAATACGAATCTATCTTTATCTTTCTCCGCAACCAATCTTCTCATTTACGATCAACATCTTCTAGAGCCCTTGTTGAACGAATCTATTTCTATGGAAAAATAGAGCATCTTGGAGAAGTCTTGTCCAGGGCTTTTCAAGCTAATCTATGGATATTCACAGATTCTAACATGCATTATGTTAGGTATCAA-GGAAAATCAATTCTCGCTTCAAAAGGTACGTCT---CTTGTGATGAATAAATGGAAATATTACTTTGTAAATTTATGGCAATCTTATTTTTACCTGTGGTCTCAACCAAAAAGGATCTATCTAAACCAATTATCCAAGCATTCCCTTGACTTTCTAGCTTATTTTTCNAGTGTGCGGCGAAGAACTTCAACGGTACGCACTCAAATGCTAGCAAAGTTCTTTCTAAGCGATAATGTTAGTAAGAAGTTTGATACTTTTGTTCCAATTATTTCCCTGATTGTATCATTGGCTAAATACAAATTTTGTAATAGAGCAGGTTATCCGATTAGTAAGTCGGTTTGGGTCGATTTATCAGATTCGGATATTATTGACCGATTCGGGCGTATATCCAGAAATCTTTCTCATTATCATAGTGGATCCTCAAAAAAAAAGAGTTTGTCTCGAATAAAGTATATACTTCAACTTTCTTGTGCTAGAACTTTAGCTCGTAAACACAAAAGTACTGTAAGAGCTTTTTTGAAACGATTTGGCTCGGAATTATTGGAAGAATTCTTTACGTCGGAAGAACAAGTTCTTTCCTTGACCTTTCCCAGAGCTTCTTCTATTTCGCTATTTATGTTAATGCACTTCCCAATGATACGTAAACAAGGGA-TTTCTGGTCCTT------------------TATAGTGAAGATATAGC-ATAGATAGTTGTAATCCATTATGTATCA--TTGGGGAAGGAAC-GAGACTATTTTATTGCTACAATACAAGTATGGATTATTGAAACGAATACACCATGTATTT-GGATATTT-CCCTTG-AACTGCGTAATATTATTTATT----------TTCCATG-AATAGTGTAAGGGAATTTTCCGAAGAGAAAGTGG-----ATTATGGGAGTGTGTGACTTGAGCTATTGATTGGTCTGTGCAGATACGTGCTTTTATCTATCTGCCACATTGTAATTCACAAACCGATGTG----TCTTTGTTCCAACCATCGCGTAATCCCCATACAGAAGATAGGCGGGTTCGCTTGAAGAGAATCTTTTCTATGATCAGATCCGAATCATGTTGTACATGAGCAGGCTCCGTAAGATC-------------------------------------------------TAGTTCACTGAACTGAAAACTA-AATAGTATGAAAATGCACTCATTTCCTCGGCATTGACACGAGCTATGAGACTATCGGAGTGAAAGAAAGGGTCTAAAGAAGAAGAAAGGCTGGG-CTAGATTAGTAACAAGTAAATCCTT----TGTGTGTGTTTGTAATGAGTAAATGGGCTCTCAATATTTTGGGGCTAACCACCGATCC-----TAAGGTTTGAGACGACCCAGAAAGCAC---------------------------------------TTGATCATATCAC-----GATTGACTTTGTAAGCCTACTTGGGTATTGAGTATTTCCTTGTAAGAA-CCGAA-----TT-TGG-GGATAGTTGC---------AAAAAGAA-TCCAGTCA-------ATTGTTC-TTAC-------------GTAAAACCATTCATA--------TCTCGTAT----ATGTATGTGTC------TAGATCCCCTATCGATTTTCGATGGATTCGTT-TGGTTCTTTT-GATTCTTGCTCGAGCCGGATGATGAAAAATTCTCATGTCCGGTTCCTTCGGGGGATGGATTTCGAATAGGGGCCGCAGTAGCTGCCGAATCGTCTACTGGTACATGGACAACTGTGTGGACCGATGGGCTTACGAGCCTTGATCGTTACAAAGGGAGATGCTATCACATTGAGCCCGTTGCCGGAGAAGAAAATCAATATATTGCTTATGTAGCTTACCCATTAGACCTTTTTGAAGAAGGTTCTGTTACTAACATGTTTACTTCCATTGTGGGTAATGTATTTGGATTTAAAGCACTGCGTGCTCTACGTCTAGAAGATTTGCGAATCCCACCTGCGTATATTAAAACATTCCAAGGCCCGCCTCACGGCATCCAAGTTGAGAGAGATAAATTGAACAAGTATGGTCGTCCCCTGTTGGGATGTACTATTAAACCAAAATTAGGGTTATCCGCTAAAAACTACGGCAGAGCAGTTTATGAATGTCTTCGGGGTGGACTTGATTTTACTAAAGATGATGAGAACGTCAACTCCCAACCCTTTATGCGGTGGAGAGATCGTTTCTTATTTTGTGCCGAAGCACTTTATAAAGCACAGGCTGAAACAGGTGAAATCAAAGGGCATTACTTGAATGCTACTGCGGGTACATCCGAAGAAATGATTAAAAGGGCTGTATTTGCCAGAGAGTTGGGAGTTCCTATCGTAATGCATGACTACATAACCGGGGGATTCACTGCAAATACTAGCTTGGCTCATTATTGCCGAGATAATGGTCTACTTCTTCACATCCACCGCGCAATGCATGCAGTTATTGATAGACAGAAGAATCATGGTATACACTTTCGTGTATTAGCTAAAGCCTTACGTATGTCTGGTGGAGATCATATTCACTCCGGGACCGTAGTAGGTAAACTTGAAGGGGAAAGAGAGATCACTTTGGGCTTTGTTGATTTACTGCGCGATGATTTTGTGGAAAAAGATCGAAGTCGCGGTATTTATTTCACTCAAGNTTGGGTCTCTCTACCAGGTGTTCTGCCCGTGGCTTCAGGCGGTATTCACGTTTGGCATATGCCTGCTCTGACCGAGATTTTTGGGGATGATTCCGTACTACAGTTCGGGGGCGGAACTTTAGGACATCCTTGGGGAAATGCACCCGGTGCGGTAGCTAATCGAGTAGCTCTAGAAGCATGTGTACAAGCCCGTAATGAGGGACGTGATCTTGCTCGTGAGGGGAATGAAATTATCCGG------------------------------------------------------------------------------------------------------------------------------------------------------------------------------------------------------------------------------------------------------------------------------------------------------------------------------------------------------------------------------CCTCACGATTTTGAAAATCGACGGATTTTCCTATTACTATAAATTTCATTGTTGCCGGTATTGACATGTAGAATGGGACTCTATCTTTATTCTCGTCCGATTAATCAATTCTTCAAAAGATCTCTCAGACTGGGGAGTGAATGATTTGTCTATTCTTTCTTGAATAGAGAATATATTACACAAAAATTCTTCCTGTTTTCATAGAAAAAATAC-----------AGATTCGAGGTCTCATTAATCTT-------TTGATATTTCATAGGAT-------------------------------------------------TTCAGTACGCATCCCTT-ACC-----------------------TATATATATT-------------CTATAGGCTTATCCTTCAAC-------------------------------------------------CTTTCGGAAGTTTAGATAAAAGGATTTCTCTATCAACGCAACACAATCAACTCCATTCGTTAGAACAGCTTCCATTGAGTCTCTGCACCTATCCTTTTTGATTTTCGCTTTCTGAACCTTTTGTTAT----TGGCAGAAAAC-CGGATTTGGCT-CAGGATTGCCCGATGTGGGTTTTACTTCCGATGCGATTCAATGTATTAA-GCTGGTT-AAAAAGCATAATCTTTGTGTCCCATTTCAATCTTGTGA-TCGAGTTCTTGATCAGTTGATGAAATTGAATTCGCCAGCTATGGTTGCATGGGATTTCTATTTGGAGATTTTGGGATGTGGGTATCCTCCAAAGTTGTACAATTTCAACATTTTGATGAACAAATTCTGTAAAGAGCGGAAAGTTAAGGAAGCCAAATTGGTGTTTGATGAAATCTCAAGGTCGGGTTTAAGGCCGGTGATTGTTAGTTATAATACTTTGATAAATGGGTATTGTAAATGGGGAAATTTGGACGAGGGGTTTAGGTTGAAGAAGGTTATGGAGGAGAGTAGGCTTGTTCCTGATGTTTTTACTTATAGTGCTTTGATTAACGGGTTGTGTAAAGATGGTAGGATGGATGATGCTAATCAGGTGTTTGATGAAATGTCTAGCAAAGGGTTGGTTCCAAATGATGTTA-TATATACTACTTTGTTAAATGGGTTTTGCAAGAGTGGGAATGTTAGTTTAGCGGTGGAATTATATAGACGAATGTTGATGAAAGGGGTTAAACCAGATTTGATAATGTATAATACACTTATTAATGTGTTATGTAAGAGTGGGAGTTTAACTGAAGCTAGGAACCTTATTGAGGAGATGAGTACGAACGGGTTGAAGGCTGACAAAATAACATACACTACTCTTATTGATGGATGTTGCAAGGAGGGGAATTTGGATGCAGCGTTCGAGATTAGAAAGAAAA-TGATGCGGGAA-GGGATTGAGCTTGATAATGTGGCTTACACG-----------GAAAATGAAAG-AAGGGTTTGAGTTGT-GGATCTAATGGGAAGGGATGGTATTAGAAATGTTGTTAGTTTTAATATATTTATTCGGGGGTTGTTTGAGAACATG-AAGGTGGAGGAAGCTATTTCTGTTTGGCAAGTCTTG-CAAGAGGATGGATGTGTTGCAGATTCGACTACTTACGGTGTTTT-GATTCATGGATTCTGTAAGAATG--GGTATTTAAATAAGGCTTTA---GGGGTCTTGACTGAGGCGGAGGATAAAGGGAATGATCTTGATGTTTACGCCTACTCTTCAGTGATTAATGGCTTATGTAATGCCAGGAGAGTGGATGAAGCGTTTGATATGCTTGACCGGATGGCTAAGCATGGCTGTAAGCCTAATGCTCATGTTTGCAATACATTGCTTAATGGTTTAATTCGGGCTTCTAAAATTGAGGATGCAATTCGATTTTTTCCCGAGATGACTGCTAAGGATTGCTTACCAACTGTTGTCACCTACAATACTCTTATTGATGGACTGTGCAAAGCAGAAAGGTTTGATGAAGCCTATCTCTTTGTGAAGGAGATGCTTGAAAAAGGATGGAAGCCTGACGTAATTACCTACAGCTTATTGATGCGTGGTCTTTGTCAAGGCAAAAAGATAGACATGGCTCTGAATCTGTGGTGCCAAGTTGTTGAGAAGGGTCTCAAGCC-TGATGTGATTATGCATAATATAATAATCCATGGTCTCTGTTCTGCAGGCAAAGTGGGGGATGCATTGCAGCTATATCTAAGGATGAGTCAGTGTGATTGTGTTCCGAATCTTGTTACCCTCAACACTTT-------------------------------------------------------------------------------------------------------------------------------------------------------------------------------------------------------------------
	Campanula_carpatica        AGTTATTCTTGGGCAACCAATTAATGTAACTTGTGAAGTACAGCAATTATTAGGAAACCATCGATTTAGGGCCGTCCCCATGATTGCTACCGACCGTCTAATGAGAGGAATGGAAGTGATTGATACGGGCCNTCCTCTAGGTGTTCCGGTCCGTGGAGCGACTCTCGGACGAATTTTCAATGTGCTTGGAGAGCCATTTGATCATCTCCGTCCTGTAGATACTCGCACAACATCGCCTATTCATAGATCTGCGCCTGCCTTTATCGATTTAGATACAAAATTATCTATTTTTGAACCCGGAATTAAAGTAGTCGATCTTTTAGCCCCTTATCGCCGTGGAGGAAAAATCGGACTATTCGGAGGAGCTGGGGTGGGGAAGACAGTACTTATTATGGAATTGATTAGTAATATCGCCNAAGCTCACGGCAGTGNNNCNNNNNNN-GGCGGAGTAGGTGAACGTACTCGAGAAGGNAATGATTCTTACAAGGAAATGAAAGGCTCTGGAGTYCWTMMYGAACAAAAGTTTGCAGAATCAAAAGTGGCTTTAGTTTATGGTCAGATGAATGAACCGCCGGGAGCTCGTATGAGAGTTGGTTT-GACTGCGCTAACTATGGCCGAATATTTCCGAGATGTTAATAAACAAGACGTACTTCTCTTTATCGACAATATCTTTCGGTTTGTCCAAGCAGGATCTGAAGTATCCGCCTTGTTGGGTAGAATGCCTTCTGCTGTAGGGTATCAACCTACCCTTAGTACTGAAATGGGTTCTTTACAAGAACGAATTACTTCTACTAAAAAGGGGTCGATAACGTCTATTCAAGCAGCTTATGTACCTGCAGACGATTTGACCGNMCCTGCTCCTGCTACCACATTTGCACATTTAGATGCTACTACCGTACTATCAAGAGGATTAGCTGCCAAAGGTATATATCCCGCAGTAGATCCTTTAGATTCAACGTCAACTATGCTACAACCCCGGATCGTTAGTGACGAACATTATCAAACTGCGCAAAGTGTTAAGCAAACTTTACAACGTTACAAAGAACTTCAGGACATTATAACTATCCTTGGGTTGGACGAATTATCCGAAGAGGATCGTTTAACCGTAGCAAGAGCGCGAAAAATTGAGCGTTTCTTATCCCAACCCTTTTTTGTGGCCGAAGTATTCACCGGTTCTACGGGAAAATATGTTGGTCTAGTAGAAACAATTCAAGGCTTTGAATTAATTTTGTGAAACGGTTAATTCTTCGAATGTATGACCAGAATTATTTGATTCATTCTACGAATGATTGTAAACAACAGCCATTTTTGGAACGCACCAATAATTTTGAGTCTCAAATGATATCAGAAGCATTTTCGGTCATTCTGGAAATTCCATTTTCTCGACGATTACTATCTTCGCTAAAAAAGTTCGAAAAGAAGGGGGAAGGTAGAGTCAAATCCGAAAATTTACGATCAATT---------------CATTCAATATTTTCTTTTTTAGAGGATAAAATTTCCCATTTACATTATCTGTTCGATATACTAATACCTTACCCAATCCATCTAGAAATCTTGGTTCAAGCTCTTCGCTACTGGCTAAAAGATGCTTCGGCTTTGCATTGCGTAAGATTCTTTCTCCACGAGTTTCATAATTGGAATAGTCTTATT---ACGTCAAAGAAAGTAGGTCTTTCTTTTTCAGAAGGAAATCAAAGATTTTTATTCTTCCTATATAATTCTCATGTATGTGAATATGAATCCATCTTTGTCTTTCTCCTGAACCAATCTTCTCATTTACGATCAACATCTTCTAGAGCCCTTGGTGAACGAATCTATTTCTATGGAAAAATAGAGCATCTTGGAGAAGTCTTGTCCAGGGCTTTTCAAGCCAATCTATGGATATTCACCGATTCTTTCATGCATTATGTTAGGTATCAA-GGAAAATCAATTCTCGTTTCAAAAGGTACGTCT---CTTGTCATGAATAAATGGCAATATTACTTTGTAAATTTATGGCAATCTTATTTTTACTTGTGGTCTCAACCAAGAAGCATCCATATAAACCAATTATCCAATCATTCCCTTGACTTTCTAGCTTATTTTTCAAGTGTGCGGCGAAGGACTTCAACAGTACGCAATCAAATGCTAGCAAAGTTATTTCTAAGCGATAATGCTATTAAGAAGTTTGATACTTTTGTTCCAATTATTCCCCTGATTGGATCATTGGCTAAATCCAAATTTTGTAATAGAGCANGTTATCCGAGTAGTAAGGCCGTTTGGGTCGATTTATCAGATTCGGATATTATTGACCGATTCGGGCGTATATCCAGAAATATTTCTCATTATTATAGTGGATCCTCAAAAAAAAAAAGTTTGTCTCGAATAAAGTATATACTTCAACTTTCTTGTGCTAGAACTTTAGCTCGTAAACACAAAAGTACTGTAAGGTCTTTTTTGAAAAGATTCGGATCGGAATTATTGCAAGAATTCTTTACGGCGGACGAACAAGCTCTTTCCTTGACCTTTCCCAGAGCTTCTTCTATTTCGC---------------------------------------------------CCTT------------------TATAGTGAAGATATAGC-ATAGATAGTTGGAATCCATTATGTAGCAG-TTGGGGAAAGAAG-GATAATATTTCATTGCTACAATACAAGTATGGATGATTGAGACTAATACGCCATGTATTT-GGATATTT-CCCTTG-AACTGCGTAATATTTTTAATT----------TTCCACGA-ATAGTATAAGGGAATTTTCCGAAGAGAAAATGG-----ATTATGGGAGTGTGTGACTTGAGCTATTGATTGGTCTGTGCAGATACGTGCTT-----TATCTGCCACATTGTAATTCATAAACCAATGTG----TCTTTGTTCCAACCATCGCGTAAGCCCCATACAGAAGATAGGCTGGTTCGCTTGAAGATAATCTTTTCTATGATCAGATCCGAATCATGTCGTACATGAGCAGGCTCCGTAAGATC-------------------------------------------------TAGTTCACTTAACTGAAAATTA-AATAGTATTAAAATGCACTCATTTCCTCTGCATTGACACGAGCTATGAGACTATCGGAGTCAAAGAAAGGGTCTAAAGAATAAGAAAGGCTGGG-CTATATTAGTAACAAGTAAATCCTT--TGTATGTGTGTTTGTAATTAGTAAACGGCCTCTCAATATTTTGGGGCTAACCACCGATCG-----TAAGGTTTGAGACGACCCAGAAAGCAC---------------------------------------TTGATCATATCAT-----GATTTACTTTGTAAGCCTACTTGGGTAGTGAGTATTTACTTGTAAGAA-CCGAATTC-TTT-TTG-GGCTAGTTTC---------AAAAAGAA-TCCAGTC-------AATGGTTC-TTAC-------------GTAAAACCATTCATA--------TCTCGTAT----ATGTATGTGTC------TAGATACCCTATCAATTTTAGATGGATTCGTT-TGGTTCTTTT-GATTCTTGCTCGAGCCGGATGATGAAAAATTATCATGTCCGGTTCCTTCGGGGGATGAATTTCTAAG-GGGGCCGCAGTAGCTGCCGAATCGTCTACTGGTACATGGACAACTGTGTGGACTGATGGGCTTACGAGCCTTGATCGTTACAAAGGGAGATGCTATCACATGGAGCCCGTTGCCGGAGAAGAAAATCAATTTATTGCTTATGTAGCTTACCCATTAGACCTTTTTGAAGAAGGTTCTGTTACTAACATGTTTACTTCCATTGTGGGTAATGTATTTGGATTTAAAGCACTGCGTGCTCTACGTCTAGAAGATTTGCGAATCCCAACTGCGTATATTAAAACATTTCAAGGCCCACCTCACGGCATCCAAGTTGAGAGAGATACATTGAACAAGTATGGTCGTCCCCTGTTGGGATGTACTATTAAACCAAAATTAGGGTTATCCGCAAAAAACTACGGCAGAGCGGTTTATGAATGTCTTCGTGGTGGACTTGACTTTACTAAAGATGATGAGAACGTCAACTCCCAACCCTTTATGCGGTGGAGAGATCGTTTCATATTTTGTGCCGAAGCAATTTATAAAGCACAGGCTGAAACAGGTGAAATCAAAGGACATTACTTGAATGCTACTGCGGGTACATCCGAAGAAATGATGAAAAGGGCTGTATTTGCCAGAGAGTTGGGAGTTCCTATCATAATGCATGACTACATAACAGGGGGATTCACTGGCAATACTAGCTTGGCTCATTATTGCCGAGATAATGGTCTACTTCTTCACATCCACCGCGCAATGCATGGCGTTATTGATAGACAGAAGAATCATGGTATACACTTTCGTGTATTAGCTAAAGCCTTACGTATGTCTGGGGGAGATCATATTCACTCCGGGACCGTAGTAGGTAAACTTGAAGGGGAAAGAGAGATCACTTTGGGCTTTGTTGATTTACTGCGCGATGATTTTGTTGAAAAAGATCGAAGTCGCGGTATTTATTTCACTCAAGATTGGGTCTCTCTACCAGGTGTTCTGCCCGTGGCTTCAGGCGGTATTCACGTTTGGCATATGCCTGCTCTGACCGAGATTTTTGGGGATGATTCCGTACTACAGTTCGGGGGAGGAACTTTAGGACATCCTTGGGGAAATGCACCCGGTGCGGTAGCTAATCGAGTAGCTCTAGAAGCATGTGTACAAGCCCGTAATGAGGGACGTGATCTTGCTCGTGAGGGTAATGAAATTATCCGG-----------------------------------------------------------------------------------------------------------------------------------------------------------------------------------------------------------------------------------------------------------------------------------------------------------------------------------------------------------------------------------------------------------------------------------------------------------------------------------------------------------------------------------------------------------------------------------------------------------------------------------------------------------------------------------------------------------------------------------------------------------------------------------------------------------------------------------------------------------------------------------------------------------------------------------------------------------------------------------------------------------------------------------GTTTTACTTCCGATGCGATTCAATGTGTAAA-AATGGTT-AAAAAGCATAAACTTTGTGTACCATTTCAATCTTGTGA-CCGAGTTCTTGATCAGTTGATGAAGTTGAATTCGCCTGCTGTGGTTGCCTGGGAATTTTATATGGAGATTTTGGGGTGTGGGTATCCTCCAAATTTGTATAATTTCAACATTTTGATGAACAGATTTTGTAAAGAGCGTAAAGTTAAGGAAGCCCATAAGGTGTTTGATGAAATGTCGAGGTCGGGTTTAAGGCCAACGGTTGTTAGTTATAATACTTTGATAAATGTGTATTGTAAATGTGGCAATTTGGATGAGGGGTTTAGGTTGAAGAAGGTTATGGAGGAGAGTAGGCTTGTTCCGGATGTTTTTACTTATAGTTCTTTGATTAATGGGTTGTGTAAAGATGGWAGGATGGATGATGCTAATCAGGTGTTTGATGAAATGTCTAGCAAAGGGTTGGCTCCGAATGATGTTA-TATATACTACTTTGTTAAATGGGTTTTGCAAGAATGGGAAGGTTACTTTGGCTATGGAATTATATAGACGAATGTTGATGAAAGGGGTTAAACCGGATTTGATAATGTATAATACACTTATTAACGTGTTATGTAAGAGTGGGAATATAATTGAAGCTAGGAACCTTATCGATGAGATGAGTTTGAAGGGGTTAAAAGCTGACAAAATAACGTACACTACTCTTATTGATGGATGTTGCAAGGAGGGGAATTTGGATGCAGCACTCGAGATTAGAAACAGAA-TGGCGCGGGAA-GGTATTGAGCTTGATAATGTGGCTTACACG-------------------------------------TGGGACCAAATGGGAAGGGATGGTGTTACAGATATTGCTAGTTTTAATATATTTATTCGCGGATTGTTTGAGAGCAAG-AAATTGGAGGAAGCCATTTCTGCTTGGCAAAGCCTG-CCAGAGAATGGGGGTGTTGCAGATTCGGCTACTTATGGAGTTTT-GATTCACGGGTTCTGCAAGAATG--GGTATTTAAATAAGGCTTTA---TTGGTCTTGACTGAGGCGGAGGATAAAAGGTATGATCTTGATGTTTTTGCCTACTCTTCAATAATTAATGGCTTATGTAATGCCAGGAGAGTGGATGAAGCATTAGATATGCTTGATCGGATGGCTAAGCATGGGTGTAAACCAAATGCTCATGTTTGCAATACATTGCTTAATGGCTTAATTCGGGCTTCTAAAATTGAGGATGCAATTCGATTTTTTTCCGAGATGGCTGCTAAAGATTGCTTACCAACTGTTGTCACCTACAATACTCTTATTGATGGAATGTGCAAAGCAGGAAGGTTTGATGAAGCCTATCTCCTTGTGAAGGAGATGCTTGAAAAAGGATGGAAACCTGACATAATCACCTACAGCTTATTGATGCGTGGTCTTTGTCAAGGCAAAAAGATAGACATGGCTCTGAATATTTGGTGCCAAGTTGTTGACAAGGGTCTCARGCC-TGATGTAATTATGCATAACATAATAATCCATGGTCTYTGTTCTGCAGGCAAAGTGGGAGATGCATTGCAGCTATATCTGAGGATGAGTCAGTGTGATTGTGTCCCAAATCTTGTCACCTTCAACACTTTGATGGACGGGTTTTACAAAGMTAGAGATTG-CCTTAATGCATCAKTGATATGGGCCCGCATTTTGAGARGTGGGCTTAAGC----------------------------------------------------------------------------------------------------------------------------------
	Campanula_cenisia          ---------------------------------------------ATTATTAGGAAACAATCGAGTTAGGGCTGTAGCCATGAGTGCTACAGACGGTCTAATGAGAGGAATGGAAGTGATTGATACGGGCACTCCTCTAAGTGTTCCGGTCGGTGGAGCGACTCTCGGACGAATTTTCAATGTGCTTGGAGAGCCCATTGATAATTTGGGTCCTGTAGATACTCGCACCACATCGCCTATTCATAGATCTGCGCCTGCCTTTATCGATTTAGATACAAAATTATCTATTTTTGAAACCGGAATTAAAGTAGTCGATCTTTTAGCCCCTTATCGCCGTGGAGGAAAAATCGGACTATTCGGAGGAGCTGGGGTGGGGAAGACAGTACTTATTATGGAATTGATTAATAATATTGCCAAAGCTCACGGCGGTGTATCTGTATTT-GGCGGAGTCGGTGAACGTACTCGTGAAGGAAATGATCTTTACAAGGAAATGAAAGACTCTGGAGTAATTAATGAACAAAAGCTTGCAGAATCAAAAGTGGCTTTAGTTTATGGTCAGATGAATGAACCGCCGGGAGCTCGTATGAGAGTTGGTTT-GACTGCCTTAACTATGGCTGAATATTTCCGAGATGTTAATAAACAAGACGTACTTCTCTTTATCGACAATATCTTCCGGTTTGTCCAAGCAGGATCTGAAGTCTCGGCCTTGTTGGGTAGAATGCCTTCTGCTGTGGGTTATCAACCTACCCTTAGTACTGAAATGGGGTCTTTACAAGAAAGAATTACTTCTACTAAAAAGGGGTCTATAACGTCTATTCAAGCAGTTTATGTCCCTGCAGACGATTTGACCGACCCTGCTCCTGCTACCACATTTGCACATTTAGATGCTACTACTGTACTATCAAGAGGATTAGCTGCCAAAGGTATATATCCCGCAGTAGATCCTTTAGATTCAACGTCAACTATGTTACAACCCCGGATCGTTAGTGACGAACATTATAAAACTGCGCAAAGTGTTAAGCAAACGTTACAACGTTACAAAGAACTTCAGGACATTATAACTATCCTTGGATTGGACGAATTATCCGAAGAGGATCGTTTAACCGTAGCAAGAGCGCGAAAAATTGAGCGTTTCTTATCACAACCCTTTTTTGTGGCTGAAGTATTCACCGGTTCTACGGGAAAATATGTT------------------------------------------------------------------------------------------------------------------------------------------------------------------------------------------------------------------------------------------------------------------------------------------------------------------------------------------------------------------------------------------------------------------------------------------------TCTTTCTCCACGAGTTTCATAATTGGAATAGTCTTATT---ACGTCAAAGAAAGTAGGTCTTTCTTTTTCAGAAAGAAATCAAAGATTTTTATTCTTCCTATATAATTCTCATGTATGTGAATATGAATCCATCTTTGTCTTTCTCCTGAACCAATCTTCTCATTTACGATCAACATCTTCTAGAGCCCTTGGTGAACGAATCTATTTCTATGGAAAAATAGAGCATCTTGGAGAAGTCTTGTCCAGGGCTTTTCAAGCCAATCTAGGGATATTCACCGATTCTTTCATGCATTATGGTAGGTATCAA-GGAAAATCAATTCTCGTTTCAAAAGGTACGTCT---CTTGTGATGAATAAATGGCAATATTACTTTGTAAATTTATGGCAATCTTATTTTTACTTGTGGTCTCAACCAAGAAGCATCCATATAAATCAATTATCCAATCATTCCCTTGACTTTCTCGCTTATTTTTCAAGTGTGCGGCTAAGGACTTCAACAGTACGCAATCAAATGCTAGCAAAGTTATTTCTAAGCGATAATGCTATTAAGAAGTTTGATACTTTTGTTCCAATTATTCCCCTGATTGGATCATTGGCTAAATCCAAATTTTGTAATAGAGCAGGTTATCCCAGTAGTAAGGCGGTTTGGGTCGATTTAGCAGATTCTGATATTATTGACCGATTCGGGCGTATATCCAGAAATCTTTCTCATTATTATAGTGGATCCTCAAAAAAAAAGAGTTTGTCTCGAATAAAGTATATACTTCAACTTTCTTGTGCTAGAACTTTAGCTCGTAAACACAAAAGTACTGTAAGGTCTTTTTTCAAAAGATTCGGATCGGAATTATTGGAAGAATTCTTTACGGCGGACGAACAAGCTCTTTCCTTGACCTTTCCCAGAGCTTCTTCTATTTCGC------------------------------------------------GGTCCTT------------------TATAGTAACGATATAGC-ATAGATAGTTGGAATCCATTATGTAGCAG-TTGGGGAAAGAAG-GGGAATATTTCATTGCTACAATACAAGTATGGATGATTGAAACTAATACGCCATGTATTT-GGATATTT-CCCTTG-AACTGCGTAATATTTTTTATT----------TTCCACG-AATAGTATAAGGGAATTTTCCGAAGAGAAAATGG-----ATTATGGGAGTGTGTGACTTGAGCTATTGATTGGTCTGTGCAGATACGTGCTTTTATCTATCTGCCACATTGTAATTAATAAACCAATGTG----TCGTTGTTCCAACCATCGCGTAAGCCCCGTACAGAAGATAGGCTGGTTCGCTTGAAGAGAATCTTTTCTATGATCAGATCCGAATCATGTCGTACATGAGCAGGCTCCGTAAGATC-------------------------------------------------TAGTTCACTTAACTAAAAATGA-AATAGTCTTAAAATGCACTCATTTCCTCTGCATTGACACGAGCTATGAGACTATCGGAGTCAAAGAAAGGGTCTAAAGAATAAGCAAGGCTGGG-CTATATTAGTAACAAGTAAATCCTTTG--TATGTGTGTTTGTAATTAGTAAACGGTCTCTCAATATTTTGAGGCTAACCACCGATCG-----TAAGGTTTGAGACGACCCAGAAAGCAC---------------------------------------TTGATCATATCAT-----GATTTACTTTGTAAGCCTACTTGGGTAGTGAGTATTTACTTGTAAGAA-CCGAATTC-TTT-----------TTTC---------AAAAAGAA-TCCAGTC-------AATGGTTC-TTAC-------------GTAAAACCATTCATA--------TCTCGTAT----ATGTATGTGTC------TAGATACCCTATCCATTTTAGATGGATTCGTT-TGGTTCTTTT-GATTCTTGCTCGAGCCGGATGATGAAAAATTATCATGTCCGGTTCCTTCGGGGGATGAATTTCTAAG-GGGGCTGCAGTAGCTGCCGAATCGTCTACTGGTACATGGACAACTGTGTGGACTGATGGGCTTACGAGCCTTGATCGTTACAAAGGGAGATGCTATCACATCGAGCCCGTTGCCGGAGAAGAAAATCAATTTATTGCTTATGTAGCTTACCCATTAGACCTTTTTGAAGAAGGTTCTGTTACTAACATGTTTACTTCCATTGTGGGTAATGTATTTGGATTTAAAGCACTGCGTGCTCTACGTCTAGAAGATTTGCGAATCCCACCTGCGTATATTAAAACATTCCAAGGCCCACCTCACGGCATCCAAGTTGAGAGAGATAAATTGAACAAGTATGGTCGTCCCCTGTTGGGATGTACTATTAAACCAAAATTAGGGTTATCCGCAAAAAACTACGGCAGAGCAGTTTATGAATGTCTTCGTGGTGGACTTGACTTTACTAAAGATGATGAGAACGTCAACTCCCAACCCTTTATGCGTTGGAGAGATCGTTTCTTATTTTGTGCCGAAGCAATTTATAAAGCACAGGCTGAAACAGGTGAAATCAAAGGACATTACTTGAATGCTACTGCGGGTACATCCGAAGAAATGATGAAAAGGGCTGTATTTGCCAGAGAGTTGGGAGTTCCTATCATAATGCATGACTACATAACAGGGGGATTCACTGCAAATACTAGCTTGGCTCATTATTGCCGAGATAATGGTCTACTTCTTCACATCCACCGCGCAATGCATGCCGTTATTGATAGACAGAAGAATCATGGTATACACTTTCGTGTATTAGCTAAAGCCTTACGTATGTCTGGTGGAGATCATATTCACTCCGGGACAGTAGTAGGTAAACTTGAAGGGGAAAGAGAGATCACTTTGGGCTTTGTTGATTTACTGCGCGATGATTTTGTTGAAAAAGATCGAAGTCGCGGTATTTATTTCACTCAAGATTGGGTCTCTCTACCAGGTGTTCTGCCCGTGGCTTCAGGCGGTATTCACGTTTGGCATATGCCTGCTCTGACGGAGATTTTTGGGGATGATTCCGTACTACAGTTCGGGGGAGGAACTTTAGGACATCCTTGGGGAAATGCACCCGGTGCGGTAGCTAATCGAGTAGCTCTAGAAGCATGTGTACAAGCCCGTAATGAGGGA--------------------------------------------------------------------------------------------------------------------------------------------------------------------------------------------------------------------------------------------------------------------------------------------------------------------------------------------------------------------------------------------------------------------------------------------TTTCCTATTACTATAAATTTCATTGTTGCCGGTATTGACATGTAGAATGGGACTCTCTCTTTATTCTGGTCCGATTAATCAATTCTTCAAAAGATCTCTCAGATTGGGGAGTGAATGATTTGTCTATTCTTTCTTGAATAGGGAATATATTACACAACAATTCTTCCAGTTTTCATAGAAAAAATAC-----------AGATTCGGGGCGTCATTAATCTT-------TTGATATTTCATAGGAT-------------------------------------------------TTCAGTACACATACCTT-ACC-------------------TATATATATATATA-------------TTTTAGGCTTATCCTTCAAC-------------------------------------------------CTTTCGGAAGTTTCGATAAAAGAATTTCGCTATCAACGCAACACAATCAACCCCATTCGTTAGAACAGCTTCCATTGAGTCTCTGCACCTATCCTTTTTGATTTTCGCTTTCTGAACCTTTTGTTAT----TGTCAGAAAAC-CGGATTTGGCT-CAGGATTGCCCGATGTGGGTTTTACTTCCGATGCGATTCAGTGTATTAA-GTTGGCT-AAAAAGCATAAACTTTGTGTCTCGTTTCAGTCGTGTGA-CCGAGTTCTTGATCAGTTGATGAAATTAAATTCGCCTGCTGTGGTTGCCTGGGAATTTTATATGGAGATTTTGGGTTTTGGGTATCCTCCAAATTTGTATAATTTCAACATTTTGATGAATAAATTTTGTAAAGAGCGTAAAGTTAAGGAAGCCCATAAGGTGTTTGATGAAATGTCGAGGTCGGCTTTAAGGCCGACGGTTGTTAGTTATAATACTCTGATAAATGGGTACTGTAAATGTGGCAATTTGGATGAGGGGTTTAGGTTGAAGAAGGTTATGGAGGAGAATAGGCTTGTTCCGGATGTTTTTACTTATAGCGCTTTGATTAATGGGCTGTGCAAAGATGGTAGGATGGATGATGCTCATCGGGTGTTTGATGAAATGTCTAGCAAAGGGTTGGTTCCCAATGATGTTA-TTTATACTACTTTGTTAAATGGGTTTTGCAAGAATGGGAAGGTTAGTTTGGCTATGGAATTATATAGACGAATGTTGATGGAAGGGGTTAAACCTGATTTGATAATGTATAATACACTTATCAACGTGTTATGTAAGAGTGGTAATATAATTGAAGCTAGAAATCTTATTGATGAGATGAGTTTGAAGGGGTTGAAGGCTGACAAAATAACGTACACTACTCTTATTGATGGATGTTGCAAGGAAGGGAATTTGGATGCAGCACTCGAGATTAAAAAGAGAA-TGGTGCGGGAA-GGTATTGAGCTTGATAATGTGGCTTACACGTGTCGAGCTGGGAAAATGGAGG-AAGGGTTTGAGTTTTGGGATCAGATGGGAAGGGATGGTGTTAGAAATGTTGTTAGTTTTAATATATTTATTCGAGGATTGTTTGAGAACAAG-AAAGTGGATGAAGCTACTTCTGTTTGGCAAATCCTG-CCAGAGAATGGGTGTGTTGCAGATTCGACTACTTACGGAGTTTT-GATTCATGGGTTCTGTATGAACG--GGTATTTAAATAAGGCTCTA---TTGGTCTTGACTGAGGCGGAGGATAAAAGGAATAATCTTGATGTTTTTGCCTACTCTTCAATAATTAATGGCTTATGTAATGCAAGGAGAGTGGATGAAGCGTTAGATATGCTTGATCGGATGGCTAAGCATGGCTGTAAACCAAATACTCATGTTTGCAATACACTGCTTAATGGCTTAATCCGGGCTTCTAAAATTGAGGATGCAATTCGATTTTTTTCCGAGATGGCTGCTAAAGATTGCTTACCAACTGTTGTCACCTACAATACTCTTATTGATGGAATGTGCAAAGCAGGAAGGTTTGATGAAGCCTATCTCCTTGTGAAGGAGATGCTTGGAAAAGGATGGAAACCTGACATAATCACCTACAGCTTATTAATGCGTGGTCTTTGTCAAGGCAAAAAGATAGACATGGCTCTGAATCTATGGTGCCAGGCTGTTGAGAAGGGTCTCAAGCC-TGATGTAATTATGCATAACATAATAATCCATGGTCTCTGTTCTGCAGGCAAAGTGGGAGATGCATTGCAGCTATATCTGAGGATGAGTCAGTGTGATTGTGTCCCAAATCTCGTTACCCTCAACACTTTGATGGACGGGTTTTACAAAGCTAGAGATTG-CCTTAATGCATCGGTGATCTGGGCCCGCATTTTGAGAAGTGGGTTTAAGCC-TGACATTATCTCTTATAACATTGTTC----TTAAAGGTCTCTGTT-CTTGTTATAGAATACCAGATGCCGTTCGGTATCTGATG--------------------------------------------
	Campanula_cervicaria       AGATAATCTTGGGCAACCAATTAATGTGACTTGTGAAGTACAGCAATTATTAGGAAACAATCGAGTTAGGGCTGTCGCCATGAGTGCTACAGACGGTCTAATGAGAGGAATGGAAGTGATTGATACGGGCACTCCTCTAAGTGTTCCGGTCGGTGGAGCGACTCTCGGACGAATTTTCAATGTGCTTGGAGAGCCAATTGATAATTTGGGTCCTGTAGATACTCGCACAACATCGCCTATTCATAGATCTGCGCCTGCCTTTATTGATTTAGATACAAAATTATCTATTTTTGAAACCGGAATTAAAGTAGTCGATCTTTTAGCCCCTTATCGCCGTGGAGGAAAAATCGGACTATTCGGAGGAGCTGGGGTGGGGAAGACAGTACTTATTATGGAATTGATTAATAATATTGCCAAAGCTCACGGCGGTGTATCTGTATTTGGGCGGAGTAGGTGAACGTACTCGTGAAGGAAATGATCTTTACAAGGAAATGAAAGACTCTGGAGTCATTAATGAACAAAAGTTTGCAGAATCAAAAGTGGCTTTAGTTTATGGTCAGATGAATGAACCGCCGGGAGCTCGTATGAGAGTTGGTTT-GACTGCGCTAACTATGGCCGAATATTTCCGAGATGTTAATAAACAAGACGTACTTCTCTTTATCGACAATATCTTTCGGTTTGTCCAAGCAGGATCTGAAGTATCCGCCTTGTTGGGTAGAATGCCTTCTGCTGTAGGGTATCAACCTACCCTTAGTACTGAAATGGGTTCTTTACAAGAACGAATTACTTCTACTAAAAAGGGGTCTATAACGTCTATTCAAGCAGTTTATGTACCTGCAGACGATTTGACCGACCCTGCTCCTGCTACCACATTTGCACATTTAGATGCTACTACCGTACTATCAAGAGGATTAGCTGCCAAAGGTATATATCCCGCAGTAGATCCTTTAGATTCAACGTCAACTATGCTACAACCCCGGATCGTTAGTGACGAACATTATCAAACTGCGCAAAGTGTTAAGCAAACTTTACAACGTTACAAAGAACTTCAGGACATTATAACTATCCTTGGGTTGGACGAATTATCCGAAGAGGATCGTTTAACCGTAGCAAGAGCGCGAAAAATTGAGCGTTTCTTATCCCAACCCTTTTTTGTGGCCGAAGTATTCACCGGTTCTACGGGAAAATATGTTGGTCTAGTAGAAACAATTCAAGGCTTTGAATTAATT-------------------------------------------------------------------------------------------------------------------------------------------------------------------------------------------------------------------------------------------------------------------------------------------------------------------------------------------------------------------------------------------------------------------------------------------------------------------------------------------------------------------------------------------------------------------------------------------------------------------------------------------------------------------------------------------------------------------------------------------------------------------------------------------------------------------------------------------------------------------------------------------------------------------------------------------------------------------------------------------------------------------------------------------------------------------------------------------------------------------------------------------------------------------------------------------------------------------------------------------------------------------------------------------------------------------------------------------------------------------------------------------------------------------GGTCCTT------------------TATAGTGAAGATATAGC-ATAGATAGTTGTAATCCATTATGTATCA--TTGGGGAAGGAAC-GAGACTATTTTATTGCTACAATACAAGTATGGATTATTGAAACGAATACACCATGTATTT-GGATATTT-CCCTTG-AACTGCGTAATATTATTTATT----------TTCCATG-AATAGTGTAAGGGAATTTTCCGAAGAGAAAGTGG-----ATTATGGGAGTGTGTGACTTGAGCTATTGATTGGTCTGTGCAGATACGTGCTTTTATCTATCTGCCACATTGTAATTCACAAACCAATGTG----TCTTTGTTCCAACCATCGCGTAAGCCC----CAGAAGATAGGCTGGTTCGCTTGAAGAGAATCTTTTCTATGATCAGATCCGAATCATGTTGTACATGAGCAGGCTCCGTAAGATC-------------------------------------------------TAGTTCACTTAACTGAAAACTA-AATAGTATGAAAATGCACTCATTTCCTCGGCATTGACACGAGCTATGAGACTATCGGAGTAAAAGAAAGGGTCTAAAGAAGAAGAAAGGCTGGG-CTAGATTAGTAACAAGTAAATCCTT----TGTGTGTGTTTGTAATGAGTAAATGGGCTCTCAATATTTTGGGGCTAACCACCGATCC-----TAAGGTTTGAGACGACCCAGAAAGCAC---------------------------------------TTGATCATATCAC-----GATTGACTTTGTAAGCCTACTTGGGTATTGAGTATTTCCTTGTAAGAA-CCGAATTC-TTT-TGG-GGATAGTTGC---------AAAAAGAA-TCCAGTC-------AATTGTTC-TTAC-------------GTAAAACCATTCATA--------TCTCGTAT----ATGTATGTGTC------TAGATACCCTATCGATTTTAGATGGATTCGTT-TGGTTCTTTT-AATTCTTGCTCGAGCCGGATGATGAAAAATTCTCATGTCCGGTTCCTTCGGGGGATGGATTTCTAAT------------------------------------------------------------------------------------------------------------------------------------------------------------------------------------------------------------------------------------------------------------------------------------------------------------------------------------------------------------------------------------------------------------------------------------------------------------------------------------------------------------------------------------------------------------------------------------------------------------------------------------------------------------------------------------------------------------------------------------------------------------------------------------------------------------------------------------------------------------------------------------------------------------------------------------------------------------------------------------------------------------------------------------------------------------------------------------------------------------------------------------------------------------------------------------------------------------------------------------------------------------------------------------------------------------------------------------------------------------------------------------------------------------------------------------------------------------------------------------------------------------------------------------------------------------------------------------------------------------------------------------------------ATAAATTTCATTGTTGCCGGTATTGACATGTAGAATGGGACTCTATCTTTATTCTCGTCCGATTAATCAATTCTTCAAAAGATCTCTCAGACTGGGGAGTGAATGATTTGTCTATTCTTTCTTGAATAGAGAATATATTACACAACAATTCTTCCTGTTTTCATAGAAAAAATAC-----------AGATTCGAGGTCTCATTAATCTT-------TTGATATTTCATAGGAT-------------------------------------------------TTCAGTACCCATCCCTT-ACC---------------------TATATATATATT-------------CTATAGGCTTATCCTTCAAC-------------------------------------------------CTTTCGGAAGTTTCGATAAAAGGATTTCTCTATCAACGCAACACAATCAACTCCATTCGTTAGAACAGCTTCCA------------------------------------------------------------------------------------------------------------------------------------------------------------------------------------------------------------------------------------------------------------------------------------------------------------------------------------------------------------------------------------------------------------------------------------------------------------------------------------------------------------------------------------------------------------------------------------------------------------------------------------------------------------------------------------------------------------------------------------------------------------------------------------------------------------------------------------------------------------------------------------------------------------------------------------------------------------------------------------TCTGAGTTGTGGGATCTAATGGGAAGGGATGGTATTACAAATGTTGTTAGTTTTGATATATTTATTCGGGGGTTGTTTGAGAACATG-AAGGTGGAGGAAGCTATTTCTGTTTGGCAAGTCTTG-CAAGAGGATGGATGTGTTGCAGATTCGACTACTTACGGTGTTTT-GATTCATGGATTCTGTAAGAATG--GGTATTTAAATAAGGCTTTA---GGGGTCTTGACTGAGGCGGAGGATAAAGGGAATGATCTTGATGTTTACGCCTACTCTTCAATGATTAATGGCTTATGTAATGCCAGGAGAGTGGATGAAGCGTTTGATATGCTTGACCGGATGGCTAAGCATGGCTGTAAGCCTAATGCTCATATTTGCAATACATTGCTTAATGGTTTAATTCGGGCTTCTAAAATTGAGGATGCAATCCGATTTTTTTCCGAGATGGCTGCTAAGGATTGCTTACCAACTGTTGTCACCTACAATACTCTTATCGATGGACTGTGCAAAGCAGAAAGGTTTGATGAAGCCTATCTCTTTGTGAAGGAGATGCTTGAAAAAGGATGGAAGCCTGACGTAATTACCTACAGCTTATTGATGCGTGGTCTTTGTCAGGGCAAAAAGATAGACATGGCTCTGAATCTGTGGTGCCAAGTTGTTGAGAAGGGTCTCAAGCC-TGATGTGATCATGCATAATATAATAATCCATGGCCTCTGTTCTGCAGGCAAAGTGGGGGATGCATTGCAGCTATATCTAAGGATGAGTCAGTGTGATTGTGTTCCGAATCTTGTTACCCTCA-CACTTTGATGGAGGGGTTTTACAAAGCTAGAGATTG-CCTTAATGCATCTGTGATTTGGGCCCGCATTTTGAGAAGTGGGCTTAA------------------------------------------------------------------------------------------------------------------------------------
	Campanula_cochlearifolia   -----------------------------------------------TATTAGGAAACAATCGAGTTAGGGCTGTAGCCATGAGTGCTACAGACGGTCTAATGAGAGGAATGGAAGTGATTGATACGGGCACTCCTCTAAGTGTTCCGGTCGGTGGAGCGACTCTCGGACGAATTTTCAATGTGCTTGGAGAGCCCATTGATAATTTGGGTCCTGTAGATACTCGCACAACATCGCCTATTCATAGATCTGCGCCTGCCTTTATCGATTTAGATACAAAATTATCTATTTTTGAAACCGGAATTAAAGTAGTCGATCTTTTAGCCCCTTATCGCCGTGGAGGAAAAATCGGACTATTCGGAGGAGCTGGGGTGGGGAAGACAGTACTTATTATGGAATTGATTAATAATATTGCCAAAGCTCACGGCGGTGTATCTGTATTT-GGCGGAGTCGGTGAACGTACTCGTGAAGGAAATGATCTTTACAAGGAAATGAAAGACTCTGGAGTAATTAATGAACAAAAGCTTGCAGAATCAAAAGTGGCTTTAGTTTATGGTCAGATGAATGAACCGCCGGGAGCTCGTATGAGAGTTGGTTT-GACTGCCTTAACTATGGCTGAATATTTCCGAGATGTTAATAAACAAGACGTACTTCTCTTTATCGACAATATCTTCCGGTTTGTCCAAGCAGGATCTGAAGTCTCGGCCTTGTTGGGTAGAATGCCTTCTGCTGTGGGTTATCAACCTACCCTTAGTACTGAAATGGGGTCTTTACAAGAAAGAATTACTTCTACTAAAAAGGGGTCTATAACGTCTATTCAAGCAGTTTATGTCCCTGCAGACGATTTGACCGACCCTGCTCCTGCTACCACATTTGCACATTTAGATGCTACTACTGTACTATCAAGAGGATTAGCTGCCAAAGGTATATATCCCGCAGTAGATCCGTTAGATTCAACGTCAACTATGTTACAACCCCGGATCGTTAGTGACGAACATTATAAAACTGCGCAAAGTGTTAAGCAAACGTTACAACGTTACAAAGAACTTCAGGACATTATAACTATCCTTGGATTGGACGAATTATCCGAAGAGGATCGTTTAACCGTAGCCAGAGCGCGAAAAATTGAGCGTTTCTTATCACAACCCTTTTTTGTGGCTGAAGTATTCACCGGTTCTACGGGAAAATATGT-------------------------------------------------------------------------------------------------------------------------------------------------------------------------------------------------------------------------------------------------------------------------------------------------------------------------------------------------------------------------------------------------------------------------------------------------------------------------------------------------------------------------------------------------------------------------------------------------------------------------------------------------------------------------------------------------------------------------------------------------------------------------------------------AAAGGTACGTCT---CTTGTGATGAATAAATGGCAATATTACTTTGTAAATTTATGGCAATCTTATTTTTACTTGTGGTCGCAACCAAGAAGCATCCATATAAATCAATTATCCAATCATTCCCTTGACTTTCTCGCTTATTTTTCAAGTGTGCGGCGAAGGACTTCAACAGTACGCAATCAAATGCTAGCAAAGTTATTTCTAAGCGATAATGCTATTAAGAAGTTTGATACTTTTGTTCCAATTATTCCCCTGATTGGATCATTGGCTAAATACAAATTTTGTAATAGAGCAGGTTATCCCAGTAGTAAGGCGGTTTGGGTCGATTTAGCAGATTCTGATATTATTGACCGATTTGGGCGTATATCGAGAAATCTTTCTCATTATTATAGTGGATCCTCAAAAAAAAAGAGTTTGTCTCGAATAAAGTATATACTTCAACTTTCTTGTGCTAGAACTTTAGCTCGTAAACACAAAAGTACTGTAAGGTCTTTTTTCAAAAGATTCGGATCGGAATTATTGGAAGAATTCTTTGCGGCGGACGAACAAGCTCTTTCCTTGACCTTTCCCAGAGCTTCTTCTATTTCGC------------------------------------------------GGTCCTT------------------TATAGTAAAGATATAGC-ATAGATAGTTGAAATCCATTATGTAGCAG-TTGGGGAAAGAAC-GAGAATATTTCATTGCTACAATACAAGTATGGATGATTGAAACTAATACGCCATGTATTT-GGATATTT-CCCTTG-AACTGCGTAATATTTTTTATT----------TTCCACG-ACTAGTGTAAGGGAATTTGCTGAAGAGAAAATGG-----ATTATGGGAGTGTGTGACTTGAGCTATTGATTGGTCTGTGCAGATACGTGCTTTTATCTATCTGCCACATTGTAATTAATAAACCAATGTG----TCGTTGTTCCAACCATCGCGTAAGCCCCGTACAGAAGATAGGCTGGTTCGCTTGAAGAGAATCTTTTCTATGATCAGATCCGAATCATGTCGTACATGAGCAGGCTCCGTAAGATC-------------------------------------------------TAGTTCACTTAACTAAAAATGA-AATAGTATTAAAATGCACTCATTTCCTCTGCATTGACACGAGCTATGAGACTATCGGAGTCAAAGAAAGGGTCTAAAGAATAAGCAAGGCTGGG-CTATATTAGTAACAAGTAAATCCTTTG--TATGTGTGTTTGTAATTAGTAAATGGTCTCTCAATATTTTGAGGCTAACCACCGATCG-----TAAGGTTTGAGACGACCCAGAAAGCAC---------------------------------------TTGATCATATCAT-----GATTTACTTTGTAAGCCTACTTGGGTAGTGAGTATTTACTTGTAAGAA-CCGAATTC-TTT-TTG-GGCTAGTTTC---------AAAAAGAA-TCCAGTC-------AATGGTTC-TTAC-------------GTAAAACCATTC-----------------AT----ATGTATGTGTC------TAGATACCCTATCCATTTTAGATGGATTCGTT-TGGTTCTTTT-GATTCTTGCTCGAGCCGGATGATGAAAAATTATCATGTCCGGTTCCTTCGGGGGATGAATTTCTAAG--GGGCTGCAGTAGCTGCCGAATCGTCTACTGGTACATGGACAACTGTGTGGACTGATGGGCTTACGAGCCTTGATCGTTACAAAGGGAGATGCTATCACATCGAGCCCGTTGCCGGAGAAGAAACTCAATTTATTGCTTATGTAGCTTACCCATTAGACCTTTTTGAAGAAGGTTCTGTTACTAACATGTTTACTTCCATTGTGGGTAATGTATTTGGATTTAAAGCACTGCGTGCTCTACGTCTAGAAGATTTGCGAATCCCACCTGCGTATATTAAAACATTCCAAGGCCCACCTCACGGCATCCAAGTTGAGAGAGATAAATTGAACAAGTATGGTCGTCCCCTGTTGGGATGTACTATTAAACCAAAATTAGGGTTATCCGCAAAAAACTACGGCAGAGCAGTTTATGAATGTCTTCGTGGTGGACTTGACTTTACTAAAGATGATGAGAACGTCAACTCCCAACCCTTTATGCGGTGGAGAGATCGTTTCTTATTTTGTGCCGAAGCCATTTATAAAGCACAGGCTGAAACAGGTGAAATCAAAGGACATTACTTGAATGCTACTGCGGGTACATCCGAAGAAATGATGAAAAGGGCTGTATTTGCCAGAGAGTTGGGAGTTCCTATCATAATGCATGACTACATAACAGGGGGATTCACTGCAAATACTAGTTTGGCTCATTATTGCCGAGATAATGGTCTACTTCTTCACATCCACCGCGCAATGCATGCCGTTATTGATAGACAGAAGAATCATGGTATACACTTTCGTGTATTAGCTAAAGCCTTACGTATGTCTGGTGGAGATCATATTCACTCCGGGACAGTAGTAGGTAAACTTGAAGGGGAAAGAGAGATCACTTTGGGCTTTGTTGATTTACTGCGCGATGATTTTGTTGAAAAAGATCGAAGTCGCGGTATTTATTTCACTCAAGATTGGGTCTCTCTACCAGGTGTTCTGCCCGTGGCTTCAGGCGGTATTCACGTTTGGCATATGCCTGCTCTGACGGAGATTTTTGGAGATGATTCCGTACTACAGTTCGGGGGAGGAACTTTAGGACATCCTTGGGGAAATGCACCCGGTGCGGTAGCTAATCGAGTAGCTCTAGAAGCATGTGTACAAGCCCGTAATGAGGGACGTGA-------------------------------------------------------------------------------------------------------------------------------------------------------------------------------------------------------------------------------------------------------------------------------------------------------------------------------------------------------------------------------------------------------------CCTCACGATTTTTAAAATCGACGGATTTTCCTATTACTATAAATTTCATTGTTGCCGGTATTGACATGTAGAATGGGACTCTATCTTTATTCTGGTCCGATTAATCAATTCTTCAAAAGATCTCTCAGACTGGGGAGTTAATGATTTGTCTATTCTTTCTTGAATAGGGAATATATTACACAACAATTCTTCCAGTTTTCATATAAAAAATAC-----------AGATTCGGGGCGTCATTAATCTT-------TTGATATTTCATAGGAT-------------------------------------------------TTCAGTACACATACCTT-ACC-----------------------TATATATATA-------------TTTTAGGCTTATCCTTCAAC-------------------------------------------------CTTCCGGAAGTTTCGATAAAAGAATTTCGCTATCAACGCAACACAATCAACCCCATTCGTTAGAACAGCTTCCATTGAGTCTCTGCACCTATCCTTTTTGATTTTCGCTTTCTGAACCTTTTGTTAT----TGTCAGAAAAC-CGGATTTGGCT-CAGGATTGCCC---GTGGGTTTTGTTTCCGATGCGATTCAATGTGTAAA-AATGGTT-AAAAAGCATAAACTTTGTGTACCATTTCAATCTTGTGA-CCGAGTTCTTGATCAGTTGATGAAGTTGAATTCGCCTGCTGTGGTTGCCTGGGATTTTTATATGGAGATTTTGGGTTGTGGGTATCCTCCAAATTTGTATAATTTCAACATTTTGATGAATAAATTTTGTAAAGAGCGTAAAGTTAAGGAAGCCCATAAGGTGTTTGATGAAATGTCGAGGTCGGGTTTAAGTCCGACGGTTATTAGTTATAATACTCTGATAAATGGGTATTGTAAATGTGGCAATTTGGATGAGGGGTTTAGGTTGAAGAAGGTTATGGAGGAGAATAGGCTTGTTCCGGATGTTTTTACTTATAGCGCTTTGATTAATGGGCTGTGTAAAAATGGTAGGATGGATGATGCTCATCAGGTGTTTGATGAAATGTCTAGCAAAGGGTTGGTTCCCAATGATGTTA-TTTATACTACTTTGTTAAATGGGTTTTGCAAGAATGGGAAGGTTAGTTTGGCTATGGAATTATATAGACGAATGTTGATGGAAGGGGTTAAACCTGATTTGATAATGTATAATACACTTATCAACGTGTTATGTAAGAGTGGGAATATATTTGAAGCTAGAAATCTTATTGATGAGATGAGTTTGAAGGGGTTGAAGGCTGACAAAATAACGTACACTACTCTTATTGATGGATGTTGCAAGGAAGGGAATTTGGATGCAGCACTCGAGATTAAAAAGAGAA-TGGTGCGGGAA-GGTATTGAGCTTGATAATGTGGCTTACACGTGTCGAGCTGGGAGAATGGAGGAAGGGGTTTGAGTTRTGGGATCAGATGGGAAGGGATAGTGTTAGAAATGTTGTTAGTTTTAATATATTTATTCGAGGATTGTTTGAGAACAAG-AAAGTGGATGAAGCTATTTCTGTTTGGCAAATCCTG-CCAGAGAATGGGTGTGTTGCAGATTCGAGTACTTACGGAGTTTT-GATTCACGGGTTCTGTATKAACG--GGTATTTAAACAAGGCTCTA---TTGGTCTTGACTGAGGCGGAGGATAAAAGGAATAATCTTGATGTTTTTGCCTACTCTTCAATAATTAATGGCTTATGTAATGCWAGGAGAGTGGAYGAAGCGTTAGATAYGCTTGATCGGATGGCTAAGCATGGCTGTAAACCAAATGCTCATGTTTGCAATACACTGCTTAATGGCTTAATCCGTGCTTCTAAAATTGAGGATGCAATCCGATTTTTTTTCGAGATGGCTGCTAAAGATTGCTTACCAACTGTTGTCACCTACAATACTCTTATTGATGGAATGTGCAAAGCAGGAAGGTTTGATGAAGCCTATCTCCTTGTGAAGGAGATGCTTGGAAAAGGATGGAAACCTGACATAATCACCTACAGCTTATTGATGCGTGGTCTTTGTCAAGGCAAAAAGATAGACATGGCTCTGAATCTATGGTGCCAGGYTGTTGAGAAGGGTCTCAAGCC-TGATGTGATTATGCATAACATAATAATCCATGGTCTCTGTTCTGCRGGCAAAGTGGGAGATGCATTGCAGCTATATCTGAGGATGAGTCAGTGTGATTGTGTTCCAAATCTCGTTACCCTCAACACTTTGATGGACGGGTTTTACAAAGCTAGAGATTG-CCTTAATGCATCGGTGATCTGGGCACGCATTTTGAGAAGTGGGTTTAAGCC-TGACATTATCTCTTATAACATTGTTC----TTAAAGGTCTCTGTT-CTTGTTATAGAATACCAGATGCCGTTCGGTATCTGGT---------------------------------------------
	Campanula_cretica          AGATACTCTTGGGCAACCAATTAATGTGACTTGTGAAGTACAGCAATTATTAGGAAACAATCGAGTTAGGGCTGTAGCCATGAGTGCTACAGACGGTCTAATGAGAGGAATGGAAGTGATTGATACGGGCACTCCTCTAAGTGTCCCGGTCGGTGGAGCGACTCTCGGACGAATTTTCAATGTGCTTGGAGAGCCAATTGATAATTTGGGTCCTGTAGATACTCGCACAACATCCCCTATTCATAGATCTGCGCCTGCCTTTATCGATTTAGATACAAAATTATCTATTTTTGAAACCGGAATTAAAGTAGTCGATCTTTTAGCCCCTTATCGCCGTGGAGGAAAAATTGGACTATTCGGAGGAGCTGGGGTAGGGAAGACAGTACTTATTATGGAATTGATTAATAATATTGCTAAAGCTCACGGCGGTGTATCTGTATTT-GGCGGAGTAGGTGAACGTACTCGTGAAGGAAATGATCTTTACAAGGAAATGAAAGATTCTGGAGTCATTAATGAACAAAAGTTTGCAGAATCAAAAGTGGCTTTAGTTTATGGTCAGATGAATGAACCGCCGGGAGCTCGTATGAGAGTTGGTTT-GACTGCCTTAACTATGGCTGAATATTTCCGAGATGTTAATAAACAAGACGTACTTCTCTTTATCGACAATATCTTCCGATTTGTCCAAGCAGGATCTGAAGTATCGGCCTTGTTGGGTAGAATGCCTTCTGCTGTAGGTTATCAACCTACCCTTAGTACTGAAATGGGTTCTTTACAAGAACGAATTACTTCTACTAAAAACGGGTCTATAACGTCTATTCAAGCAGTTTATGTACCTGCAGACGATTTGACCGACCCTGCTCCTGCTACCACATTTGCACATTTAGATGCTACTACTGTACTATCAAGAGGATTAGCTGCCAAAGGTATATATCCCGCAGTAGATCCTTTAGATTCAACGTCAACTATGTTACAACCCCGGGTCGTTAGTGACGAACATTATAAAACTGCGCAAAGTGTTAAGCAAACGTTACAACGTTACAAAGAACTTCAGGACATTATAACTATCCTTGGATTGGACGAATTATCCGAAGAAGATCGTTTAACCGTAGCAAGAGCGCGAAAAATTGAGCGTTTCTTATCACAACCCTTTTTTGTGGCCGAAGTATTCACCGGTTCTACGGGAAAATATGTTGGTCTAGTAGAAACAATTCGAGGCTTTCAATTAATTTTGTGAAACGGTTAATTCCTCGACTGTATGACCAGAATTATTTGATTCATTCTACGAATGATTGTAAACAAAAGCCATTTTGGGGACGCACCAATAATTTTGAGTCTCAAATGATATCAGAAGCATTTTCGGTCATTATGGAAATTCCATTTTCTCTACGATTACTATCTTGTCTAGAAAAGTGCGAAAAGAAGGGGGAAGGTAGAGTAAAATCCGATAATTTACAATCAATT---------------CATTCAATATTTTCTTTTTTAGAGGATAAAATTTTACATTTAAATTATGTCTTAGATATACTAATACCTTACCCAATCCATCTAGAAATCTTGGTTCAAGCTCTTCGATATTGGCTAAAAGATGCTTCGGCTTTGCATTTTGTAAGATTCTTTCTCCACGAGTTTCATAATTGGAATAGTCTTATT---ATGTCAAAGAAAGTCGGTCCTTCTTTTTCAGAAAGAAATCAAAGATTCTTCTTCTTCCTATATAATTCTCATGTATGTGAATATGAATCCATCTTTGTCTTTCTCCGCAACCAATCTTCTCATTTACGATCAACATCTTCTAGAGCATTTGTTGAACGAATCTATTTCTATGGAAAAATAGAGCATCTTGGAGAAGTCTTGTCCAGGGCTTTTCAAGCCAATCTATGGGTATTCACCGATTCTTTCATGCATTATGTTAGGTATCAA-GGAAAATCAATTCTCGCATCAAAAGGTACGTCT---CTTGWGATGAATAAATGGCAATATTACTTTGTAAATTTATGGCAAGCTTATTTTTACCTGTGGTCTCAACCAAGAAGGATCCATATAAACCAATTAGCCAATCATTCCCTTGACTTTCTAGCTTATTTTTCAAGTGTGCGGCGAAGGACTTCAACGGTACGCAATCAAATGCTAGCAAAGTTATTTCTAAGCGAGAATGTTTTTAAAAAGTTTGATACGTTTGTTCCAATTATTCCCCTGATTGGATCATTGGCTAAATCCAAATTTTGTAATAGAGCAGGTTATCCAAGTAGTAAGGCGGTTTGGGTCGATTTATCAGATTCTGATATTATTGATCGATTCGGGCGTATATCCAGAAATCTTTTTCATTATCATAGTGGATGCTCAAAAAAAAAGAGTTTGTTTCGAATAAAATATATACTTCAACTTTCTTGTGCTAGAACTTTAGCTCGTAAACACAAAAGTACTGTAAGGGCTTTTTTGAAAAGATTCGGATCGGAATTATTGGAAGAATTCTTTACGGCGGAAGAACAAGTTCTTTCCTTGACCTTTCCCAGAGCTTCTTCTATTTCGCTCTTTATGTTAATGCACTTCCTAATGATACGCAAACAAGGGA-TTTCTGGTCCTT------------------TATAGTGAAG----------AGATAGTTGTAATCTATTATGTATCA--TTGGGGAAGGAAC-GATAATATTTCATTGCTACAATACAAGTATGGATTTTTGAAACTAATACGCCATGTATTT-GGATATTT-CCCTTG-AACTGCGTAATATTTTTTCTA----------TTCCATG-AATAGGGTAAGGGAATTTTTTGAAGAGAAAATGG-----ATTATGGGAGTGTGTGACTTGAGCTATTGATTGGTCTGTGCAGATACGTGCTTTTATCTATCTGCCACATTGTAATTCACAAACCAATGTG----TCTTTGTTCCAACCATCGCGTAAGCCCCAGACAGAAGATAGGCTGGTTCGCTTAAAGAGAATCTTTTCTATGATCAGATCCGAATCATGTCGTACATGAGCAGGCTCCGTAAGATC-------------------------------------------------TAGTTCACTTAACTGAAAATTA-AATAGTATTAAAATGCACTCATTTCCTCTGCATTGACACGAGCTATGAGACTATCGGAGTAAAAGAAAGGGTCTAAAGAAGAAGAAAGGCTGGG-CTAGATTAGTAACAAGTAAATCCTTTG--TGTGTGTGTTTGTAATTAGTAAATGGTCTCTCAATATTTTGGGGCTAACCTCCGATCG-----TAAGGTTTGAGACAACCCAAAAAGCAC---------------------------------------TTGATCATATCAA-----GATTGACTTTATAAGCCTACTTGGGTAGTGAGTATTTACTTGTAAGAA-CCGAATTC-TTT-TTG-GGATAGTTTC---------AAAAAGAA-TCCAGCCA-------ATTCTTC-TTAT-------------GTAAAACCATTAATA--------TCTCGTAT----ATGGATGTGTCTAGATATAGATACCCTATCAATTTTAGATGGATTCGTT-TGGTTCTTTT-GATTCTTGCTCGAGCCGGATGATGAAAAATTATCATGTCCGGTTCCTTCGGGGGATGGATTTCTAATAGGGGCCGCAGTAGCTGCCGAATCGTCTACTGGTACATGGACAACTGTGTGGACCGATGGGCTTACGAGCCTTGATCGTTACAAAGGGAGATGCTATCACATCGAGCCCGTTGCTGGAGAAGAAACTCAATTTATTGCTTATGTAGCTTACCCATTAGACCTTTTTGAAGAAGGTTCTGTTACTAATATGTTTACTTCCATTGTGGGTAATGTATTTGGATTTAAAGCACTGCGTGCTCTACGTCTAGAAGATTTGCGAATCCCATCTGCGTATATTAAAACATTCCAAGGCCCGCCTCACGGCATCCAAGTTGAGAGAGATAAATTGAACAAGTATGGTCGTCCCCTGTTGGGATGTACTATTAAACCAAAATTAGGGTTATCCGCTAAAAACTACGGCAGAGCAGTTTATGAATGTCTTCGTGGTGGACTTGATTTTACTAAAGATGATGAGAACGTCAACTCCCAACCCTTTATGCGGTGGAGAGATCGTTTCTTATTTTGTGCCGAAGCAATTTATAAAGCACAGGCTGAAACAGGGGAAATCAAAGGACATTACTTGAATGCTACTGCGGGTACATCCGAAGAAATGATGAAAAGGGCTGTATTTGCCAGAGAGTTGGGAGTTCCTATCGTAATGCATGACTACATAACAGGGGGATTCACTGCAAATACTAGCTTGGCTCATTATTGCCGAGATAATGGTCTACTTCTTCACATCCACCGCGCAATGCATGCAGTTATTGATAGACAGAAGAATCATGGTATACACTTTCGTGTATTAGCTAAAGCCTTACGTATGTCTGGTGGAGATCATATTCACTCCGGGACCGTAGTAGGTAAACTTGAAGGGGAAAGAGAGATCACTTTGGGCTTTGTTGATTTACTGCGCGATGATTTTGTTGAAAAAGATCGAAGTCGCGGGATTTATTTCACTCAAGATTGGGTCTCTCTACCAGGTGTTCTGCCCGTGGCTTCGGGCGGTATTCACGTTTGGCATATGCCTGCTCTGACCGAGATTTTTGGGGATGATTCTGTACTACAGTTCGGGGGAGGAACTTTAGGACATCCTTGGGGAAATGCACCCGGTGCGGTAGCTAATCGAGTCGCTCTAGAAGCATGTGTACACGCCCGTAATACGGGACGTGATCTTGCTCGTGAGGGTAATGAAATTATCCGG------------------------------------------------------------------------------------------------------------------------------------------------------------------------------------------------------------------------------------------------------------------------------------------------------------------------------------------------------------------------------CCTCACGATTTTTAAAATCGACGGATTTTCCTATTACTATAAATTTCATTCTTGCCGGTATTGACATGTAGAATGGGACTCTATCTTTATTCTGGTCCGATTAATCAATTCTTCAAACGATCTCTCAGACTGGGGAGTGAATGATTTGTCTATTCTTTCTTGAATATGGAATATATTAGACAAAAAATATTCCAGTTTTCATAGAAAA-ATAC-----------AGATTCGAGGCGTCATTAATCTT-------TTGATATTTCATAGGAT-------------------------------------------------TTCAGTACGCATACCTT-ACC-----------------------TATATATATA-------------TTATAGGCTTATCCTTCAAC-------------------------------------------------CTTTCGAAAGTTGCGATAAAAGAATTTCTCTATCAACGCAACACAATCAATCCCATTCGTTAGAACAGCTTCCATTGAGTCTCTGCACCTATCCTTTTTGATTTTCGCTTTCTGAACCTTTTGTTAT----TGTCAGAAAAC-CGGATTTGGCT-CAGGATTGCCC--AGTGGGTTTTACTTCTGATGCGATTCAGTGCATTAA-GTTGGTT-AAAAAGCATAAACTTTGTGTCCCATTTCCATCATGTGA-CCGAGTTCTTGATCAGTTGATGAAGTTGAAATCRCCTGCTGTGGTTGCCTGGGATTTCTATTTGGAGATTTTGGGATGTGGGTATCCTCCAAATTTGTATAATTTCAACATTTTGATGAACAAATTTTGTAAAGAGCGTAAAGTTAAGGAAGCCAGTAAGGTGTTTGATGAAATGTCAAGGTCAGGTTTAAGGCCAACGGTTGTTAGTTATAATACTCTGATTAATGGGTATTGTAAATTGGGCAATTTAGATGAGGGGTTTAGGTTGAAGAAGGTTATGGAGGAGAATAGGCTTGCTCCTGATACTTTTACTTATAGTGCTTTGATTAATGGGCTGTGTAAAGATGGTAGGGTGGATGATGCTAATCAAGTGTTTGATGAAATGTCTAACAAAGGGTTGGCTCCCAATGATGTTA-TATACACTACTTTGTTAAATGGGTTTTGCAAGAACGGGAAGGTTAGTTTGGCTATGGAATTATATAGRCGATTGTTGATGAAAGGGGTTAAACCTGATTTAATAATGTATAATACACTTATCAACGTGTTATGTAAGAGTGGGAATATAATTGAAGCTAGGAATCTTATTGATGAGATGAGTTTGAAGGGGTTGAAGGCTGACAAAATTACGTACACTACTATTATAGATGGATATTGCAAGGACGGGAATTTAGATGCAGCTCTCGAGATTAGAAAGAGAA-TGAAGCGGGAA-GGGATTGAGCTTGATAATGTGGCTTACACG-----------------------------------------------------------------------------------------------------------------------------------------------------------------------------------------------------------ATGGGTTGTGTAAGAACG--AGTATCTAAATAAGGCTTTA---TTGGTCTTGACTGAGGCGGAGAATAAAGGAAATGATCTTGATGCTTTTGCCTACTCTTCAATAATTAATGGTTTATGTAATGGCAGGAGAGTGGACGAAGCGCTAAATACGCTTGACCGGATGGCTAAGCATGGCTGTAAACCTAATGTTCATGTTTGCAATACATTGATTAATGGTTTAATTCGGGCTTCTAAAATTGAGGATGCAATTCGAATTTTTTCCGAGATGGCTGCTAAGGATTGCTTACCAACAGTTGTTACCTACAATACTCTTATTGATGGATTGTGCAAGGCAGAAAGGTTTGATGAATCCTATCTCCTTGTGAAGGAGATGCTTGAAAAAGGATGGAAACCTGACATAATCACCTACAGCTTATTGATGCGAGGTCTTTGTCAAGGCAAAAAGATAGACATGGCTCTGAACCTGTGGTGTCAAGTTGTTGAGAAGGGTCTCAAGCC-TGATGTAATTATGCATAACATAATAATCCATGGTCTCTGTTCTGCAGGCAAAGTGGAAGATGCATTGCAACTATATCTAAAGATGAGTCAGTGTGATTGTGTTCCAAATCTTGTTACCCTCAACACTTTGATGGATGGGTTTTATAAAGCTAGAGATTG-CCTCAATGCATCAGTGATTTGGGCCCGCATTTTGAGAAGTGGGCTTAAGCC-TGATATTATCTCTTATAACATTGTTC----TTAAAGGTCTCTGTT-CTTGTTATAGAATCTCAGATGCCGTTCGGTATCTGAGTGATGCTCTGGCTAAGGAGATTCTTCCTACTGTTGTTACATGGAA
	Campanula_creutzburgii     AGATAATCTTGGGCAACCAATTAATGTGACTTGTGAAGTACAGCAATTATTAGGAAACAATCGAGTTAGGGCTGTAGCCATGAGTGCTACCGACGGTCTAATGAGAGGAATGGAAGTGATTGATACGGGCACTCCTCTAAGTGTTCCGGTCGGTGGAGCGACTCTCGGACGAATTTTCAATGTGCTTGGAGAGCCAATTGATAATTTGGGTCCTGTAGATACTCGCACAACATCGCCTATTCATAGATCTGCGCCTGCCTTTATCGATTTAGATACAAAATTATCTATTTTTGAAACCGGAATTAAAGTAGTCGATCTTTTAGCTCCTTATCGCCGTGGAGGAAAAATCGGACTATTCGGAGGCGCTGGGGTGGGGAAGACAGTACTTATTATGGAATTGATTAATAATATTGCCAAAGCTCACGGCGGTGTATCTGTATTT-GGCGGAGTAGGTGAACGTACTCGTGAAGGAAATGATCTTTACAAGGAAATGAAAGACTCTGGAGTCATTAATGAACAAAAGTTTGCAGAATCAAAAGTGGCTTTAGTTTATGGTCAGATGAATGAACCGCCGGGAGCTCGCATGAGAGTTGGTTT-GACTGCCCTAACTATGGCCGAATATTTTCGCGATGTTAATAAACAAGACGTACTTCTCTTTATCGACAATATCTTCCGCTTTGTCCAAGCAGGATCGGAAGTATCCGCCTTGTTGGGTAGAATGCCTTCCGCTGTGGGTTATCAACCTACCCTTAGTACTGAAATGGGTTCTTTACAAGAAAGAATTACTTCTACTAAAAAGGGATCTATAACGTCTATTCAAGCAGTTTATGTACCTGCCGATGATTTGACCGACCCTGCTCCTGCTACCACATTTGCGCATTTAGATGCTACTACCGTACTATCAAGAGGATTAGCTGCCAAAGGTATATATCCCGCAGTAGATCCTTTAGATTCAACGTCAACTATGCTACAACCCCGGATCGTTAGTGACGAACATTATCAAACTGCCCAAAGTGTTAAGCAAACTTTACAACGTTACAAAGAACTTCAGGACATTATAACTATCCTTGGATTGGACGAATTATCCGAAGAGGATCGTTTAACCGTAGCAAGAGCGCGAAAAATTGAGCGTTTCTTATCACAACCCTTTTTTGTGGCCGAAGTATTCACAGGTTCGACGGGAAAATATGTTGGTCTAGTAGAAACAATTCAAGGCTTTGAATTAATTTTGTGAAACGGTTAATTCCTCGAATGTATGACCAGAATTATTTGATTCATTCTACGAATGATTCTAAACAAAAGCCATTTTGGGGACGCAACAACCATTTTGATTCGGAAATGATATCCGAAGCATTTTCGGTCATTATGGAAATTCCATTTTCTCTACGATTACTATCTTGGCTAGAAAAGTTTGAAAAGGCGGGCAAAGGGAGAGTCAAATCTGATAATTTACGATCAATT---------------CATTCAATATTTTCTTTTTTAGAGGACAAAATTTCACATTTAAATTATGTCTTCGATATACTAATACCTTACCCAATCCATCTAGAAATCTTGGTTCAAGCTCTTCGCTACTGGTTAAAAGATGCTTCGTCTTTGCATTTCGTAAGATTCTTTCTCCWCGAGTTTCATAATTGGAATAGTCTTATT---ACGACAAAGAAAGTTGGCCCTTCTTTTTCAGCAAGAAATCAAAGATTCTTCTTTTTCCTATATAATTCTCATGTATGTGAATACGAATCCATCTTTGTCTTTCTCCGCAACCAATCTTCTCATTTACGATCAACATCTTCTAGAGCCCTTGTTGAACGAATCTATTTCTATAGAAAAATCGAGCATCTTGAAGAAGTCTTGTCCATGGCTTTTCAAGCTAATCTATGGATATTCACAGATTCTTTCATGCATTATGTTAGGTATCAA-GGAAAATCAATTCTCGCTTCAAAAGGTACGTCT---CTTGTGATGAGTAAATGGAAATATTACTTTGTAAATTTATGGCAATCTTATTTTTACCTGTGGTCTCAACCAAAAAGGATCCACCTAAACCAATTATCCAAGCATTCCCTTGACTTTCTAGCTTATTTTTCAAGTGTGCGACGAAAGCCTTCAACGGTACGCAATCAAATGCTAGGAAAGTTATTTCTAAGCGATAATGCTATTAAGAAGTTTGATACTTTTGTTCCAATTATTCCCCTGATTGTATCATTGGCTAAATCCAAATTTTGTAATAGAGCGGGTCATCCAATTAGTAAAGCGGTTTGGGTCGGTTTATCAGATTCTGATATTATTGATCGATTCGGGCGTATATCCAGAAATCTTTCTCATTATCATAGTGGATCCTCAAAAAAAAAGAGTTTGTCTCGAATAAAGTATATACTTCAACTTTCTTGTGCTAGAACTTTAGCTCGTAAACACAAAAGTACTGTAAGGGCTTTTTTGAAAAGATTCGGCTCGGAATTATTGGAAGAATTCTTTACGGCGGAAGAACAAGTTCTTTCCTTGACCTTTCCCAGAGCTTCTTCTATTTCGCTATTTATGTTAATGCACTTCTCAATGATCCGTAAACAAGGGA-TTTCGGGTCCTT------------------TATAGTGAAGATATAGC-ATAGATAGTTGTAATCCATTATGTATCA--TTGGGGAAGGAAG-GAGAATATTTTATTGATAGAATACAAGTATGGATTATTGAAACTAATACGCCATGTATTT-GGATATTT-CCCTTG-AACTGCATAATATTCTTTATT----------TTCCATG-AATAGTGTAAGGGAATTTTTCGAAGAGAAAATGG-----ATTATGGGAGTGTGTGACTTGAGCTATTGATTGGTCTGTGCAGATACGGGCTTTTATCTATCTGCCACATTGTAATTCACAAACCAATGTG----TCTTTGTTCCAACCATCGCGTAAGCCCCATACAGAAGATAGGCTGGTTCGCTTGAAGAGAATCTTTTCTATGATCAGATCCGAATTATGTCGTACATGAGCAGGCTCCGTAAGATC-------------------------------------------------TAGTTGACTTAAGTCAAACTTC-AATAGTATAAAAATGCACTCATTTCCTCTGCATTGACACGAGCTATGAGACTATCGGAGTGAAAGAAAGGGTCTAAAGAAGAAGAAAGCTTGGG-CTAGATTAGTAACAAGTAAATCCTTTG--TGTGTGTGTTTGTAATTAGTAAATGGGCTCTCAATATTTTGGGGCTAATTACTGATCC-----TAAGGTTTGAGACGACCCAGAAAGCAC---------------------------------------TTGATCATATCAC-----GATTGACTTTGTAAGCCTACTTGGGTATTGAGTATTTACTTGTAAGAA-CCGAATTC-TTT-GGG-GGATAGTTGC---------AAAAAGAA-TCCAGTC-------AATTGTTC-TTAC-------------GTAAAACCATTCATA--------TCTCGTAT----ATGGATATGTC------TAGATAGGCTATCGATTTTCGATGGATTCGTT-TGGTTCTTTT-GATTATTGCTCGAGCTGGATGATGAAAAATTATCATGTCCGGTTCCTTCGGGGGATGGATTTCTAATAGGGGCCGCAGTAGCTGCCGAATCATCTACTGGTACATGGACAACTGTGTGGACCGACGGGCTTACCAGCCTTGATCGTTACAAAGGGAGATGCTATCACATCGAGCCCGTTGCCGGAGAAGAAAATCAATATATTGCTTATGTAGCTTACCCATTAGACCTTTTTGAAGAAGGTTCTGTTACTAACATGTTTACTTCCATTGTGGGTAATGTATTTGGATTTAAAGCACTGCGTGCTCTACGTCTCGAAGATTTGCGAATCCCACCTGCGTATATTAAAACATTCCAAGGCCCGCCTCACGGCATCCAAGTTGAGAGAGATAAATTGAACAAGTACGGTCGTCCCCTTTTGGGATGTACTATTAAACCAAAATTAGGGTTATCCGCTAAAAACTACGGCAGGGCAGTTTATGAATGTCTTCGTGGTGGACTTGATTTTACTAAAGATGATGAGAACGTCAACTCCCAACCCTTTATGCGGTGGAGAGATCGTTTCTTATTTTGTGCCGAAGCACTTTATAAAGCACAGGCTGAAACAGGTGAAATCAAAGGACATTACTTGAATGCTACTGCGGGTACATCCGAAGAAATGATTAAAAGGGCTGTATTTGCCAGAGAGTTGGGAGTTCCTATCGTAATGCATGACTACATAACAGGTGGATTCACTGCAAATACAAGTTTGGCTCATTATTGCCGAGATAATGGTCTACTTCTTCACATCCACCGCGCAATGCATGCAGTTATTGATAGACAGAAGAATCATGGTATACACTTTCGTGTATTAGCTAAAGCCTTACGTATGTCTGGTGGAGATCATATTCACTCCGGGACCGTAGTAGGGAAACTTGAAGGGGAAAGAGAGATCACTTTGGGCTTTGTTGATTTACTGCGCGATGATTTTGTGGAAAAAGATCGAAGTCGCGGTATTTATTTCACTCAAGATTGGGTCTCTCTACCAGGTGTTCTGCCCGTGGCTTCGGGCGGTATTCACGTTTGGCATATGCCTGCTCTGACCGAGATTTTTGGGGATGATTCCGTACTACAGTTCGGGGGAGGAACTTTAGGACATCCTTGGGGCAATGCACCCGGTGCGGTAGCGAATCGAGTAGCTTTAGAAGCATGTGTACAAGCCCGTAATGAGGGACGTGATCTTGCTCGTGAGGGTAATGAAATTATCCGG------------------------------------------------------------------------------------------------------------------------------------------------------------------------------------------------------------------------------------------------------------------------------------------------------------------------------------------------------------------------------CCTCACGATTTTGAAAATCGACGGATTTTCCTATTACTATAAATTTCATTGTTGCCGGTATTGACATGTAGAATGGGACTCTATCTTTATTCTCGGCCGATTAATCAATTCTTCAAAAGATCTCTCAGATTGG-GAGTGAATGATTTGTCTATTCTTTCTTGAATAAGGAATATATTACACACCAATTCTTCCAGTTTTCATATCAAAAAAA------------AGATTCGAGGCATCATTAATCTT-------TTGATATTTCATAGGAT-------------------------------------------------TTCAGTACGCATACCTT---------------------------TATATTCTTA-------------TTATAGGCTTATCCTTCAAC-------------------------------------------------CTTTCGGAAGTTTCGATAAAAGGATTTCTCTATCAACGCAACATAATCAACTCCATTCGTTAGAACAGCTTCCATTGAGTCTCTGCACCTATCCTTTTTGATTTTCGCTTTCTGAACCTTTTGTTCT----TGTCAGAAAAC-CGGATTTGGCT-CAGGATTGCCC--TGTGGGTTTTACTTCTGATGTAATTCAATGTGTTAA-GATGGTT-AAAAAGCATAATCATTGTGTCCCGTTTCAATGTTTTGA-TCGGGTTCTTGATCAGTTGATTAAGTTGAATTCGCCTGCTGTTGTTGTCTGGGATTTTTATGTAGAGATTTTGGGATGTGGGTATCCTCCAAAGTTGTGTAATTTCAATATTTTGATGAACAGGTTTTGTAAAGAGTGGAAAGTTAAGGAAGCAAAATTGGTGTTTGATGAAATTTCAAGGTCGGGTTTAAGGCCAACGATTGTTAGTTATAATACTTTGATAAATGGGTATTGTAAATGTGGAAATTTGGATGAGGGGTTTAGGTTGAAAAGGGTTATGGAGGAGAATAGGCTTGTTCCTGATGTATTTACTTATAGTGCTTTGGTTAACGGGTTGTGTAAAGATGGTAGAATGGATGATGCTAATCAGGTGTTTGATGAAATGTCTAGCAAAGGGCTGGTTGCGAATGATGTTA-TATATACTACTTTGTTAAATGGGTTTTGCAAGAACGGGAAGGTTAGTTTGGCGATGGAATTATATGGGCGAATGTTGATGAAAGGGGTTAAACCGGATTTGATAATGTATAATACACTTATCAATGTGTTATGCAAGAGTGGAAATATAATTGAAGCTAAGAACCTTATTGATGAGATGAGTATGAAGGGGTTAAAAGCTGACAAAATAACGTACACTACTCTTATTGATGGATGTTGCAAGGAGGGGAATTTGGATGCAGCACTCAAGATTAGAAAGCAAA-TGATGCGGGAA-GGGATTGAGCTTGATAATGTGGCTTACACGTGTCGAGCTGGGAAAATGAAAG-AAGCGTTTGAGTTGTGGGATCAAATGGGAAGGGATGGTGTTAGAAATATTGTTAGTTTTAATATATTTATTCGAGGGTTGTTTGAGAACAAG-AAAGAGGAGGAAGCTGTTTCTGTTTGGAAAATCTTG-CAAGAGAGTGGGTGTGTTGCAGATTCGACTACTCATGGAGTCTT-GATTCATGGGTTTTGTAAGAATG--GGTATTTAAATAAGGCTTTA---TTGATCTTGACTGAGGCAGAGGATAAAGGGAATGATCTTGATATTTATGCGTATTCCTCAATAATTAATGGCTTATGTAATGCGAGGAGAGTGGACGAAGCGTTTGATATGCTTGACCGAATGACTAAGCATGGCTGTAAGCTTAATGCTCATGTTTGCAATACGTTACTTAATGGTTTAATTCGGGCTTCTAAAATTGAGGATGCAATCCGATTTTTCTCCGGAATGGCTGCTAAGGATTGCTTACCAACTGTTATCACCTACAATACTCTTATTGATGGATTATGCAAAGCAGAAAGGTTTGATGAAGCCTATCTCCTTCTGAAGGAGATGCTTGAAAAAGGATGGAAGCCTGACATAATCACCTACAGTTTATTGATGCGCGGTCTTTGTCAAGGCAAAAAGATAGACATTGCTCTGAATTTATGGTGCCAAGTTGTTGAGAAGGGTCTCAAGCC-TGATGTAATTATGCATAACATAATAATTCATGGACTTTGTTCTGCAGGCAAAGTGGGAGATGCATTGCAGTTATATTTAAGGATGGGTCAGTGTGATTGTGTTCCAAATCTTGTTACCCTCAACACTTTGATGGAGGGGTTTTACAAGTCTAGAGATTG-CCATAATGCAACCGTGATTTGGGCCCGCATTTTGAGAAGTGGGCTTAAGCC-TGATATTATCTCTTATAATATTGTT-------------------------------------------------------------------------------------------------------
	Campanula_divaricata       AGATACTCTTGGGCAACCAATTAATGTGACTTGTGAAGTACAGCAATTATTAGGAAACAATCGAGTTAGGGCTGTAGCCATGAGTGCTACAGACGGTCTAATGAGAGGAATGGAAGTGATTGATACGGGCACTCCTCTAAGTGTTCCGGTCGGTGGAGCGACTCTCGGACGAATTTTCAATGTGCTTGGAGAGCCCATTGATAATTTGGGTCCTGTAGATACTCGCACAACATCGCCTATTCATAGATCTGCGCCTGCCTTTATCGATTTAGATACAAAATTATCTATTTTTGAAACCGGAATTAAAGTAGTCGATCTTTTAGCCCCTTATCGCCGTGGAGGAAAAATCGGACTATTCGGAGGAGCTGGGGTGGGGAAGACAGTACTTATTATGGAATTGATTAATAATATTGCCAAAGCTCACGGCGGTGTATCTGTATTT-GGCGGAGTCGGTGAACGTACTCGTGAAGGAAATGATCTTTACAAGGAAATGAAAGACTCTGGAGTAATTAATGAACAAAAGCTTGCAGAATCAAAAGTGGCTTTAGTTTATGGTCAGATGAATGAACCGCCGGGAGCTCGTATGAGAGTTGGTTT-GACTGCCTTAACTATGGCGGAATATTTCCGAGATGTTAATAAACAAGACGTACTTCTCTTTATCGACAATATCTTCCGGTTTGTCCAAGCAGGATCTGAAGTCTCGGCCTTGTTGGGTAGAATGCCTTCTGCTGTGGGTTATCAACCTACCCTTAGTACTGAAATGGGGTCTTTACAAGAAAGAATTACTTCTACTAAAAAGGGGTCTATAACCTCTATTCAAGCAGTTTATGTCCCTGCAGACGATTTGACTGACCCTGCTCCTGCTACCACATTTGCACATTTAGATGCTACTACTGTACTATCAAGAGGATTAGCTGCCAAGGGTATATATCCCGCAGTAGATCCTTTAGATTCAACGTCAACTATGTTACAACCCCGGATCGTTAGTGACGAACATTATAAAACTGCGCAAAGTGTTAAGCAAACGTTACAACGTTACAAAGAACTTCAGGACATTATAACTATCCTTGGATTGGACGAATTATCCGAAGAGGATCGTTTAACCGTAGCAAGAGCGCGAAAAATGGAGCGTTTCTTATCACAACCCTTTTTTGTGGCTGAAGTATTCACTGGTTCTACGGGAAAATATGTTGGTCTAGTAGAAACAATTCGAGGCTTTCAATTAATTTTGTGAAACGGTTAATTCTTNNAATGTATGACCAGAATTATTTGATTCATTCTACGAATGATTGTAAACAAAAGCCATTTTGGGGACGCAGCAAGAATTTTGAGTCTCAAATCATATCAGAAGCATTTTCGGTCATTCTGGAAATTCCATTTTCTCGACGATTACTATCTTCGCTAGAAAAGTTCGAAAAGAAGGGCGAAGGTAGAGTTAAATCCGAAAATTTACGATCAATT---------------CATTCAATATTTTCTTTTTTAGAGGATAAAATTGACCATTTACATTATCTGTTCGATATACTAATACCTTACCCAATCCATCTAGAAATATTGGTTCAAGCTCTTCGCTACTGGCTAAAAGATGCTTCGGCTTTGCATTGCGTAAGAGTCTTTCTCCACGAGTTTCATAATTGGAATAGTCTTATT---ACGTCAAAGAAAGTAGGTCTTTCTTTTTCAGAAAGAAATCAAAGATTTTTATTCTTCCTATATAATTCTCATGTATGTGAATATGAATCCATCTTTGCTTTTCTTCTGAACCAATCTTCTCATTTACGATCAACATCTTCTAGAGCCCTTGGTGAACGAATCTATTTCTATGGAAAAATAGAGCATCTTGGAGAAGTCTTGTCCAGGGCTTTTCAAGCCAATCTAGGGATATTCACCGATTCTTTCATGCATTATGTTAGGTATCAA-GGAAAATCAATTCTCGTTTCAAAAGGTACGTCT---CTTGTGATGAATAAATGGCAATATTACTTTGTAAATTTATGGCAATCTTANTTTTACTTGTGGTCTCCACCAAGAAGGATCCATATAAATCAATTATCCAATCATTCCCTTGACTTTCTCGCTTATTTTTCAAGTGTGCGGCGAAGGACTTCAACAGTACGCAATCAAATGCTAGCAAAGTTATTTCTAAGCGATAATGCTATTAAGAAGTTTGATACTTTTGTTCCATTTATTCCCCTGATTGGATCATGGGCTAAATCCAAATTTTGTAATAGAGCAGGTTATCCCAGTAGTAAGGCGGTTTGGGTCGATTTAGCAGATTCTGATATTATTGACCGATTCGGGCGTATATCCAGAAATCTTTCTCATTATTATAGTGGATCCTCAAAAAAAAAGAGTTTGTCTCGAATAAAGTATATACTTCAACTTTCTTGTGCTAGAACTTTAGCTCGTAAACACAAAAGTACTGTAAGGTCTTTTTTCAAAAGATTCGGATCGGAATTATTGGAAGAATTCTTTACGGCGGACGAACAAGCTCTTTCCTTGACCTTTCCCAGAGCTTCTTCTATCTCGC---------------------------------------------------CCTT------------------TATAGTGAAGATATAGC-ATAGATAGTTGGAATCCATTATGTAGCAG-TTGGGGAAAGAAG-GGGAATATTTCATTGCTAGAATACAAGTATGGATGATTGAAACTAATACGCCATGTATTT-GGATATTT-CCCTTG-AACTGCGCAATATTTTTTATT----------TTCCACGA-ATAGTATAAGGGAATTTTCCGAAGAGAAAATGG-----ATTATGGGAGTGTGTGACTTGAGCTATTGATTGGTCTGTGCAGATACGTGCTTTTATCTATCTGCCACATTGTAATTAATAAACCAATGTG----TCGTTGTTCCAACCATCGCGTAAGCCCCGTACAGAAGATAGGCTGGTTCGCTTGAAGAGAATCTTTTCTATGATCAGATCCGAATCATGTCGTACATGAGCAGGCTCCGTAAGATC-------------------------------------------------TAGTTCACTTAACTAAAAATGA-AATAGTATTAAAATGCACTCATTTCCTCTGCATTGACACGAGCTATGAGACTATCGGAGTCAAAGAAAGGGTCTAAAGACTAAGCAAGGCTGGG-CTATATTAGTAACAAGTAAATCCTT--TGTATGTGTGTTTGTAATTAGTAAACGGTCTCTCAATATTTTGAGGCTAACCACCGATCG-----TAAGGTTTGAGACGACCCAGAAAGCAC---------------------------------------TTGATCATATCAT-----GATTTACTTTGTAAGCCTACTTGGGTAGTGAGTATTTACTTGTAAGAA-CCGAATTC-TTT-TTG-GGCTAGTTTC---------AAAAAGAA-TCCAGTT-------AATGGTTC-TTAC-------------GTAAAACCATTAATA--------TCTCGTAT----ATGTATGTGTC------TAGATACCCTATTCATTTTAGATGGATTCGTT-TGGTTCTTTT-GATTCTTGCTCGAGCCGGATGATGAAAAATTATCATGTCCGGTTCCTTCGGGGGATGAATTTCTAAG-GGGGCTGCAGTAGCTGCCGAATCGTCTACTGGTACATGGACAACTGTGTGGACTGATGGGCTTACGAGCCTTGATCGTTACAAAGGGAGATGCTATCACATCGAGCCCGTTGCCGGAGAAGAAACTCAATTTATTGCTTATGTAGCTTACCCATTAGACCTTTTTGAAGAANGTTCTGTTACTAACATGTTTACTTCCATTGTGGGTAATGTATTTGGATTTAAAGCACTGCGTGCTCTACGTCTAGAAGATTTGCGAATCCCACCTGCGTATATTAAAACATTCCAAGGCCCACCTCACGGCATCCAAGTTGAGAGAGATAAATTGAACAAGTATGGTCGTCCCCTGTTGGGATGTACTATTAAACCAAAATTAGGGTTATCCGCAAAAAACTACGGCAGAGCTGTTTATGAATGTCTTCGTGGTGGACTTGACTTTACTAAAGATGATGAGAACGTCAACTCGCAACCCTTTATGCGTTGGAGAGATCGTTTCTTATTTTGTGCCGAAGCAATTTATAAAGCACAGGCTGAAACAGGTGAAATCAAAGGACATTACTTGAATGCTACTGCGGGTACATCCGAAGAAATGATGAANANGGCTGTATTTGCCAGAGAGTTGGGAGTTCCTATCATAATGCATGACTACATAACAGGGGGATTCACTGCAAATACTAGCTTGGCTCATTATNNGCGAGATAATGGTCTACTTCTTCACATCCACCGCGCAATGCATNGCNGTNWTGATAGACAGAGAAATCATGGTATGCACTTTCGTGTATTAGCTAAAGCCTTACGTATGTCTGGTNGAGATCATATTCACGCCGGGACAGTAGTAGGTAAACTTGAAGGGGAAAGAGAGATCACTTTGGGCTTTGTTGATTTACTGCGCGATGATTTTGTTGAAAAAGATCGAAGTCGCGGTATTTATTTCACTCAAGATTGGGTCTCTCTACCAGGTGTTCTGCCTGTGGCTTCAGGCGGTATTCACGTTTGGCATATGCCTGCTCTGACGGAGATTTTTGGGGATGATTCCGTACTACAGTTCGGGGGAGGAACTTTAGGACATCCTTGGGGAAATGCACCCGGTGCGGTAGCTAATCGAGTAGCTCTAGAAGCATGTGTACAAGCCCGTAATGAGGGACGTGATCTTGCTCGTGAGGGTAATGAAATTATCCGG-----------------------------------------------------------------------------------------------------------------------------------------------------------------------------------------------------------------------------------------------------------------------------------------------------------------------------------------------------------------------------------------------------------------------------------------------------------------------------------------------------------------------------------------------------------------------------------------------------------------------------------------------------------------------------------------------------------------------------------------------------------------------------------------------------------------------------------------------------------------------------------------------------------------------------------------------------------------------------------------------------------------------------------------------------------------------------------------------------------------------------------------------------------------------------------------------------------------------------------------------------------------------------------------------------------------------------------------------------------------------------------------------------------------------------------------------------------------------------------------------------------------------------------------------------------------------------------------------------------------------------------------------------------------------------------------------------------------------------------------------------------------------------------------------------------------------------------------------------------------------------------------------------------------------------------------------------------------------------------------------------------------------------------------------------------------------------------------------------------------------------------------------------------------------------------------------------------------------------------------------------------------------------------------------------------------------------------------------------------------------------------------------------------------------------------------------------------------------------------------------------------------------------------------------------------------------------------------------------------------------------------------------------------------------------------------------------------------------------------------------------------------------------------------------------------------------------------------------------------------------------------------------------------------------------------------------------------------------------
	Campanula_drabifolia       AGATAATCTTGGGCAACCAATTAATGTGACTTGTGAAGTACAGCAATTATTAGGAAACAATCGAGTTAGGGCTGTAGCCATGAGTGCTACCGACGGTCTAATGAGAGGAATGGAAGTGATTGATACGGGCACTCCTCTAAGTGTTCCGGTCGGTGGAGCGACTCTCGGACGAATTTTCAATGTGCTTGGAGAGCCAATTGATAATTTGGGTCCTGTAGATACTCGCACAACATCGCCTATTCATAGATCTGCGCCTGCCTTTATCGATTTAGATACAAAATTATCTATTTTTGAAACCGGAATTAAAGTAGTCGATCTTTTAGCTCCTTATCGCCGTGGAGGAAAAATCGGACTATTCGGAGGCGCTGGGGTGGGGAAGACAGTACTTATTATGGAATTGATTAATAATATTGCCAAAGCTCACGGCGGTGTATCTGTATTT-GGCGGAGTAGGTGAACGTACTCGTGAAGGAAATGATCTTTACAAGGAAATGAAAGACTCTGGAGTCATTAATGAACAAAAGTTTGCAGAATCAAAAGTGGCTTTAGTTTATGGTCAGATGAATGAACCGCCGGGAGCTCGCATGAGAGTTGGTTT-GACTGCCCTAACTATGGCCGAATATTTTCGCGATGTTAATAAACAAGACGTACTTCTCTTTATCGACAATATCTTCCGCTTTGTCCAAGCAGGATCGGAAGTATCCGCCTTGTTGGGTAGAATGCCTTCCGCTGTGGGTTATCAACCTACCCTTAGTACTGAAATGGGTTCTTTACAAGAAAGAATTACTTCTACTAAAAAGGGATCTATAACGTCTATTCAAGCAGTTTATGTACCTGCCGATGATTTGACCGACCCTGCTCCTGCTACCACATTTGCGCATTTAGATGCTACTACCGTACTATCAAGAGGATTAGCTGCCAAAGGTATATATCCCGCAGTAGATCCTTTAGATTCAACGTCAACTATGCTACAACCCCGGATCGTTAGTGACGAACATTATCAAACTGCCCAAAGTGTTAAGCAAACTTTACAACGTTACAAAGAACTTCAGGACATTATAACTATCCTTGGATTGGACGAATTATCCGAAGAGGATCGTTTAACCGTAGCAAGAGCGCGAAAAATTGAGCGTTTCTTATCACAACCCTTTTTTGTGGCCGAAGTATTCACAGGTTCGACGGGAAAATATGTTGGTCTAGTAGAAACAATTCAAGGCTTTGAATTAATTTTGTGAAACGGTTAATTCCTCGAATGTATGACCAGAATTATTTGATTCATTCTACGAATGATTCTAAACAAAAGCCATTTTGGGGACGCAACAACCATTTTGATTCGGAAATGATATCCGAAGCATTTTCGGTCATTATGGAAATTCCATTTTCTCTACGATTACTATCTTGGCTAGAAAAGTTCGAAAAGGCGGGCAAAGGGAGAGTCAAATCTGATAATTTACGATCAATT---------------CATTCAATATTTTCTTTTTTAGAGGACAAAATTTCACATTTAAATTATGTCTTCGATATACTAATACCTTACCCAATCCATCTAGAAATCTTGGTTCAAGCTCTTCGCTACTGGTTAAAAGATGCTTCGTCTTTGCATTTCGTAAGATTCTTTCTCCACGAGTTTCATAATTGGAATAGTCTTATT---ACGACAAAGAAAGTTGGCCCTTCTTTTTCAGCAAGAAATCAAAGATTCTTCTTTTTCCTATATAATTCTCATGTATGTGAATACGAATCCATCTTTGTCTTTCTCCGCAACCAATCTTCTCATTTACGATCAACATCTTCTAGAGCCCTTGTTGAACGAATCTATTTCTATAGAAAAATAGAGCATCTTGAAGAAGTCTTGTCCATGGCTTTTCAAGCTAATCTATGGATATTCACAGATTCTTTCATGCATTATGTTAGGTATCAAGGGAAAATCAATTCTCGCTTCAAAAGGTACGTCT---CTTGTGATGAGTAAATGGAAATATTACTTTGTAAATTTATGGCAATCTTATTTTTACCTGTGGTCTCAACCAAAAAGGATCCACCTAAACCAATTATCCAAGCATTCCCTTGACTTTCTAGCTTATTTTTCAAGTGTGCGACGAAAGACTTCAACGGTACGCAATCAAATGCTAGCAAAGTTATTTCTAAGCGATAATGCTATTAAGAAGTTTGATACTTTTGTTCCAATTATTCCCCTGATTGGATCATTGGCTAAATCCAAATTTTGTAATAGAGCGGGTCATCCAATTAGTAAAGCGGTTTGGGTCGGTTTATCAGATTCTGATATTATTGATCGATTCGGGCGTATATCCAGAAATCTTTCTCATTATCATAGTGGATCCTCAAAAAAAAAGAGTTTGTCTCGACTAAAGTATATACTTCAACTTTCTTGTGCTAGAACTTTAGCTCGTAAACACAAAAGTACTGTAAGGGCTTTTTTGAAAAGATTCGGCTCGGAATTATTGGAAGAATTCTTTACGGCGGAAGAACAAGTTCTTTCCTTGACCTTTCCCAGAGCTTCTTCTATTTCGC------------------------------------------------GGTCCTT------------------TATAGTGAAGATATAGC-ATAGATAGTTGTAATCCATTATGTATCA--TTGGGGAAGGAAG-GATAATATTTTTTTGATAGAATACAAGTATGGATTATTGAAACTAATACGCCATGTATTT-GGATATTT-CCCTTG-AACTGCATAATATTCTTTATT----------TTCCATG-AATAGTGTAAGGGAATTTTTCGAAGAGAAAATGG-----ATTATGGGAGTGTGTGACTTGAGCTATTGATTGGTCTGTGCAGATACGGGCTTTTATCTATCTGCCACATTGTAATTCACAAACCAATGTG----TCTTTGTTCCAACCATCGCGTAAGCCCCATACAGAAGATAGGCTGGTTCGCTTGAAGAGAATCTTTTCTATGATCAGATCCGAATTATGTCGTACATGAGCAGGCTCCGTAAGATC-------------------------------------------------TAGTTGACTTAAGTCAAACTTC-AATAGTATAAAAATGCACTCATTTCCTCTGCATTGACACGAGCTATGAGACTATCGGAGTGAAAGAAAGGGTCTAAAGAAGAAGAAAGCTTGGG-CTAGATTAGTAACAAGTAAATCCTTTG--TGTGTGTGTTTGTAATTAGTAAATGGGCTCTCAATATTTTGGGGCTAATTACTGATCC-----TAAGGTTTGAGACGACCCAGAAAGCAC---------------------------------------TTGATCATATCAC-----GATTGACTTTGTAAGCCTACTTGGGTATTGAGTATTTACTTGTAAGAA-CCGAATTC-TTT-GGG-GGATAGTTGC---------AAAAAGAA-TCCAGTC-------AATTGTTC-TTAC-------------GTAAAACCATTCATA--------TCTCGTAT----ATGGATATGTC------TAGATAGGCTATCGATTTTCGATGGATTCGTT-TGGTTCTTTT-GATTATTGCTCGAGCTGGATGATGAAAAATTATCATGTCCGGTTCCTTCGGGGGATGGATTTCTAAT-GGGGCCGCAGTAGCTGCCGAATCATCTACTGGTACATGGACAACTGTGTGGACCGACGGGCTTACCAGCCTTGATCGTTACAAAGGGAGATGCTATCACATCGAGCCCGTTGCCGGAGAAGAAAATCAATATATTGCTTATGTAGCTTACCCATTAGACCTTTTTGAAGAAGGTTCTGTTACTAACATGTTTACTTCCATTGTGGGTAATGTATTTGGATTTAAAGCACTGCGTGCTCTACGTCTCGAAGATTTGCGAATCCCACCTGCGTATATTAAAACATTCCAAGGCCCGCCTCACGGCATCCAAGTTGAGAGAGATAAATTGAACAAGTACGGTCGTCCCCTTTTGGGATGTACTATTAAACCAAAATTAGGGTTATCCGCTAAAAACTACGGCAGGGCAGTTTATGAATGTCTTCGTGGTGGACTTGATTTTACTAAAGATGATGAGAACGTCAACTCCCAACCCTTTATGCGGTGGAGAGATCGTTTCTTATTTTGTGCCGAAGCACTTTATAAAGCACAGGCTGAAACAGGTGAAATCAAAGGACATTACTTGAATGCTACTGCAGGTACATGCGA-------------------------------------------------------------------------------------------------------------------------------------------------------------------------------------------------------------------------------------------------------------------------------------------------------------------------------------------------------------------------------------------------------------------------------------------------------------------------------------------------------------------------------------------------------------------------------------------------------------------AGTCTATGTCAATTGAAAGGGTATTCCAAAG-TCTCATCCAGGTCT-AGAATTTTTTGGATCAGCAAAAGGACAACTTGC------------------------------------------AAATCAGGATTCCTTGCTC-----TGTTCATTTGTACATGTATG----AGAT-----ATATCATATATCTT---------------GTGGTAAGAGAAAAAGCTTTCCGCTCAGATCAGTTTCTAAAAGAGTCGGGTGAATGGCAAAGATAAGGAATTTGAAACCGCTAAGGAAAAA-GGGGAAATCGAAAGCAAAAGAGTTAGCTA---------GGCTTTT-------------------------------------------------------------------------------------------------------------------------------------------------------------------------------------------------------------------------------------------------------------------------------------------------------------------------------------------------------------------------------------------------------------------------------------------------------------------------------------------------------------------------------------------------------------------------------------------------------------------------------------------------------------------GATGTGGGTTTTACTTCCGATGTAATTCAATGTGTTAA-GTTGGTT-AAAAAGCATAA-CTTTGTGTCCCGTTTCAATGTTTTGA-TCGAGTTCTTGATCAGTTGATGAAGTTGAATTCGCCTGCTGTGGTTGTCTGGGATTTTTATTTGGAGATTTTGGGATGTGGGTATCCTCCAAAGTTGTGTAATTTCAATATTTTGATGAACAAGTTTTGTAAAGAGCGGAAAGTTAAAGATGCAAAGTTGGTGTTTGATGAAATTTCAAGGTCGGGTTTAAGGCCAATGATTGTTAGTTATAATACTTTGATAAATGGGTATTGTAAATGTGGCAATTTGGATGAGGGTTTTAGGTTGAAAAAGGTTATGGAGGAGAATAGGCTTGTTCCTGATGTTTTTACGTATAGTACTTTGATTAACGGGTTATGTAAAGATGGTAGGATGGATGATGCTAATCAGGTGTTTGATGAAATGTCTAGCAAAGGGCTGGTTGCGAATGATGTTA-TATATACTACTTTGTTAAATGGGTTTTGCAAGAACGGGAAGGTGAGTTTGGCGATGGAATTATATGAGCGAATGTTGATGAAAGGGGTTAAACCGGATTTGATAATGTATAATACACTTATCAATGTGTTATGCAAGAGTGGGAATATAATTGAAGCTAAGAACCTTATTGATGAGATGAGTACGAAGGGGTTGAAAGCTGACAAAATAACGTACACTACTCTTATTGATGGATGTTGCAAGGAGGGGAATTTGGA-GCAGCACTCGAGATA-----------------------------------------------------TGTCGAGCTTGGAAAATGAAAG-AAGGGTTTGAGTTGTGGGATCTAATGGGAAGGGATGGTGTTAGAAATGTTGTTAGTTTTAATATATTCATTCGTGGGTTGTTTGAGAATAAG-AAAGTGGAGGAAGCTGTTTCTGTTTGGAAAATCTTG-CAAGAGAGTGGGTGTGTTGCAGATTCTACTACTTATGGAGTCTT-GATTCATGGGTTTCGTAAGAACG--GGTATTTAAATAAGGCTTTA---TTGGTCTTGACTGAGGCGGAGGATAAAGGGAATGATCTTGATATTTATGCGTATTCATCAATAATTAATGGCTTATGTAATGCCAGGAGAGTGGATGAAGCCTTTGATATGCTTGACCGAATGACTAAGCATGGCTGTAAACTTAATGCTCATGTTTGCAATACATTACTTAATGGTTTAATTCAGGCTTCTAAAATTGAGGATGCAATCCGATTTTTCTCCGGGATGGCTGCTAAGGATTGTTTACCAACTGTTGTCACCTACAATACTCTTATCGATGGATTGTGCAAAGCAGAAAGGTTTGATGAAGCCTATCTCCTTGTGAAGGAGATGCTTGAAAAAGGATGGGAGCCTGACATAATCACCTACAGTTTATTGATGCGTGGTCTTTGTCAAGGCAAAAAGATAGACATGGCTCTGAATTTGTGGTGCCAAGTTGTTGAGAAGGGTCTCAAGCC-TGATGTAATCATGCATAACATAATAATTCACGGTCTTTGTTCTGCAGGCAAAGTGGGAGATGCTATGCAGTTATATCTTAGGATGAGTCAGTGTGATTGTGTTCCAAATCTTGTTACCCTCAACACTTTGATGGAGGGGTTTTACAAAACTAGAGATTG-CCTTAATGGATCCGTGATTTGGGCCCGCATTTTGAGAAGTGGGCTTAAGCC-AGATATTATCTCTTATAACATTGTTC----TTAAAGGTCTATGTT-CGTGTTATAGACTATCAGATGCCATTCATA----------------------------------------------------
	Campanula_edulis           AGATAATCTTGGGCAAACAATTAATGTGACTTGTGAAGTACAGCAATTATTAGGAAACAATCGAGTTAGGGCTGTAGCCATGAGTGCTACAGACGGTCTAATGAGAGGAATGGAAGTGATTGATACGGGCACTCCTCTAAGTGTTCCGGTCGGTGGAGCGACTCTCGGACGAATTTTCAATGTGCTTGGAGAGCCAATTGATAATTTGGGTCCTGTAGATACTCGCACAACATCGCCTATTCATAGATCTGCGCCTGCCTTTATCGATTTAGATACAAAATTATCTATTTTTGAAACCGGAATTAAAGTAGTCGATCTTTTAGCCCCTTATCGCCGTGGAGGAAAAATCGGACTATTCGGAGGAGCTGGGGTGGGGAAGACAGTACTTATTATGGAATTGATTAATAATATTGCCAAAGCTCACGGCGGTGTATCTGTATTT-GGCGGAGTAGGTGAACGTACTCGTGAAGGAAATGATCTTTACAAGGAAATGAAAGACTCTGGAGTCATTAATGAACAAAATTTTGCAGAATCAAAAGTGGCTTTAGTTTATGGTCAGATGAATGAACCGCCGGGAGCTCGCATGAGAGTTGGTTT-GACTGCACTAACTATGGCCGAATATTTTCGAGATGTTAATAAACAAGACGTACTTCTCTTTATCGACAATATCTTCCGCTTTGTCCAAGCAGGATCTGAAGTATCCGCCTTGTTGGGTAGAATGCCTTCTGCTGTGGGTTATCAACCTACTCTTAGTACTGAAATGGGTTCTTTACAAGAAAGAATTACTTCTACTAAAAAGGGATCTATAACGTCTATTCAAGCAGTTTATGTACCTGCCGATGATTTGACCGACCCTGCTCCTGCTACCACATTTGCACATTTAGATGCTACTACCGTACTATCAAGAGGATTAGCTGCCAAAGGTATATATCCCGCAGTAGATCCTTTAGATTCAACGTCAACTATGCTACAACCCCGGATCGTTAGTGACGAACATTATCAAACTGCACAAAGTGTTAAGCAAACTTTACAACGTTACAAAGAACTTCAGGACATTATAACTATCCTTGGATTGGACGAATTATCCGAAGAGGATCGTTTAACCGTAGCAAGAGCGCGAAAAATTGAGCGTTTCTTATCACAACCCTTTTTTGTGGCCGAAGTATTCACAGGTTCTACGGGAAAATATGTTGGTCTAGTAGAAACAATTCAAGGCTTTGAATTAATTTTGTGAAACGGCTAATTCCTCGAATGTATGACCAGAATTATTTGATTCATTCTACGAATGATTCTAAACAAAATCCATTTTGGGGACGCAACAACAATTTTGATTCGGAAATGATATCAGAAGCATTTTCGGTCATTATGGAAATTCCATTTTCTCTACGATTACTATCTTGGCTAGAAAAGTTCGAAAAGACGGGGAAAGGGAGAGTCAAATCCGAGAATTTACGATCAATT---------------CATTCAATATTTTCTTTTTTAGAGGACAAAATTTCACATTTAAATTATGTCTTCGATATACTAATACCTTACCCAATCCATCTAGAAATCTTGGTTCAAGCTCTTCGCTACTGGTTAAAAGATGCTTCGTCTTTGCATTTCGTAAGATTCNTTCTCCACGANGTTCATAANTGGAATAGTCTTATT---ACGACCAAGAAAGTCGGTCCTTCTNTTTCAGCAAGAANTCAAAGANTCCTCTCCTNCNTATATAANTCTCATGTATGTGNATACGAATCCATCTTTGNNNNNNNNNNNNNNNNATCTTCTCATTTANNNATCACATCTTCTAGAGCCCTTGTTGAACGAATCTATTTCTATAGAAAAATAGAGCATCTTGAAGAAGTCTTGTCCATGGCTTTTCAAGCTAATCTATGGATATGCACAGATTCTTTCATGCATTATGTTAGGTATCAA-GGAAAATCAATTCTCGCTTCAAAAGGTACGTCT---CTTGTGATGAATAAATGGAAATATTACTTTGTAAATTTATGGCAATCTTATTTTTACCTGTGGTCTCAACCCAAAAGGATCCAGCTAAACCAATTATCCAATCATTCCCTTGACTTTCTAGCGTATTTTTCAAGTGTGCGACGAAGGACTTCAACGGTACGCAATCAAATGCTAGCAAAGTTTTTTCTAAGCGCTAATGCTATTAATAAGTTTGATACTTTTGTTCCAATTATTCCAATGATTCTATCATTGGCTAAATACAAATTTTGTAATAGAGCAGGTCATCCAATTAGTAAGGCGGTTTGGGTCGATTTATCAGATTCTGATATTATTGATCGATTCGGGCGTATATCCAGAAATCTTTCTCATTATCATAGTGGATCCTCAAAAAAAAAGAGTTTGTCTCGAATAAAGTATATACTTCATCTTTCTTGTGCTAGAACTTTAGCTCGTAAACACAAAAGTACTGTAAGGGCGTTTTTGAAAAGATTCGGCTCGGAATTATTGTCAGAATTCTTTGCGGCGGAAGAAGAAGTTCTTTCCTTGACCTTTCCCAGAGCTTCTTCTATTTCGC---------------------------------------------------CCTT------------------TATAGTAAAGATATAGC-CTAGATAGTTGGAATCCATTATGTATCA--TTGGGGAAGGAAC-GAGACTATTTTATTGCTAGAATACAAGTATGGATTATTAAAACTAATAGGCGATGTATTT-GGATATTT-CCCTTA-AACTGCGTAATATTATTTATT----------TTCCATRA-ATAGTGTAAGGGAATTTTTCGAATAGAAAATGG-----ATTATGGGAGTGTGTGACTTGAGCTAGTGATTGGTCTGTGCAGATACGTGCTTTGATCTATCTGCCACATTGTAATTCACAAACCAATGTG----TCTTTGTTCCAACCATCGCGTAAGCCCCATACAGAAGATAGGCTGGTTCGTTTGAAGAGAATCTTTTCTATGATCAGATCCTAATCATGTCGTACATGAGCAGGCTCCGTAAGATC-------------------------------------------------TAGTTGACTTAACTGAAAATTA-AATAGTATGAAAATGCACTCATTTCCTCTGCATTGACACGAGCTATGAGACTATCGGAGTGAAAGAAAGGGTCTAAAGAAGAAGAAAGCTTGGG-CTAGATTAGTAACAAGTAAATCCTT----TGTGTGTGTTTGTAATTAGTAAATGAGCTCTCAATATTTTGGGGCTAACCACCGATCC-----GAAGGTTTGAGACGACCCAGAAAGCAC---------------------------------------TTGATCATATCAC-----GATTGACTTTGTAAGCCTACTTGGGTATTGAGTATTTACTTGTAAGAA-CCGAATTC-TTT-GGG-GGATAGTTGC---------AAAACGAA-TCCAGTC-------AATTGTTC-TTAC-------------GTAAAACCATTTATA--------TCTCGTAT----ATGTATGTGTC------TAGATAGCCTATCGATTTTAGATGGATTCGTT-TGGTTCTTTT-GATTCTTGCTCGAGCCGGATGATGAAAAATTATCATGTCCGGTTCCTTCGGGGGATGGATTTCTTAT-GGGGCCGCAGTAGCTGCCGAATCGTCTACTGGTACATGGACAACTGTGTGGACCGATGGGCTTACCAGCCTTGATCGTTACAAAGGGAGATGCTATCACATCGAGCCCGTTGCCGGAGAAGAAAATCAATATATTGCTTATGTAGCTTACCCATTAGACCTTTTTGAAGAAGGTTCTGTTACTAACATGTTTACTTCCATTGTGGGTAATGTATTTGGATTTAAAGCACTGCGTGCTCTACGTCTAGAAGATTTGCGAATCCCACCTGCGTATATTAAAACATTCCAAGGGCCGCCTCACGGCATCCAAGTTGAGAGAGATAAATTGAACAAGTATGGTCGTCCCCTGTTGGGATGTACTATTAAACCAAAATTAGGGTTATCCGCTAAAAACTACGGCCGGGCAGTTTATGAATGTCTTCGGGGTGGACTTGATTTTACTAAAGATGATGAGAACGTCAACTCCCAACCCTTTATGCGGTGGAGAGATCGTTTCTTATTTTGTGCCGAAGCACTTTTTAAAGCACAGGCTGAAACAGGTGAAATCAAAGGACATTACTTGAATGCTACTGCGGGCACATCTGAAGAAATGATTAAAAGGGCTGTATTTGCCAGAGAGTTGGGAGTTCCTATTGTAATGCATGACTACATAACAGGGGGATTCACTGCAAATACTAGCTTGGCTCATTATTGCCGAGATAATGGTCTACTTCTTCACATCCACCGCGCAATGCATGCAGTTATTGATAGACAGAAGAATCATGGTATGCACTTTCGTGTATTAGCTAAAGCCTTACGTCTGTCTGGTGGAGATCATATTCACTCCGGGACCGTAGTGGGGAAACTTGAAGGGGAAAGAGAGATCACTTTGGGCTTTGTTGATTTACTGCGCGATGATTTTGTGGAAAAAGATCGAAGTCGCGGTATTTATTTCACTCAAGATTGGGTCTCTCTACCAGGTGTTCTGCCCGTGGCTTCAGGCGGTATTCACGTTTGGCATATGCCTGCTCTAACCGAGATTTTTGGGGATGATTCCGTACTACAGTTCGGGGGAGGAACTTTAGGACATCCTTGGGGAAATGCACCCGGTGCGGTAGCTAATCGAGTAGCTCTAGAAGCATGTGTACAAGCCCGTAATGAGGGACGTGATCTTGCTCGTGAGGGTAATGAAATTATCCGG----------------------------------------------------------------------------------------------------------------------------------------------------------------------------------------------------------------------------------------------------------------------------------------------------------------------------------------------------------------------------------------------------------------------------------------------------------------------------------------------------------------------------------------------------------------------------------------------------------------------------------------------------------------------------------------------------------------------------------------------------------------------------------------------------------------------------------------------------------------------------------------------------------------------------------------------------------------------------------------------------------------------------------------------------------------------------------------------------------------------------------------------------------------------------------------------------------------------------------------------------------------------------------------------------------------------------------------------------------------------------------------------------------------------------------------------------------------------------------------------------------------------------------------------------------------------------------------------------------------------------------------------------------------------------------------------------------------------------------------------------------------------------------------------------------------------------------------------------------------------------------------TGTCGAGCTGGG-AAATGAAAG-AAGGG-TTGAGTTGTGGGATCGAATGGGAGGGGATGGTGTTAGAAATGTTGTTAGTTTTAATATATTTATCCGAGGGTTGTTTGAGAACAAG-AAAGTGGAGGAAGCTATTTCTGTTTGGCAAGTCTTG-CAAGAGAATGGGTGTGTTGCAGATTCGACAACCTATGGAGTTTT-GATTCATGGGTTATGTAAGAATG--GGTATTTAAATAAGGCTTTA---TTGGTCTTGACTGAGGCTGAGGATAAACGGAATGATCTTGATATTTTTGCGTACTCTTCAATAATTAATGGCTTGTGTAACTCCAGGAGAGTGGACGAAGCGTTTGATACGCTTGATCGGATGACCAAGCGTGGTTGTAAACCTAATGCTCATGTTTGCAATACATTGCTTAATGGTTTAATTCGGGCTTCTAAAATTGACGATGCAGTTCGATATTTCTCCGAGATGGCTGCTAAGGATTGCTTACCAACTGTTATTACCTACAATACTCTCATTGATGGACTGTGCAAAGCAGAAAGGTTTGATGAAGCCTATCTCCTTGTGAAGGAGATGCTTGAAAAGGGATGGAAGCCTGATATAATCACATACAGCTTATTGATGAGTGGTCTTTGTCAAGGCAAAAAGATAGACATGGCTCTGAATTTGTGGCGCCAAGTTGTTGAGAAGGGTCTTAAGCC-TGATGTAATTATGCATAACATAATAATTCACGGTCTATGTTCTGTAGGCAAAGTGGGAGATGCATTACAGCTATATGTAAGGATGGGTCAGTGTGATTGTGTTCCAAATCTTGTTACCCTCAACACTTTGATGGAGGGGTTTTACAAAGCTAGAGATTG-CCTAAACGCATCCGTGATTTGGGCACGCATTTTGAGAAGTGGGCTTAAGCC-TGATATTATCTCTTATAACATTGTTC----TTAAAGGTCTCTGTC-----------------------------------------------------------------------------------
	Campanula_elatines         AGATACTCTTGGGCAACCAATTAATGTGACTTGTGAAGTACAGCAATTATTAGGAAACAATCGAGTTAGGGCTGTAGCCATGAGTGCTACAGACGGTCTAATGAGAGGAATGGAAGTGATTGATACGGGCACTCCTCTAAGTGTTCCGGTCGGTGGAGCGACTCTCGGACGAATTTTCAATGTGCTTGGAGAGCCCATTGATAATTTGGGTCCTGTAGATACTCGCACAACATCGCCTATTCATAGATCTGCGCCTGCCTTTATCGATTTAGATACAAAATTATCTATTTTTGAAACCGGAATTAAAGTAGTCGATCTTTTAGCCCCTTATCGCCGTGGAGGAAAAATAGGACTATTCGGAGGAGCTGGGGTGGGGAAGACAGTACTTATTATGGAATTGATTAATAATATTGCCAAAGCTCACGGCGGTGTATCTGTATTT-GGCGGAGTAGGTGAACGTACTCGTGAAGGAAATGATCTTTACAAGGAAATGAAAGACTCTGGAGTAATTAATGAACAAAAGTTTGCAGAATCAAAAGTGGCTTTAGTTTATGGTCAGATGAATGAACCGCCGGGAGCTCGTATGAGAGTTGGTTT-GACTGCCTTAACTATGGCTGAATATTTCCGAGATGTTAATAAACAAGACGTACTTCTCTTTATCGACAATATCTTCCGGTTTGTCCAAGCAGGATCTGAAGTCTCGGCCTTGTTGGGTAGAATGCCCTCTGCTGTGGGTTATCAACCTACCCTTAGTACTGAAATGGGTTCTTTACAAGAAAGAATTACTTCTACGAAAAAGGGGTCTATAACGTCTATTCAAGCAGTTTATGTACCTGCAGACGATTTGACCGACCCTGCTCCTGCTACCACATTTGCACATTTAGATGCTACTACTGTACTATCAAGAGGATTAGCTGCCAAAGGTATATATCCCGCAGTAGATCCTTTAGATTCAACGTCAACTATGTTACAACCCCGGATCGTTAGTGACGAACATTATAAAACTGCGCAAAGTGTTAAGCAAACGTTACAACGTTACAAAGAACTTCAGGACATTATAACTATCCTTGGATTGGACGAATTATCCGAAGAGGATCGTTTAACCGTAGCAAGAGCGCGAAAAATAGAGCGTTTCTTATCACAACCCTTTTTTGTGGCCGAAGTATTCACCGGTTCTACGGGAAAATATGTTGGTTTAGTAGAAACAATTCGAGGCTTTCAATTAATTTTGTGAAACGGTTAATTCTTCGAATGTATGACCAGAATTATTTGATTCATTCTACGAATGATTGTAAACAAAAGCCATTTTTGGGACGCATCAATAATTTTGAGTCTCAAATCATATCAGAAGCATTTTCGGTCATTATGGAAATTCCATTTTCTCTACGATTACTATCTTGGCTAGAAAAGTTCGAAAAGAAGGGGGGAGGTAGAGTCAAATTCGAGAATTTACGATCAATT---------------CATTCAATATTTTCTTTTTTAGAGGATAAAATTTCACATTTACATTATATGTTAGATATACTAATACCTTACCCAATCCATCTAGAAATTTTGGTTCAAGCTCTTCGCTACTGGCTAAAAGACGCTTCAGCTTTGCATTTCGTAAGATTCTTTCTCCACGAGTTTCATAATTGGAATAATCTTATT---ACGTCAAAGAAAGTAGGTCCTTCTTTTTCAGAAAGAAATCCAAGATTTTTCTTCTTCCTATATAATTCTCATGTATGTGAATATGAATCCATCTTTGTCTTTCTCCGCCACCAATCTTCTCATTTACGATCAACATCTTCTAGAGCCCTTGGTGAACGAATCTATTTCTATGGAAAAATAGAGCATCTTGGAGAAGTCTTGTCCAGGGCTTTTCCAGCCAATCTATGGATATTCACCGATTCTTTCATGCATTATGCTAGGTATCAA-GGAAAATCAATTCTCGTTTCAAAAGGTACGTCT---CTTATGATGAATAAATGGCAATATTACTTTGTAAATTTATGGCAATCTTATTTTTACCTGTGGTCTCAACCAAGAAGGATCCACCTAAACCAATTATCCAATCATTCCCTCGACTTTCTAGCTTATTTTTCAAGTGTGCGGCGAAGGACTTCAACAGTACGCAATCAAATGCTAGCAAAGTTATTTCTAAGCGATAATGCTATTAAGAAGTTTGATACTTTTGTTCCAATTATTCCCCTGATTGGATCATTAGCTAAATCCAAATTTTGTAATAGAGCAGGTTATCCGAGTAGTAAGGCGGTTTGGGTCGATTTATCAGATTCTGATATTATTGACCGATTCGGGCGTATATCTAGAAATCTTTCTCATTATTATAGTGGATCCTCAAAAAAAAAGAATTTGTCTCGAATAAAGTATATACTTCAACTTTCTTGTGCTAGAACTTTAGCTCGTAAACACAAAAGTACTGTAAGGGCTTTTTTGAAAAGATTTGGATCGGAATTATTGGAAGAATTCTTTACGGCGGAAGAACAAGTTCTTTTTTTGACCTTTCCCAGAGCTTCTTCTATTTCTCTATTTATGTTAATGCACTTCCCAATGATACGTAAACAAGGGA-TTTCTGGTCCTTTATAG-------------TATAGTGAAGATATAGC-ATAGATAGTTGGAATCCATTATGTAGCA-TTTTGGGAAAGAAC-GAGAATAGTTCATTGCTACAATACAAGTATGGATGATTGAAACTAATACGCTATGTATTT-GGATATTT-CCCTTC-AACTGCGTAATATTTTTTATT----------TTCCATG-AATAGTGTAAGGGAATTTTCCGAAGAGAAAATGG-----ATTATGGGAGTGTGTGACTTGAGCTATTGATTGGTCTGTGCGGATACGTGCTTTTATCTATCTGCCACATTGTAATTCATAAACCAATGTG----TCTTTGTTCCAACCATCGCGTAAGCCCGATACAGAAGATAGGCTGGTTCGCTTGAAGAGAATCTTTTCTATGATCAGATCCGAATCGTGTCGTACATGAGCAGGCTCCGTAAGATC-------------------------------------------------TAGTTCACTTAACTGAAAATTA-AATAGTATTAAAATGCACTCATTTCCTCTGCATTGACACGAGCTATGAGACTATCGGAGTCAAAGAAAGGGTCTAAAGAATAAGAAAGGCTGGG-CTATATTAGTAACAAGTAAATCCTTTG--TGTGTGTGTTTGTAATTAGTAAATGGTCTCTCAAGATTTTGGGGCTAACCACCGATCG-----TAAGGTTTGAGACGACCCAGAAAGCAC---------------------------------------TTGATCATATCAT-----GATTTACTTTGTAAGCCTACTTGGGTAGTGAGTATTTACTTGTAAGAA-CCGAATTC-TTT-TGG-GGCTAGTTTC---------AAAAAGAA-TAGAGTCA-------ATTGTTC-TTAC-------------GTAAAACCATTCATA--------TTTCGTAT----ATGTATGTGTC------TAGATACCCTATCCATTTTAGATGGATTCGTT-TGGTTCTTTT-GATTCTTGCTCGAGCCGGATGATGAAAAATTCTCATGTCCGGTTCCTTCGGGGGATGGATTTCTAATAGGGGCCGCAGTAGCTGCCGAATCGTCTACTGGGACATGGACAACTGTGTGGACTGATGGGCTTACGAGCCTTGATCGTTACAAAGGAAGATGTTATCACATCGAGCCCGTTGCCGGAGAAGAAAATCAATTTATTGCTTATGTAGCTTACCCATTAGACCTTTTTGAAGAAGGTTCTGTTACTAACATGTTTACTTCCATTGTAGGTAATGTATTTGGATTTAAAGCATTGCGTGCTCTACGTCTAGAAGATTTGCGAATCCCATCTGCGTATATTAAAACATTCCAAGGCCCACCTCACGGCATCCAAGTTGAGAGAGATAAATTGAACAAGTATGGTCGTCCCCTGTTGGGATGTACTATTAAACCAAAATTAGGGTTATCCGCTAAAAACTACGGCAGAGCAGTTTATGAATGTCTTCGTGGTGGACTTGATTTTACTAAAGATGATGAGAACGTCAACTCCCAACCCTTTATGAGGTGGAGAGATCGTTTCTTATTTTGTGCCGAAGCAATTTATAAAGCACAGGCTGAAACAGGTGAAATCAAAGGACATTACTTGAATGCTACTGCGGGTACATCCGAAGAAATGATGAAAAGGGCTGTATTTGCCAGAGAGTTGGGAGTTCCTATCGTAATGCATGACTACATAACTGGGGGATTCACTGCAAATACTAGCTTGGCTCATTATTGCCGAGATAATGGTCTACTTCTTCACATCCACCGCGCAATGCATGCAGTTATTGATAGACAGAAGAATCATGGTATACACTTTCGTGTATTAGCTAAAGCCTTACGTATGTCTGGTGGAGATCATATTCACTCTGGGACCGTAGTAGGCAAACTTGAAGGGGAAAGAGAGATCACTTTGGGCTTTGTTGATTTACTGCGCGATGATTTTGTTGAAAAAGATCGAAGTCGCGGTATTTATTTCACTCAAGATTGGGTCTCTCTACCGGGTGTTCTGCCCGTGGCTTCAGGCGGTATTCACGTTTGGCATATGCCTGCTCTGACCGAGATTTTTGGGGATGATTCCGTACTACAGTTCGGGGGAGGAACTTTAGGACATCCTTGGGGAAATGCACCCGGTGCGGTAGCTAATCGAGTAGCTCTAGAAGCATGTGTACAAGGCCGTAATGAGGGACGTGATCTTGCTCGTGAGGGTAATGAAATTATCCGGAGTCTATGTCAATTGAAAGTGTATTATAAAG-TCTGATCCAGGTGT-AGAATTGATTGGATCAACAAAAGGACAACTTGGTAAGTTTCAGTATGAATAAGAATACCGATCGTGAATCATTCA-AATCGGGATTCCTTGCTC-----TGTTCATTTGTACATGTATG----AGAT-----ATATCATATATCTTCTGATAAGAGAAAAAGTGATAAGAGAAAAAGTTTTCCGCTCAGATCATTTTCTAAAAGAGTCGGGTGAATGGAAAAGATAAGGAATTTGAAACCGTTAACCAAAAA-GGATAAATCTAAATAAAAAGAGTTACATAGTC-AAATGGGCTTTTTGGGGATAGAGGGACTTGAACCCTCACGATTTTTAAAATCGACGGATTTTCCTATTACTATAAATTTCATTGTTGCCGGTATTGACATGTAGAATGGGACTCTATCTTTATTCTGGTCCGATTAATCAATTCTTCAAAAGATCTCTCAGACTGGGGAGTGACTGATTTGTCTATTCTTTCTTGAATAGGGAATATATTACACACCAATTCTTCCAGTTTTCATAGAAAAAATAC-----------GGATTCGAGGCGTCATTAATCTT-------TTGATATTTCATAGGAT-------------------------------------------------TTCAGTACCTATATCTT-AAC-----------------------TATATATATA-------------GTATAGGCTTATACTTCAAC-------------------------------------------------CTTTCGGAAGTTTCTATAAAAGAATTTCTCTATCAACGCAACACAATCAACCCCATTCGTTAGAACAGCTTCCATTGAGTCTCTGCACCTATCCTTTTAGATTTTCGCTTTCTCAACCTTTTGTTAT----TGTCAGAAAAC-CGGATTTGGCT-CAGGATTGCCC------------TACTCCGATGCGATTCARTGTATTAA-GTTGTCTAAAAAAGCATAAACTTTGTGTCCCATTTCAATCATGTGA-CCGAGTTCTTGATCAGTTGATGAAATTGAATTCGCCTGCTGTGGTTGCCTGGGATTTCTATTTGGAGATCTTGGGATGTGGGTATCCTCCAAATTTGTATAATTTCAACATTTTGATGAACAAATTTTGTAAAGAGCGTAAAGTTAAGGAAGCCTATAAGGTGTTTGATGAAATGTCAAGGTCGGGTTTAAGGCCAACGGTTGTTAGTTATAATACTCTGATAAATGGGTATTGTAAATGTGGCAATTTGGATGAGGGGTTTAGGTTGAAGAAGGTTATGGAGGAGAATAGGCTTGTTCCGGATGTTTTTACTTATAGCGCTTTGATTAATGGGCTGTGTAAAGATGGTAGAATGGATGATGCCAATCACGTGTTTGATGAAATGTCTAGCAAAGGGTTGGCTCCAAATGATGTTA-TATATACTACTTTGTTAAATGGGTTTTGCAAGACCGGGAAGGTTAGTTTGGCTATGGAATTATATAGGCGAATGTTGATGAAAGGGGTTAAACCTGATTTGATAATGTATAATACACTTATCAATGTGTTATGTAAGAGTGGTAATATAATTGAAGCTAGGAACCTTATTGATGAGATGAGTTTGAAKGGGTTAAAAGCTGACAAAATAACGTACACKACTCTTATTGATGGATGTTGCAAGGAGGGGAATATGGATGCAGCACTCGAGATTAGAAAGAGAA-TGGTGCGGGAA-GCTATTGAGCTTGATAATGTGGCTTACC-------------------------------------------------------------------------------------------------------------------------------------------------------------------------------------------------------------ATGGGTTGTGTGAGAATG--GGTATTTAAATAAGGCTTTA---TTTGTCTTGACTGAAGCGGAGGATAAAAGGAATGATCTTGATGTTTTTGCCTACTCTTCAATAATTAATGGCTTATGTAATGCCAGGAGAGTGGACGAAGCTTTAGATATGCTTGATCGGATGGCTAAGCATGGCTGTAAACCAAATGCTCATGTTTGCAATACATTGCTTAATGGCTTAATTAGGGCTTCTAAAATTGAGGATGCAATTCGATTTTTTTCCGAGATGGCTGCTAAAGATTGCTTACCAACTGTCGTCACCTACAATACTCTTATTGATGGATTGTGCAAAGCAAGAAGGTTTGATGAAGCCTATCTCCTTGTGAAGGAGATGCTTGAAAAGGGATGGAAACCTGACATAATCACTTACAGCTTATTGATGCGTGGTCTTTGTCAAGGCAAAAAGATAGACATGGCTCTTAATCTGTGGTGCCAAGTTGTTGAGAAGGGTCTCAAGCC-TGATGTAATTATGCATAACATAATAATCCACGGTCTCTGTTCTGCAGGCAAAGTGGGAGATGCATTGCAGCTATATCTAAGGATGAGTCAGTGTGATTGTGTTCCAAATCTTGTTACCCTCAACACTTTGATGGACGGGTTTTACAAAGCTAGAGATTG-CCTTAATGCATCGGTGATCTGGGCCCGCATTTTGAGAAGTGGGCTTAAGCC-TGATATTATCTCTTATAACATTGTTC----TTAAAGGTCTCTGTT-CTTGTTATAGAATAACAGATGCCGTTTGGTATCTGAGTGATGCTCTGGCTAAGGAGATTCTTCCTACTGTGGTTACGTGGAA
	Campanula_elatinoides      -----------------------------------------------------------------------------------------------------TGAGAGGAATGGAAGTGATTGATACGGGCACTCCTCTAAGTGTTCCGGTCGGTGGAGCCACTCTCGGACGAATTTTCAATGTGCTTGGAGAACCCATTGATAATTTGGGTCCTGTAGATACTCGCACAACATCGCCTATTCATAGATCTGCGCCTGCCTTTATCGATTTAGATACAAAATTATCTATTTTTGAAACCGGAATTAAAGTAGTCGATCTTTTAGCCCCTTATCGCCGTGGAGGAAAAATCGGACTATTCGGAGGAGCTGGGGTGGGGAAGACAGTACTTATTATGGAATTGATTAATAATATTGCCAAAGCTCACGGCGGTGTATCTGTATTT-GGCGGAGTCGGTGAACGTACTCGTGAAGGAAATGATCTTTACAAGGAAATGAAAGACTCTGGAGTAATTAATGAACAAAAGCTTGCAGAATCAAAAGTGGCTTTAGTTTATGGTCAGATGAATGAACCGCCGGGAGCTCGTATGAGAGTTGGTTT-GACTGCCTTAACTATGGCTGAATATTTCAGAGATGTTAATAAACAAGACGTACTTCTCTTTATCGACAATATCTTCCGGTTTGTCCAAGCAGGATCTGAAGTCTCGGCCTTGTTGGGTAGAATACCTTCTGCTGTGGGTTATCAACCTACCCTTAGTACTGAAATGGGGTCTTTACAAGAAAGAATTACTTCTACTAAAAAGGGGTCGATAACGTCTATTCAAGCAGTTTATGTCCCTGCAGACGATTTGACCGACCCTGCTCCTGCTACCACATTTGCACATTTAGATGCTACTACTGTACTATCAAGAGGATTAGCTGCCAAAGGTATATATCCCGCAGTAGATCCTTTAGATTCAACGTCAACTATGTTACAACCCCGGATCGTTAGTGACGAACATTATAAAACTGCGCAAAGTGTTAAGCAAACGTTACAACGTTACAAAGAACTTCAGGACATTATAACTATCCTTGGATTGGACGAATTATCCGAAGAGGATCGTTTAACCGTAGCAAGAGCGCGAAAAATTGAGCGTTTCTTATCACAACCCTTTTTTGTGGCTGAAGTATTCACTGGTTCTACGGGAAAATATGTT---------------------------------------------------------------------------------------------------------------------------------------------------------------------------------------------------------------------------------------------------------------------------------------------------------------------------------------------------------------------------------------------------------------------------------------------GAGTCTTTCTCCACGAGTTTCATAATTGGAATAGTCTTATT---ACGTCAAAGAAAGTAGGTCTTTCTTTTTCAGAAAGAAATCAAAGATTTTTATTCTTCCTATATAATTCTCATGTATGTGAATATGAATCCATCTTTGTCTTTCTCCTGAACCAATCTTCTCATTTACGATCAACATCTTCTAGAGCCCTTGGTGAACGAATCTATTTCTATGGAAAAATAGAGCATCTTGGAGAAGTCTTGTCCAGGGCTTTTCAAGCCAATCTAGGGATATTCACCGATTCTTTCATGCATTATGTTAGGTATCAA-GGAAAATCAATTCTCGTTTCAAAAGGTACGTCT---CTTGTGATGAATAAATGGCAATATTACTTTGTAAATTTATGGCAATCTTATTTTTACTTGTGGTCTCAACCAAGAAGCATCCATATAAATCAATTATCCAATCATTCCCTTGACTTTCTCGCTTATTTTTCAAGTGTGCGGCGAAGGACTTCAACAGTACGCAATCAAATGCTAGCAAAGTTATTTCTAAGCGATAATGCTATTAAGAAGTTTGATACTTTTGTTCCAATTATTCCCCTGATTGGATCATTGGCTAAATCCAAATTTTGTAATAGAGCAGGTTATCCCAGTAGTAAGGCGGTTTGGCTCGATTTAGCAGATTCTGATATTATTGACCGATTCGGGCGTATATCCCGAAATCTTTCTCATTATTATAGTGGATCCTCAAAAAAGAAGAGTTTGTCTCGAATAAAGTATATACTTCAACTTTCTTGTGCTAGTACTTTAGCTCGTAAACACAAAAGTACTGTAAGGTCTTTTTTCAAAAGATTCGGATCGGAATTATTGGAAGAATTCTTTACGGCGGACGAACAAGCTCTTTCCTTGACCTTTCCCAGAGCTTCTTCTATTTCGC------------------------------------------------GGTCCTT------------------TATAGTAAAGATATAGC-ATAGATAGTTGGAATCCATTATGTAGCAG-TTGGGGAAAGAAG-GGGAATATTTCATTGCTACAATACAAGTATGGATGATTGAAACTAATACGCCATGTATTT-GGATATTT-CCCTTG-AACTGCGTAATATTTTTTATT----------TTCCACG-AATAGTATAAGGGAATTTTCCGAAGAGAAAATGG-----ATTATGGGAGTGTGTGACTTGAGCTATTGATTGGTCTGTGCAGATACGTGCTTTTATCTATCTGCCACATTGTAATTAATAAACCAATGTG----TCGTTGTTCCAACCATCGCGTAAGCCCCGTACAGAAGATAGGCTGGTTCGCTTGAAGAGAATCTTTTCTATGATCAGATCCGAATCATGTCGTACATGAGCAGGCTCCGTAAGATC-------------------------------------------------TAGTTCACTTAACTAAAAATTA-AATAGTATTAAAATGCACTCATTTCCTCTGCATTCACACGAGCTATGAGACTATCGGAGTCAAAGAAAGGGTCTAAAGAATAAGCAAGGCTGGG-CTATATTAGTAACAAGTAAATCCTTTG--TATGTGTGTTTGTAATTAGTAAAAGGTCTCTCAATATTTTGAGGCTAACCACCGATCG-----TAAGGTTTGAGACGACCCAGAAAGCAC---------------------------------------TTGATCATATCAT-----GATTTACTTTGTAAGCCTACTTGGGTAGTGAGTATTTACTTGTAAGAA-CCGAATTC-TTT-TTG-GGCTAGTTTC---------AAAAAGAA-TCCAGTC-------AATGGTTC-TTAC-------------GTAAAACCATTCATA--------TCTCGTAT----ATGTATGTGTC------TAGATACCCTATCCATTTTAGATGGATTCGTT-TGGTTCTTTT-GATTCTTGCTCGAGCCGGATGATGAAAAATTATCATGTCCGGTTCCTTCGGGGGATGAATTTCTAAG--GGGCTGCAGTAGCTGCCGAATCGTCTACTGGTACATGGACAACTGTGTGGACTGATGGGCTTACGAGCCTTGATCGTTACAAAGGGAGATGCTATCACATCGAGCCCGTTGCCGGAGAAGAAAATCAATTTATTGCTTATGTAGCTTACCCATTAGACCTTTTTGAAGAAGGTTCTGTTACTAACATGTTTACTTCCATTGTGGGTAATGTATTTGGATTTAAAGCACTGCGTGCTCTACGTCTAGAAGATTTGCGAATCCCACCTGCGTATATTAAAACATTCCAAGGCCCACCTCACGGCATCCAAGTTGAGAGAGATAAATTGAACAAGTATGGTCGTCCCCTGTTGGGATGTACTATTAAACCAAAATTAGGGTTATCCGCAAAAAACTACGGCAGAGCAGTTTATGAATGTCTTCGTGGTGGACTTGACTTTACTAAAGATGATGAGAACGTCAACTCCCAACCCTTTATGCGGTGGAGAGATCGTTTCTTATTTTGTGCCGAAGCAATTTATAAAGGACAGGCTGAAACAGGTGAAATCAAAGGACATTACTTGAATGCTACTGCGGGTACATCCGAAGAAATGATGAAAAGGGCTGTATTTGCCAGAGAGTTGGGAGTTCCTATCATAATGCATGACTACATAACAGGGGGATTCACTGCAAATACTAGCTTGGCTCATTATTGCCGAGATAATGGTCTACTTCTTCACATCCACCGCGCAATGCATGCCGTTATTGATAGACAGAAGAATCATGGTATACACTTTCGTGTATTAGCTAAAGCCTTACGTATGTCTGGTGGAGATCATATTCACTCCGGGACAGTAGTAGGTAAACTTGAAGGGGAAAGAGAGATCACTTTGGGCTTTGTTGATTTACTGCGCGATGATTTTGTTGAAAAAGATCGAAGTCGCGGTATTTATTTCACTCAAGATTGGGTCTCTCTACCAGGTGTTCTGCCCGTGGCTTCAGGCGGTATTCACGTTTGGCATATGCCTGCTCTGACGGAGATTTTTGGGGATGATTCCGTACTACAGTTCGGGGGAGGAACTTTAGGACATCCTTGGGGAAATGCACCGGGTGCGGTAGCTAATCGAGTAGCTCTAGAAGCATGTGTACAAGCCCGCAATGAGGGACGCGAT------------------------------AGTTTATGTCAATTGAAAGGGTATTATAAAG-TCTCATCCAGGTCT-AGAATTGATTGGATCAGCAAAAGGACAACTTGGTAAGTTTCAGTATGAATAAGAATACCTAGCGTGACTCATTGA-AATCGGGATTCCCTGCTC-----TGTTCATTTGTACATGTATG----AGAT-----ATATCATATATCTT---------------CTGATAAGAGAAAAAGCTTTCCATTCAGATCAGTTTCTAAAAGAGTCGGGTGAATGGAAAAGATAAGGAATTTGAAACCGCTAACCAAA----------------GAAAAAGAGTTAGACAGTCAAAATGGGCTTTT--------------------------------------------------------------------------------------------------------------------------------------------------------------------------------------------------------------------------------------------------------------------------------------------------------------------------------------------------------------------------------------------------------------------------------------------------------------------------------------------------------------------------------------------------------------------------------------------------------------------------------------------------------------------------GTTTTACTTCCGATGCGATTCATTGTATTAA-GTTGGCT-AAAAAGCATAAACTTTGTGTCTCGTTTCAGTCGTGTGA-CCGACTTCTTGATCAGTTGATGAAATTGAATTCGCCTGCTGTGGTTGCCTGGGATTTTTATATGGAGATTTTGGGWTGTGGGTATCCTCCAAATTTGTATAATTTCAAYATTTTGATGAACAAATTTTGTAAAGAGCGTAAAGTTAAGGAAGCCTATAASGTGTTTGATGAAATGTCAAGGTCGGGTTTAAGGCCGACGGTTGTTAGTTATAATACTCTGATAAATGGGTATTGTAAATGTGGCAATGTGGATGAGGGGTTTAGGTTGAAGAAGGTTATGGAGGAGAATAGGCTTGTTCCGGATGTTTTTACTTATAGCGCTTTGATTAATGGGCTKTGTAAAGATGGTAGGATGGATGATGCTCATCGGGTGTTTGATGAAATGTCTAGCAAAGGGTTGGTTCCCAATGATGTTA-TTTATACTACTTTGTTAAATGGGTTTTGCAAGAATGGGAAGGTTAGTTTGGCTATGGAATTATATAGACGAATGTTGATGGAAGGGGTTAAACCTGATTTGATAATGTATAATACACTTATCAACGTGTTATGTAAGAGTGGGAATATAATTGAAGCTAGAAATCTTATTGATGAGATGAGTTTGAAGGGGTTGAAGGCTGACAAAATAACGTACACTACTCTTATTGATGGATGTTGCAAGGAAGGGAATTTGGATGCAGCACTCGAGATTAAAAAGAGAA-TGGTGCGTGAA-GGTATTGAGCTTGATAATGTGGCTTACAC-TGTCGAGCTGGGA-AATGGAGG-AAGGGTTTAAGTTGTGGGATCAGATGGGAAGGGATGGTGTTAGAAATGTTGTTAGTTTTAATATATTTATTCGAGGATTGTTTGAGAACAAG-AAAGTGGATGAAGCTACTTCTGTTTGGCAAATCCTG-CCAGAGAATGGGTGTGTTGCAGATTCGACTACTTACGGAGTTTT-GATTCATGGGTTCTGTATGAACG--GGTATTTAAATAAGGCTCTA---TTGGTCTTGACTGAGGCGGAGGATAAAAGGAATAATCTTGATGTTTTTGCCTACTCTTCAATAATTAACGGCTTATGTAATGCAAGGAGAGTGGACGAAGCGTTAGATATGCTTGATCGGATGGCTAAGCATGGCTGTAAACCAAATACTCATGTTTGCAATACACTGCTTAATGGCTTAATCAGGGCTTCTAAAATTGAGGATGCAATCCGATTTTTTTCCGAGATGGCTGCTAAAGATTGCTTACCAACTGTTGTCACCTACAATACTCTTATTGATGGAATGTGCAAAGCAGGAAGGTTTGATGAAGCCTATCTCCTTGTGAAGGAGATGCTTGGAAAAGGATGGAAACCTGACATAATCACCTACAGCTTATTGATGCGTGGTCTTTGTCAAGGCAAAAAGATAGACATGGCTCTGAATCTATGGTGCCAGGCTGTTGAGAAGGGTCTCAAGCC-TGATGTAATTATGCATAACATAATAATCCATGGTCTCTGTTCTGCAGGCAAAGTGGGAGATGCATTGCAGCTATATCTGAGGATGCGTCAGTGTGATTGTGTCCCAAATCTCGTTACCCTCAACACTTTGATGGACGGGTTTTACAAAGCTAGAGATTG-CCTTAATGCATCGGTGATCTGGGCCCGCATTTTGAGAAGTGGGTYTAAGCC-TGACATTATCTCTTATAACATTGTTC----TTA-----------------------------------------------------------------------------------------------
	Campanula_erinus           AGATAATCTTGGGCAACCAATTAATGTGACTTGTGAAGTACAGCAATTATTAGGAAACAATCGAGTTAGGGCTGTAGCCATGAGTGCTACCGACGGTCTAATGAGAGGAATGGAAGTGATTGATACGGGCACTCCTCTAAGTGTTCCGGTCGGTGGAGCGACTCTCGGACGAATTTTCAATGTGCTTGGAGAGCCAATTGATAATTTGGGTCCTGTAGATACTCGCACAACATCGCCTATTCATAGATCTGCGCCTGCCTTTATCGATTTAGATACAAAATTATCTATTTTTGAAACCGGAATTAAAGTAGTCGATCTTTTAGCTCCTTATCGCCGTGGAGGAAAAATCGGACTATTCGGAGGCGCTGGGGTGGGGAAGACAGTACTTATTATGGAATTGATTAATAATATTGCCAAAGCTCACGGCGGTGTATCTGTATTT-GGCGGAGTAGGTGAACGTACTCGTGAAGGAAATGATCTTTACAAGGAAATGAAAGACTCTGGAGTCATTAATGAACAAAAGTTTTCAGAATCAAAAGTGGCTTTAGTTTATGGTCAGATGAATGAACCGCCGGGAGCTCGCATGAGAGTTGGTTT-GACTGCCCTAACTATGGCCGAATATTTTCGCGATGTTAATAAACAAGACGTACTTCTCTTTATCGACAATATCTTCCGCTTTGTCCAAGCAGGATCGGAAGTATCCGCCTTGTTGGGTAGAATGCCTTCCGCTGTGGGTTATCAACCTACCCTTAGTACTGAAATGGGTTCTTTACAAGAAAGAATTACTTCTACTAAAAAGGGATCTATAACGTCTATTCAAGCAGTTTATGTACCTGCCGATGATTTGACCGACCCTGCTCCTGCTACCACATTTGCGCATTTAGATGCTACTACCGTACTATCAAGAGGATTAGCTGCCAAAGGTATATATCCCGCAGTAGATCCTTTAGATTCAACGTCAACTATGCTACAACCCCGGATCGTTAGTGACGAACATTATCAAACTGCCCAAAGTGTTAAGCAAACTTTACAACGTTACAAAGAACTTCAGGACATTATAACTATCCTTGGATTGGACGAATTATCCGAAGAGGATCGTTTAACCGTAGCAAGAGCGCGAAAAATTGAGCGTTTCTTATCACAACCCTTTTTTGTGGCCGAAGTATTCACAGGTTCGACGGGAAAATATGTTGGTCTAGTAGAAACAATTCAAGGCTTTGAATTAATTTTGTGAAACGGTTAATTCCTCGAATGTATGACCAGAATTATTTGATTCATTCTACGAATGATTCTAAACAAAAGCCATTTTGGGGACGCAACAACCANTTTGATTCGGAAATGATATCCGAAGCATTTTCGGTCATTATGGAAATTCCATTTTCTCTACGATTACTATCTTGGCTAGAAAAGTTCGAAAAGGCGGGCAAAGGGAGAGTCAAATCTGATAATTTACGATCAATT---------------CATTCAATATTTTCTTTTTTAGAGGACAAAATTTCACATTTAAATTATGTCTTCGATATACTAATACCTTACCCAATCCATCTAGAAATCTTGGTTCAAGCTCTTCGCTACTGGCTAAAAGATGCTTCGTCTTTGCATTTCGTAAGATTCTTTCTCCACGAGTTTCATAATTGGAATAGTCTTATT---ACGACAAAGAAAGTTGGCCCTTCTTTTTCAGCAAGAAATCAAAGATTATTCTTTTTCCTATATAATTCTCATGTATGTGAATACGAATCCATCTTTGTCTTTCTCCGCAACCAATCTTCTCATTTACGATCAACATCTTCTAGAGCCCTTGTTGAACGAATCTATTTCTATAGAAAAATAGAGCATCTTGAAGAAGTCTTGTCCATGGCTTTTCAAGCTAATCTATGGATATTCACAGATTCTTTCATGCATTATGTTAGGTATCAA-GGAAAATCAATTCTCGCTTCAAAAGGTACGTCT---CTTGTGATGAGTAAATGGAAATATTACTTTGTAAATTTATGGCAATCTTATTTTTACCTGTGGTCTCAACCAAAAAGGATCCACCTAAACCAATTATCCAAGCATTCCCTTGACTTTCTAGCTTATTTTTCAAGTGTGCGACGAAAGACTTCAACGGTACGCAATCAAATGCTAGGAAAGTTATTTCTAAGCGATAATGCTATTAAGAAGTTTGATACTTTTGTTCCAATTATTCCCCTGATTGTATCATTGGCTAAATCCAAATTTTGTAATAGAGCGGGTCATCCAATTAGTAAAGCGGTTTGGGTCGGTTTATCAGATTCTGATATTATTGATCGATTCGGGCGTATATCCAGAAATCTTTCTCATTATCATAGTGGATCCTCAAAAAAAAAGAGTTTGTCTCGAATAAAGTATATACTTCAACTTTCTTGTGCTAGAACTTTAGCTCGTAAACACAAAAGTACTGTAAGGGCTTTTTTGAAAAGATTCGGCTCGGAATTATTGGAAGAATTCTTTACGGCGGAAGAACAAGTTCTTTCCTTGACCTTTCCCAGAGCTTCTTCTATTTCGC------------------------------------------------GGTCCTT------------------TATAGTGAAGATATAGC-ATAGATAGTTGTAATCCATTATGTATCA--TTGGGGAAGGAAG-GAGAATATTTTATTGATAGAATACAAGTATGGATTATTGAAACTAATACGCCATGTATTT-GGATATTT-CCCTTG-AACTGCATAATATTCTTTATT----------TTCCATG-AATAGTGTAAGGGAATTTTTCGAAGAGAAAATGG-----ATTATGGGAGTGTGTGACTTGAGCTATTGATTAGTCTGTGCAGATACGGGCTTTTATCTATCTGCCACATTGTAATTCACAAACCAATGTG----TCTTTGTTCCAACCATCGCGTAAGCCCCATACAGAAGATAGGCTGGTTCGCTTGAAGAGAATCTTTTCTATGATCAGAGCCGAATTATGTCGTACATGAGCAGGCTCCGTAAGATC-------------------------------------------------TAGTTGACTTAAGTCAAACTTC-AATAGTATAAAAATGCACTCATTTCCTCTGCATTGACACGAGCTATGAGACTATCGGAGTGAAAGAAAGGGTCTAAAGAAGAAGAAAGCTTGGG-CTAGATTAGTAACAAGTAAATCCTTTG--TGTGTGTGTTTGTAATTAGTAAATGGGCTCTCAATATTTTGGGGCTAATTACTGATCC-----TAAGGTTTGAGACGACCCAGAAAGCAC---------------------------------------TTGATCATATCAC-----GATTGACTTTGTAAGCCTACTTGGGTATTGAGTATTTACTTGTAAGAA-CCGAATTC-TTT-GGG-GGATAGTTGC---------AAAAAGAA-TCCAGTC-------AATTGTTC-TTAC-------------GTAAAACCATTCATA--------TCTCGTAT----ATGGATATGTC------TAGATAGGCTATCGATTTTCGATGGATTCGTT-TGGTTCTTTT-GATTATTGCTCGAGCTGGATGATGAAAAATTATCATGTCCGGTTCCTTCGGGGGATGGATTTCTAAT-GGGGCCGCAGTAGCTGCCGAATCATCTACTGGTACATGGACAACTGTGTGGACCGACGGGCTTACCAGCCTTGATCGTTACAAAGGGAGATGCTATCACATCGAGCCCGTTGCCGGAGAAGAAAATCAATATATTGCTTATGTAGCTTACCCATTAGACCTTTTTGAAGAAGGTTCTGTTACTAACATGTTTACTTCCATTGTGGGTAATGTATTTGGATTTAAAGCACTGCGTGCTCTACGTCTCGAAGATTTGCGAATCCCACCTGCGTATATTAAAACATTCCAAGGCCCGCCTCACGGCATCCAAGTTGAGAGAGATAAATTGAACAAGTACGGTCGTCCCCTTTTGGGATGTACTATTAAACCAAAATTAGGGTTATCCGCTAAAAACTACGGCAGGGCAGTTTATGAATGTCTTCGTGGTGGACTTGATTTTACTAAAGATGATGAGAACGTCAACTCCCAACCCTTTATGCGGTGGAGAGATCGTTTCTTATTTTGTGCCGAAGCACTTTATAAAGCACAGGCTGAAACAGGTGAAATCAAAGGACATTACTTGAATGCTACTGCGGGTACATCCGAAGAAATGATTAAAAGGGCTGTATTTGCCAGAGAGTTGGGAGTTCCTATCGTAATGCATGACTACATAACAGGTGGATTCACTGCAAATACAAGTTTGGCTCATTATTGCCGAGATAATGGTCTACTTCTTCACATCCACCGCGCAATGCATGCAGTTATTGATAGACAGAAGAATCATGGTATACACTTTCGTGTATTAGCTAAAGCCTTACGTATGTCTGGTGGAGATCATATTCACTCCGGGACCGTAGTAGGGAAACTTGAAGGGGAAAGAGAGATCACTTTGGGCTTTGTTGATTTACTGCGCGATGATTTTGTGGAAAAAGATCGAAGTCGCGGTATTTATTTCACTCAAGATTGGGTCTCTCTACCAGGTGTTCTGCCCGTGGCTTCGGGCGGTATTCACGTTTGGCATATGCCTGCTCTGACCGAGATTTTTGGGGATGATTCCGTACTACAGTTCGGGGGAGGAACTTTAGGACATCCTTGGGGCAATGCACCCGGTGCGGTAGCGAATCGAGTAGCTTTAGAAGCATGTGTACAAGCCCGTAATGAGGGACGTGATCTTGCTCGTGAGGGTAATGAAATTATCCGG------------------------------------------------------------------------------------------------------------------------------------------------------------------------------------------------------------------------------------------------------------------------------------------------------------------------------------------------------------------------------CCTCACGATTTTGAAAATCGACGGATTTTCCTATTACTATAAATTTCATTGTTGCCGGTATTGACATGTAGAATGGGACTCTATCTTTATTCTCGGCCGATTAATCAATTCTTCAAAAGATCTCTCAGATTGG-GAGTGAATGATTTGTCTATTCTTTCTTGAATAAGGAATATATTACACACCAATTCTTCCAGTTTTCATATCAAAAAAAA-----------AGATTCGAGGCATCATTAATCTT-------TTGATATTTCATAGGAT-------------------------------------------------TTCAGTACGCATACCTT---------------------------TATATTCTTA-------------TTATAGGCTTATCCTTCAAC-------------------------------------------------CTTTCGGAAGTTTCGATAAAAGGATTTCTCTATCAACGCAACATAATCAACTCCATTCGTTAGAACAGCTTCCATTGAGTCTCTGCACCTATCCTTTTTGATTTTCGCTTTCTGAACCTTTTGTTCT----TGTCAGAAAAC-CGGATTTGGCT-CAGGATTGCCC-----------------------------------------------------------------------------------------------------------------------------------------------------------------------------------------------------------------------------------------------------------------------------------------------------------------------------------------------------------------------------------------------------------------------------------------------------------------------------------------------------------------------------------------------------------------------------------------------------------------------------------------------------------------------------------------------------------------------------------------------------------------------------------------------------------------------------------------------------------------------------------------------------------------GGGATGGTGTTAGAAATGTTGTAAGTTTTAATATATTCATTCGTGGGGTGTTTGAGAGTAAG-AAAGTGGAGGAAGCTGTTTCTGTTTGGAAAATCTTG-CACGATAGTGAGTGTGTTGCAGATTCTACTACTTATGGAGTCTT-GATTCATGGGTTTTGTAAGAACG--GGTATTTAAATAAGGCTTTA---TTGGTCTTGACTGAGGCGGAGGATAAAGGGAATGATCTTGATATTTATGCGTATTCATCAATAATTAATGGCTTATGTAATGCCAGGAGAGTGGATGAAGCCTTTGATATGCTTGACCGAATGACTAAGCATGGCTGTAAACCTAATGCTCATGTTTGCAATACATTACTTAATGGTTTAATTCGGGCTTCTAAAATTGAGGATGCAATCCGATTTTTCTCCGGGATGGCTGCTAAGGATTGTTTACCAACTGTTGTCACCTACAATACTCTTATCGATGGATTGTGCAAAGCAGAAAGGTTTGATGAAGCCTATCTCCTTGTGAAGGAGATGCTTGAAAAAGGATGGAAGCCTGACATAATCACCTACAGTTTATTGATGCGTGGTCTTTGTCAAGGCAAAA-GATAAACATGGCTCTGAATTTGTGGTGCCAAGTTGTTGAGAAGGGTCTCAAGCC-TGATGTAATCATGCATAACATAATAATTCACGGTCTTTGTTCTGCAGGCAA-GTGG-AGATGCAATGCA-TTATATCTTATGATGAGTCAGTGTGATTGTGTTCC-AATCTTGGTACCCCTCAC-CTTTGATGGAGGG-TTTTACAAA-CTAGAGATTG-CCCTAATGGATTCGTGATTTGGGTCCGTATTTTGAGAAATTGGC----------------------------------------------------------------------------------------------------------------------------------------
	Campanula_excisa           ---------------------------------------------ATTATTAGGAAACAATCGAGTTAGGGCTGTAGCCATGAGTGCTACAGACGGTCTAATGAGAGGAATGGAAGTGATTGATACAGGCACTCCTCTAAGTGTTCCGGTCGGTGGAGCGACTCTCGGACGAATTTTCAATGTGCTTGGAGAGCCCATTGATAATTTGGGTCCTGTAGATACTCGCACAACATCGCCTATTCATAGATCTGCGCCTGCCTTTATCGATTTAGATACAAAATTATCTATTTTTGAAACCGGAATTAAAGTAGTCGATCTTTTAGCCCCTTATCGCCGTGGAGGAAAAATCGGACTATTCGGAGGAGCTGGGGTGGGGAAGACAGTACTTATTATGGAATTGATTAATAATATTGCCAAAGCTCACGGCGGTGTATCTGTATTT-GGCGGAGTCGGTGAACGTACTCGTGAAGGAAATGATCTTTACAAGGAAATGAAAGACTCTGGAGTAATTAATGAACAAAAGCTTGCAGAATCAAAAGTGGCTTTAGTTTATGGTCAGATGAATGAACCGCCGGGAGCTCGTATGAGAGTTGGTTT-GACTGCCCTAACTATGGCTGAATATTTCCGAGATGTTAATAAACAAGACGTACTTCTCTTTATCGACAATATCTTCCGATTTGTCCAAGCAGGATCTGAAGTCTCGGCCTTGTTGGGTAGAATGCCTTCTGCTGTGGGTTATCAACCTACCCTTAGTACTGAAATGGGGTCTTTACAAGAAAGAATTACTTCTACTAAAAAGGGGTCTATAACGTCTATTCAAGCAGTTTATGTCCCTGCAGACGATTTGACCGACCCTGCTCCTGCTACCACATTTGCACATTTAGATGCTACTACTGTACTATCAAGAGGATTAGCTGCCAAAGGTATATATCCCGCAGTAGATCCTTTAGATTCAACGTCAACTATGTTACAACCCCGGATCGTTAGTGACGAACATTATAAAACTGCGCAAAGTGTTAAGCAAACGTTACAACGTTACAAAGAACTTCAGGACATTATAACTATCCTTGGATTGGACGAATTATCCGAAGAGGATCGTTTAACCGTAGCAAGAGCGCGAAAAATTGAGCGTTTCTTATCACAACCCTTTTTTGTGGCTGAAGTATTCACCGGTTCTACGGGAAAATATGTT-------------------------------------------------------------------------------------------------------------------------------------------------------------------------------------------------------------------------------------------------------------------------------------------------------------------------------------------------------------------------------------------------------------------------------------------------------------------------------------------------------------------------------------------------------------------------------------------CTTTCTCCTGAACCAATCTTCTCATTTACGATCAACATCTTCTAGAGCCCTTGGTGAACGAATCTATTTCTATGAAAAAATAGAGCATCTTGGAGAAGTCTTGTCCAGGGCTTTTCAAGCCAATCTAGGGATATTCACCGATTCTTTCATGCATTATGTTAGGTATCAA-GGAAAATCAATTCTCGTTTCAAAAGGTACGTCT---CTTGTGATGAATAAATGGCAATATTACTTTGTAAATTTATGGCAATCTTATTTTTACTTGTGGTCTCAACCAAGAAGCATCCATATAAATCAATTATCCAATCATTCCCTTGACTTTCTCGCTTATTTTTCAAGTGTGCGGCGAAGGACTTCAACAGTACGCAATCAAATGCTAGCAAAGTTATTTCTAAGCGATAATGCTATTAAGAAGTTTGATACTTTTGTTCCAATTATTCCCCTGATTGGATCATTGGCTAAATACAAATTTTGTAATAGAGCAGGTTATCCCAGTAGTAAGGCGGTTTGGGTCGATTTAGCAGATTCTGATATTATTGACCGATTCGCGCGTATATCCAGAAATCTTTCTCATTATTATAGTGGATCCTCAAAAAAAAAGAGTTTGTCTCGAATAAAGTATATACTTCAACTTTCTTGTGCTAGAACTTTAGCTCGTAAACACAAAAGTACTGTAAGGTCTTTTTTCAAAAGATTCGGATCGGAATTATTGGAAGAATTCTTTACGGCGGACGAACAAGCTCTTTCTTTGACCTTTCCCAGAGCTTCTTCTATTTCGC------------------------------------------------GGTCCTT------------------TATAGTAAAGATATAGC-ATAGATAGTTGGAATCCATTATGTAGCAG-TTGGGGAAAGAAG-GGGAATATTTCATTGCTACAATACAAGTATGGATGATTGAAACTAATACGCCATGTATTT-GGATATTT-CCCTTG-AACTGCGTAATATTTTTTATT----------TTCCACG-AATAGTATAAGGGAATTTTCCGAAGAGAAAATGG-----ATTATGGGAGTGTGTGACTTGAGCTATTGATTGGTCTGTGCAGATACGTGCTTTTATCTATCTGCCACATTGTAATTAATAAACCAATGTG----TCGTTGTTCCAACCATCGCGTAAGCCCCGTACAGAAGATAGGCTGGTTCGCTTGAAGAGAATCTTTTCTATGATCAGATCCGAATCATGTCGTACATGAGCAGGCTCCGTAAGATC-------------------------------------------------TAGTTCACTTAACTACAAATGA-AATAGTATTAAAATGCACTCATTTCCTCTGCATTGACACGAGCTATGAGACTATCGGAGTCAAAGAAAGGGTCTAAAGAATAAGCAAGGCTGGG-CTATATTAGTAACAAGTAAATCCTTTG--TATGTGTGTTTGTAATTAGTAAACGGTCTCTCAATATTTTGAGGCTAACCACCGATCG-----TAAGGTTTGAGACGACCCAGAAAGCAC---------------------------------------TTGATCATATCAT-----GATTTACTTTGTAAGCCTACTTGGGTAGTGAGTATTTACTTGTAAGAA-CCGAATTC-TTT-TTG-GGCTAGTTTC---------AAAAAGAA-TCCAGTC-------AATGGTTC-TTAC-------------GTAAAACCATTCATA--------TCTCGTAT----ATGTATGTGTC------TAGATACCCTATCCATTTTAGATGGATTCGTT-TGGTTCTTTT-GATTCTTGCTCGAGCCGGATGATGAAAAATTATCATGTCCGGTTCCTTCGGGGGATGAATTTCTAAG-------------------------------------------------------------------AGCCTTGATCGTTACAAAGGGAGATGCTATCACATCGAGCCCGTTGCCGGAGAAGAAAATCAATTTATTGCTTATGTAGCTTACCCATTAGACCTTTTTGAAGAAGGTTCTGTTACTAACATGTTTACTTCCATTGTGGGTAATGTATTTGGATTTAAAGCACTGCGTGCTCTACGTCTAGAAGATTTGCGAATCCCACCTGCGTATATTAAAACATTCCAAGGCCCACCTCACGGCATCCAAGTTGAGAGAGATAAATTGAACAAGTATGGTCGTCCCCTGTTGGGATGTACTATTAAACCAAAATTAGGGTTATCCGCAAAAAACTACGGCAGAGCAGTTTATGAATGTCTTCGTGGTGGACTTGACTTTACTAAAGATGATGAGAACGTCAACTCCCAACCCTTTATGCGGTGGAGAGATCGTTTCTTATTTTGTGCCGAAGCAATTTATAAAGCACAGGCTGAAACAGGTGAAATCAAAGGACATTACTTGAATGCTACTGCGGGTACATCCGAAGAAATGATGAAAAGGGCTGTATTTGCCAGAGAGTTGGGAGTTCCTATCATAATGCATGACTACATAACAGGGGGATTCACTGCAAATACTAGCTTGGCTCATTATTGCCGAGATAATGGTCTACTTCTTCACATCCACCGCGCAATGCATGCCGTTATTGATAGACAGAAGAATCATGGTATACACTTTCGTGTATTAGCTAAAGCCTTACGTATGTCTGGTGGAGATCATATTCACTCCGGGACAGTAGTAGGTAAACTTGAAGGGGAAAGAGAGATCACTTTGGGCTTTGTTGATTTACTGCGCGATGATTTTGTTGAAAAAGATCGAAGTCGCGGTATTTATTTCACTCAAGATTGGGTCTCTCTACCAGGTGTTCTGCCCGTGGCTTCAGGCGGTATTCACGTTTGGCATATGCCTGCTCTGACGGAGATTTTTGGGGATGATTCCGTATTACAGTTCGGGGGAGGAACTTTAGGACATCCTTGGGGAAATGCACCCGGTGCGGTAGCTAATCGAGTAGCTCTAGAAGCATGTGTACAAGCCCGTAATGAGGGA------------------------------------AGTTTATGTCAATTGAAAGGGTATTATAAAG-TCTCATCCAGGTCT-AGAATTGATTGGATCAGCAAAAGGACAACTTGGTAAGTTTCAGTATGAATAAGAATACCTAGCGTGACTCATTGA-AATCGGGATTCCTTGCTC-----TGTTCATTTGTACATGTATG----AGAT-----ATATCATATATCTT---------------CTGATAAGAGAAAAAGCTTTCCGTTCAGATCAGTTTCTAAAAGAGTCGGGTGAATGGAAAAGATAAGGAATTTGAAACCGCTAACC----------------AAAGAAAAAGAGTTAGACAGTCAAAATGGGCTTTTTGGGGATAGAGGGACTTGAACCCTCACGATTTTTAAAATCGACGGATTTTCCTATTACTATAAATTTCATTGTTGCCGGTATTGACATGTAGAATGGGACTCTATCTTTATTCTGGTCCGATTAATCAATTCTTCAAAAGATCTCTCAGACTGGGGAGTGAATGATTTGTCTATTCTTTCTTGAATAGGGAATATATTACACAACAATTCTTCCAGTTTTCATAGAAAAAATAC-----------AGATTCGGGGCGTCATTAATCTT-------TTGATATTTCATAGGAT-------------------------------------------------TTCAGTAGACATACCTT-ACC-------------------TATATATATATATT-------------TTTTAGGCTTATCCTTCAAC-------------------------------------------------CTTTCGGAAGTTTCGATAAAAGAATTTCGCTATCAACGCAACACAATCAACCCCATTCGTTAGAACAGCTTCCATTGAGTCTCTGCACCTATCCTTTTTGATTTTCGCTTTCTGAACCTTTTGTTAT----TGTCAGAAAAC-CGGATTTGGCT-CAGGATTGCCCGATGTGGGTTTTGTTTCCGATGCGATTCAATGTGTAAA-AATGGTT-AAAAAGCATAAACTTTGTCTACCATTTCAATCTTGTGA-CCGAGTTCTTGATCAGTTGATGAAGTTGAATTCGCCTGCTGTGGTTGCCTGGGATTTTTATATGGAGATTTTGGGTTGTGGGTATCCTCCAAATTTGTATAATTTCAACATTTTGATGAATAAATTTTGTAAAGAGCGTAAAGTTAAGGAAGCCTATAAGGTGTTTGATGAATTATCAAGGTCGGGTTTAAGGCCGACGGTTGTTAGTTATAATACTCTGATAAATGGGTATTGTAAATGTGGCAATTTGGATGAGGGGTTTAGGTTGAAGAAGGTTATGGAGGAGAATAGGCTTGTTCCGGATGTTTTTACTTATAGCGCTTTGATTAATGGGCTGTGCAAAGATGGTAGGATGGATGATGCTCATCAGGTGTTTGATGAAATGTCTAGCAAAGGGTTGGTTCCCAATGATGTTA-TTTATACTACTTTGTTAAATGGTTTTTGCAAGAATGGGAAGGTTAGTTTGGCTATGGAATTATATAGACGAATGTTGATGAAAGGGGTTAAACCGGATTTGATAATGTATAATACACTTATCAACGTGTTATGCAAGAGTGGTAATTTAATTGAAGCTAGAAATCTTATTGATGAGATGAGTTTGAAGGGGTTGAAGGCCGACAAAATAACGTACACTACTCTTATTGATGGATGCTGCAAGGAAGGGAGTTTGGATGCAGCACTCGAGATTAAAAAGAGAA-TGGTGCGGGAA-AGTATTGAGCTTGATAATGTGGCTTACACGTGTCGAGCTGGGAAAATGGAGG-AAGGGTTTGAGTTGTGGGATCAGATGGGAAGGGATGGTGTTAGAAATGTTGTTAGTTTTAATATATTTATTCGAGGATTGTTTGAGAACAAG-AAAGTGGATGAAGCTACTTCTGTTTGGCAAATCCTG-CCAGAGAATGGGTGTGTTGCAGATTCGACTACTTACGGAGTTTT-GATTCATGGGTTCTGTATGAACG--GGTATTTAAATAAGGCTCTA---TTGGTCTTGACTGAGGCGGAGGATAAAAGGAATAATCTTGATGTTTTTGCCTACTCATCAATAATTAATGGCTTATGTAATGCTAGGAGAGTGGACGAAGCGTTAGATATGCTTGATCGGATGGCTAAGCATGGCTGTAAACCAAATACTCATGTTTGCAATACACTGCTTAATGGCTTAATCCGGGCTTCTAAAATTGAGGATGCAATCCAATTTTTTTCCGAGATGGCTGCTAAAGATTGCTTACCAACTGTTGTCACCTACAATACTCTTATTGATGGACTGTGCAAAGCAGGAAGGTTTGATGAAGCCTATCTCCTTGTGAAGGAGATGCTTGGAAAAGGATGGAAACCTGACATAATCACCTACAGCTTATTGATGCGTGGTCTTTGTCAAGGCAAAAAGATAGACATGGCTCTGAATCTATGGTGCCAGGCTGTTGAGAAGGGTCTCAAGCC-TGATGTAATTATGCATAACATAATAATCCATGGTCTCTGTTCTGCAGGCAAAGTGGGAGATGCATTGCAGCTATATCTGAGGATGAGTCAGTGTGATTGTGTCCCAAATCTCGTTACCCTCAACACTTTGATGGATGGGTTTTACAAAGCTAGAGATTG-CCTTAATGCATCGGTGATCTGGGCCCGCATTTTGAGAAGTGGGTTTAAGCC-TGACATTATCTCTTATAACATTGTTC----TTAAAGGTCT----------------------------------------------------------------------------------------
	Campanula_exigua           AGATACTCTTGGCCACCCCATTAATGTGACTTGTGAAGTACAGCAATTATTAGGAAACAATCGAGTTAGGGCTGTAGCCATGAGTGCTACAGACGGTCTAATGAGAGGAATGGAAGTGATTGATACGGGCACTCCTCTAAGTGTTCCGGTCGGTGGAGCGACTCTCGGACGAATTTTCAATGTGCTTGGGGAGCCAATTGATAATTTGGGTCCTGTAGATACTCGCACAACATCGCCTATTCATAGATCTGCGCCTGCCTTTATCGATTTAGATACAAAATTATCTATTTTTGAAACCGGAATTAAAGTAGTCGATCTTTTAGCCCCTTATCGCCGTGGAGGAAAAATCGGACTATTCGGAGGAGCTGGGGTGGGGAAGACAGTACTTATTATGGAATTGATTAATAATATTGCCAAAGCTCACGGCGGTGTATCTGTATTT-GGGGGAGTAGGGGAACGTACTCGTGAAGGAAATGATCTTTACAAGGAAATGAAAGACTCTGGAGTCATTAATGAACAAAAGTTTGCAGAATCAAAAGTGGCTTTAGTTTATGGTCAAATGAATGAACCGCCGGGAGCTCGTATGAGAGTTGGTTT-GACTGCCTTAACTATGGCGGAATATTTCCGAGATGTTAATAAACAAGACGTACTTCTCTTTATCGACAATATCTTCCGGTTTGTCCAAGCAGGATCTGAAGTATCGGCCTTGTTGGGTAGAATGCCTTCTGCTGTGGGTTATCAACCTACCCTTAGTACTGAAATGGGTTCTTTACAAGAACGAATTACTTCTACTAAAAACGGGTCTATAACGTCTATTCAAGCAGTTTATGTCCCTGCAGACGATTTGACCGACCCTGCTCCTGCTACCACATTTGCACATTTAGATGCTACTACTGTACTATCAAGAGGATTAGCTGCCAAAGGTATATATCCCGCAGTAGATCCTTTAGATTCAACGTCAACTATGTTACAACCCCGGATCGTTAGTGACGAACATTATAAAACTGCGCAAAGTGTTAAGCAAACGTTACAACGTTACAAAGAACTTCAGGACATTATAACTATCCTTGGATTGGACGAATTATCCGAAGAGGATCGTTTAACCGTAGCAAGAGCACGAAAAATTGAGCGTTTCTTATCACAACCCTTTTTTGTGGCCGAAGTATTCACCGGTTCTCCGGGAAAATATGTTGGTCTAGTAGAAACAATTCGAGGCTTTCAATTAATTTTGTGAAACGGTTAATTCCTCGACTGTATGACCAGAATTATTTGATTCATTCTATGAATGATTGTAAACAAAAGCCGTTTTTGGGACGCAGCAATAATTTTGAGTTTCAAATAATATCAGAAGCATTTTCAGTCATTATGGAAATTCCATTTTCTCTACGATTAGTATCTTGGCTAGAAAAGTGCGAAAAGAAGGGGAAAGGTAGAGTCAAATCCGATAATTTACGATCAATT---------------CATTCAATATTTTCTTTTTTAGAAGATCAAATTTCACATTTACAGTATGTATTAGATATACTAATACCTTACCCAATTCATCTAGAAATCTTGGTTCAAGCTCTTCGCTACTGGATAAAAGATGCTTCGGCTTTACATTTTGTAAGATTCTTTCTTCATGAGTTTCATAATTGGAATAGTCTTATT---ACGTTAAAGAAAGTCGGTCTTTCTTTTTCAGAAAGAAATCAAAGATTCTTCTTCTTCCTATATAATTCTCATGTATGTGAATATGAATCTATCTTTGTCTTTCTCCGCAACCAATCTTCTCATTTACGATCAACATCTTCTAGAGCCCTTGTTGAACGAATCTATTTCTATGGAAAAATAGAGCATCTTGGAGAAGTCTTGTGCGGGGCTTTTCAAGCCAATCTATGGATATGTACAGATTCTAACATGCATTATGTTAGGTATCAA-GGAAAAGCAATTCTGGCTTCAAAAGGTACGTCT---CTTGTGATGAATAAATGGAAATATTATTTTGTCAATTTATGGCAAGCTTATTTTTCCCTGTGGTCTCAACTAAAAAGGATACATATAAACCAATTAGCCAATTGTTCCCTTGACTTTCTAGCTTATTTGTCAAGTGTGCAGCGAAGGACTTTAACGGTACGCAATCAAATGCTCGCAAAGTTTTTTCTAAGCGAGAATGCTATTAAAAAGTTTGATACTTTTGTTCCAATTATTCCCATGATTGGATCATTGGCTAAATCAAAATTTTGTACTAGAGCAGGTTATCCGAGTAGTAAAGGGGTTTGGGTCGATTTATCAGATTCTGATATTATTGACCGATTCGGGCGTATATCCAGAAATCTTTCGCATTATTATAGTGGATGCTCAAAAAAAAAGAGTTTGTCTCGCATAAAGTATATACTTCAACTTTCTTGTGCTACAACTTTAGCTCGTAAACACAAAAGTACTGTAAGGGCTTTTTTGAAAAGATTCGGATCGGAATTATTGGAAGAATTCTTTACGGCGGAAGAACAAGTTCTTTCCTTGACCTTTCCCAGAGCTTCTTCTCTTTCGC---------------------------------------------------CCTT------------------TATAGTGAAGATATATC-CTAGATAGTTGTAATCCATTATGGATCA--TTGGGGAAGGAAC-GAGAATATTTAATTGCTACAATACAAGTATGGATTTTTGAAACTAATACGCCATGTATTT-GGATATTT-CCCTGG-CACTAGGTAATATTTTTTATT----------TTCCATGA-ATAGTGTAAGGGAATTTTCCGAAGAGAAAATGG-----ATTATGGGAGTGTGTGACTTGAGCTAGTGATTGGTCTGTGCAGATACGTGCTTTTATCTATCTGCCACATTGTAATTCACAAACCAATGTG----TCTTTGTTCCAACCGTCGCGTAAGCCCCATACAGAAGATAGGCTGGTTCGCTTCAAGAGAATCTGTTCTATGATCAGCTCCGAATCATGTCGTACATGAGCAGGCTCCGTAAGATC-------------------------------------------------TAGTTCACTTAACTGAAAATGA-AATAGTATTAAAATGCACTCATTTCCTCTGCATTGACACGAGCTATGAGACTATCGGAGTGAAAGAAAGGGTCTAAAGAAGACGAAAGGCTGGG-CTATATTAGTAACAAGTAAATCCTT----TGTGTGTGTTTGTAATTAGTAAATAGTCTCTCAATATTTTAGGGCTAACCAACGATCG-----TAAGGTTTGAGACGACCCAGAAAGCAC---------------------------------------TTGATCATATCCC-----GATTGACTTTGTAAGCCTACTTGGGTAGTGAGTATTTAATTGTAAGAA-CCGAATTC-TTT-TTT-GGATAGTTTC---------AAAAAGAA-TCCAGTC-------AATTATTC-TTAC-------------GTAAAACCATTCATA--------TCTCGTAT----ATGTATGTGTC------TAGATACCTTATCAATTTTAGATGGATTCGGT-TGGTTCTTTT-GCTTCTTGCTCGAGCCGGATGATGAAAAATTATCATGTCCGATTCCTTCGGGGGATGGATTTCTAAT-GGGGCTGCAGTAGCTGCCGAATCGTCTACTGGTACATGGACAACTGTGTGGACCGATGGGCTTACGAGCCTTGATCGTTACAAAGGGAGATGCTATCACATCGAGCCCGTTGCCGGAGAAGAAAATCAATTTATTGCTTATGTAGCTTACCCATTAGACCTTTTTGAAGAAAGTTCTGTTACTAATATGTTTACTTCTATTGTGGGTGATGTATTTGGATTTAAAGCACTGCCGGCTCTACGTCTTAGAGAATTGCGAATCCCACCTGCGTATATTAAAACATTTCAAGGGCCGGCTCACCGCATCCAAGTTGAGAGAGATAAATTGAACCAGTTTGGTCGTCCCCTGTTGGGATGTACTATTAAACCAAAATTAGGGTTATCCGCTAAAAACTACGGCAGAGCAGTTTATGAATGTCTTCGTGGTGGGCTTGATTTTACGAAAGATGATGAGAACGTCAACTCCCAACCCTTTATGCGGTGGAGAGATCGTTTCTTATTTTGTGCCGAAGCAATTTATAAAGCACAGGCTGAAACAGGGGAAATCAAAGGACATTACTTGAATGCTACTGCCGGTACATCCGAAGAAATGATGAAAAGGGCTATATTTGCCAGAGAGTTGGGAGTTCCTATCGTAATGCACGACTACATAACANGGGGATTCACTGCAAATACTAGCTTGGCTCATTATTGCCGAGATAATGGTCTACTTCTTCACATCCMCCGCGCAATGCATGCAGKTATTGATAGACAGARRAATCATGGTATACACTTTCGTGTATTAGCTAAAGCCTTACGTATGTCTGGTGGAGATCATATTCACTCCGGGACCGTAGTAGGTAAACTTGAAGGGGAAAGAGAGATCACTTTGGGCTTTGTTGATTTACTGCGCGATGACTTTGTTGAAAAAGATCGAAGTCGCGGTATTTATTTCACTCAAGATTGGGTCTCTCTACCAGGTGTTCTGCCCGTGGCTTCAGGCGGTATTCACGTTTGGCATATGCCGGCTCTGACCGAGATTTTTGGGGATGATTCCGTACTACAGTTCGGGGGAGGAACTTTAGGACATCCTTGGGGAAATGCACCCGGTGCGGTAGCTAATCGAGTCGCTCTAGAAGCATGTGTACAARSCCGTAATGAGGGACGTGATCTTGCTCGTGAGGGTAATGAAATTATCCGG-----------------------------------------------------------------------------------------------------------------------------------------------------------------------------------------------------------------------------------------------------------------------------------------------------------------------------------------------------------------------------------------------------------------------------------------------------------------------------------------------------------------------------------------------------------------------------------------------------------------------------------------------------------------------------------------------------------------------------------------------------------------------------------------------------------------------------------------------------------------------------------------------------------------------------------------------------------------------------------------------------------------------------------------------------------------------------------------------------------------------------------------------------------------------------------------------------------------------------------------------------------------------------------------------------------------------------------------------------------------------------------------------------------------------------------------------------------------------------------------------------------------------------------------------------------------------------------------------------------------------------------------------------------------------------------------------------------------------------------------------------------------------------------------------------------------------------------------------------------------------------------------------------------------------------------------------------------------------------------------------------------------------------------------------------------------------------------------------------------------------------------------------------------------------------------------------------------------------------------------------------------------------------------------------------------------------------------------------------------------------------------------------------------------------------------------------------------------------------------------------------------------------------------------------------------------------------------------------------------------------------------------------------------------------------------------------------------------------------------------------------------------------------------------------------------------------------------------------------------------------------------------------------------------------------------------------------------------------------
	Campanula_foliosa          -------------------------------------------------------------------------------------------GACGGGCTAATGAGAGGAATGGAAGTGATTGATACGGGCACTCCTCTAAGTGTTCCGGTCGGTGGAGCGACTCTCGGACGAATTTTCAATGTGCTTGGAGAGCCAATTGATAATTTAGGTCCTGTAGATACTCGCACAACATCGCCTATTCATAGATCTGCGCCTGCCTTTATCGATTTAGATACAAAATTATCTATTTTTGAAACCGGAATTAAAGTAGTCGATCTTTTAGCCCCTTATCGCCGTGGAGGAAAAATCGGACTATTCGGAGGAGCTGGGGTGGGGAAGACAGTACTTATTATGGAATTGATTAATAATATTGCCAAAGCTCACGGCGGTGTATCTGTATTT-GGCGGAGTAGGTGAACGTACTCGTGAAGGAAATGATCTTTACAAGGAAATGAAAGACTCTGGAGTCATTAATGAACAAAAGTTTGCAGAATCAAAAGTGGCTTTAGTTTATGGTCAGATGAATGAACCGCCGGGAGCTCGTATGAGAGTTGGTTT-GACTGCGCTAACTATGGCCGAATATTTCCGAGATGTTAATAAACAAGACGTACTTCTCTTTATCGACAATATCTTTCGGTTTGTCCAAGCAGGATCTGAAGTATCCGCCTTGTTGGGTAGAATGCCTTCTGCTGTAGGGTATCAACCTACCCTTAGTACTGAAATGGGTTCTTTACAAGAACGAATTACTTCTACTAAAAAGGGGTCTATAACGTCTATTCAAGCAGTTTATGTACCTGCAGACGATTTGACCGACCCTGCTCCTGCTACTACATTTGCACATTTAGATGCTACTACCGTACTATCAAGAGGATTAGCTGCCAAAGGTATATATCCCGCAGTAGATCCTTTAGATTCAACGTCAACTATGCTACAACCCCGGATCGTTAGTGACGAACATTATCAAACTGCGCAAAGTGTTAAGCAAACTTTACAACGTTACAAAGAACTTCAGGATATTATAACTATCCTTGGGTTGGACGAATTATCCGAAGAGGATCGTTTAACCGTAGCAAGAGCGCGAAAAATTGAGCGTTTCTTATCCCAACCCTTTTTTGTGGCCGAAGTATTCACCGGTTCTACGGGAAAATATGTT---------------------------------------------------------------------------------------------------------------------------------------------------------------------------------------------------------------------------------------------------------------------------------------------------------------------------------------------------------------------------------------------------------------------------------------------------------------------------------------------------------------------CAGAAAGAAATCAAAGATTCTTCTTCTTCCTATATAATTCTCATGTATGTGAATACGAATCCATCTTTATCTTTCTCCGCAACCAATCTTCTCATTTACGATCAACATCTTCTAGAGCCCTTGTTGAACGAATCTATTTCTATGGAAAAATAGAGCATCTTGGAGAAGTCTTGTCCAGGGCTTTTCAAGCTAATCTATGGATATTCACAGATTCTAACATGCATTATGTTAGGTATCAA-GGAAAATCAATTCTCGCTTCAAAAGGTACGTCT---CTTGTGATGAATAAATGGAAATATTACCTTGTAAATTTATGGCAATCTTATTTTTACCTGTGGTCTCAACCAAAAAGGATCTATCTAAACCAATTATCCAAGCATTCCCTTGACTTTCTAGCTTATTTTTCAAGTGTGCGGCGAAGAACTTCAACGGTACGCAATCAAATGCTAGCAAAGTTCTTTCTAAGCGATAATGTTATTAAGAAGTTTGATACTTTTGTTCCAATTATTTCCCTGATTGTATCATTGGCTAAATACAAATTTTGTAATAGAGCAGGTTATCCGATTAGTAAGTCGGTTTGGGTCGATTTATCAGATTCGGATATTATTGACCGATTCGGGCGTATATCCAGAAATCTTTCTCATTATCATAGTGGATCCTCAAAAAAAAAGAGTTTGTCTCGAATAAAGTATATACTTCAACTTTCTTGTGCTAGGACTTTAGCTCGTAAACACAAAAGTACTGTAAGGGCTTTTTTGAAACGATTTGGCTCGGAATTATTGGAAGAATTCTTTACGTCGGAAGAACAAGTTCTTTCCTTGACCTTTCCCAGAGCTTCTTCTATTTCGC---------------------------------------------------------------------------------GATATTAGC-ATAGATAGTTGTAATCCATGATGTATCA--TTGGGGAAGGAAC-GAGACTATTTTATTGCTACAATACAAGTATGGATTATTGAAACGAATACACCATGTATTT-GGATATTT-CCCTTG-AACTGCGTAATATTATTTATT----------TTC---G-AATAGTGTAAGGGAATTTTCCGAAGAGAAAGTGG-----ATTATGGGAGTGTGTGACTTGAGCTATTGATTGGTCTGTGCAGATACGTGCTTTTATCTATCTGCCACATTGTAATTCACAAACCAATGTG----TCTTTGTTCCAACCATCGCGTAAGCCCCATACAGAAGATAGGCTGGTTCGCTTGAAGAGAATCTTTTCTATGATCAGATCCGAATCATGTTGTACATGAGCAGGCTCCGTAAGATC-------------------------------------------------TCGTTCACTTAACTGAAAACTA-AATAGTATGAAAATGCACTCATTTCCTCGGCATTGACACGAGTTATGAGACTATCGGAGTGAAAGAAAGGGTCTAAAGAAGAAGAAAGGCTGGG-CTAGATTAGTAACAAGTAAATCCTT----TGTGTGGGTTTGTAATGAGTAAACGGGCTCTGAATATTTTGGGGCTAACCACCGATCC-----TAAGGTTTGAGACGACCCAGAAAGCAC---------------------------------------TTGATCATATCAC-----GATTGACTTTGTAAGCCTACTTGGGTATTGAGTATTTCCTTGTAAGAA-CCGAATTC-TTT-TGG-GGATAGTTGCAA-----AAAAAAAGAA-TCCAGTC-------AATTGTTC-TTAC-------------GTAAAACCATTCATA--------TCTCGTAT----ATGTATGTGTC------TAGATACCCTATCGATTTTAGATGGATTCGTT-TGGTTCTTTT-GATTCTTGCTCGAGCCGGATGATGAAAAATTCTCATGTCCGGTTCCTTCGGGGGATGGAT------------CCGCAGTAGCTGCCGAATCGTCTACTGGTACATGGACAACTGTGTGGACCGATGGGCTTACGAGCCTTGATCGTTACAAAGGGAGATGCTATCACATTGAGCCCGTTGCCGGAGAAGAAAATCAATATATTGCTTATGTAGCTTACCCATTAGACCTTTTTGAAGAAGGTTCTGTTACTAACATGTTTACTTCCATTGTGGGTAATGTATTTGGATTTAAAGCACTGCGTGCTCTACGTCTAGAAGATTTGCGAATCCCACCTGCGTATATTAAAACATTCCAAGGCCCGCCTCACGGCATCCAAGTTGAGAGAGATAAATTGAACAAGTATGGTCGTCCCCTGTTGGGATGTACTATTAAACCAAAATTAGGGTTATCCGCTAAAAACTACGGCAGAGCAGTTTATGAATGTCTTCGGGGTGGACTTGATTTTACTAAAGATGATGAGAACGTCAACTCCCAACCCTTTATGCGGTGGAGAGATCGTTTCTTATTTTGTGCCGAAGCACTTTATAAAGCACAGGCTGAAACAGGTGAAATCAAAGGGCATTACTTGAATGCTACTGCGGGTACATCCGAAGAAATGATTAAAAGGGCTGTATTTGCCAGAGAGTTGGGAGTTCCTATCGTAATGCATGACTACATAACCGGGGGATTCACTGCAAATACTAGCTTGGCTCATTATTGCCGAGATAATGGTCTACTTCTTCACATCCACCGCGCAATGCATGCAGTTATTGATAGACAGAAGAATCATGGTATACACTTTCGTGTATTAGCTAAAGCCTTACGTATGTCTGGTGGAGATCATATTCACTCCGGGACCGTAGTAGGTAAACTTGAAGGGGAAAGAGAGATCACTTTGGGCTTTGTTGATTTACTGCGCGATGATTTTGTGGAAAAAGATCGAAGTCGCGGTATTTATTTCACTCAAGATTGGGTCTCTCTACCAGGTGTTCTGCCCGTGGCTTCAGGCGGTATTCACGTTTGGCATATGCCTGCTCTGACCGAGATTTTTGGGGATGATTCCGTACTACAGTTCGGGGGCGGAACTTTAGGACATCCTTGGGGAAATGCACCCGGTGCGGTAGCTAATCGAGTAGCTCTAGAAGC------------------------------------------------------------------------------------------------------------------------------------------------------------------------------------------------------------------------------------------------------------------------------------------------------------------------------------------------------------------------------------------------------------------------------------------------------------------------CCTATTACTATAAATTTCATTGTTGCCGGTATTGACATGTAGAATGGGACTCTATCTTTATTCTCGTCCGATTAATCAATTCTTCAAAAGATCTCTCAGACTGGGGAGTGAATGATTGGTCTATTCTTTCTTGAATAGAGAATATATTACACAACAATTCTTCCTGTTTTCATAGAAAAAATAC-----------AGATTAGAGGTCTCATTAATCTT-------TTGATATTTCATAGGAT-------------------------------------------------TTTAGTACGCATCCCTT-ACC-----------------------TATATATATT-------------CTATAGGCTTATCCTTCAAC-------------------------------------------------CTTTCGGAAGTTTCGATAAAAGGATTTCTCTATCAACGCAACACAATCAACTCCATTCGTTAGAACAGCTTCCATTGAGTCTCTGCACCTATCCTTTTTGATTTTCGCTTTCTGAACCTTTTGTTAT----TGGCAGAAAAC-CGGATTTGGCT-CAGGATTGCCC------GGTTTTACTTCCGATGCGATTCAATGTATTAA-GCTGGTT-AAAAAGCATAATCTTTGTGTCCCATTTCAATCTTGCGA-TCGAGTTCTTGATCAGTTGATGAAATTGAATTCACCTGCTGTAGTTGCCTGGGATTTCTATTTGGGGATTTTGGGATGTGGGTATCCTCCAAAGTTGTATAATTTCAACATTTTGATGAACAAATTTTGTAAAGAGCGTAAAGTTAAGGAAGCGAAATTGGTGTTTGATGAAATCTCAAGGTTGGGTTTAAGGCCGACGATTGTTAGTTATAATACTTTGATAAACGGGTATTGTAAATGGGGAAATTTGGACGAGGGATTTAGGTTGAAGAAGGTTATGGAGGAGAGTAGGCTTGTTCCTGATGTATTTACTTATAGTGCTTTGATTAATGGATTGTGTAAAGATGGTAGGATGGATGATGCTAATCAGGTGTTTGATGAAATGTCTAGCAAAGGGCTGGTTCCGAATGATGTAA-TATWTACTACTTTGTTAAATGGGTTTTGCAAGAGTGGGAAGGTTAGTTTAGCGGTGGAATTATATAGACGAATGTTAATGAAAGGGGTTAAACCAGATTTGATAATGTATAATACACTTATTAATGTGTTATGTAAGAGTGGGAATTTAATTGAAGCTAGGAACCTTATTGATGAGATGAGTACGAAGGGGTTGAAGGCTGACAAAATAACGTACACTACTCTTATTGATGGATGTTGCAAGGAGGGGAATTTGGATGCAGCGTTCAAGATTAGAAAGAAAA-TGACACGGGAA-GGGATTGAGCTTGATAATGTGGCTTACACGTGTCGAGCAGGGAAAATGAAAG-AAGGGTTTGAGTTGTGGGATCTAATGGGAAGGGATGGTATTAGAAATGTTGTTAGTTTTAATATATTTATTCGGGGGTTGTTTGAGAACATG-AAGGTGGAGGAAGCTATTTCTGTTTGGCAAGTCTTG-CAAGAGGATGGATGTGTTGCAGATTCGACTACTTACGGTGTTTT-GATTCATGGATTCTGTAAGAATG--GGTATTTAAATAAGGCTTTA---GGGGTCTTGACTGAGGCGGAGGATAAAGGGAACGATCTTGATGTTTACGCCTACTCTTCAGTGATTAATGGCTTATGTAATGCCAGGAGAGTGGATGAAGCGTTTGATATGCTTGACCGGATGGCTAAGCATGGCTGTAAGCCTAATGCTCATGTTTGCAATACATTGCTTAATGGTTTAATTCGGGCTTCTAAAATTGAGGATGCGATTCGATTTTTTTCCGAGATGGCTGCTAAGGATTGCTTACCAACTGTTGTCACCTACAATACTCTTATTGATGGACTGTGCAAAGCAGAAAGGTTTGATGAAGCCTATCTCTTTGTGAGGGAGATGCTTGAAAAAGGATGGAAGCCTGACGTAATTACCTACAGCTTATTGATGCGTGGTCTTTGTCAAGGCAAAAAGATAGACATGGCTCTGAATCTGTGGTGCCAAGTTGTTGAGAAGGGTCTCAAGCC-TGATGTGATTATGCATAATATAATAATCCATGGTCTCTGTTCTGCCGGCAAAGTGGGAGATGCATTGCAGCTATATCTAAGGATGAGTCACTGTGATTGTGT----------------------------------------------------------------------------------------------------------------------------------------------------------------------------------------------------------------------------------------------
	Campanula_forsythii        ---------------------------------------------ATTATTAGGAAACAATCGAGTTAGGGCTGTAGCCATGAGTGCTACAGACGGTCTAATGAGAGGAATGGAAGTGATTGATACGGGCACTCCTCTAAGTGTTCCGGTCGGTGGAGCGACTCTCGGACGAATTTTCAATGTGCTTGGAGAGCCCATTGATAATTTGGGTCCTGTAGATACTCGCACAACATCGCCTATTCATAGATCTGCGCCTGCCTTTATCGATTTAGATACAAAATTATCTATTTTTGAAACCGGAATTAAAGTAGTCGATCTTTTAGCCCCTTATCGCCGTGGAGGAAAAATCGGACTATTCGGAGGAGCTGGGGTGGGGAAGACAGTACTTATTATGGAATTGATTAATAATATTGCCAAAGCTCACGGCGGTGTATCTGTATTT-GGCGGAGTCGGTGAACGTACTCGTGAAGGAAATGATCTTTACAAGGAAATGAAAGACTCTGGAGTAATTAATGAACAAAAGCTTGCAGAATCAAAAGTGGCTTTAGTTTATGGTCAGATGAATGAACCGCCGGGAGCTCGTATGAGAGTTGGTTT-GACTGCCTTAACTATGGCTGAATATTTCCGAGATGTTAATAAACAAGACGTACTTCTCTTTATCGACAATATCTTCCGGTTTGTCCAAGCAGGATCGGAAGTCTCGGCCTTGTTGGGTAGAATGCCTTCCGCTGTGGGTTATCAACCTACCCTTAGTACTGAAATGGGGTCTTTACAAGAAAGAATTACTTCTACTAAAAAGGGGTCTATAACGTCTATTCAAGCAGTTTATGTCCCTGCAGACGATTTGACCGACCCTGCTCCTGCTACCACATTTGCACATTTAGATGCTACTACTGTACTATCAAGAGGATTAGCTGCCAAAGGTATATATCCCGCAGTAGATCCTTTAGATTCAACGTCAACTATGTTACAACCCCGGATCGTTAGTGAGGAACATTATAAAACTGCGCAAAGTGTTAAGCAAACGTTACAACGTTACAAAGAACTTCAGGACATTATAACTATCCTTGGATTGGACGAATTATCCGAAGAGGATCGTTTAACCGTAGCAAGAGCGCGAAAAATTGAGCGTTTCTTATCACAACCCTTTTTTGTGGCTGAAGTATTCACCGGTTCTACGGGAAAATATGTT-------------------------------------------------------------------------------------------------------------------------------------------------------------------------------------------------------------------------------------------------------------------------------------------------------------------------------------------------------------------------------------------------------------------------------------------GAGAGTCTTTCTCCACGAGTTTCATCATTGGAATAGTCTTATT---ACGTCAAAGAAAGTAGGTCTTTCTTTTTCAGAAAGAAATCAAAGATTTTTATTCTTCCTATATAATTCTCATGTATGTGAATATGAATCCATCTTTGTCTTTCTCCTGAACCAATCTTCTCATTTACGATCAACATCTTCTAGAGCCCTTGGTGAACGAATCTATTTCTATGGAAAAATAGAGCATCTTGGAGAAGTCTTGTCCAGGGCTTTTCAAGCCAATCTAGGGATATTCACCGATTCTTTCATGCATTATGTTAGGTATCAA-GGAAAATCAATTCTCGTTTCAAAAGGTACGTCT---CTTGTGATGAATAAATGGCAATATTACTTTGTAAATTTATGGCAATCTTATTTTTACTTGTGGTCTCAACCAAGAAGCATCCATATAAATCAATTATCCAATCATTCCCTTGACTTTCTCGCTTATTTTTCAAGTGTGCGGCGAAGGACTTCAACAGTACGCAATCAAATGCTATCAAAGTTATTTCTAAGCGATAATGCTATTAAGAAGTTTGATACTTTTGTTCCAATTATTCCCCTGATTGGATCATTGGTTAAATACAAATTTTGTAATAGAGCAGGTTATCCCAGTAGTAAGGCGGTTTGGGTCGATTTAACAGATTCTCATATTATTGACCGATTCGGGCGTATATCCAGAAATCTTTCTCATTATTATAGTGGATCCTCAAAAAAAAAGAGTTTGTCTCGAATAAAGTATATACTTCAACTTTCTTGTGCTAGAACTTTAGCTCTTAAACACAAAAGTACTGTAAGGTCTTTTTTCAAAAGATTCGGATCGGAATTATTGGAAGAATTCTTTACGGCGGACGAACAAGCTCTTTCCTTGACCTTTCCCAGAGCTTCTTCTATTTCGC------------------------------------------------GGTCCTT------------------TATAGTAAAGATATAGC-ATAGATAGTTGGAATCCATTATGTAGCAG-TTGGGGAAAGAAA-GGGAATATTTCATTGCTACAATACAAGTATGGATGATTGAAACTAATACGCCATGTATTT-GGATATTT-CCCTTG-AACTGCGTAATATTTTTTATT----------TTCCACG-AATAGTATAAGGGAATTTTCCGAAGAGAAAATGG-----ATTATGGGAGTGTGTGACTTGAGCTATTGATTGGTCTGTGCAGATACGTGCTTTTATCTATCTGCCACATTGTAATTAATAAACCAATGTG----TCGTTGTTCCAACCATCGCGTAAGCCCCGTACAGAAGATAGGCTGGTTCGCTTGAAGAGAATCTTTTCTATGATCAGATCCGAATCATGTCGTACATGAGCACGCTCCGTAAGATC-------------------------------------------------TAGTTCACTTAACTAAAAATTA-AATAGTATTAAAATGCACTCATTTCCTCTGCATTGACACGAGCTATGAGACTATCGGAGTCAAAGAAAGGGTCTAAAGAATAAGCAAGGCTGGG-CTATATTAGTAACAAGTAAATCCTTTG--TATGTGTGTTTGTAATTAGTAAACGGTCTCTCAATATTTTGAGGCTAACCACCGATCG-----TAAGGTTTGAGACGACCCAGAAAGCAC------------------------------------TTGTTGATCATATCAT-----AATTTACTTTGTAAGCCTACTTGGGTAGTGAGTATTTACTTGTAAGAA-CCGAATTC-TTT-TTG-GGCTAGTTTC---------AAAAAGAA-TCCAGTC-------AATGGTTC-TTAC-------------ATAAAACCATTCATA--------TCTCGTAT----ATGTATGTGTC------TAGATACCCTATCCATTTTAGATGGATTCGTT-TGGTTCTTTT-GATTCTTGCTCGAGCCGGATGATGAAAAATTATCATGTCCGGTTCCTTCGGGGGATGAATTTCTAAG-GGGGCTGCAGTAGCTGCTGAATCGTCTACTGGTACATGGACAACTGTGTGGACTGATGGGCTTACGAGCCTTGATCGTTACAAAGGGAGATGCTATCACATCGAGCCCGTTGCCGGAGAAGAAAATCAATTTATTGCTTATGTAGCTTACCCATTAGACCTTTTTGAAGAAGGTTCTGTTACTAACATGTTTACTTCCATTGTGGGTAATGTATTTGGATTTAAAGCCCTGCGTGCTCTACGTCTAGAAGATTTGCGAATCCCACCTGCGTATATTAAAACATTCCAAGGCCCACCTCACGGCATCCAAGTTGAGAGAGATAAATTGAACAAGTATGGTCGTCCCCTGTTGGGATGTACTATTAAACCAAAATTAGGGTTATCCGCAAAAAACTACGGCAGAGCAGTTTATGAATGTCTTCGTGGTGGACTTGACTTTACTAAAGATGATGAGAACGTCAACTCCCAACCCTTTATGCGGTGGAGAGATCGTTTCTTATTTTGTGCCGAAGCAATTTATAAAGCACAGGCTGAAACAGGTGAAATCAAAGGACATTACTTGAATGCTACTGCGGGTACATCCGAAGAAATGATGAAAAGGGCTGTATTTGCCAGAGAGTTGGGAGTTCCTATCGTAATGCATGACTACATAACCGGGGGATTCACTGCAAATACTAGCTTGGCTCATTATTGCCGAGATAATGGTCTACTTCTTCACATCCACCGCGCAATGCATGCCGTTATTGATAGACAGAAGAATCATGGTATACACTTTCGTGTATTAGCTAAAGCCTTACGTATGTCTGGGGGAGATCATATTCACTCCGGGACAGTAGTAGGTAAACTTGAAGGGGAAAGAGAGATCACTTTGGGCTTTGTTGATTTACTGCGCGATGATTTTGTTGAAAAAGATCGAAGTCGCGGTATTTATTTCACTCAAGATTGGGTCTCTCTACCAGGTGTTCTGCCCGTGGCTTCAGGCGGTATTCACGTTTGGCATATGCCTGCTCTGACGGAGATTTTTGGGGATGATTCCGTACTACAGTTCGGGGGAGGAACTTTAGGACATCCTTGGGGAAATGCACCCGGTGCGGTAGCTAATCGAGTAGCTCTAGAAGCATGTGTACAAGCCCGTAATGAGGGACGTGATC-----------------------------------------------------------------------------------------------------------------------------------------------------------------------------------------------------------------------------------------------------------------------------------------------------------------------------------------------------------------------------------------------------------CCTCACGATTTTAAAAATCGACGGATTTTCCTATTACTATAAATTTCATTTTTGCCGGTATTGACATGTAGAATGGGACTCTATCTTTATTCTGGTCCGATTAATCAATTCTTCAAAAGATCTCTCAGACTGGGGAGTGAATGATTTGTCTATTCTTTCTTGAATAGGGAATATATTACACAACAATTCTTCCAGTTTTCATAGAAAAAATAA-----------AGATTCGGGGCGTCATTAATCTTTAATCTTTTGATATTTCATAGGAT-------------------------------------------------TTCAGTACACATACCTT-ACC---------------------TATATATAGGTA-------------TTTTAGGCTTATCCTAAAAC-------------------------------------------------CTTTCGGAAGTTTCGATAAAAGAATTTCCCTATCAACGCAACACAATCAACCCCATTCGTTAGAACAGCTTCCATTGAGTCTCTGCACCTATCCTTTTTGATTTTCGCTTTCTGAACCTTTTGTTAT----TGTCAGAAAAC-CGGATTTGGCT-CAGGATTGCCC------------TGTTCCGATGCGATTCAATGTGTAAA-GATGGTT-AAAAAGCATAAACTTTGTGTACCATTTCAATCTTGTGA-CCGAGTTCTTGATCAGTTGATGAAGTTGAATTCGCCWGCTGTGGTTGCCTGGGATTTTTATWTGGAGATTTTGGGTTGTGGGTATCCTCCAAATTTGTATAATTTCAACATTTTGATGAACAAATTTTGTAAAGAGCGTAAAGTTAAGGAAGCCTATAAGGTGTTTGATGAAATGTCAAGGTCGGGTTTAAGGCCGACGGTTGTTAGTTATAATACTCTGATAAATGGGTATTGTAAATGTGGCAATTTGGATGAAGGGTTTAGGTTGAAGAAGGTTATGGAGGAGAATAGGCTTGTTCCGGATGTTTTTACTTATAGCGCTTTGATTAATGGGCTTTGTAAAGATGGTAGGATGGATGATGCYCATCRGRTGTTTGATGAAATGTCTAGCAAAGGGTTGGTTCCCAATGATGTTA-TTTATACTACTTTGTTAAATGGGTTTTGCAAGAATGGGAAGGTTAGTTTGGCTATGGAATTATATMGACGAATGTTGTTGAAAGGGGTTAAACCCGATTTGATAATGTATAATACTCTTATCAACGTGTTATGTAAGAGTGGGAATATAATTGAAGCTAGAAATCTTATTGATGAGATGAGTTTGAAGGGGTTGAAGGCTGACAAAATAACGTACACTACTCTTATTGATGGATGTTGCAAGGAAGGGAATTTGGATGCAGCACTCGAGATTAAAAAGAGAA-TGGTGCCGGAA-GGT----------------------------------------------------------------------------------------------------------------------------------------------------------------------------------------------------------------------------------------------------------------------------------------------------------------------------------------------------------------------------------------------------------------------------------------------------------------------------------------------------------------------------------------------------------------------------------------------------------------------------------------------------------------------------------------------------------------------------------------------------------------------------------------------------------------------------------------------------------------------------------------------------------------------------------------------------------------------------------------------------------------------------------------------------------------------------------------------------------------
	Campanula_fragilis         AGATACTCTTGGGCAACCAATTAATGTGATTTGTGAAGTACAGCAATTATTAGGAAACAATCGAGTTAGGGCTGTAGCCATGAGTGCTACAGACGGTCTAATGAGAGGAATGGAAGTGATTGATACGGGCACTCCTCTAAGTGTTCCGGTCGGTGGAGCGACTCTCGGACGAATTTTCAATGTGCTTGGAGAGCCCATTGATAATTTGGGTCCTGTAGATACTCGCACAACATCGCCTATTCATAGATCTGCGCCTGCCTTTATCGATTTAGATACAAAATTATCTATTTTTGAAACCGGAATTAAAGTAGTCGATCTTTTAGCCCCTTATCGCCGTGGAGGAAAAATCGGACTATTCGGAGGAGCTGGGGTGGGGAAGACAGTACTTATTATGGAATTGATTAATAATATTGCCAAAGCTCACGGCGGTGTATCTGTATTT-GGCGGAGTCGGTGAACGTACTCGTGAAGGAAATGATCTTTACAAGGAAATGAAAGACTCTGGAGTAATTAATGAACAAAAGCTTGCAGAATCAAAAGTGGCTTTAGTTTATGGTCAGATGAATGAACCGCCGGGAGCTCGTATGAGAGTTGGTTT-GACTGCCTTAACTATGGCTGAATATTTCCGAGATGTTAATAAACAAGACGTACTTCTCTTTATCGACAATATCTTCCGGTTTGTCCAAGCAGGATCTGAAGTCTCGGCCTTGTTGGGTAGAATGCCTTCTGCTGTGGGTTATCAACCTACCCTTAGTACTGAAATGGGGTCTTTACAAGAAAGAATTACTTCTACTAAAAAGGGGTCTATAACGTCTATTCAAGCAGTTTATGTMCCTGCAGACGATTTGACCGACCCTGCTCCTGCTACCACATTTGCACATTTAGATGCTACTACTGTACTATCAAGAGGATTAGCTGCCAAAGGTATATATCCCGCAGTAGATCCTTTAGATTCAACGTCAACTATGTTACAACCCCGGATCGTTAGTGACGAACATTATAAAACTGCGCAAAGTGTTAAGCAAACGTTACAACGTTACAAAGAACTTCAGGACATTATAACTATCCTTGGATTGGACGAATTATCCGAAGAGGATCGTTTAACCGTAGCAAGAGCGCGAAAAATTGAGCGTTTCTTATCACAACCCTTTTTTGTGGCTGAAGTATTCACCGGTTCTACGGGAAAATATGTTGGTCTAGTAGAAACAATTCGAGGCTTTCAATTAATTTTGTGAAACGGTTAATTTTTCGAATGTATGACCAGAATTATTTGATTCATTCTACGAATGATTGTAAACAAAAGCCATTTTGGGGACGCAGCAAGAATTTTGAGTCTCAAATCATATCAGAAGCATTTTCGGTCATTCTGGAAATTCCATTTTCTCGACGATTACTATTTTCGCTAGAAAAGTTCGAAAAGAAGGGGGAAGGTAGAGTTAAATCTGAAAATTTACGATCAATT---------------CATTCAATATTTTCTTTTTTAGAGGATAAAATTTCCCATTTACATTATCTGTTCGATATACTAATACCTTACCCAATCCATCTAGAAATATTGGTTCAAGCTCTTCGCTACTGGCTAAAAGATGCTTCGGCTTTGCATTGCGTAAGAGTCTTTCTCCACGAGTTTCATAATTGGAATAGTCTTATT---ACGTCAAAGAAAGTAGGTCTTTCTTTTTCCGAAAGAAATCAAAGATTTTTATTCTTCCTATATAATTCTTATGTATGTGAATATGAATCCATCTTTGTCTTTCTCCTGAACCAATCTTCTCATTTACGATCAACATCTTCTAGAGCCCTTGGTGAACGAATCTATTTCTATGGAAAAATAGAGCATCTTGGAGAAGTCTTGTCCAGGGCTTTTCAAGCCAATCTAGGGATATTCACCGATTCTTTCATGCATTATGTTAGGTATCAA-GGAAAATTAATTCTCGTTTCAAAAGGTACGTCT---CTTGTGATGAATAAATGGCAATATTACTTTGTAAATTTATGGCAATCTTATTTTTACTTGTGGTCTCAACCAAGAAGCATCCATATAAATCAATTATCCAATCATTCCCTTGACTTTCTCGCTTATTTTTCAAGTGTGCGGCGAAGGACTTCAACAGTACGCAATCAAATGCTAGCAAAGTTCTTTCTAAGTGATAATGCTATTAAGAAGTTTGATACTTTTGTTCCAATTATTCCCCTGATTGGATCATTGGCTAAATACAAATTTTGTAATAGAGCAGGTTATCCCAGTAGTAAGGCGGTTTGGGTCGATTTAGCAGATTCTGATATTATTGACCGATTCGGGCGTATATCCAGAAATCTTTCTCATTATTATAGTGGATCCTCAAAAAAAAAGAGTTTGTCTCGAATAAAGTATATACTTCAACTTTCTTGTGCTAGAACTTTAGCTCGTAAACACAAAAGTACTGTAAGGTCTTTTTTCAAAAGATTCGGATCGGAATTATTGGAAGAATTCTTTGCGGCGGACGAACAAGCTCTTTCCTTGACCTTTCCCAGAGCTTCTTCTATTTCGCTATTTATGTTAACGCACTTCCCAATGATACGTAAACAAGGGA-TTTCTGGTCCTT------------------TATAGTAAAGATATAGC-ATAGATAGTTGGAATCCATTATGTAGCA-GTTGGGGAAAGAAG-GGGAATATTTCATTGCTACAATACAAGTATGGATGATTGAAACTAATACGCCATGTATTT-GGATATTT-CCCTTG-AACTGCGTAATATTTTTTATT----------TTCCACG-AATAGTATAAGGGAATTTTCCGAAGCGAAAATGG-----ATTATGGGAGTGTGTGACTTGAGCTATTGATTGGTCTGTGCAGATACGTGCTTTTATCTATCTGCCACATTGTAATTAATAAACCAATGTG----TCGTTGTTCCAACCATCGCGTAAGCCCCGTACAGAAGATAGGCTGGTTCGCTTGAAGAGAATCTTTTCTATGATCAGATCCGAATCATGTCGTACATGAGCAGGCTCCGTAAGATC-------------------------------------------------TAGTTCACTTAACTAAAAATGA-AATAGTATTAAAATGCACTCATTTCCTCTGCATTGACACGAGCTATGAGACTATCGGAGTCAAAGAAAGGGTCTAAAGAATAAGCAAGGCTGGG-CTATATTAGTAACAAGTAAATCCTTTG--TATGTGTGTTTGTAATTAGTAAACGGTCTCTCAATATTTTGAGGCTAACCACCGATCG-----TAAGGTTTGAGACGACCCAGAAAGCAC---------------------------------------TTGATCATATCAT-----GATTTACTTTGTAAGCCTACTTGGGTAGTGAGTATTTACTTGTAAGAA-CCGAATTC-TTT-TTG-GGCTAGTTTC---------AAAAAGAA-TCCAGTCA-------ATGGTTC-TTAC-------------GTAAAACCATTCATA--------TCTCGTAT----ATGTATGTGTC------TAGATACCCTATCCATTTTAGATGGATTCGTT-TGGTTCTTTT-GATTCTTGCTCGAGCCGGATGATGAAAAATTATCGTGTCCGGTTCCTTCGGGGGATGAATTTCTAAGAGGGGCTGCAGTAGCTGCCGAATCGTCTACTGGTACATGGACAACTGTGTGGACTGATGGGCTTACGAGCCTTGATCGTTACAAAGGGAGATGCTATCACATCGAGCCCGTTGCCGGAGAAGAAAATCAATTTATTGCTTATGTAGCTTACCCATTAGACCTTTTTGAAGAAGGTTCTGTTACTAACATGTTTACTTCCATTGTGGGTAATGTATTTGGATTTAAAGCACTGCGTGCTCTACGTCTAGAAGATTTGCGAATCCCACCTGCGTATATTAAAACATTCCAAGGCCCACCTCACGGCATCCAAGTTGAGAGTGATAAATTGAACAAGTATGGTCGTCCCCTGTTGGGATGTACTATTAAACCAAAATTAGGGTTATCCGCAAAAAACTACGGCAGAGCAGTTTATGAATGTCTTCGTGGTGGACTTGACTTTACTAAAGATGATGAGAACGTCAACTCCCAACCCTTTATGCGGTGGAGAGATCGTTTCTTATTTTGTGCCGAAGCAATTTATAAAGCACAGGCTGAAACAGGTGAAATCAAAGGACATTACTTGAATGCTACTGCGGGTACATCCGAAGAAATGATGAAAAGGGCTGTATTTGCCAGAGAGTTGGGAGTTCCTATCATAATGCATGACTACATAACAGGGGGATTCACTGCAAATACTAGCTTGGCTCATTATTGCCGAGATAATGGTCTACTTCTTCACATCCACCGCGCAATGCATGCCGTTATTGATAGACAGAAGAATCATGGTATACACTTTCGTGTATTAGCTAAAGCCTTACGTATGTCTGGTGGAGATCATATTCACTCCGGGACAGTAGTAGGTAAACTTGAAGGGGAAAGAGAGATCACTTTGGGCTTTGTTGATTTACTGCGCGATGATTTTGTTGAAAAAGATCGAAGTCGCGGTATTTATTTCACTCAAGATTGGGTCTCTCTACCAGGTGTTCTGCCCGTGGCTTCAGGCGGTATTCACGTTTGGCATATGCCTGCTCTGACGGAGATTTTTGGGGATGATTCCGTACTACAGTTCGGGGGAGGAACTTTAGGACATCCTTGGGGAAATGCACCCGGTGCGGTAGCTAATCGAGTAGCTCTAGAAGCATGTGTACAAGCCCGTAATGAGGGACGTGATCTTGCTCGTGAGGGTAATGAAATTATCCGG-----------------------------------------------------------------------------------------------------------------------------------------------------------------------------------------------------------------------------------------------------------------------------------------------------------------------------------------------------------------------------------------------------------------------------------------------------------------------------------------------------------------------------------------------------------------------------------------------------------------------------------------------------------------------------------------------------------------------------------------------------------------------------------------------------------------------------------------------------------------------------------------------------------------------------------------------------------------------------------------------------------------------------------------------------TTCAATGTGTAAA-AATGGTT-AAAAAGCATAAACTTTGTGTACAATTTCAATCTTGTGA-CCGAGTTCTTGATCAGTTG---------AATTCGCCTGCTGTGGTTGCCTGGGATTTTTATATGGAGATTTTGGGTTGTGGGTATCCTCCAAATTTGTATAATTTCAACATTTTGATGAATAAATTTTGTAAAGAGCGTAAAGTTAAGGAAGCCTATAAGGTGTTTGATGAAATGTCAAGGTCGGGTTTAAGGCCGACGGTTGTTAGTTATAATACTCTGATAAATGGGTATTGTAAATGTGGCAATTTGGATGAGGGGTTTVGGTTGAAGAAGGTTATGGAGGAGAATAGGCTTGTTCCGGATGTTTTTACTTATAGCTCTTTGATTAATGGGCTTTGTAAAGATGGTAGGATGGATGATGCTCATCGGGTGTTTGATGAAATGTCTAGCAAAGGGTTGGTTCCCAATGATGTTA-TTTATACTACTTTGTTAAATGGGTTTTGCAAGAATGGGAAGGTTAGTTTGGCTATGGAATTATATAGACGAATGTTGTTGAAAGGGGTTAAACCTGATTTGATAATGTATAATACTCTTATCAACGTGTTATGTAAGAGTGGGAATATAATTGAAGCTAGTAATCTTATTGATGAGATGAGTTTGAAGGGGTTGAAGGCTGACAAAATAACTTACACTACTCTTATTGATGGATGTTGCAAGGAAGGGAATTTGGATGCAGCACTCGAGATTAAAAAGAGAA-TGGTGCGNGAA--------------------------------------------------------------------------------------------------------------------------------------------------------------------------------------------------------------------------------------------GGGTTSTGTATGAATG--GGTATTTAAATAAGGCTCTA---TTGGTCTTGACTGAGGCGGAGGATAAAAGGAATAATCTTGATGTTTTTGCCTACTCMTCAATAATTAATGGCTTATGTAATGCTAGGAGAGTGGACGAAGCGTTAGATAYGCTTGATCGGATGGCTAAGCATGGCTGTAAACCAAATACTCATGTTTGCAATACACTGCTTAATGGCTTAATCCGGGCTTCTAAAATTGAGGATGCAATCCGATTTTTTTCCGAGATGGCTGCTAAAGATTGCTTACCAACTGTTGTYACCTACAATACTCTTATTGATGGAATGTGCAAAGCAGGAAGGTTTGATGAAGCCTATCTCCTTGTGAAGGAGATGCTTGGAAAAGGATGGAAACCTGACATAATCACCTACAGCTTATTGATGCGTGGTCTTTGTCAAGGCAAAAAGATACACATGGCTCTGAATATATGGTGCCAGGCTGTTGAGAAGGGTCTCAAGCC-TGATGTAATTATGCATAACATAATAATCCATGGTCTCTGTTCTGCAGGCAAAGTGGGAGATGCATTGCAGCTATATCTGAGGATGAGTCAGTGTGATTGTGTCCCAAATCTCGTTACCCTCAACACTTTGATGGACGGGTTTTACAAAGCTAGAGATTG-CCTTAATGCATCGGTGATCTGGGCCCGCATTTTGAGAAGTGGGTTTAAGCC-TGACATTATCTCTTATAACATTGTTC----TTAAAGGTCTCTGTT-CTTGTTATAGAATACCAGATGCCGTTCGGTACCTGAGTGATGCTCTGGCTAAGGAGATTCTTCCTACTGTCGTTACGTGGAA
	Campanula_glomerata        -----------------------------------------------------------------------------CCATGAGTGCTACAGACGGTCTAATGAGAGGAATGGAAGTGATTGATACGGGCACGCCTCTAAGTGTTCCGGTCGGTGGAGCGACTCTCGGACGAATTTTCAATGTGCTTGGAGAGCCAATTGATAATTTGGGTCCTGKAGATACTCGCACAACATCGCCTATTCATAGATCTGCGCCTGCCTTTATCGATTTAGATACAAAATTATCTATTTTTGAAACCGGAATTAAAGTAGTCGATCTTTTAGCCCCTTATCGCCGTGGAGGAAAAATCGGACTATTCGGAGGAGCTGGGGTGGGGAAGACAGTACTTATTATGGAATTGATTAATAATATTGCCAAAGCTCACGGCGGTGTATCTGTATTT-GGCGGAGTAGGTGAACGTACTCGTGAAGGAAATGATCTTTACAAGGAAATGAAAGACTCTGGAGTCATTAATGAACAAAAGTTTGCAGAATCAAAAGTGGCTTTAGTTTATGGTCAGATGAATGAACCGCCGGGAGCTCGTATGAGAGTTGGTTT-GACTGCGCTAACTATGGCCGAATATTTCCGAGATGTTAATAAACAAGACGTACTTCTCTTTATCGACAATATCTTTCGGTTTGTCCAAGCAGGATCTGAAGTATCCGCCTTGTTGGGTAGAATGCCTTCTGCTGTAGGGTATCAACCTACCCTTAGTACCGAAATGGGTTCTTTACAAGAACGAATTACTTCTACTAAAAAGGGGTCTATAACGTCTATTCAAGCAGTTTATGTACCTGCAGACGATTTGACCGACCCTGCTCCTGCTACCACATTTGCACATTTAGATGCTACTACCGTACTATCAAGAGGATTAGCTGCCAAAGGGATATATCCCGCAGTAGATCCTTTAGATTCAACGTCAACTATGCTACAACCCCGGATCGTTAGTGACGAACATTATCAAACTGCGCAAAGTGTTAAGCAAACTTTACAACGTTACAAAGAACTTCAGGACATTATAACTATCCTTGGGTTGGACGAATTATCCGAAGAGGATCGTTTAACCGTAGCAAGAGCGCGAAAAATTGAGCGTTTCTTATCCCAACCCTTTTTTGTGGCCGAAGTATTCACCGGTTCTACGGGAAAATATGTT------------------------------------------------------------------------------------------------------------------------------------------------------------------------------------------------------------------------------------------------------------------------------------------------------------------------------------------------------------------------------------------------------------------------------------------------------------------------GGAATAGTCTTATT---ACGTCAAGGAAAGGCGGTCCTTCTTTTTCAGAAAGAAATCAAAGATTCTTCTTCTTCCTATATAATTCTCATGTATGTGAATACGAATCCATCTTTATCTTTCTCCGCAACCAATCGTCTCATTTACGATCAACATCTTCTAGAGCCCTTGTTGAACGAATCTATTTCTATGGAAAAATAGAGCATCTTGGAGAAGTCTTGTCCAGGGCTTTTCAAGCTAATCTATGGATATTCACAGATTCTAACATGCATTATGTTAGGTATCAA-GGAAAATCAATTCTCGCTTCAAAAGGTACGTCT---CTTGTGATGAATAAATGGAAATATTACCTTGTAAATTTATGGCAATCTTATTTTTACCTGTGGTCTCAACCAAAAAGGATCTATCTAAACCAATTATCCAAGCATTCCCTTGACTTTCTAGCTTATTTTTCAAGTGTGCGGCGAAGAACTTCAACGGTACGCAATCAAATGCTAGCAAAGTTCTTTCTAAGCGATAATGTTATTAAGAAGTTTGATACTTTTGTTCCCATTATTTCCCTGATTGTATCATTGGCTAACTACAAATTTTGTAATAGAGCAGGTTATCCGATTAGTAAGTCGGTTTGGGTCGATTTATCAGATTCGGATATTATTGACCGATTCGGGCGTATATCCAGAAATCTTTCTCATTATTATAGTGGATCCTCAAAAAAAAAGAGTTTGTCTCGAATAAAGTATATACTTCAACTTTCTTGTGCTAGAACTTTAGCTCGTAAACACAAAAGTACTGTAAGGGCTTTTTTGAAACGATTTGGCTCGGAATTATTGGAAGAATTCTTTACGTCGGAAGAACAAGTTCTTTCCTTGACCTTTCCCAGAGCTTCTTCTATTTCGC--------------------------------------------------------------------------ATAGTGAAGATATAGC-ATAGATAG-TGTAATCCATTATGTATCA--TTGGGGAAGGAAC-GAGACTATTTTA-TGCTACAATACAAGTATGGATTATTGAAACGAATACACCATGTATTTGGGATATTT-CCCTTG-AACTGCGTAATATTATTTATT----------TTCCATG-AATAGTGTAAGGGAATTTTCCGAAGAGAAAGTGG-----ATTATGGGAGTGTGTGACTTGAGCTATTGATTGGTCTGTGCAGATACGTGCTTTTATCTATCTGCCACATTGTAATTCACAAACCAATGTG----TCTTTGTTCCAACCATCGCGTAAGCCCCATACAGAAGATAGGCTGGTTCGCTTGAAGAGAATCTTTTCTATGATCAGATCCGAATCATGTTGTACATGAGCAGGCTCCGTAAGATC-------------------------------------------------TAGTTCACTTAACTGAAAACTA-AATAGTATGAAAATGCACTCATTTCCTCGGCATTGACACGAGCTATGAGACTATCGGAGTGAAAGAAAGGGTCTAAAGAAGAAGAAAGGCTGGG-CTAGATTAGTAACAAGTAAATCCTT----TGTGTGTGTTTGTAATGAGTAAATGGGCTCTCAATATTTTGGGGCTAACCACCGATCC-----TAAGGTTTGAGACGACCCAGAAAGCAC---------------------------------------TTGATCATATCAC-----GATTGACTTTGTAAGCCTACTTGGGTATTGAGTATTTCCTTGTAAGAA-CCGAATTC-TTT-TGA-GGATAGTTGC---------AAAAAGAA-TCCAGTC-------AATTGTTC-TTAC-------------GTAAAACCATTCATA--------TCTCGTAT----ATGTATGTGTC------TAGATACCCTATCGATTTTAGATGGATTCGTT-TGGTTCTTTT-GATTCTTGCTCGAGCCGGATGATGAAAAATTCTCATGTCCGGTTCCTTCGGGGGATGGATTTCTAAT-GGGGCCGCAGTAGCTGCCGAATCGTCTACTGGTACATGGACAACTGTGTGGACCGATGGGCTTACGAGCCTTGATCGTTACAAAGGGAGATGCTATCACATTGAGCCCGTTGCCGGAGAAGAAAATCAATTTATTGCTTATGTAGCTTACCCATTAGACCTTTTTGAAGAAGGTTCTGTTACTAACATGTTTACTTCCATTGTGGGTAATGTATTTGGATTTAAAGCACTGCGTGCTCTACGTCTAGAAGATTTGCGAATCCCACCTGCGTATATTAAAACATTCCAAGGCCCGCCTCACGGCATCCAAGTTGAGAGAGATAAATTGAACAAGTATGGTCGTCCCCTGTTGGGATGTACTATTAAACCAAAATTAGGGTTATCCGCTAAAAACTACGGCAGAGCCGTTTATGAATGTCTTCGGGGTGGACTTGATTTTACTAAAGATGATGAGAACGTCAACTCCCAACCCTTTATGCGGTGGAGAGATCGTTTCTTATTTTGTGCCGAAGCACTTTATAAAGCACAGGCTGAAACAGGTGAAATCAAAGGGCATTACTTGAATGCTACTGCGGGTACATCCGAAGAAATGATTAAAAGGGCTGTATTTGCCAGAGAGTTGGGAGTTCCTATCGTAATGCATGACTACATAACCGGGGGATTCACTGCAAATACTAGCTTGGCTCATTATTGCCGAGATAATGGTCTACTTCTTCACATCCACCGCGCAATGCATGCAGTAATTGATAGACAGAAGAATCATGGTATGCACTTTCGTGTATTAGCTAAAGCCTTACGTATGTCTGGGGGAGATCATATTCACTCCGGGACCGTAGTAGGTAAACTTGAAGGGGAAAGAGAGATCACTTTGGGCTTTGTTGATTTACTGCGCGATGATTTTGTGGAAAAAGATCGAAGTCGCGGTATTTATTTCACTCAAGATTGGGTCTCTCTACCAGGTGTTCTGCCCGTGGCTTCAGGCGGTATTCACGTTTGGCATATGCCTGCTCTGACCGAGATTTTTGGGGATGATTCCGTACTACAGTTCGGGGGCGGAACTTTAGGACATCCTTGGGGAAATGCACCCGGTGCGGTAGCTAATCGAGTAGCTCTAGAAGCATGTGTACAAGCCCGTAATGAGGGACGTGATC-----------------------------------------------------------------------------------------------------------------------------------------------------------------------------------------------------------------------------------------------------------------------------------------------------------------------------------------------------------------------------------------------------------CCTCACGATTTTGAAAATCGACGGATTTTCCTATTACTATAAATTTCATTGTTGCCGGTATTGACATGTAGAATGGGACTCTATCTTTATTCTCGTCCGATTAATCAATTCTTCAAAAGATCTCTCAGACTGGGGAGTGAATGATTTATCTATTCTTTCTTGAATAGAGAATATATTACACAACAATTCTTCCTGTTTTCATAGAAAAAATAC-----------AGATTCGAGGTCTCATTAATCTT-------TTGATATTTCATAGGAT-------------------------------------------------TTCAGTACGCATCCCTT-ACC-----------------------TATATATATT-------------CTATAGGCTTATCCTTCAAC-------------------------------------------------CTTTCGGAAGTTTCGAGAAAAGGATTTCTCTATCAACGCAACACAATCAACTCCATTCGTTAGAACAGCTTCCATTGAGTCTCTGCACCTATCCTTTTTGATTTTCGCTTTCTGAACCTTTTGTTAT----TGGCAGAAAAC-CGGATTTGGCT-CAGGATTGCCCGATGTGGGTTTTACTTCCGATGCGATTCAATGTATTAA-GCTGGTT-AAAAAGCATAATCTTTGTGTCCCATTTCAATCTTGCGA-TCGAGTTCTTGATCAGTTGATGAAATTGAATTCACCTGCTGTAGTTGCCTGGGATTTCTATTTGGAGATTTTGGGATGTGGGTATCCTCCAAAGTTGTATAATTTCAACATTTTGATGAACAAATTTTGTAAAGAGCGTAAAGTTAAAGAAGCACAATTGGTGTTTGATGAAATCTCAAGGTCGGGTTTAAGGCCGACGATTGTTAGTTATAATACTTTGATAAACGGGTATTGTAAATGGGGAAATTTGGACGAGGGATTTAGGTTGAAGAAGGTTATGGAGGAGAGTAGGTTTGTTCCTGATGTATTTACTTATAGTGCTTTGATTAATGGATTGTGTAAAGATGGTAGGATGGATGATGCTAATCAGATGTTTGATGAAATGTCTAGCAAAGGGTTGGTTCCGAATGATGTTA-TATATACTACTTTGTTAAATGGATTTTGCAAGAGTGGGAAGGTTAGTTTAGCGGTGGAATTATATAGACGAATGTTGATGAAAGGGGTTAAACCAGATTTGATAATGTATAATACACTTATTAATGTGTTATGTAAGAGTGGGAATTTAATTGAAGCTAGGAACCTTATTGATGAKATGAGTACGAAGGGGTTGAAGGCTSACAAAATAACGTACACTACTCTTATTGATGGATGTTGCAGAGAGGGGAATTTGGATGCAGCGYTCGAGATTAGAAAGAAAA-TGACAC--------------------------------------------------------------------AATTGTGGGATATAATGCGAACGGATGGTATTACAAATGTTGTTAGTTTTAATATATTTATTCGAGGGTTGTTTGAGAACATG-AAGGTGGAGGAAGCTATTTCTGTTTGGCAAGTCATG-CAAGAGGATGGATGTGTTGCAGATTCGACTACTTACGGTGTTTT-GATTCATGGATTCTGTAAGAATG--GGTATTTAAATAAGGCTTTA---GGGGTCTTGACTGAGGCGGAGGATAAAGGGAATGATCTTGATGTTTACGCCTACTCTTCAGTGATTAATGGCTTATGTAATGCCAGGAGAGTGGATGAAGCATTTGATACGCTTGA-----------------------------------------------------------------------------------------------------------------------------------------------------------------------------------------------------------------------------------------------------------------------------------------------------------------------------------------------------------------------------------------------------------------------------------------------------------------------------------------------------------------------------------------------------------------------------------------------------------------------------------------------------------------------------------------------------------
	Campanula_grossheimii      AGATAATCTTGGGCAACCAATTAATGTGACTTGTGAAGTACAGCAATTATTAGGAAACAATCGAGTTAGGGCTGTCGCCATGAGTGCTACAGACGGTCTAATGAGAGGAATGGAAGTGATTGATACGGGCACTCCTCTAAGTGTTCCGGTCGGTGGGGCGACTCTCGGACGAATTTTCAATGTGCTTGGAGAGCCAATTGATAATTTGGGTCCTGTAGATACTCGCACAACATCGCCTATTCATAGATCTGCGCCTGCCTTTATCGATTTAGATACAAAATTATCTATTTTTGAAACCGGAATTAAAGTAGTCGATCTTTTAGCCCCTTATCGCCGTGGAGGAAAAATCGGACTATTCGGAGGAGCTGGGGTGGGGAAGACAGTACTTATTATGGAATTGATTAATAATATTGCCAAAGCTCACGGCGGTGTATCTGTATTT-GGCGGAGTAGGTGAACGTACTCGTGAAGGAAATGATCTTTACAAGGAAATGAAAGATTCTGGAGTCATTAATGAACAAAAGTTTGCAGAATCAAAAGTGGCTTTAGTTTATGGTCAGATGAATGAACCGCCGGGAGCTCGTATGAGAGTTGGTTT-GACTGCGCTAACTATGGCCGAATATTTCCGAGATGTTAATAAACAAGACGTACTTCTCTTTATCGACAATATCTTTCGGTTTGTCCAAGCAGGATCTGAAGTATCCGCCTTGTTGGGTAGAATGCCTTCTGCTGTAGGGTATCAACCTACCCTTAGTACTGAAATGGGTTCTTTACAAGAACGAATTACTTCTACTAAAAAGGGGTCTATAACGTCTATTCAAGCAGTTTATGTACCTGCAGACGATTTGACCGACCCTGCTCCTGCTACTACATTTGCACATTTAGATGCTACTACCGTACTATCAAGAGGATTAGCTGCCAAAGGTATATATCCCGCAGTAGATCCTTTAGATTCAACGTCAACTATGCTACAACCCCGGATCGTTAGTGACGAACATTATCAAACTGCGCAAAGTGTTAAGCAAACTTTACAACGTTACAAAGAACTTCAGGACATTATAACTATCCTTGGGTTGGACGAATTATCCGAAGAGGATCGTTTAACCGTAGCAAGAGCGCGAAAAATTGAGCGTTTCTTATCCCAACCCTTTTTTGTGGCCGAAGTATTCACCGGTTCTACGGGAAAATATGTTGGTCTAGTAGAAACAATTCAAGGCTTTGAATTAATTTTGTGAAACGGTTAATTCCTCGACTGTATGACCAGAATTATTTGATTCATTCTACGAATGATTGGAAACAAAAGACATGTTGGGGACGCAACAACAATTTTGATTCTGAAATGGTATCAGAAGCATTTTCGGTCATTATGGAAATTCCATTTTCTGTACGATTCCTATCTTGGCTAGAAAAGTTCGAAAAGACGGGGAAAGGTAGAGTCAAATCCGATAATTTACGATCAATT---------------CATTCAATATTTTCTTTTTTAGAGGACAAAATTTCACATTTAAATTATGTATTAGATATACTAATACCTTACCCAATCCATCTAGAGATCTTGGTTCAAGCTCTTCGCTACTGGTTAAAAGATGCTTCGTCTTTGCATTTTGTAAGATTCTTTCTCCACGAGTTTCATAATTGGAATAGTCTTATT---ACGTCAAAGAAAGGCGGTCCGTCTTTTTCAGAAAGAAATCAAAGATTCTTCTTCTTCCTATATAATTCTCATGTATGTGAATACGAATCCATCTTTATCTTTCTCCGTAACCAATCTTCTCATTTACGATCAACATCTTCTAGAGCCCTTGTTGAACGAATCTATTTCTATGGAAAAATAGAGCATCTTGGAGAAGTCTTGTCCAGGGCTTTTCAAGCTAATCTATGGATATTCACAGATTCTAACATGCATTATGTTAGGTATCAA-GGAAAATCAATTCTCGCTTCAAAAGGTACGTCT---CTTGTGATGAATAAATGGAAATATTACTTTGTAAATTTATGGCAATCTTATTTTTACCTGTGGTCTCAACCAAAAAGGATTTATCTAAACCAATTATCCAAGCATTCCCTTGACTTTCTAGCTTATTTTTCAAGTGTGCGGCGAAGAACTTCAACGGTCCGCAATCAAATGCTAGCAAAGTTCTTTCTAAGCGATAATGTTATTAAGAAGTTTGATACTTTTGTTCCAATTATTTCCCTGATTGTATCATTGGCTAAATACAAATTTTGTAACAGAGCAGGTTATCCGATTAGTAAGTCGGTTTGGGTCGATTTATCAGATTCGGATATTATTGACCGATTCGGGCGTATATCCAGAAATCTTTCTCATTATCATAGTGGATCCTCAAAAAAAAAGAGTTTGTCTCGAATAAAGTATATACTTCAACTTTCTTGTGCTAGAACTTTAGCTCGTAAACACAAAAGTACTGTAAGGGCTTTTTTGAAACGATTTGGCTCGGAATTATTGGAAGAATTCTTTACGGCGGAAGAACAAGTTCTTTCCTTGACCTTTCCCAGAGCTTCTTCTATTTCGCTATTTATGTTAATGCACTTCCCAATGATACGTAAACAAGGGA-TTTCTGGTCCTT------------------TATAGTGAAGATATAGC-ATAGATAGTTGTAATCCATTATGTATCA--TTGGGGAAGGAAC-GAGACTATTTTATTGCTACAATACAAGTATGGATTATTGAAACGAATACACCATGTATTT-GGATATTT-CCCTTG-AACTGCGTAATATTATTTATATTCATTTATATTCCATG-AATAGTGTAAGGGAATTTTCCGAAGAGAAAGTGG-----ATTATGGGAGTGTGTGACTTGAGCTATTGATTGGTCTGTGCAGATACGTGCTTTTATCTATCTGCCACATTGTAATTCACAAACCAATGTG----TCTTTGTTCCAACCATCGCGTAAGCCCCATACAGAAGATAGGCTGGTTCGCTTGAAGAGAATCTTTTCTATGATCAGATCCGAATCATGTTGTACATGCGCAGGCTCCGTAAGATC-------------------------------------------------TAGTTCACTTAACTGAAAACTA-AATAGTATGAAAATGCACTCATTTCCTCGGCATTGACACGAGCTATGAGACTATCGGAGTGAAAGAAAGGGTCTAAAGAAGAAGAAAGGCTGGG-CTAGATTAGTAACAAGTAAATCCTT----TGTGTGTGTTTGTAATGAGTAAACGGGCTCTCAATATTTTGGGGCTAACCACCGATCC-----TAAGGTTTGAGACGACCCAGAAAGCAC---------------------------------------TTGATCATATCAC-----GATTGACTTTGTAAGCCTACTTGGGTATTGAGTATTTCCTTGTAAGAA-CCGAATTC-TTT-TGG-GGATAGTTGC---------AAAAAGAA-TCCAGTTA-------ATTGTTC-TTAC-------------GTAAAACCATTCATA--------TCTCGTAT----ATGTATGTGTC------TAGATACCCTATCGATTTTAGATGGATTCGTT-TGGTTCTTTT-GATTCTTGCTCGAGCCGGATGATAAAAAATTCTCATGTCCGGTTCCTTCGGGGGATGGATTTCTAATAGGTGCCGCAGTAGCTGCCGAATCGTCTACTGGTACATGGACAACTGTGTGGACCGATGGGCTTACGAGCCTTGATCGTTACAAAGGGAGATGCTATCACATTGAGCCCGTTGCCGGAGAAGAAAATCAATTTATTGCTTATGTAGCTTACCCATTAGACCTTTTTGAAGAAGGTTCTGTTACTAACATGTTTACTTCCATTGTGGGTAATGTATTTGGATTTAAAGCACTGCGTGCTCTACGTCTAGAAGATTTGCGAATCCCACCTGCATATATTAAAACATTCCAAGGCCCGCCTCACGGCATCCAAGTTGAGAGAGATAAATTGAACAAGTATGGTCGTCCCCTGTTGGGATGTACTATTAAACCAAAATTAGGGTTATCCGCTAAAAACTACGGCAGAGCAGTTTATGAATGTCTTCGGGGTGGACTTGATTTTACTAAAGATGATGAGAACGTCAACTCCCAACCCTTTATGCGGTGGAGAGATCGTTTCTTATTTTGTGCCGAAGCACTTTATAAAGCACAGGCTGAAACAGGTGAAATCAAAGGGCATTACTTGAATGCTACTGCGGGTACATCCGAAGAAATGATTAAAAGGGCTGTATTTGCGAGAGAGTTGGGAGTTCCTATCGTAATGCATGACTACATAACCGGGGGATTCACTGCAAATACTAGCTTGGCTCATTATTGCCGAGATAATGGTCTACTTCTTCACATCCACCGCGCAATGCATGCAGTTANTGATAGACAGAAGAATCATGGTATGCACTTTCGTGTATTAGCTAAAGCCTTACGTATGTCTGGTGGAGATCATATTCACTCCGGGACCGTAGTAGGTAAACTTGAAGGGGAAAGAGAGATCACTTTGGGCTTTGTTGATTTACTGCGCGATGATTTTGTGGAAAAAGATCGAAGTCGCGGTATTTATTTCACTCAAGATTGGGTCTCTCTACCAGGTGTTCTGCCCGTGGCTTCAGGCGGTATTCACGTTTGGCACATGCCTGCTCTGACCGAGATTTTTGGGGATGATTCCGTACTACAGTTCGGGGGAGGAACTTTAGGACATCCTTGGGGAAATGCACCCGGTGCGGTAGCTAATCGAGTAGCTCTAGAAGCATGTGTACAAGCCCGTAATGAGGGACGTGATCTTGCTCGTGAGGGGAATGAAATTATCCGG-----------------------------------------------------------------------------------------------------------------------------------------------------------------------------------------------------------------------------------------------------------------------------------------------------------------------------------------------------------------------------------------------------------------------------------------------------------------------------------------------------------------------------------------------------------------------------------------------------------------------------------------------------------------------------------------------------------------------------------------------------------------------------------------------------------------------------------------------------------------------------------------------------------------------------------------------------------------------------------------------------------------------------------GTTTTAC-TCCGATGCGATTCAATGTATTAA-GATAGTT-AAAAAGCATAAYCTTTGTGTCCCATTTCAATCTTGCGA-TCGAGTTCTTGATCAGTTGATGAAATTGAATTCGCCTGCTATAGTTGCCTGGGATTTCTATTTGGAGATCTTGGGATGTGGGTATCCTCCAAAGTTGTATAATTTCAACATTTTGATGAACAAATTCTGTAAAGAACGTAAAATTAAGGAAGCCAAATTGGTGTTTGATGAAATCTCAAGGTCRGGTTTAAGGCCGACGATTGTTAGTTATAATACTTTGATAAATGGATATTGTAAATGGGGAAATTTGGACGAGGGGTTTAGGTTGAAGAAGGTTATGGAGGAGAGTAGGCTTGGACCTGATGTTTTTACTTATAGTGCTTTGATTAATGGGTTGTGTAAAGATGGTAGGATGGATGATGCTAATCAGGTGTTTGATGAAATGTCTAGCAAAGGGTTGGTTCCGAATGATGTTA-TATATACTACTTTGTTAAATGGGTTTTGCAAGAGTGGGAAGGTTAGTTTGGCGGAGGAATTATATAGACGAATGTTGATGAAAGGGGTTAAACCTGATTTGATAATGTATAATACACTTATAAATGTGTTATGTAAGAGTGGGAATTTAAATGAAGCTAGGAACCTTATTGAGGAGATGAGTGTCAAGGGGTTGAAGGCTGACAAAATAACGTATACCACTCTTATTGATGGATGTTGCAAGGAGGGGAATGTGGATGCAGCTTTCGAGATTAAAAAGAGAA-TGATGCGGGAA-GGGATTGAGCTTGATAATGTGGCTTACACG-----------------------------------------------------------------------------------------------------------------------------------------------------------------------------------------------------------ATGGGTTGTGTAAGAACG--GGTATTTAAGTAAGGCTTTA---TCGATCTTGACTGAGGCTGAGGATAAAGGGAATGATCTTGATGTTTACGCCTACTCTTCAGTGATTAACGGCTTATGTAATGCCAGGAGAGTGGATGAGGCGTTTGATATGCTTGACCGGATGGCTAAGCATGGCTGTAAGCCTAATGCTCATGTTTGCAATACATTGCTTAATGGTTTAATACGGGCTTCCAAAGTTGAGGTTGCAATTCGATTTTTTTCCGAGATGGCTGCTAAGTATTGCATACCAACTGTTGTCACCTACAATACTCTTATTGATGGACTGTGTAAAGCAGAAAGGTTTGATGAAGCCTATCTCCTTGTGAAGGAGATGCTTGAAAAAGGATGGAAGCCTGACATAATCACCTATAGCTTATTGATGCGTGGTCTTTGTCAAGGCAAAAAGATAGACATGGCTCTGAATCTGTGGTGCCAAGTTGTTGAGAAGGGTCTCAAGCC-TGATGTGATTATGCATAATATAATAATCCATGGTCTCTGTTCTGCAGGCAAAGTGGGAGATGCATTGCAGCTATATCTAAGGATGAGTCAGTGTGAYTGTGTTCCAAATCTTGTTACCCTCAACACTTTGATGGAGGGGTTTTACAAAGCTAGAGATTG-CCTTAATGCATCTGTGATTTGGGCCCGCATTTTGAGAAGTGGGCTTAAGCC-TGATATTATCTCTTATAACATTGTTC----TTAAAGGCCTCTGTT-CTTGTTATAGACTATCAGATGYCGTTCGGTATCTGAGTGATGCTC-------------------------------------
	Campanula_hawkinsiana      AGATACTCTTGGGCAACCAATTAATGTGACTTGTGAAGTACAGCAATTATTAGGAAACAATCGAGTTAGGGCTGTAGCCATGAGTGCTACAGACGGTCTAATGAGAGGAATGGAAGTGATTGATACGGGCACTCCTCTAAGTGTTCCGGTCGGTGGAGCGACTCTCGGACGAATTTTCAATGTGCTGGGAGAGCCCATTGATAATTTGGGTCCTGTAGATACTCGCACAACATCTCCTATTCATAGATCTGCGCCTGCCTTTATCGATTTAGATACAAAATTATCTATTTTTGAAACCGGAATTAAAGTAGTCGATCTTTTAGCCCCTTATCGCCGTGGAGGAAAAATCGGACTATTCGGAGGAGCTGGGGTGGGTAAGACAGTACTTATTATGGAATTGATTAATAATATTGCCAAAGCTCATGGCGGTGTATCTGTATTT-GGCGGAGTCGGTGAACGTACTCGGGAAGGAAATGATCTTTACAAGGAAATGAAAGACTCTGGAGTAATTAATGAACAAAAGTTTGCAGAATCAAAAGTGGCTTTAGTTTATGGTCAGATGAATGAACCGCCGGGAGCTCGTATGAGAGTTGGTTT-GACTGCCTTAACTATGGCTGAATATTTCCGAGATGTTAATAAACAAGACGTACTTCTCTTTATCGACAATATCTTCCGGTTTGTCCAAGCAGGATCTGAAGTCTCGGCCTTGTTGGGTAGAATGCCTTCTGCTGTGGGTTATCAACCTACCCTTAGTACTGAAATGGGGTCTTTACAAGAAAGAATTACTTCTACTAAAAAGGGGTCTATAACGTCTATTCAAGCAGTTTATGTCCCTGCAGACGATTTGACCGACCCTGCTCCTGCTACCACATTTGCACATTTAGATGCTACTACTGTACTATCAAGAGGATTAGCTGCCAAAGGTATATATCCCGCAGTAGATCCTTTAGATTCAACGTCAACTATGTTACAACCCCGGATCGTTAGTGACGAACATTATAAAACTGCGCAAAGTGTTAAGCAAACGTTACAACGTTACAAAGAACTTCAGGACATTATAACTATCCTTGGATTGGATGAATTATCCGAAGAGGATCGTTTAACCGTAGCAAGAGCGCGAAAAATTGAGCGTTTCTTATCACAACCCTTTTTTGTCGCTGAAGTATTCACTGGTTCTACGGGAAAATATGTTGGTCTAGTAGAAACAATTCGAGGCTTTCAATTAATTTTGTGAAACGGTTAATTCTTCGAATGTATGTCCAGAATTATTTGATTCATTCTACGAATGATTTTAAACAAAAGCTATTTTGGGGACGCACCAATAATTTTGAGTCTCAAATGATATCAGAAGCATTTTCGGTCATTATGGAAATTCCTGTTTCTCGACGATTTCTATCTTCGCTAGAAAAG---------AANGGGGAAGGTAGAGTCAAATCCGAAAATTTACGATCAATT---------------CATTCNATATTTTCTTTTTTAGAGGATAAAANTNNCCATTTACATTATCTGTTCGATATACTAATACCTTACCCAATCCATCTAGAAATCTTGGTTCAAGCTCTTCGCTACTGGCTAAAAGATGCTTCGGCTNNNNNNNNNNNNNNNNNNNNNNNNNNNNNNNNNNNNNNNNNNNNNNNNNNNNNN---NNNNNNNNNNNNNNNNNNNNNNNNNNNNNNNNNNNNNNNNNNNNNNNNNNNNNNNNNNNNNNNNNNNNNNNNNNNNNNNNNNNNNNNNNNNNNNNNNNNNNNNNNNNNNNNNNNNNNNNNNNNNNNNNNNNNNNNNNNNNNNNNNNNNNNNNNNNNNNNNNNNNNNNNNNNNNNNNNNNNNNNNNNNNNNNNNNNNNNNNNNNNNNNNNNNNNNNNNNNNNNNNNNNNNNNNNNNNNNNNNNNNNNNNNNNNNNNNNNNNNNNNNNN-NNNNNNNNNNNNNNNNNNNNNNNNNNNNNNNNN---NNNNNNNNNNNNNNNNNNNNNNNNNNNNNNNNNNNNNNNNNNNNNNNNNNNNNNNNNNNNNNNNNNNNNNNNNNNNNNNNNNNNNNNNNNNNNNNNNNNNNNNNNNNNNNNNNNNNNNNNNNNNNNNNNNNNNNNNNNNNNNNNNNNNNNNNNNNNNNNNNNNNNNNNNNNNNNNNNNNNNNNNNNNNNNNNNNNNNNNNNNNNNNNNNNNNNNNNNNNNNNNNNNNNNNNNNNNNNNNNNNNNNNNNNNNNNNNNNNNNNNNNNNNTGTAATAGAGCAGGTTATCCGAGTAGTANGGCGGTTTGGGTCGATTTATCAGATTCTGATATTATTGACCGATTCGGGCGTATATCCAGAAATCTTTCTCATTATTATAGTGGATCCTCAAAAAAAAAGAGTTTGTCTCGAATAAAGTATATACTTCAACTTTCTTGTGCTAGAACTTTAGCTCGTAAACACAAAAGTACTGTAAGGGCTTTTTTGAAAAGATTTGGATCGGAATTATTGGAAGAATTCTTTACGGCGGACGAACAAGCTCTTTCCTTAACCTTTCCCAGAGCTTCTTCTATTTCGC------------------------------------------------GGTCCTT------------------TATAGTGAAGATATAGC-ATAGATAGTTGGAATCCATTATGTAGCGG-TTGGGGAAAGAAG-GAGAATATTTCATTGCTACAATACAAGTATGGATAATTGAAACTAATACGCCATGTATTT-GGATATTT-CCCTTG-AACTGCGTAATATTTTTTATT----------TTCCACG-AATAGTATAAGGGAATTTTCCGAAGAGAAAATGG-----ATTATGGGAGTGTGTGACTTGAGCTATTGATTGGTCTGTGCAGATACGTGCTTTTATCTATCTGCCACATTGTAATTCATAAACCAATGTG----TCTTTGTTCCAACCATCACGTAAGGCCCATACAGAAGATAGGCTGGTTCGCTTGAAGAGAATCTTTTCTATGATCAGATCCGAATCATGTCGTACATGAGCAGGCTCCGTAAGATC-------------------------------------------------TAGTTCACTTAACTGAAAATGA-AATAGTATTAAAATGCACTCATTTCCTCTGCATTGACACGAGCTATGAGACTATCGGAGTCAAAGAAAGGGTCTAAAGAATAAGAAAGGCTGGG-CTATATTAGTAACAAGTAAATCCTTTC--TATGTGGGTTTGTAATTAGTAAACGGTCTCTCAATATTTTGGGGCTAACCACCGATCG-----TAAGGTTTGAGACGACCCAGAAAGCAC---------------------------------------TTGATCATATCAT-----GATTTACTTTGTAAGCCTACTTGGGTAGTGAGTATTTACTTGTAAGAA-CCGAATTCTTTT-TTG-GGCTAGTTTC---------AAAAAGAA-TCCAGTC-------AAGGGTTC-TTAC-------------GTAAAACCATTCATA--------TCTCGTAT----ATGTATGTGTC------TAGATACCCTATCAATTTTAGATGGATTCGTT-TGGTTCTTTT-GATCCTTGCTCGAGCCGGATGATGAAAAATTATCATGTCCGGTTCCTTCGGGGGATGAATTTCTAAG-GGGGCCGCAGTAGCTGCCGAATCGTCTACTGGTACATGGAGAACTGTGTGGACTGATGGGCTTACGAGCCTTGATCGTTACAAAGGGAGATGCTATCACATCGAGCCGGTTGCCGGAGAAGAAAATCAATTTATTGCTTATGTAGCTTACCCATTAGACCTTTTTGAAGAAGGTTCTGTTACTAACATGTTTACTTCCATTGTGGGTAATGTATTTGGATTTAAAGCACTGCGTGCTCTACGTCTAGAAGATTTGCGAATCCCACCTGCATATATTAAAACATTCCAAGGCCCACCTCACGGCATCCAAGTTGAGAGAGATAAATTGAACAAGTATGGTCGTCCGCTGTTGGGATGTACTATTAAACCAAAATTAGGGTTATCCGCAAAAAACTACGGCAGAGCAGTTTATGAATGTCTTCGTGGTGGACTTGACTTTACTAAAGATGATGAGAACGTCAACTCCCAACCCTTTATGCGGTGGAGAGATCGTTTCTTATTTTGTGCCGAAGCAATTTATAAAGCACAGGCTGAAACAGGTGAAATCAAAGGACATTACTTGAATGCTACTGCGGGTACATCCGAAGAAATGATGAAAAGGGCTGTATTTGCCAGAGAGTTGGGAGTTCCTATCGTAATGCATGACTACATAACAGGCGGATTCACTGCAAATACTAGCTTGGCTCATTATTGCCGAGATAATGGTCTACTTCTTCACATCCACCGCGCAATGCATGCTGTTATTGATAGACAGAAGAATCATGGTATACACTTTCGTGTATTAGCTAAAGCCTTACGTATGTCTGGTGGAGATCATATTCACTCCGGGACCGTAGTAGGTAAACTTGAAGGGGAAAGAGAGATCACTTTGGGCTTTGTTGATTTACTGCGCGATGATTTTGTTGAAAAAGATCGAAGTCGCGGTATTTATTTCACTCAAGATTGGGTCTCTCTACCAGGTGTTCTGCCCGTGGCTTCAGGTGGTATTCACGTTTGGCATATGCCTGCTCTGACCGAGATTTTTGGGGATGATTCCGTACTACAGTTCGGGGGAGGAACTTTAGGACATCCTTGGGGAAATGCACCNGGTGCGGTAGCTAATCGAGTAGCTCTAGAAGCATGTGTACAAGCCCGTAATGAGGGACGTGATCTTGCTCGTGAGGGTACTGAAATTATCCGN---------------------------------------------------------------------------CTTGGTAAGTTTCAGTATAAATAAGAATATCGAGCGTGACTCATTCA-AATCGGGATTCCTTGCTC-----TGTTCATTTGTACATGTATG----AGAT-----ATATCATATATCTT---------------CTGATAAGAGACAAAGCTTTCCGTTCAGATCAGTTTCTAAAAGAGTCGGGTGAATGGAAAAGATAAGGAATTTGAAACCGCTM-CCAAAAA-GGATAAATCTAAAGAAAAAGAGTTAGACAGTC-AAATGGGCTTTTTGGGGATAGAGGGACTTGAACCCTCACGATTTTTAAAATCGACGGATTTTCCTATTACTATAAATTTCATTGTTGCCGGTATTGACATGTAGAATGGGACTCTATCTTTATTCTGGTCCGATTAATCAATTCTTCAAAAGATTTCTCAGACTGGGGAGTGAATGATTTGTCTATTCTTTCTTGAATAGGGAATATATTACACAACAATTCTTCCCGTTTTCATAGAAAAAATAC-----------AGATTCGAGGCGTCATTAATCTT-------TTGATATTTCATAGGAT-------------------------------------------------TTCAGTACGCATACCTTACCTATATATAGATATATATATATCTATATATATATTTTATATATGTATATTTTAGTCTTATCCTTCAAC-------------------------------------------------CTTTCGGAAGTTTCGNTMAAAGAATTTCNATATCAACGCAACACAATCAACCCCATTCGTTAGAACAGCTTCCATTGAGTCTCTGCACCTATCCTTTTTGATTTTCGCTTTCTGAACCTTTTGTTAT----TGTCAGAAAAC-CGGATTTGGCT-CACGATTGCCC-----------TACTTCCGATGCGATTCAGTGTATTAA-GTTGGCT-AAAAGGCATAAACTTTGTGTCCCATTTCAATCTTGTGA-CCGRGTTCTTGATCAGTTGATGAAATTGAATTYGTCTGCTGTGGTTGCCTGGGATTTGTATATGGAGATTTTGGGTTGTGGGTATCCTGCAAATTTGTATATTTTTAACATTGTGATGAATAAATTTTGTAAAGAGCGTAAAGTTAAGGAAGCCCATAAAGTTTTTGATGAAATGTCAAGGTGGGGTTTAAGGCCAACGGTTGTTAGTTATAATACTCTGATAAATGGGTATTGTAAATGTGGCAATTTGGATGAGGGGTTTAGGTTGAAGRWGGTTATGGAGGAGRGTAGGCTTGTTCCAGATGTTTTTACTTATAGCTCTTTGATTAACGGGCTGTGTAAAGATKGTAGGATGGATGATGCTAATCGGGTGTTTGATGAAATGTCTARCAAARGGTTGGTTCCCAATGATGTTA-TTTATACTACTTTGTTAAATGGATTTTGCAAGAATGGGAAGGTTACTTTGGCTGTGGAATTATATAGACGAATGCTGAACAAAGGAGTTAAACCTGATTTGATACTGTATAATACACTTATCAACGTGTTTTGTAAGAGTGGGGATATAAATGAGGCTAGGAATCTTATTGATGAGATGAGTTTGAAGGGGTTGAAGGCTGACAAAATATCATACACTACTCTTATAGATGGATGTTGCAAGGAAGGGAATTTGGATACAGCACTCGATATTAAAAAGAGAA-TGGTGCAGGAA-GGTATTGAGCTTGATAATGTGGCTTACACG----------------------------------------------------------------------------------------------------------------------------------------------------------------------------------------------------------CATGGGTTGTGTATGAACG--GGTATTTAAATAAGGCTCTA---TTGGTCTTGACTGAGGCGGAGGATAAAAGGAATACTCTTGATGTTTTTGCCTACTCTTCAATAATTAATGGCTTATGTATCGCAAGGAGAGTGGAYGAAGCGTTAGATATGCTTGATCGGATGGCTAAGCATGGCTGTAAACCAAATGCTCATGTTTGCAATACACTGCTTAATGGCTTAATCCGGGCTTCTAAAGTTGAGGATGCAATCCGATTTTTTTCCGAGATGGCTGCTAAAGATTGCTCACCAACTGTTGTCACCTACAATACTCTTATTGATGGAATGTGCAAAGCAGGAAGGTTTGATGAAGCCTATCTCCTTGTGAAGGAGATGCTTGGAAAAGGGTGGAAACCTGACATAATCACCTACAGCTTATTGATGCGTGGTCTTTGTCAAGGGAAAAAGATAGACATGGCTCTRAATYTATGGTGTCAGGTTGTTGAGAAGGGTCTCAAGCC-TGATGTAATTATGCATAACATAATAATCCATGGTCTCTGTTCTGCAGGCAAAGTGGGAGATGCATTGCAGTTATATCTGAGGATGAGTCAGTGTGATTGTGTCCCAAATCTCGTTACCCTCAACACTTTGATGGACGGGTTTTACAAAGCTAGAGATTG-CCTTAATGCATCGGTGATCTGGGCCCGCATTTTGAGAAGTGGGTTTAAGCC-TGACATTATATCTTATAACATTGTTY----TTAAAGGTCTCTGTT-CTTGTTATAGAATACCAGATGCCGTTCGGTATCTGAGTGATGC---------------------------------------
	Campanula_herminii         AGATACTCTTGGGCAACCAATTAATGTGACTTGTGAAGTACAGCAATTATTAGGAAACAATCGAGTTAGGGCTGTAGCCATGAGTGCTACAGACGGTCTAATGAGAGGAATGGAAGTGATTGATACGGGCACTCCTCTAAGTGTTCCGGTAGGTGGAGCGACTCTCGGACGAATTTTCAATGTGCTTGGAGAGCCCATTGATAATTTGGGTCCTGTAGATACTCGCACAACATCGCCTATTCATAGATCTGCGCCTGCCTTTATCGATTTAGATACAAAATTATCTATTTTTGAAACCGGAATTAAAGTAGTCGATCTTTTAGCCCCTTATCGCCGTGGAGGAAAAATCGGACTATTCGGAGGAGCTGGGGTGGGGAAGACAGTACTTATTATGGAATTGATTAATAATATTGCCAAAGCTCACGGCGGTGTATCTGTATTT-GGCGGAGTCGGTGAACGTACTCGTGAAGGAAATGATCTTTACAAGGAAATGAAAGACTCTGGAGTAATTAATGAACAAAAGCTTGCAGAATCAAAAGTGGCTTTAGTTTATGGTCAGATGAATGAACCGCCGGGAGCTCGTATGAGAGTTGGTTT-GACTGCCTTAACTATGGCTGAATATTTCCGAGATGTTAATAAACAAGACGTACTTCTCTTTATCGACAATATCTTCCGGTTTGTCCAAGCAGGATCTGAAGTCTCGGCCTTGTTGGGTAGAATGCCTTCTGCTGTGGGTTATCAACCTACCCTTAGTACTGAAATGGGTTCTTTACAAGAAAGAATTACTTCTACTAAAAAGGGGTCTATAACGTCTATTCAAGCAGTTTATGTCCCTGCAGACGATTTGACCGACCCTGCTCCTGCTACCACATTTGCACATTTAGATGCTACTACTGTACTATCAAGAGGATTAGCTGCCAAAGGTATATATCCCGCAGTAGATCCTTTAGATTCAACGTCAACTATGTTACAACCCCGGATCGTTAGTGACGAACATTATAAAACTGCGCAAAGTGTTAAGCAAACGTTACAACGTTACAAAGAACTTCAGGACATTATAACTATCCTTGGATTGGACGAATTATCCGAAGAGGATCGTTTAACCGTAGCAAGAGCGCGAAAAATTGAGCGTTTCTTATCACAACCCTTTTTTGTGGCTGAAGTATTCACCGGTTCTACGGGAAAATATGTTGGTCTAGTAGAAACAATTCGAGGCTTTCAATTAATTTTGTGAAACGGTTAATTCTTCGAATGTATGACCAGAATTATTTGATTCATTCTACGAATGATTGTAAACAAAAGCCATTTGGGGGACGCAGCAAGAATTTTAAGTCTCAAATCATATCAGAAGCATTTTCGGTCATTCTGGAAATTCCATTTTCTCGACGATTACTATCTTCGCTAGAAAAGTTCGAAAAGAAGGGGGAAGGTAGAGTTAAATCCGAAAATTTACGATCAATT---------------CATTCAATATTTTCTTTTTTAGAGGATAAAATTTCCCATTTACATTATCTGTTCGATATACTAATACCTTACCCAATCCATCTAGAAATATTGGTTCAAGCTCTTCGCTACTGGCTAAAAGATGCTTCGGCTTTGCATTGCGTAAGAGTGTTTCTACACGAGTTTCATAATTGGAATAGTCTTATT---ACGTCAAAGAAAGTAGGTCTTTCTTTTTCAGAAAGAAATCAAAGATTTTTATTCTTCCTATATAATTCTTATGTATGTGAATATGAATCCATCTTTGTCTTTCTCCTGAACCAATCTTCTCATTTACGATCAACATCTTCTAGAGCCCTTGGTGAACGAATCTATTTCTATGGAAAAATAGAGCATCTTGGAGAAGTCTTGTCCAGGGCTTTTCACGCCAATCTAGGGATATTCACCGATTCTTTCATGCATTATGTTAGGTATCAA-GGAAAATCAATTCTCGTTTCAAAAGGTACGTCT---CTTGTGATGAATAAATGGCAATATTACTTTGTAAATTTATGGCAATCTTATTTTTACTTGTGGTCTCAACCAAGAAGCATCCATATAAATCAATTATCCAATCATTCCCTTGACTTTCTCGCTTATTTTTCAAGTGTGCCGCGAAGGACTTCAACAGTACGCAATCAAATGCTAGCAAAGTTATTTCTAAGCGATAATGCTATTAAGAAGTTTGATACTTTTGTTCCAATTATTCCCCTGATTGGATCATTGGCTAAATCAAAAATTTGTAATAGAGCAGGTTATCCCAGTAGTAAGGCGGTTTGGGTCGATTTAGCAGATTCTGATATTATTGACCGATTCGGGCGTATATCCAGAAATCTTTCTCATTATTATAGTGGATCCTCAAAAAAAAAGAGTTTGTCTCGAATAAAGTATATACTTCAACTTTCTTGTGCTAGAACTTTAGCTCGTAAACACAAAAGTACTGTAAGGTCTTTTTTCAAAAGATTCGGATCGGAATTATTGGAAGAATTCTTTACGGCGGACGAACAAGCTCTTTCCTTGACCTTTCCCAGAGCTTCTTCTATTTCGCTATTTATGTTAACGCACTTCCCAATGATACGTAAACAAGGGA-TTTCTGGTCCTT------------------TATAATAAAGATATAGC-ATAGATAGTTGGAATCTATTATGTAGCA-GTTGGGGAAAGAAG-GGGAATATTTCATTGCTACAATACAAGTATGGATGATTGAAACTAATACGCCATGTATTT-GGATATTT-CCCTTG-AACTGCGTAATATTTTTTATT----------TTC--CG-AATAGTATAAGGGAATTTTCCGAAGAGAAAATGG-----ATTATGGGAGTGTGTGACTTGAGCTATTGATTGGTCTGTGCAGATACGTGCTTTTATCTATCTGCCACATTGTAATTAATAAACCAATGTG----TCGTTGTTCCAACCATCGCGTAAGCCCCGTACAGAAGATAGGCTGGTTCGCTTGAAGAGAATCTTTTCTATGATCAGATCCGAATCATGTCGTACATGAGCCGGCTCCGTAAGATC-------------------------------------------------TAGTTCACTTAACTAAAAATTA-AATAGTATTAAAATGCACGCATTTCCTCTGCATTGACACGAGCTATGAGACTATCGGAGTCAAAGAAAGGGTCTAAAGAATAAGCAAGGCTGGG-CTATATTAGTAACAAGTAAATCCTT--TATATGTGTGTTTGTAATTAGTAAACGGTCTCTCAATATTTTGAGGCTAACCACCGATCG-----TAAGGTTTGAGACGACCCAGAAAGCAC---------------------------------------TTGATTATATCAT-----GATTTACTTTGTAAGCCTACTTGGGTAGTGAGTATTTACTTGTAAGAA-CCGAATTC-TTT-TTG-GGCTAGTTTC---------AAAAAGAA-TCCAGTCA-------ATGGTTC-TTAC-------------GTAAAACCATTCATA--------TCTCGTAT----ATGTATGGGTC------TAGATACCCTATCCATTTTAGATGGATTCGTT-TGGTTCTTTT-GATTCTTGCTCGAGCCGGATGATGAAAAATTATCATGTCCGGTTCCTTCGGGGGATGAATTTTTAAGAGGGGCTGCAGTAGCTGCCGAATCGTCTACTGGTACATGGACAACTGTGTGGACTGATGGGCTTACGAGCCTTGATCGTTACAAAGGGAGATGCTATCACATCGAGCCCGTTGCCGGAGAAGAAAGTCAATTTATTGCTTATGTAGCTTACCCATTAGACCTTTTTGAAGAAGGTTCTGTTACTAACATGTTTACTTCCATTGTGGGTAATGTATTTGGATTTAAAGCACTGCGTGCTCTACGTCTAGAAGATTTGCGAATCCCACCTGCGTATATTAAAACATTCCAAGGCCCACCTCACGGCATCCAAGTTGAGAGAGATAAATTGAACAAGTATGGTCGTCCCCTGTTGGGATGTACTATTAAACCAAAATTAGGGTTATCCGCAAAAAACTACGGCAGAGCAGTTTATGAATGTCTTCGTGGTGGACTTGACTTTACTAAAGATGATGAGAACGTCAACTCCCAACCCTTTATGCGGTGGAGAGATCGTTTCTTATTTTGTGCCGAAGCAATTTATAAAGCACAGGCTGAAACAGGTGAAATCAAAGGACATTACTTGAATGCTACTGCGGGTACATCCGAAGAAATGATGAAAAGGGCTGTATTTGCCAGAGAGTTGGGAGTTCCTATCATAATGCATGACTACATAACAGGGGGATTCACTGCAAATACTAGCTTGGCTCATTATTGCCGAGATAATGGTCTACTTCTTCACATCCACCGCGCAATGCATGCCGTTATTGATAGACAGAAGAATCATGGTATACACTTTCGTGTATTAGCTAAAGCCTTACGTATGTCTGGTGGAGATCATATTCACTCCGGGACAGTAGTAGGTAAACTTGAAGGGGAAAGAGAGATCACTTTGGGTTTTGTTGATTTACTGCGCGATGATTTTGTTGAAAAAGATCGAAGTCGCGGTATTTATTTCACTCAAGATTGGGTCTCTCTACCAGGTGTTCTACCCGTGGCTTCAGGCGGTATTCACGTTTGGCATATGCCTGCTCTGACGGAGATTTTTGGGGATGATTCCGTACTACAGTTCGGCGGAGGAACTTTAKGACATCCTTGGGGAAATGCACCCGGTGCGGTAGCTAATCGAGTAGCTCTAGAAGCATGTGTACAAGCCCGTAATGAGGGACGTGATCTTGCTCGTGAGGGTAATGAAATTATCCGG-------------------------------------------------------------------------------------------------------------------------------------------------------------------------------------------------------------------------------------------------------------------------------------------------------------------------------------------------------------------------------------------------------------------------------------------------------------------------------------------------------------------------------------------------------------------------------------------------------------------------------------------------------------------------------------------------------------------------------------------------------------------------------------------------------------------------------------------------------------------------------------------------------------------------------------------------------------------------------------------------------------------------------------GTTTGTTCCGATGCGATTCAATGTGTAAA-GATGGTT-AAAAAGCATAAACTTTGTGTACCATTTCAATCTTGTGA-CCGAGTTCTTGATCAGTTGATGAAGTTGAATTCGCCTGCTGTGGTTGCCTGGGATTTTTATATGGAGATTTTGGGTTGTGGGTATCCTCCAAATTTGTATAATTTCAACATTTTGATGAACAAATTTTGTAAAGAGCGTAAAGTTAAGGAAGCCTATAAGGTGTTTGATGAAATGTCAAGGTCRGGTTTAAGGCCGACGGTTGTTAGTTATAATACTCTGATAAATGGGTATTGTAAATGTGGCAATTTGGATGAAGGGTTTAGGTTGAAGAAGGTTATGGAGGAGAATAGGCTTGTTCCGGATGTTTTTACTTATAGCGCTTTGATTAATGGGTTGTGTAAAGATGGTAGGATGGATGATGCCAATCAGATGTTTGATGAAATGTCTAGMAAAGGGTTGGTTCCCAATGATGTTA-TTTATACTACTTTGTTAAATGGGTTTTGCAAGAATGGGAAGGTTAGTTTGGCTATGGAATTATATAGACGAATGTTGTTGAAAGGGGTTAAACCTGATTTGATAATGTATAATACTCTTATCAACGTGTTATGTAAGAGTGGGAATATAATTGAAGCTAGAAATATTATTGATGAGWTGAGTTTGAAAGGGTTGAAGGCTGACAAAATAACGTACACTACTCTTATTGATGGATGTTGCAAGGAAGGGAATTTGGATGCAGCACTCGAGATTAAAAAGAGAA-TGGTGCGGGAA-GGTATTGAGCTTGATAATGTGGCTTACAC-----------------------------------------------------------------------------------------------------------------------------------------------------------------------------------------ACATAGGTGCTTTGGA-TCATGGGTTGTRKRYGAWCG--GSTAATTTRAWTATWKTYTASTRTTGGTCTTGACTGAGGCGGAGGATAAAAGGAATAATCTTGATGTTTTTGCCTACTCTTCAATAATTAATGGCTTATGTAATGCAAGGAGAGTGGACGAAGCGTTAGATATGCTTGATCGGATGGCTAAGCATGGCTGTAAACCAAATACTCATGTTTGCAATACACTGCTTAATGGCTTAATCCGGGCTTCTAAAATTGAGGATGCAATCCGATTTTTTTCCGAGATGGCTGCTAAAGATTGCTTACCAACTGTTGTCACCTACAATACTCTTATTGATGGAATGTGCAAAGCAGGAAGGTTTGATGAAGCCTATCTCCTTGTGAAGGAGATGCTTGGAAAAGGATGGAAACCTGACATAATCACCTACAGCTTATTGATGCGTGGTCTTTGTCAAGGCAAAAAGATAGACATGGCTCTGAATCTATGGTGCCAGGCTGTTGAGAAGGGTCTCAAGCC-TGATGTTATTATGCATAACATAATAATCCATGGTCTCTGTTCTGCAGGCAAAGTGGGAGATGCATTGCAGCTATATCTGAGGATGAGTCAGTGTGATTGTGTCCCAAATCTCGTTACCCTCAACACTTTGATGGACGGGTTTTACAAAGCTAGAGATTG-CCTTAATGCATCGGTGATCTGGGCCCGCATTTTGAGAAGTGGGTTTAAGCC-TGACATTATCTCTTATAACATTGTTC----TTAAAGGTCTCTGTT-CTTGTTATAGAATACCAGATGCCGTTTGGTATCTGAGCGATGCTCTGGCTAC------------------------------
	Campanula_hierapetrae      AGATAATCTTGGGCAACCAATTAATGTGACTTGTGAAGTACAGCAATTATTAGGAAACAATCGAGTTAGGGCTGTCGCCATGAGTGCTACAGACGGTCTAATGAGAGGAATGGAAGTGATTGATACGGGCACTCCTCTAAGTGTTCCGGTCGGTGGAGCGACTCTCGGACGAATTTTCAATGTGCTTGGAGAGCCAATTGATAATTTGGGTCCTGTAGATACTCGCACAACATCGCCTATTCATAGATCTGCGCCTGCCTTTATCGATTTAGATACAAAATTATCTATTTTTGAAACCGGAATTAAAGTAGTCGATCTTTTAGCCCCTTATCGCCGTGGAGGAAAAATCGGACTATTCGGAGGAGCTGGGGTGGGGAAGACAGTACTTATTATGGAATTGATTAATAATATTGCCAAAGCTCACGGCGGTGTATCTGTATTT-GGCGGAGTAGGTGAACGTACTCGTGAAGGAAATGATCTTTACAAGGAAATGAAAGACTCTGGAGTCATTAATGAACAAAAGTTTGCAGAATCAAAAGTGGCTTTAGTTTATGGTCAGATGAATGAACCGCCGGGAGCTCGTATGAGAGTTGGTTT-GACTGCGCTAACTATGGCCGAATATTTCCGAGATGTTAATAAACAAGACGTACTTCTCTTTATCGACAATATCTTTCGGTTTGTCCAAGCAGGATCTGAAGTATCCGCCTTGTTGGGTAGAATGCCTTCTGCTGTAGGGTATCAACCTACCCTTAGTACTGAAATGGGTTCTTTACAAGAACGAATTACTTCTACTAAAAAGGGGTCTATAACGTCTATTCAAGCAGTTTATGTACCTGCAGACGATTTGACCGACCCTGCTCCTGCTACCACATTTGCACATTTAGATGCTACTACCGTACTATCAAGAGGATTAGCTGCCAAAGGTATATATCCCGCAGTAGATCCTTTAGATTCAACGTCAACTATGCTACAACCCCGGATCGTTAGTGACGAACATTATCAAACTGCGCAAAGTGTTAAGCAAACTTTACAACGTTACAAAGAACTTCAGGACATTATAACTATCCTTGGGTTGGACGAATTATCCGAAGAGGATCGTTTAACCGTAGCAAGAGCGCGAAAAATTGAGCGTTTCTTATCCCAACCCTTTTTTGTGGCCGAAGTATTCACCGGTTCTACGGGAAAATATGTTGGTCTAGTAGAAACAATTCAAGGCTTTGAATTAATTTTGTGAAACGGTTAATTCCTCGACTGTATGACCAGAATTATTTGATTCATTCTACGAATGATTGGAAACCAAAGCCATGTTGGGGACGCAACAACAATTTTGATTCTGAAATGGTATCAGAAGCATTTTCGGTCATTATGGAAATTCCATTTTCTCTACGATTACTATCTTGGCTAGAAAAGTTCGAAAAGACGGGGAAAGGTAGAGTCAAATCCGATAATTTACGATCAATT---------------CATTCAATATTTTCTTTTTTAGAGGACAAAATTTCACATTTAAATTATGTATTAGATATACTAATACCTTACCCAATCCATCTAGAAATCTTGGTTCAAGCTCTTCGCTACTGGTTAAAAGATGCTTCGTCTTTGCATTTCGTAAGATTCTTTCTCCACGAGTTTCATAATGGGAATAGTCTTATT---ACGTC---GAAAGGCGGTCCTTCTTTTTCAGAAAGAAATCAAAGATTCTTCTTCTTCCTATATAATTCTCATGTATGTGAATACGAATCCATCTTTATCTTTCTCCGCAACCAATCTTCTCATTTACGATCAACATCTTCTAGAGCCCTTGTTGAACGAATCTATTTCTATGGAAAAATAGAGCATCTTGGAGAAGTCTTGTCCAGGGCTTTTCAAGCTAATCTATCGATATTCACAGATTCTAACATGCATTATGTTAGGTATCAA-GGAAAATCAATTCTCGCTTCAAAAGGTACGTCT---CTTGTGATGAATAAATGGAAATATTACCTTGTAAATTTATGGCAATCTTATTTTTACCTGTGGTCTCAACCAAAAAGGATCTATCTAAACCAATTATCCAAGCATTCCCTTGACTTTCTAGCTTATTTTTCAAGTGTGCGGCGAAGAACTTCAACGGTACGCAATCAAATGCTAGCAAAGTTCTTTCTAAGCGATAATGTTATTAAGAAGTTTGATACTTTTGTTCCAATTATTTCCCTGATTGTATCATTGGCTAAATACAAATTTTGTAATAGAGCAGGTTATCCGATTAGTAAGTCGGTTTGGGTCGATTTATCAGATTCGGATATTATTGACCGATTCGGGCGTATATCCAGAAATCTTTCTCATTATCATAGCGGATCCTCAAAAAAAAAGAGTTTGTCTCGAATAAAGTATATACTTCAACTTTCTTGTGCTAGAACTTTAGCTCGTAAACACAAAAGTACTGTAAGGGCTTTTTTGAAACGATTTGGCTCGGAATTATTGGAAGAATTCTTTACGTCGGAAGAACAAGTTCTTTCCTTGACCTTTCCCAGAGCTTCTTCTATTTCGCTATTTATGTTAATGCACTTCCCAATGATACGTAAACAAGGGA-TTTCTGGTCCTT------------------TATAGTGAAGATATAGC-ATAGATAGTTGTAATCCATTATGTATCA--TTGGGGAAGGAAC-GAGACTATTTTATTGCTACAATACAAGTATGGATTATTGAAACGAATACACCATGTATTT-GGATATTT-CCCTTG-AACTGCGTAATATTATTTATT----------TTCCATG-AATAGTGTAAGGGAATTTTCCGAAGAGAAAGTGG-----ATTATGGGAGTGTGTGACTTGAGCTATTGATTGGTCTGTGCAGATACGTGCTTTTATCTATCTGCCACATTGTAATTCACAAACCAATGTG----TCTTTGTTCCAACCATCGCGTAAGCCCCATACAGAAGATAGGCTGGTTCGCTTGAAGAGAATCTTTTCTATGATCAGATCCGAATCATGTTGTACATGAGCAGGCTCCGTAAGATC-------------------------------------------------TAGTTCACTTAACTGAAAACTA-AATAGTATGAAAATGCACTCATTTCCTCGGCATTGACACGAGCTATGAGACTATCGGAGTGAAAGAAAGGGTCTAAAGAAGAAGAAAGGCTGGG-CTAGATTAGTAACAAGTAAATCCTT----TGTGTGTGTTTGTAATGAGTAAATGGTCTCTCAATATTTTGGGGCTAACCACCGATCC-----TAAGGTTTGAGACGACCCAGAAAGCAC---------------------------------------TTGATCATATCAC-----GATTGACTTTGTAAGCCTACTTGGGTATTGAGTATTTCCTTGTAAGAA-CCGAATTC-TTT-TGG-GGATAGTTGC---------AAAAAGAA-TCCAGTCA-------ATTGTTC-TTAC-------------GTAAAACCATTCATA--------TCTCGTAT----ATGTATGTGTC------TAGATACCCTATCGATTTTAGATGGATTCGTT-TGGTTCTTTT-GATTCTTGCTCGAGCCGGATGATGAAAAATTATCATGTCCGGTTCCTTCGGGGGATGGATTTCTAATAGGGGCCGCAGTAGCTGCCGAATCGTCTACTGGTACATGGACAACTGTGTGGACCGATGGGCTTACGAGCCTTGATCGTTACAAAGGGAGATGCTATCACATTGAGCCCGTTGCCGGAGAAGAAAATCAATATATTGCTTATGTAGCTTACCCATTAGACCTTTTTGAAGAAGGTTCTGTTACTAACATGTTTACTTCCATTGTGGGTAATGTATTTGGATTTAAAGCACTGCGTGCTCTACGTCTAGAAGATTTGCGAATCCCACCTGCGTATATTAAAACATTCCAAGGCCCGCCTCACGGCATCCAAGTTGAGAGAGATAAATTGAACAAGTATGGTCGTCCCCTGTTGGGATGTACTATTAAACCAAAATTAGGGTTATCCGCTAAAAACTACGGCAGAGCAGTTTATGAATGTCTTCGGGGTGGACTTGATTTTACTAAAGATGATGAGAACGTCAACTCCCAACCCTTTATGCGGTGGAGAGATCGTTTCTTATTTTGTGCCGAAGCACTTTATAAAGCACAGGCTGAAACAGGTGAAATCAAAGGGCATTACTTGAATGCTACTGCGGGTACATCCGAAGAAATGATTAAAAGGGCTGTATTTGCCAGAGAGTTGGGAGTTCCTATCGTAATGCATGACTACATAACCGGGGGATTCACTGCAAATACTAGCTTGGCTCATTATTGCCGAGATAATGGTCTACTTCTTCACATCCACCGCGCAATGCATGCAGTTATTGATAGACAGAAGAATCATGGTATACACTTTCGTGTATTAGCTAAAGCCTTACGTATGTCTGGTGGAGATCATATTCACTCCGGGACCGTAGTAGGTAAACTTGAAGGGGAAAGAGAGATCACTTTGGGCTTTGTTGATTTACTGCGCGATGATTTTGTGGAAAAAGATCGAAGTCGCGGTATTTATTTCACTCAAGATTGGGTCTCTCTACCAGGTGTTCTGCCCGTGGCTTCAGGCGGTATTCACGTTTGGCATATGCCTGCTCTGACCGAGATTTTTGGGGATGATTCCGTACTACAGTTCGGGGGCGGAACTTTAGGACATCCTTGGGGAAATGCACCCGGTGCGGTAGCTAATCGAGTAGCTCTAGAAGCATGTGTACAAGCTCGTAATGAGGGACGTGATCTTGCTCGTGAGGGGAATGAAATTATCCGG------------------------------------------------------------------------------------------------------------------------------------------------------------------------------------------------------------------------------------------------------------------------------------------------------------------------------------------------------------------------------CCTCACGATTTTGAAAATCGACGGATTTTCCTATTACTATAAATTTCATTGTTGCCGGTATTGACATGTAGAATGGGACTCTATCTTTATTCTCGTCCGATTAATCAATTCTTCAAAAGATCTCTCAGACTGGGGAGTGAATGATTTGTCTATTCTTTCTTGAATAGAGAATATATTACACAACAATTCTTCCTGTTTTGATAGAAAAAATAC-----------AGATTCGAGGTCTCATTAATCTT-------TTGATATTTCAAAGGAT-------------------------------------------------TTCAGTACGCATCCCTT-ACC-----------------------TATATATATT-------------CTATAGGCTTATCCTTCAAC-------------------------------------------------CTTTCGGAAGTTTCGATAAAAGGATTTCTCTATCAACGCAACACAATCAACTCCATTCGTTAGAACAGCTTCCATTGAGTCTCTGCACCTATCCTTTTTGATTTTCGCTTTCTGAACCTTTTGTTAT----TGGCAGAAAAC-CGGATTTGGCT-CAGGATTGCCC-ATGTGGGTTTTACTTCTGATGCGATTCAATGTATTAA-GCTGGTT-AAAAAGCATAATCTTTGTGTCCCATTTCAATCTTGCGA-TCGAGTTCTTGATCAGTTGATGGAATTGAATTCACCTGCTATAGTTGCCTGGGATTTCTATTTGGAGATCTTGGGATGTGGGTATCCTCCAAAGTTGTATAATTTCAACATTTTGATGAACAAATTTTGTAAAGAGCGTAAAGTTAAGGAAGCCAAATTGGTGTTTGATGAAATCTCAAGGTCGGGTTTAAGGCCGGCGATTGTTAGTTATAATACTTTGATAAATGGGTATTGTAAATGGGGAAATTTGGACGAGGGGTTTAGGTTGAAGAAGGTTATGGAGGAGAGTAGGCTTGGACCTGATGTTTTTACTTATAGTGCTTTGATTAATGGGTTGTGTAAAGATGGTAGGATGGATGATGCTAATCAGGTGTTTGATGAAATGTCTAGCAAAGGGTTGGTTCCGAATGATGTTA-TATATACTACTTTGTTAAATGGGTTTTGCAAGAGTGGGAAGGTTAGTTTGGCGGAGGAATTATATAGACGAATGTTGATGAAAGGGGTTAAACCTGATTTGATAATGTATAATACACTTATTAATGTGTTATGTAAGAATGGGAATTTAACTGAAGCTAGGAACCTTATCGAGGAGATGAGTACGAACGGGTTGAAGGCTGACAAAATAACGTACACTACTCTTATTGATGGATGTTGCAAGGAGGGGAATTTGGATGCAGCGTTCGAGATTAGAAAGAAAA-TGACACGGGAA-GGGATTGAGCTTGATAATGTGGCTTACACG---------------------------------------------------------------------------------------------------------------------------------------------------------------------------------------------------------ACATGGGTTGTGTAAGAATG--GGTATTTAAATAAGGCTTTA---TGGGTCTTGACTGAGGCAGAGGATAAACGGAATGACCTTGATGTTTTCGCGTACTCCTCAATAATTAATGGCTTATGTAATGCCAGGAGAGTGGATGAAGCGTTTGATGCGCTTGACCGGATGACTAAGCATGGCTGTAAGCCTAATGCTCATGTTTGCAATACATTGCTTAATGGTTTAATTCGGGCTTCTAAAATTGACGATGCAATTCAATTTTTTTCCAAGATGGCTGCTAAGGATTGCTTACCAACTGTTGTCACTTACAATACTATTATTGATGGATTGTGCAAAGCAGGAAGGTTTGATGAAGCCTATCTCCTTGTGAAGGAGATGCTTGAAAAAGGATGGAAGCCTGACATAATCACATACAGCTTATTGATGCGTGGCCTTTGTCAAGGCAAAAAGATAGACATGGCGCTGAATCTATGGTGCCAAGTTGTTGAGAAGGGTCTCAAGCC-TGATGTGATTATGCATAATATAATAATCCATGGTCTCTGTTCTGCAGGCAAAGTGAGAGATGCATTGCAGCTATATCTAAGGATGAGTCAGTGTGATTGTGTTCCGAATCTTGTTACCCTCAACACTTTGATGGAGGGGTTTTACAAAGCTAGAGATTG-CCTTAATGCATCCGTGATTTGGGCCCGCATTTTGAGAAGTGGGCTTAAGCC-TGATATTATCTCTTATAACATTGTTC----TTAAAGGTCTCTGTT-CTTGTTATAGACTATCAGATGCCATTCGGTATCTGAGTGATGCTCTGGCTAAGGAGATTCTCCCTACTGTGGTTACATGGAA
	Campanula_incurva          ----------------------------------------------------------------------------------------------------------------------------------------------------------------------------------------------------------------------------------------------------------------------------------------------------------------------------------------------------------------------------------------------------------------------------------------------------------------------------------------------------------------------------------------------TGCAGAATCCAAAGTNGCTCTAGTTTATGGTCAGATGAATGAACCGCCGGGAGCTCGTATGAGAGTTGGTTT-GACTGCWCTAACTATGGCCGAATATTTCCGAGATGTTAATGAACAAGACGTACTTCTATTTATCGACAATATCTTCCGGTTTGTCCAAGCAGGATCTGAAGTATCCGCCTTGTTGGGTAGAATGCCCTCCGCTGTAGGTTATCAACCTACCCTTAGTACTGAAATGGGTTCTTTACAAGAAAGAATTACTTCTACCAAAGAGGGGTCCATAACGTCTATTCAAGCAGTTTATGTACCTGCAGATGATTTGACCGATCCTGCTCCTGCTACCACATTTGCACATTTAGATGCTACTACCGTACTATCAAGAGGATTAGCCGCCAAAGGTATATATCCCGCAGTAGATCCTTTAGATTCAACGTCAACTATGCTACAACCCCGGATCGTTGGTGAAGAACATTATCACACTGCGCAAGGGGTTAAGCAAACTTTACAACGTTACAAAGAACTTCAAGACATTATAACTATCCTTGGATTGGATGAATTATCCGAAGAGGATCGTTTAACCGTAGCAAGAGCGCGAAAAATTGAGCGTTTCTTATCCCAACCCTTTTTTGTGGCNGAAGTATTCACCGGTTCTCCGGGAAAATATGTTGGTTTAGCAGAAACAATTCGAGGCTTTCAATTAATT-------------------------------------------------------------------------------------------------------------------------------------------------------------------------------------------------------------------------------------------------------------------------------------------------------------------------------------------------------------------------------------------------------------------------------------------------------------------------------------------------------------------------------------------------------------------------------------------------------------------------------------------------------------------------------------------------------------------------------------------------------------------------------------------------------------------------------------------------------------------------------------------------------------------------------------------------------------------------------------------------------------------------------------------------------------------------------------------------------------------------------------------------------------------------------------------------------------------------------------------------------------------------------------------------------------------------------------------------------------------------------------------------------------------GGTCCTT------------------TATAGTGAAGATATAGC-ATAGATAGTTGTAATCCATTATGTATCA--TTGGGGAAGGAAC-GAGACTATTTTATTGCTACAATACAAGTATGGATTATTGAAACGAATACACCATGTATTT-GGATATTT-CCCTTG-AACTGCGTAATATTATTTATT----------TTCCATG-AATAGTGTAAGGGAATTTTCCGAAGAGAAAGTGG-----ATTATGGGAGTGTGTGACTTGAGCTATTGATTGGTCTGTGCAGATACGTGCTTTTATCTATCTGCCACATTGTAATTCACAAACCAATGTG----TCTTTGTTCCAACCATCGCGTAAGCCCCATACAGAAGATAGGCTGGTTCGCTTGAAGAGAATCTTTTCTATGATCAGATCCGAATCATGTTGTACATGAGCAGGCTCCGTAAGATC-------------------------------------------------TAGTTCACTTAACTGAAAACTA-AATAGTATGAAAATGCACTCATTTCCTCGGCATTGACACGAGCTATGAGACTATCGGAGTGAAAGAAAGGGTCTAAAGAAGAAGAAAGGCTGGG-CTAGATTAGTAACAAGTAAATCCTT----TGTGTGTGTTTGTAATGAGTAAATGGGCTCTCAATATTTTGGGGCTAACCACCGATCC-----TAAGGTTTGAGACGACCCAGAAAGCAC---------------------------------------TTGATCATATCAC-----GATTGACTTTGTAAGCTTACTTGGGTATTGAGTATTTCCGTGTAAGAA-CCGAATTT-TGG-GGG-GGATAGTTGC---------AAAAAGAA-TCCAGTC-------AATTGTTC-TTAC-------------GTAAAACCATTCATA--------TCTCGTAT----ATGTATGTGTC------TAGATACCCTATCGATTTTAGATGGATTCGTT-TGGTTCTTTT-GATTCTTGCTCGAGCCGGATGATGCAAAATTCTCATGTCCGGTTCCTTCGGGGGATGGATTTCTAAT-GGGGCCGCAGTAGCTGCCGAATCGTCTACTGGTACATGGACAACTGTGTGGACCGATGGGCTTACGAGCCTTGATCGTTACAAAGGGAGATGCTATCACATTGAGCCCGTTGCCGGAGAAGAAAATCAATATATTGCTTATGTAGCTTACCCATTAGACCTTTTTGAAGAAGGTTCTGTTACTAACATGTTTACTTCCATTGTGGGTAATGTATTTGGATTTAAAGCACTGCGTGCTCTACGTCTAGAAGATTTGCGAATCCCNCCTGCGTATATTAAAACATTCCAAGGCCCGCCTCACGGCATCCAAGTTGAGAGAGATAAATTGAACAAGTATGGTCGTCCCCTGTTGGGATGTACTATTAAACCAAAATTAGGGTTATCCGCTAAAAACTACGGCAGAGCAGTTTATGAATGTCTTCGGGGTGGACTTGATTTTACTAAAGATGATGAGAACGTCAACTCCCAACCCTTTATGCGGTGGAGAGATCGTTTCTTATTTTGTGCCGAAGCACTTTATAAAGCACAGGCTGAAACAGGTGAAATCAAAGGGCATTACTTGAATGCTACTGCGGGTACATCCGAAGAAATGATTAAAAGGGCTGTATTTGCCAGAGAGTTGGGAGTTCCTATCGTAATGCATGACTACATAACCGGGGGATTCACTGCAAATACTAGCTTGGCTCATTATTGCCGAGATAATGGTCTACTTCTTCACATCCACCGCGCAATGCATGCAGTTATTGATAGACAGAAGAATCATGGTATACACTTTCGTGTATTAGCTAAAGCCTTACGTATGTCTGGTGGAGATCATATTCACTCCGGGACCGTAGTAGGTAAACTTGAAGGGGAAAGAGAGATCACTTTGGGCTTTGTTGATTTACTGCGCGATGATTTTGTGGAAAAAGATCGAAGTCGCGGTATTTATTTCACTCAAGATTGGGTCTCTCTACCAGGTGTTCTGCCCGTGGCTTCGGGCGGTATTCACGTTTGGCATATGCCTGCTCTGACCGAGATTTTTGGGGATGATTCCGTACTACAGTTCGGGGGCGGAACTTTAGGACATCCTTGGGGAAATGCACCCGGTGCGGTAGCTAATCGAGTAGCTCTAGAAGCATGTGTACAAGCCCGTAATGAGGGACGTGATCTTGCTCGTGAGGGGAATGAAATTATCCGGAGTCTATGTCAASTGAAAGGGTATTACAAAG-TCTCATCCAGGTCT-AGAATTTTTTGGATCAGCAAAAGGACAACTTGTTAAGTTTCCGTATGAATAAGAATATCGATCGTGAATCATTCACGATCGGGATTCCGTGCTC-----TGTTCATTTGTACATGTATG----AGAT-----ATATCATATATCTT---------------GTGATAAGAGAAAAAGCTTTCCGCTCAGATCAGTTTCTAAAAGAGTCGGGTGAATGGCAAAGATAAGGAATTTGAAACCGCTAAGGAAAAA-GGAGAAATCTAAAGCAAAAGAGTTAGACA---------GGCTTTT--------------------------------------------------------------------------------------------------------------------------------------------------------------------------------------------------------------------------------------------------------------------------------------------------------------------------------------------------------------------------------------------------------------------------------------------------------------------------------------------------------------------------------------------------------------------------------------------------------------------------------------------------------------------------------------------------------------------------------------------------------------------------------------------------------------------------------------------------------------------------------------------------------------------------------------------------------------------------------------------------------------------------------------------------------------------------------------------------------------------------------------------------------------------------------------------------------------------------------------------------------------------------------------------------------------------------------------------------------------------------------------------------------------------------------------------------------------------------------------------------------------------------------------------------------------------------------------------------------------------------------------------------------------------------------------------------------------------------------------------------------------------------------------------------------------------------------------------------------------------------------------------------------------------------------------------------------------------------------------------------------------------------------------------------------------------------------------------------------------------------------------------------------------------------------------------------------------------------------------------------------------------------------------------------------------------------------------------------------------------------------------------------------------------------------------------------------------------------------------------------------------------------------------------------------------------------------------------------------------------
	Campanula_jacquinii        AGATAATCTTGGGCAACCAATTAATGTGACTTGTGAAGTACAGCAATTATTAGGAAACAATCGAGTTAGGGCTGTCGCCATGAGTGCTACAGACGGTCTAATGAGAGGAATGGAAGTGATTGATACGGGCACTCCTCTAAGTGTTCCGGTCGGTGGAGCGACTCTCGGACGAATTTTCAATGTGCTTGGAGAGCCAATTGATAATTTGGGTCCTGTAGATACTCGTACAACATCGCCTATTCATAGATCTGCGCCTGCCTTTATCGATTTAGATACAAAATTATCTATTTTTGAAACCGGAATTAAAGTAGTCGATCTTTTAGCCCCTTATCGCCGTGGAGGAAAAATCGGACTCTTCGGAGGAGCTGGGGTGGGGAAGACAGTACTTATTATGGAATTGATTAATAATATTGCCAAAGCTCACGGCGGTGTATCTGTATTT-GGCGGAGTAGGTGAACGTACTCGTGAAGGAAATGATCTTTACAAGGAAATGAAAGACTCTGGAGTCATTAATGAACAAAAGTTTGCAGAATCAAAAGTGGCTTTAGTTTATGGTCAGATGAATGAACCGCCGGGAGCTCGTATGAGAGTTGGTTT-GACTGCCCTAACTATGGCCGAATATTTCCGAGATGTTAATAAACAAGACGTACTTCTCTTTATCGACAATATCTTCCGGTTTGTCCAAGCAGGATCTGAAGTATCCGCCTTGTTGGGTAGAATGCCTTCTGCTGTGGGGTATCAACCTACCCTTAGTACTGAAATGGGTTCGTTACAAGAAAGAATTACTTCTACTAAAAAGGGGTCTATAACGTCTATTCAAGCAGTTTATGTACCTGCAGACGATTTGACCGACCCTGCTCCTGCTACCACATTTGCACATTTAGATGCTACTACCGTACTATCAAGAGGATTAGCTGCCAAAGGTATCTATCCCGCAGTAGATCCTTTAGATTCAACGTCAACTATGCTACAACCCCGGATCGTTAGTGACGAACATTATCAAACTGCGCAAAGTGTTAAGCAAACTTTACAACGTTACAAAGAACTTCAGGACATTATAACTATCCTTGGATTGGACGAATTATCCGAAGAGGATCGTTTAACCGTAGCAAGAGCGCGAAAAATTGAGCGTTTCTTATCCCAACCATTTTTTGTGGCCGAAGTATTCACCGGTTCTACGGGAAAATATGTTGGTCTAGTAGAAACAATTCAAGGCTTTGAATTAATTTTGTGAAACGGTTAATTCCTCGAATGTATGACCAGAATTATTTGATTCATTCTACGAATGATTGTAAACAAAAGCCATTTTTGGGACGCAACAACCATTTTGATTCTGAAATGATATCAGAAGCATTTTCGGTCATTATGGAAATTCCTTTTTCTCTACGATTACTATCTTGGATAGAAAAGTTCGAAAACACGGGGAAAGGTAGAGTCAAATCCGAGAATTTACGATCAATT---------------CATTCAATATTTTCTTTTTTAGAGGACAAAATTTCACATTTAAATTATGTCTTAGATATCCTAGTACCTTACCCAATCCATCTAGAAATCTTGGTTCAAGCTCTTCGCTACTGGTTAAAAGATGCTTCGTCTTTGCATTTCGTAAGATTCTTTCTATACGAGTTTCATAATTGGAATAGTCTTATT---ACGTCAAAGAAAGTCGATCTTTCTTTTTCAGAAAGAAATCAAAGATTATTCTTCTTCCTATATAATTCTCATGTATGTGAATACGAATCCATCTTTGTCTTTCTCCGCAACCAATCTTCTCATTTACGATCAACATCTTTTAGAGCCCTTGTTGAACGAATCTATTTCTATGGAAAAATAGAGCATATTGGAGAAGTCTTGTCCAGGGCTTTTCAAGCTAATCTATGGATATGCACAGATTCTTTCATGCATTATGTTAGGTATCAA-GGAAAATCAATTCTCGCTTCAAAAGGTAGGTCT---CTTGTGATCAATAAATGGAAATATTACTTTGTAAATTTATGGCAATCTTATTTTTACCTGTGGTCTGAACCAAAAAGGATCTATCTAAACCAATTATCCAAGCATTCCCTTGACTTTCTAGCTTATTTTTCAAGTGTGCGGAGAAGAACTTCAACGGTACGCAATCAAATGCTAGCAAAGTTCTTTCTAAGCGATAATGCTATTAAGAAGTTTGAGACTTTTGTTCCAATTATTCCCCTGATTGTATCATTGGCTAAATCGAAATTTTGTAATAGAGCAGGTCATCCGATTAGTAAGGCGGTTTGGGTCGATTTATCAGATTCGGATATTATTGACCGATTCGGGCGTATATCCAGAAATCTTTCTCATTATTATAGTGGAGCCTCAAAAAAAAAGAGTTTGTCTCGAATAAAGTATATACTTCAACTTTCTTGTGCTAGAACTTTAGCTCGTAAACACAAAAGTACTGTAAGGGCCTTTTTGAAACGATTCGGCTCGGAATTATTGGAAGAATTCTTTACGTCCGAAGAACAAGTTCTTTCCTTGACCTTTCCGAGAGCTTCTTCTATTTCGCTATTTATGTTAATGCACTTCCCAATGATACGTAAACAAGGGA-TTTCTGGTCCTT------------------TATAGTGAAGATATAGC-CTAGATAGTTGTAATCCATTATGGACCA--TTGGGGAAGGAAC-GAGACTATTTTATTGCTACAATACAAGTATGGATTATTGAAACGAATACGCCATGTATTT-GGATATTT-CCCTTG-AACTGCGTAATATTATTTATT----------TTCCATG-AATAGTGTAAGGGAATTTTCCGAAGAGAAAGTGG-----ATTATGGGAGTGTGTGACTTGAGCTATTGATTGGTCTGTGCAGATACGTGCTTTTATCTATCTGCCACATTGTAATTCACAAACCAATGTG----TCTTTGTTCCAACCATCGCGTAAGCCCCATACAGAAGATAGGCTGGTTCGCTTGAAGAGAATCTTTTCTATGATCAGATCCGAATCATGTGGTACATGAGCAGGCTCCGTAAGATC-------------------------------------------------TAGTTCACTTAACTGAAAATTA-AATAGTATGAAAATGCACTCATTTCCTCTGCATTGTCACGAGCTATGAGACTATCGGAGTGAAAGAAAGGGTCTAAAGAAGAAGAAAGGTTGGG-CTAGATTAGTAACAAGTAAATCCTT----TGTGTGTGTTTGTAATGAGTAAATGGGCTCTCAATATTTTGGGGCTAACCACCCATCC-----TAAGGTTTGAGACGACCCAGAAAGCAC---------------------------------------TTGATCATATCAC-----GATTGACTTTGTAAGCCTACTTGGGTATTGAGTATTTCCTTGTAAGAA-CCGAATTC-TTT-TTG-GGATAGTTGCAA---AAAGAAAAAGAA-TCCAGTCA-------ATTGTTC-TTAC-------------GTAAAACCATTCATA--------TCTCGTAT----ATGTATGTGTC------TAAATACCCTATCGATTTTAGATGGATTCGTT-TGGTTCTTTT-GATTCTTGCTCGAGCCGGATGATGAAAAATTCTCATGTCCGGTTCCTTCGGGGGATGGATTTCTAATAGGGGCCGCAGTAGCTGCCGAATCGTCTACTGGTACATGGACAACTGTGTGGACCGATGGGCTTACGAGCCTTGATCGTTACAAAGGAAGATGCTATCACATTGAGCCCGTTGCCGGAGAAGAAAATCAATATATTGCTTATGTAGCTTACCCATTAGACCTTTTTGAAGAAGGTTCTGTTACTAACATGTTTACTTCCATTGTGGGTAATGTATTTGGATTTAAAGCACTGCGTGCTCTACGTCTAGAAGATTTGCGAATCCCACCTGCGTATATTAAAACATTCCAAGGTCCGCCTCATGGCATCCAAGTTGAGAGAGATAAATTGAATAAGTATGGTCGTCCCCTGTTGGGATGTACTATTAAACCAAAATTAGGGTTATCCGCTAAAAACTACGGCAGAGCAGTTTATGAATGTCTTCGTGGTGGACTTGATTTTACTAAAGATGATGAGAACGTCAACTCCCAACCCTTTATGCGGTGGAGAGATCGTTTCTTATTTTGTGCCGAAGCACTTTATAAAGCACAGGCTGAAACAGGTGAAATCAAAGGACATTACTTGAATGCTACTGCAGGTACATCAGAAGAAATGATTAAAAGGGCTGTATTTGCCAGAGAGTTGGGAGTTCCTATCGTAATGCATGACTACATAACGGGGGGATTCACTGCAAATACTAGCTTGGCTCATTATTGCCGAGATAATGGTCTACTTCTGCACATCCACCGCGCAATGCATGCAGTTATTGATAGACAGAAGAATCATGGTATACACTTTCGTGTATTAGCTAAAGCCTTACGTATGTCTGGTGGAGATCATATTCACTCCGGGACCGTAGTAGGTAAACTTGAAGGGGAAAGAGAGATCACTTTGGGCTTTGTTGATTTACTGCGCGATGATTTTGTGGAAAAAGATCGAAGTCGCGGTATTTATTTCACTCAAGATTGGGTCTCTCTACCAGGTGTTCTGCCCGTGGCTTCAGGCGGTATTCACGTTTGGCATATGCCTGCTCTGACCGAGATTTTTGGGGATGATTCCGTACTACAGTTCGGGGGAGGAACTTTAGGACATCCTTGGGGAAATGCACCCGGTGCGGTAGCTAATCGAGTAGCTCTAGAAGCATGTGTACAAGCTCGTAATGAGGGACGTGATCTTGCTCGTGAGGGGAATGAAATTATCCGG-----------------------------------------------------------------------------------------------------------------------------------------------------------------------------------------------------------------------------------------------------------------------------------------------------------------------------------------------------------------------------------------------------GATTTTCCTATTACTATAAATTTCATTGTTGCCGGTATTGACATGTAGAATGGGACTCTATCTTTATTCTCGTCCGATTAATCAATTCTTCAAAAGATCTCTCAGACTGGGGAGTGAATGATTTGTCTATTCTTTCTTGAATAGGGAATATATTACACAACAATTCTTCCTGTTTTCATAGAAAA-ATAC-----------AGATTCGAGGCCTCATTAATCTT-------TTGATATTTCATAGGATTCAGTACGCATACCTTACCTATATATATTCTTTTTGATATTTCATAGGATTCAGTACGCATACCTT-ACC-----------------------TATATATATT-------------CTATAGGCTTATCCTTCAAC-------------------------------------------------CTTTCGGAAGTTTCGATAAAAGTATTTCTCTATCAACGCAACACAATCAACTCCATTCGTTAGAACAGCTTCCATTGAGTCTCTGCACCTATCCTTTTTGATTTTCGCTTTCTGAACCTTTTGGTAT----TGTCAGAAAAC-CGGATTTGGCT-CAGGATTGCCCGATGTGGGTTTTACTTCTGATGCAATTCAATGTATTAA-GTTGGTT-AAGAAGCATAATCTTTGTGTCCCATTTCAATCATGTGA-TCGAGTTCTTGATCAGTTGATGAAATTGAATTCGCCTGCTGTAGTTGCCTGGGATTTCTATTTGGAGATTTTGGGATGTGGGTATCCTCCAAATTTGTATAATTTCAACATTTTGATGAACAAATTTTGTAAAGAGCGTAAAGTGAAGGAAGCCAAATTGGTGTTTGATGAAATCTCAAGGTCGGGTTTAAGGCCGACTATTGTTAGTTATAATACTTTGATTAATGGGTATTGTAAGTGGGGAAATTTGGACGAGGGGTTTAGGTTGAAGAAGGTTATGGAGGAGAGTAGGCTTGTTCCTGATGTATTTACTTATAGTGCTTTGATTAATGGGTTGTGTAAAGATGGTAGGATGGATGATGCTAATCAGGTGTTTGATGAAATGTCTAGCAAAGGGTTGGTTCCGAATGATGTTA-TATATACTACTTTGTTAAATGGGTTTTGCAAGAATGGGAAGGTTAGTTTGGCGGTGGAATTATATAGACGAATGTTGATGAAAGGGGTTAAACCGGATTTGATAATGTATAATACACTTATCAATGTGTTATGCAAGAGTGGGAATCTAATTGAAGCTAGGAACCTTATTGAGGAGATGAGCACGAAGGGGTTGAAGGCCGACAAAATAACGTACACTRCTTTTATTGATGGATGTTGCAAGGATGGGAATTTGGATGCAGCCCTTGAGATTAGAAAAAGAA-TGATGCGGGAA-GGGATTGAGCTTGATAATGTGGCTTACACGTGTCGAGCTGGGAAAATGAAAG-AAGGGTTCGAGTTGTGGGATCTAATGGGAAGGGATGGTGTTAGAAATGTTGTTAGTTTTAATATATTTATTCGAGGATTGTTTGAGAACATG-AAGGTGGAGGAAGCTATTTCTGTTTGGCAAGTCTTG-CAAGAGAATGAATGTGTTGCAGATTCGACTAC-TAYGGAGTTTT-GATTCATGGGTTTTGTAAGAATG--GGTATTTAAATAAGGCTTTA---TGGGTCTTGACTGAGGCGGAGGATAAAGGGAATGATCTTGATGTTTTTGCGTACTCCTCAATAATTAATGGCTTATGTAATGCCAGGAGAGTGGACGAAGCGTTTGATACGCTTGACCGGATGACTAAGCATGGCTGTAAACTTAATGCTCATGTATGCAATACGTTGCTTAATGGTTTAATTCGGGCTTCTAAAATTGAGGATGCAATTCGATATTTTGCCGAGATGGCTGCCAAGGATTGCTTACCGACTGTTGTCACCTACAATACTCTTATTGATGGACTGTGCAAAGCAGAGAGGTTTGATGAAGCCTATCTCCTTGTGAAGGAGATGCTTGAAAAAGGATGGGAGCCTGACATAATCACCTACAGCTTATTGATGCGTGGTCTTTGTCAAGGCAAAAAGATAGATATGGCTCTGAATCTGTGGTGCCAAGTTGTTGAGAAGGGTCTCAAGCC-TGATCTAATTATGCATAACATAATAATCCATGGTCTTTGTTCTGCAGGCAAAGTGGGAGATGCATTGCAGCTATATCTGAGGATGAGTCAATGTGATTGTGTTCCAAATCTTGTTACCCTCAACACTTTGATGGAGGGGTTTTACAAAGCTAGAGATTG-CCTTAATGCATCCGTGATTTGGGCCCGCATTTTGAGAAGTGGGCTTAAGCC-TGATATAATTTCTTATAACATTGTTC----TTAAAGGTCTCTGTT-CTTRTTATAGACTATCA-----------------------------------------------------------------
	Campanula_laciniata        AGATAATCTTGGGCAACCCATTAATGTGACTTGTGAAGTACAGCAATTATTAGGAAACAATCGAGTTAGGGCTGTCGCCATGAGTGCTACAGACGGTCTAATGAGAGGAATGGAAGTGATTGATACGGGCACTCCTCTAAGTGTTCCGGTCGGTGGAGCGACTCTCGGACGAATTTTCAATGTGCTTGGAGAGCCAATTGATAATTTGGGTCCTGTAGATACTCGCACAACATCGCCTATTCATAGATCTGCGCCTGCCTTTATCGATTTAGATACAAAATTATCGATTTTTGAAACCGGAATTAAAGTAGTCGATCTTTTAGCCCCTTATCGCCGTGGAGGAAAAATCGGACTATTCGGAGGAGCTGGGGTGGGGAAGACAGTACTTATTATGGAATTGATTAATAATATTGCCAAAGCTCACGGCGGTGTATCTGTATTT-GGCGGAGTAGGTGAACGTACTCGTGAAGGAAATGATCTTTACAAGGAAATGAAAGACTCTGGAGTCATTAATGAACAAAAGTTTGCAGAATCAAAAGTGGCTTTAGTTTATGGTCAGATGAATGAACCGCCGGGAGCTCGTATGAGAGTTGGTTT-GACTGCGCTAACTATGGCCGAATATTTCCGAGATGTTAATAAACAAGACGTACTTCTCTTTATCGACAATATCTTTCGGTTTGTCCAAGCAGGATCTGAAGTATCCGCCTTGTTGGGTAGAATGCCTTCTGCTGTAGGGTATCAACCTACCCTTAGTACGGAAATGGGTTCTTTACAAGAACGAATTACTTCTACTAAAAAGGGGTCTATAACGTCTATTCAAGCAGTTTATGTACCTGCAGACGATTTGACCGACCCTGCTCCTGCTACCACATTTGCACATTTAGATGCTACTACCGTACTATCAAGAGGATTAGCTGCCAAAGGTATATATCCCGCAGTAGATCCTTTAGATTCAACGTCAACTATGCTACAACCCCGGATCGTTAGTGACGAACATTATCAAACTGCGCAAAGTGTTAAGCAAACTTTACAACGTTACAAAGAACTTCAGGACATTATAACTATCCTTGGGTTGGACGAATTATCCGAAGAGGATCGTTTAACCGTAGCAAGAGCGCGAAAAATTGAGCGTTTCTTATCCCAACCCTTTTTTGTGGCCGAAGTATTCACCGGTTCTACAGGAAAATATGTTGGTCTAGTAGAAACAATTCAAGGCTTTGAATTAATTTTGTGAAACGGTTAATTCCTCGACTGTATGACCAGAATTATTTGATTCATTCTACGAATGATTGGAAACAAAAGCCATGTTGGGGACGCAACAACCATTTTGATTCTGAAATGGTATCAGAAGCATTTTCGGTCATTATGGAAATTCCATTTTCTTTACGATTACTATCTTGGCTAGAAAAGTTCGAAAAGACGGGGAAAGGTAGAGTCAAATCCGAGAATTTACGATCAATT---------------CATTCAATATTTTCTTTTTTAGAGGACAAAATTGCACATTTAAATTATGTATTAGATATACTAATACCTTACCCAATCCATCTAGAAATCTTGGTTCAAGCTCTTCGCTACTGGTTAAAAGATGCTTCGTCTTTGCATTTCGTAAGATTCTTTCTCCACGAGTTTCATAATTGGAATAGTCTTATT---ACGTCAAAGAAAGGCGGTCCTTCTTTTTCAGAAAGAAATCAAAGATTCTTCTTCTTCCTATATAATTCTCATGTATGTGAATACGAATCTATCTTTATCTTTCTCCGCAACCAATCTTCTCATTTACGATCAACATCTTCTAGAGCCCTTGTTGAACGAATCTATTTCTATAGAAAAATAGAGCATCTTGGAGAAGTCTTGTCCAGGGCTTTTCAAGCTAATCTATGGATATTCACAGATTCTAACATGCATTATGTTAGGTATCAA-GGAAAATCAATTCTCGCTTCAAAAGGTACGTCT---CTTGTGATGAATAAATGGAAATATTACTTTGTAAATTTATGGCAATCTTATTTTTACCTGTGGTCTCAACCAAAAAGGATCTATCTAAACCAATTATCCAAGCATTCCCTTGACTTTCTAGCTTATTTTTCAAGTGTGCGGCGAAGAACTTCAACGGTACGCACTCAAATGCTAGCAAAGTTCTTTCTAAGCGATAATGTTATTAAGAAGTTTGATACTTTTGTTCCAATTATTTCCCTGATTGTATCATTGGCTAAATACAAATTTTGTAATAGAGCAGGTTATCCGATTAGTAAGTCGGTTTGGGTCGATTTATCAGATTCGGATATTATTGACCGATTCGGGCGTATATCCAGAAATCTTTCTCATTATCATAGTGGATCCTCAAAAAAAAAGAGTTTGTCTCGAATAAAGTATATACTTCAACTTTCTTGTGCTAGAACTTTAGCTCGTAAACACAAAAGTACTGTAAGGGCTTTTTTGAAACGATTTGGCTCGGAATTATTGGAAGAATTCTTTACGTCGGAAGAACAAGTTCTTTCCTTGACCTTTCCCAGAGCTTCCTCTATTTCGCTATTTATGTTAATGCACTTCCCAATGATACGTAAACAAGGGA-TTTCTGGTCCTT------------------TATAGTGAAGATATAGC-ATAGATAGTTGTAATCCATTATGTATCA--TTGGGGAAGGAAC-GAGACTATTTTATTGCTACAATACAAGTATGGATTATTGAAACGAATACACCATGTATTT-GGATATTT-CCCTTG-AACTGCGTAATATTATTTATT----------TTCCATG-AATAGTGTAAGGGAATTTTCCGAAGAGAAAGTGG-----ATTATGGGAGTGTGTGACTTGAGCTATTGATTGGTCTGTGCAGATACGTGCTTTTATCTATCTGCCACATTGTAATTCACAAACCGATGTG----TCTTTGTTCCAACCATCGCGTAATCCCCATACAGAAGATAGGCTGGTTCGCTTGAAGAGAATCTTTTCTATGATCAGATCCGAATCATGTTGTACATGAGCAGGCTCCGTAAGATC-------------------------------------------------TAGTTCACTGAACTGAAAACTA-AATAGTATGAAAATGCCCTCATTTCCTCGGCATTGACACGAGCTATGAGACTATCGGAGTGAAAGAAAGGGTCTAAAGAAGAAGAAAGGCTGGG-CTAGATTAGTAACAAGTAAATCCTT----TGTGTGTGTTTGTAATGAGTAAATGGGCTCTCAATATTTTGGGGCTAACCACCGATCC-----TAAGGTTTGAGACGACCCAGAAAGCAC---------------------------------------TTGATCATATCAC-----GATTGACTTTGTAAGCCTACTTGGGTATTGAGTATTTCCTTGTAAGAA-CCGAATTC-TTT-TGG-GGATAGTTGC---------AAAAAGAA-TCCAGTCA-------ATTGTTC-TTAC-------------GTAAAACCATTCATA--------TCTCGTAT----ATGTATGTGTC------TAGATACCCTATCGATTTTAGATGGATTCGTT-TGGTTCTTTT-GATTCTTGCTCGAGCCGGATGATGAAAAATTCTCATGTCCGGTTCCTTCGGGGGATGGATTTCTAATAGGGGCCGCAGTAGCTGCCGAATCGTCTACTGGTACATGGACAACTGTGTGGACCGATGGGCTTACGAGCCTTGATCGTTACAAAGGGAGATGCTATCACATTGAGCCCGTTGCCGGAGAAGAAAATCAATATATTGCTTATGTAGCTTACCCATTAGACCTTTTTGAAGAAGGTTCTGTTACTAACATGTTTACTTCCATTGTGGGTAATGTATTTGGATTTAAAGCACTGCGTGCTCTACGTCTAGAAGATTTGCGAATCCCACCCGCGTATATTAAAACATTCCAAGGCCCGCCTCACGGCATCCAAGTTGAGAGAGATAAATTGAACAAGTATGGTCGTCCCCTGTTGGGATGTACTATTAAACCAAAATTAGGGTTATCCGCTAAAAACTACGGCAGAGCAGTTTATGAATGTCTTCGGGGTGGACTTGATTTTACTAAAGATGATGAGAACGTCAACTCCCAACCCTTTATGCGGTGGAGAGATCGTTTCTTATTTTGTGCCGAAGCACTTTATAAAGCACAGGCTGAAACAGGTGAAATCAAAGGGCATTACTTGAATGCTACTGCGGGTACATCCGAAGAAATGATTAAAAGGGCTGTATTTGCCAGAGAGTTGGGAGTTCCTATCGTAATGCATGACTACATAACCGGGGGATTCACTGCAAATACTAGCTTGGCTCATTATTGCCGAGATAATGGTCTACTTCTTCACATCCACCGCGCAATGCATGCAGTTATTGATAGACAGAAGAATCATGGTATACACTTTCGTGTATTAGCTAAAGCCTTACGTATGTCTGGTGGAGATCATATTCACTCCGGGACCGTAGTAGGTAAACTTGAAGGGGAAAGAGAGATCACTTTGGGCTTTGTTGATTTACTGCGCGATGATTTTGTGGAAAAAGATCGAAGTCGCGGTATTTATTTCACTCAAGATTGGGTCTCTCTACCAGGTGTTCTGCCCGTGGCTTCAGGCGGTATTCACGTTTGGCATATGCCTGCTCTGACCGAGATTTTTGGGGATGATTCCGTACTACAGTTCGGGGGCGGAACTTTAGGACATCCTTGGGGAAATGCACCCGGTGCGGTAGCTAATCGAGTAGCTCTAGAAGCATGTGTACAAGCCCGTAATGAGGGACGTGATCTTGCTCGTGAGGGGAATGAAATTATCCGG-----------------------------------------------------------------------------------------------------------------------------------------------------------------------------------------------------------------------------------------------------------------------------------------------------------------------------------------------------------------------------------------------------------CCTATTACTATAAATTTCATTGTTGCCGATATTGACATGTAGAATGGGACTCTATCTTTATTCTCGTCCGATTAATCAATTCTTCAAAAGATCTCTCAGACTGGGGAGTGAATGATTTGTCTATTCTTTCTTGAATAGAGAATATATTACACAAAAATTCTTCCTGTTTTCATAGAAAAAATAC-----------AGATTCGAGGTCTCATTAATCTT-------TTGATATTTCATAAGAT-------------------------------------------------TTCAGTACGCATCCCTT-ACC-----------------------TCTATATATT-------------CTATAGTCTTATCCTTCAAC-------------------------------------------------CTTTCGGAAGTTTAGATAAAAGGATTTCTCTATCAACGCAACACAATCAACTCCATTCGTTAGAACAGCTTCCATTGAGTCTCTGCACCTATCCTTTTTGATTTTCGCTTTCTGAACCTTTTGTTAT----TGGCAGAAAAC-CGGATTTGGCT-CAGGATTGCCC-ATGTGGGTTTTACTTCGGATGCGATTCAATGTATTAA-GCTGGTT-AAAAAGCATAATCTTTGTGTCCCATTTCAATCTTGCGA-TCGAGTTCTTGATCAGTTGATGAAATTGAATTCGCCAGCTGTGGTTGCCTGGGATTTCTATTTGGAGATTTTGGGATGTGGGTATCCTCCAAAGTTGTACAATTTCAACATTTTGATGAACAAATTCTGTAAAGAGCGGAAAGTTAAGGAAGCCAAATTGGTGTTTGATGAAATCTCAAGGTCGGGTTTAAGGCCGGTGATTGTTAGTTATAATACTTTGATAAATGGGTATTGTAAATGGGGAAATTTGGACGAGGGGTTTAGGTTGAAGAAGATTATGGAGGAGAGTAGGCTTGTTCCTGATGTTTTTACTTATAGTGCTTTAATTAACGGGTTGTGTAAAGATGGTAGGATGGATGATGCTAATCAGGTGTTTGATGAAATGTCTAGCAAAGGGTTGGTTCCAAATGATGTTA-TATATACTACTTTGTTAAATGGGTTTTGCAAGAGTGGGAATGTTAGTTTAGCGGTGGAATTATATAGACGAATGTTGATGAAAGGGGTTAAACCAGATTTGATAATGTATAATACACTTATTAATGTGTTATGTAAGAGTGGGAGTTTAACTGAAGCTAGGAACCTTATTGAGGAGATGAGTACGAACGGGTTGAAGGCTGACAAAATAACATACACCACTCTTATTGATGGATGTTGCAAGGAGGGGAATTTGGATGCAGCGTTCGAGATTAGAAAGAAAA-TGATGCGGGAA-GGGATTGAGCTTGATAATGTGGCTTACACG--------------------------------------------------------------------------------------------------------------------------------------------------------------------------------------------------------TTCATGGGTTSTGTAAGAATG--GGTATTTAAATAAGGCTTTA---GGGGTCTTGACTGAGGCGGAGGATAAAGGGAATGATCTTGATGTTTACGCCTACTCTTCAGTGATTAATGNCTTATGTAATGCCAGAAGAGTGGATGAAGCGTTTGATATGCTTGACCGGATGGTTAAGCATGGCTGTAAGCCTAATGCTCATGTTTGCAATACATTGCTTAATGGTTTAATTCGGGCTTCTAAAATTGAGGATGCAATTCGATTTTTTTCCGAGATGACTGCTAAGGATTGCTTACCAACTGTTGTCACCTACAATACTCTTATTGATGGACTGTGCAAAGCAGAAAGGTTTGATGAAGCCTATCTCTTTGTGAAGGAGATGCTTGAAAAAGGATGGAAGCCTGACGTAATTACCTACAGCTTATTGATGCGTGGTCTTTGTCAAGGCAAAAAGATAGACATGGCTCTGAATCTGTGGTGCCAAGTTGTTGAGAAGGGTCTCAAGCC-TGATGTGATTATGCATAATATAATAATCCATGGTYTCTGTTCTGCAGGCAAAGTGGGGGATGCATTGCAGCTATATCTAAGGATGAGTCAGTGTGATTGTGTTCCGAATCTTGTTACCCTCAACACTTTGATGGAGGGGTTTTACAAAGCTAGAGATTG-CCTTAATGCATCCGTGATTTGGGCGCNCATTTTGAGAAGTGGGCTTAAGCC-TGATATTATCTCTTAT----------------------------------------------------------------------------------------------------------------
	Campanula_lactiflora       ------------------------------------------------------------------------------------------------------------------------------------------------------------------------------------------------------------------------------------------------------------------------------------------------------------------------------------------------------------------------------------------------------------------------------------------------------------------------------------------------------------------------------------------------------------------------------------------------------------------------------------------------------------------------------------------------------------------------------------------------------------------------------------------------------------------------------------------------------------------------------------------------------------------------------------------------------------------------------------------------------------------------------------------------------------------------------------------------------------------------------------------------------------------------------------------------------------------------------------------------------------------------------TTGTGAAACGGTTAATTCCTCGAATGTACGACCAGAATTATTTGATTCATTCTACGAATGATTTTAAACAAAAGCCATTTTTGGGACGCAACAAGAATTTTGATTCTCTGATCATATCAGAGGCATTTTCGGTTATTATGGAAATTCCATTTTCTATACGATTACTATCTTGGCTAGAAAAGTTCGAAAAGAAGGGGAAAGGTAGAGTCAAATCCGATAATTTACGATCAATT---------------CATTCAATATTTTCTTTTTTAGAGGACAAAATTTCACATTTACATTGTGTCTTAGATATACTAATACCTTACCCAATCCATCTTGAAATCTTGGTTCAAGCTCTTCGCTACTGGCTAAAAGATGCTTCGTCTTTGCATTTCGTAAGATTCTTTCTCCACGAGTTTCATAATTGGAATAGTTTTATT---ACGTCAAAGAAAGTCGGTCCTTCTTTTTCAGAAAGAAATCAAAGATTCTTCTTCTTCCTATATAATTCTCATGTATGTGAATACGAATCCATCTTTGTCTTTCTCCGCAACCAATCTTCTCATTTACGATCAACATCTTCTAGAGCCCTTCTTGAACGAATCTATTTCTATGGAAAAATAGAGCATCTTGGAGAAGTCTTGTCCAGGGCTTTTCAAGCCAATCTATGGGTATGCACGGATTCTTTCATGCATTATGTTAGGTATCAA-GGAAAAGCAATTCTCGCTTCAAAAGGTACGTCT---CTTGTGATGAATAAATGGAAATATTACTTTGTAAATTTATGGCAATCTTATTTTTACCTGTGGTCGCAACCAAGAAGGATCCATATAAACCACTTATCCAATCATTCCCTTTACTTTCTAGCTTATTTTTCAAGTGTGCGGCGAAGGACTTCAACGGTACGCAATCAAATGCTAGAAAAGTCATTTCTAAGCGATAATACGATTAAGAAGTTTGATACTTTTGTTCCAATTATTCCCCTGATTGGATCTTTGGCTAAATCCAAATTTTGTAATAAAGCAGGTCATCCGATTAGTAAGCGGGTTTGGATCGATTTATCAGATTCTGATATTATTGACCGAGTCGCGCGTATATCCAGAAATCTTTNTCATTATCATAGGGGATCCGCAAAAAAAAAGAGTTTGTCTCGTATAAAGTATATACTTCAACTTTCNTGGGCTAGAACTTTAACTCGTAAACACAAAAGTACTGTAAGGGCTTTTTTGAAAAGANTCGGCTCGGAATTATTGGAAGAATTCTTTACGGCGGAAGAACAAGTTCTTTCCTTAACCTTTCCCAGAGCTTCTTCTATTTCGC--------------------------------------------------------------------------------------------------------------------------------------------------------------------------------------------------------------------------------------------------------------------------------------------------------------------------------------------------------------------------------------------------------------------------------------------------------------------------------------------------------------------------------------------------------------------------------------------------------------------------------------------------------------------------------------------------------------------------------------------------------------------------------------------------------------------------------------------------------------------------------------------------------------------------------------------------------------------------------------------------------------------------------------------------------------------------------------------------------------------------------------------------------------------------------------GGGGCCGCAGTAGCTGCCGAATCGTCTACTGGTACATGGACAACTGTGTGGACTGATGGGCTTACGAGCCTTGATCGTTACAAAGGGAGATGTTATCACATCGAGCCCGTTGCCGGAGAAGAAAATCAATATATTGCTTATGTAGCTTACCCATTAGACCTTTTTGAAGAAGGTTCTGTTACTAACATGTTTACTTCCATTGTGGGTAATGTATTTGGATTTAAAGCACTGCGTGCTCTACGTCTAGAAGATTTGCGAATCCCACCAGCGTATATTAAAACATTCCAAGGCCCGCCTCACGGCATCCAAGTTGAGAGAGATAAATTGAACAAGTATGGTCGTCCCCTGTTGGGATGTACTATTAAACCAAAATTAGGGTTATCCGCTAAAAACTACGGCAGAGCAGTTTATGAATGTCTTCGTGGTGGACTTGATTTTACTAAAGATGATGAGAACGTCAACTCTCAACCATTTATGCGGTGGAGAGATCGTTTCTTATTTTGTGCCGAAGCCCTTTTTAAAGCACAGGCTGAAACAGGTGAAATCAAAGGACATTACTTGAATGCTACTGCGGGTACATCCGAAGAAATGATTAAAAGGGCTGTATTTGCCAGAGAGTTGGGAGTTCCTATCGTAATGCATGACTACATAACAGGGGGATTCACTGCAAATACTAGCTTGGCTCATTATTGCCGAGATAATGGTCTACTTCTGCACATCCACCGCGCAATGCATGCAGTTATTGATAGACAGAAGAATCATGGTATACACTTTCGTGTATTAGCTAAAGCCTTACGTATGTCTGGTGGAGATCATATTCACTCCGGGACCGTAGTAGGTAAACTTGAAGGGGAAAGAGAGATCACTTTGGGCTTTGTTGATTTACTGCGCGATGATTTTGTTGAAAAAGATCGAAGTCGCGGTATTTATTTCACTCAAGATTGGGTCTCTCTACCAGGTGTTCTGCCCGTGGCTTCAGGCGGTATTCACGTTTGGCATATGCCTGCTCTGACCGAGATCTTTGGGGATGATTCCGTACTACAGTTCGGGGGAGGAACTTTAGGACATCCTTGGGGAAATGCACCCGGTGCGGTAGCTAATCGAGTAGCTCTAGAAGCATGTGTACAAGCCCGTAATGAGGGACGTGATCTTGCTCGTGAGGGTAATGAAATTATCCGG------------------------------------------------------------------------------------------------------------------------------------------------------------------------------------------------------------------------------------------------------------------------------------------------------------------------------------------------------------------------------------------------------------------------------------------------------------------------------------------------------------------------------------------------------------------------------------------------------------------------------------------------------------------------------------------------------------------------------------------------------------------------------------------------------------------------------------------------------------------------------------------------------------------------------------------------------------------------------------------------------------------------------------------------------------------------------------------------------------------------------------------------------------------------------------------------------------------------------------------------------------------------------------------------------------------------------------------------------------------------------------------------------------------------------------------------------------------------------------------------------------------------------------------------------------------------------------------------------------------------------------------------------------------------------------------------------------------------------------------------------------------------------------------------------------------------------------------------------------------------------------------------------------------------------------------------------------------------------TATTTATTCGAGGGTTGTTTGAGATCAGG-AAAGTGGAGGAAGCTATTTCTGTCTGGCAAGTGTTG-CAGGAGTATGAGTGTGTTGCAGATTCGACTACTTACGGAGTTTT-GATCCATGGGTTCTGTAAGAACG--GGTATTTAAGTAAGGCTTTA---TGGGTCTTAACTGAGGCGGARAATAACGGGAATGATCTTGATGTTTTCSCGTACTC-TCAGTAATTAATGGCTTATGTAATTCCAARAGATTGGACRAAGCGTTTGACAAGTTTGACCARATAACTAAGTGTGGTTGTAAACCTAATGCTTGTGTTTGCAATACATTGCTTAATGGTTTAATTCGGACTTCTAAAATTGAGGATGCGATTCTATTTTTTGCCGARATGGCTGCTAAGGATTGCTTACCAACTGTTGTCACCAACAATACTCTTATCAATGGATTGTGCAAAGCARAAAGGTTGGATGAASCCTACCTCCTTGTGAAGGARATGCTTGAAAAAGGATGGAAACCTGACATAATCACCTACAGCTTATTGATGCGTTGTCTTTGACAAGGCAAAAAGATAGACATGGCTCTCAGTCTGTGGTGCCAAGTTGTTGAAAAGGGTCTCAAGCC-TGATGTAATTATGCATAACATAATAATCCATGGTCTTTGTTCTGCAGGCAAAGTGGGAGATGCATTGCAGCTATATCTAAGGATGGGTCAGTGTGATCGTGTTCCAAATCTTGTTACCTTCAACACTTTGATGGAGGGCTTT-ACAAAACTAGAGATTG-CCTTAATGCATCAGTGGTTTGGGCCCGCATTTTGAGAAGCGGGCTTAAGCC-TGATATTATCTCCTATAACATTGTTC----TTAAAGGT------------------------------------------------------------------------------------------
	Campanula_lanata           AGATAATCTTGGGCAACCAATTAATGTGACTTGTGAAGTACAGCAATTATTAGGAAACAATCGAGTTAGGGCTGTCGCCATGAGTGCTACAGACGGTCTAATGAGAGGAATGGAAGTGATTGATACGGGCACTCCTCTAAGTGTTCCGGTCGGTGGGGCGACTCTCGGACGAATTTTCAATGTGCTTGGAGAGCCAATTGATAATTTGGGTCCTGTAGATACTCGCACAACATCGCCTATTCATAGATCTGCGCCTGCCTTTATCGATTTAGATACAAAATTATCTATTTTTGAAACCGGAATTAAAGTAGTCGATCTTTTAGCCCCTTATCGCCGTGGAGGAAAAATCGGACTATTCGGAGGAGCTGGGGTGGGGAAGACAGTACTTATTATGGAATTGATTAATAATATTGCCAAAGCTCACGGCGGTGTATCTGTATTT-GGCGGAGTANGTGAACGTACTCGTGAANGAAATGATCTTTACAANGAAATGAAAGATTCTGGAGTCATTAATGAACAAAAGTTTGCAGAATCAAAAGTGGCTTTAGTTTATGGTCAGATGAATGAACCGCCGGGAGCTCGTATGAGAGTTGGTTT-GACTGCGCTAACTATGGCCGAATATTTCCGAGATGTTAATAAACAAGACGTACTTCTCTTTATCGACAATATCTTTCGGTTTGTCCAAGCAGGATCTGAAGTATCCGCCTTGTTGGGTAGAATGCCTTCTGCTGTAGGGTATCAACCTACCCTTAGTACTGAAATGGGTTCTTTACAAGAACGAATTACTTCTACYAAAAAGGGGTCTATAACGTCTATTCAAGCAGTTTATGTACCTGCAGACGATTTGACCGACCCTGCTCCTGCTACYACATTTGCACATTTAGATGCTACTACCGTACTATCAAGAGGATTAGCTGCCAAAGGTATATATCCCGCAGTAGATCCTTTAGATTCAACGTCAACTATGCTACAACCCCGGATCGTTAGTGACGAACATTATCAAACTGCGCAAAGTGTTAAGCAAACTTTACAACGTTACAAAGAACTTCAGGACATTATAACTATCCTTGGGTTGGACGAATTATCCGAAGAGGATCGTTTAACCGTAGCAAGAGCGCGAAAAATTGAGCGTTTCTTATCCCAACCCTTTTTTGTGGCCGAAGTATTCACCGGTTCTACGGGAAAATATGTTGGTCTAGTAGAAACAATTCAAGGCTTTGAATTAATTTTGTGAAACGGTTAATTCCTCGACTGTATGACCAGAATTATTTGATTCATTCTACGAATGATTGGAAACAAAAGCCATGTTGGGGACGCAACAACAATTTTGATTCTGAAATGGTATCAGAAGCATTTTCGGTCATTATGGAAATTCCATTTTCTCTACGATTACTATCTTGGCTAGAAAATTTCGAAAAGACGGGGAAAGGTAGAGTCAAATCCTATAATTTACGATCAATT---------------CATTCAATATTTTCTTTTTTAGAGGACAAAATTTCACATTTAAATTATGTATTAGATATACTAATACCTTACCCAATTCATCTAGAAATCTTGGTTCAAGCTCTTCGCTACTGGTTAAAAGATGCTTCGTCTTTGCATTTCGTAAGATTCTTTCTCCACGAGTTTCATAATTGGAATAGTCTTATT---ACGTCAAAGAAAGGCGGTCCTTCTTTTTCAGAAAGAAATCAAAGATTCTTCTTCTTCCTATATAATTCTCATGTATGTGAATACGAATCCATCTTTATCTTTCTCCGCAACCAATCTTCTCATTTACCATCAACATCTTCTAGAGCCCTTGTTGAACGAATCTATTTCTATGGAAAAATAGAGCATCTTGGAGAAGTCTTGTCCAGGGTTTTTCAAGCTAATCTATGGATATTCACAGATTCTAACATGCATTATGTTAGGTATCAA-GGAAAATCAATTCTCGCTTCAAAAGGTACGTCT---CTTGTGATGAATAAATGGAAATATTACTTTGTAAATTTATGGCAATCTTATTTTTACCTGTGGTCTCAACCAAAAAGGATCTATCTAAACCAATTATCCAAGCATTCCCTTGACTTTCTAGCTTATTTTTCAAGTGTGCGGCGAAGAACTTCAACAGTACGCAATCAAATGCTAGCAAAGTTCTTTCTAAGCGATAATGTTATTAAGAAGTTTTATACTTTTGTTCCAATTATTTCCCTGATTGTATCATTGGCTAAATACAAATTTTGTAATAGAGCANGTTATCCGATTAGTAAGTCGGTTTGGGTCGATTTATCAGATTCGGATATTATTGACCGATTCGGGCGTATATCCAGAAATCTTTCTCATTATCATAGTGGATCCTCAAAAAAAAAGAGTTTGTCTCGAATAAAGTATATACTTCAACCTTCTTGTGCTAGAACTTTAGCTCGTAAACACAAAAGTACTGTAAGGGCTTTTTTGAAACGATTTGGCTCGGAATTATTGGAAGAATTCTTTACGTCGGAAGAACAAGTTCTTTCCTTGACCTTTCCCAGAGCTTCTTCTATTTCGCTATTTATGTTAATGCACTTCCCAATGATACGTAAACAAGGGA-TTTCTGGTCCTT------------------TATAGTGAAGATATAGC-CTAGATAGTTGTAATCCATTATGTATCA--TTGGGGAAGGAAC-GAGACTATTTTATTGCTACAATACAAGTATGGATTATTGAAACGAATACACCATGTATTT-GGATATTT-CCCTTG-AACTGCGTAATATTATTTATA----------TTCCATG-AATAGTGTCAGGGAATTTTCCGAAGAGAAAGTGG-----ATTATGGGAGTGTGTGACTTGAGCTATTGATTGGTCTGTGCAGATACGTGCTTTTATCTATCTGCCACATTGTAATTCACAAACCAATGTG----TCTTTGTTCCAACCATCGCGTCAGCCCCATACAGAAGATAGGCTGGTTCGCTTGAAGAGAATCTTTTCTATGATCAGATCCGAATCATGTTGTACATGAGCAGGCTCCGTAAGATC-------------------------------------------------TAGTTCACTTAACTGAAAACTA-AATAGTATGAAAATGCACTCATTTCCTCGGCATTGACACGAGCTATGAGACTATCGGAGTGAAAGAAAGGGTCTAAAGAAGAAGAAAGGCTGGG-CTAGATTAGTAACAAGTAAATCCTT----TGTGTGTGTTTGTAATGAGTAAATGGGCTCTCAATATTTTGGGGCTAACCACCGATCC-----TAAGGTTTGAGACGACCCAGAAAGCAC---------------------------------------TTGATCATATCAC-----GATTGACTTTGTAAGCCTACTTGGGTATTGAGTATTTCCTTGTAAGAA-CCGAATTC-TTT-TGG-GGATAGTTGC---------AAAAAGAA-TCCAGTCA-------ATTGTTC-TTAC-------------GTAAAACCATTCATA--------TCTCGTATATATATGTATGTGTC------TAGATACCCTATCGATTTTAGATGGATTCGTT-TGGTTCTTTT-GATTCTTGCTCGAGCCGGATGATGAAAAATTCTCATGTCCGGTTCCTTCGGGGGATGGATTTCTAATAGGGGCCGCAGTAGCTGCCGAATCGTCTACTGGTACATGGACAACTGTGTGGACCGATGGGCTTACGAGCCTTGATCGTTACAAAGGGAGATGCTATCACATTGAGCCCGTTGCCGGAGAAGAAAATCAATATATTGCTTATGTAGCTTACCCATTAGACCTTTTTGAAGAAGGTTCTGTTACTAACATGTTTACTTCCATTGTGGGTAATGTATTTGGATTTAAAGCACTGCGTGCTCTACGTCTAGAAGATTTGCGAATCCCACCTGCGTATATTAAAACATTCCAAGGCCCGCCTCACGGCATCCCAGTTGAGAGAGATAAATTGAACAAGTATGGTCGTCCCCTGTTGGGATGTACTATTAAACCAAAATTAGGGTTATCCGCTAAAAACTACGGCAGAGCAGTTTATGAATGTCTTCGGGGTGGACTTGATTTTACTAAAGATGATGAGAACGTCAACTCCCAACCCTTTATGCGGTGGAGAGATCGTTTCTTATTTTGTGCCGAAGCACTTTATAAAGCACAGGCTGAAACAGGTGAAATCAAAGGGCATTACTTGAATGCTACTGCGGGTACATCCGAAGAAATGATTAAAAGGGCTGTATTTGCCAGAGAGTTGGGAGTTCCTATCGTAATGCATGACTACATAACCGGGGGATTCACTGCAAATACTAGCTTGGCTCATTATTGCCGAGATAATGGTCTACTTCTTCACATCCACCGCGCAATGCATGCAGTTATTGATAGACAGAAGAATCATGGTATACACTTTCGTGTATTAGCTAAAGCCTTACGTATGTCTGGTGGAGATCATATTCACTCCGGGACCGTAGTAGGTAAACTTGAAGGGGAAAGAGAGATCACTTTGGGCTTTGTTGATTTACTGCGCGATGATTTTGTGGAAAAAGATCGAAGTCGCGGTATTTATTTCACTCAAGATTGGGTCTCTCTACCAGGTGTTCTGCCCGTGGCTTCAGGCGGTATTCACGTTTGGCATATGCCTGCTCTGACCGAGATTTTTGGGGATGATTCCGTACTACAGTTCGGGGGCGGAACTTTAGGACATCCTTGGGGAAATGCACCCGGTGCGGTAGCTAATCGAGTAGCTCTAGAAGCATGTGTACAAGCCCGTAATGAGGGACGTGATCTTGCTCGTGAGGGGAATGAAATTATCCGG---------------------------------------------------------------------------------------------------------------------------------------------------------------------------------------------------------------------------------------------------------------------------------------------------------------------------------------------------------------------------------------------------------------------------------------------------------------------------------------------------------------------------------------------------------------------------------------------------------------------------------------------------------------------------------------------------------------------------------------------------------------------------------------------------------------------------------------------------------------------------------------------------------------------------------------------------------------------------------------------------------------------------------------TAC-TCCGATGCGATTCAATGTATTAA-GCTGGTT-AAAAAGCAT-ATCTTTGTGTCCCATTTCAATCTTGTGA-TCGAGTTCTTGATCAGTTGATGAAATTGAATTCACCTGCTGTAGTTGCTTGGGATTTCTATTTGGAGATTTTGGGATGTGGGTATCCTCCAAAGTTGTATAATTTCAACATTTTGATGAACAAATTCTGTAAAGAGCATAAAGTTAAAGAAGCAAAATTGGTGTTTGATGAAATCTCAAGGTCGGGTTTAAGGCCGACGATTGTTAGTTATAATACTTTGATAAACGGGTATTGTAAATGGGGAAATTTGGACGAGGGATTTAGGTTGAAGAAGGTTATGGAGGAGAGTAGGCTTGTTCCTGATGTATTTACTTATAGTGCTTTGATTAATGGATTGTGTAAAGATGGTAGGATGGATGATGCTAATCAGATGTTTGATGAAATGTCTAGCAAAGGGTTGGTTCCGAATGATGTTA-TATATACTACTTTGTTAAATGGATTTTGCAAGAGTGGGAAGGTTAATTTAGCGGTGGAATTATATAGACGAATGTTGATGAAAGGGGTTAGACCAGATTTGATAATGTATAATACACTTATTAATGTGTTATGTAAGAGTGGGAATTTAATTGAAGCGAGGAACCTTATTGATGAGATGAGTACGAAGGGGTTGAAGGCTGACAAAATAACGTACACTACTCTTATTGATGGATGTTGCAAAGAGGGGAATTTGGATGCAGCGTTCGAGATTAGAAAGAAAA-TGACACGGGAA-GGGATTGAGCTTGATAATGTGGCTA--------------------------------------------------------------------------------------------------------------------------------------------------------------------------------------------------------------TCATGGATTSTGTAAGAATG--GGTATTTAAATAAGGCTTTA---GGGGTCTTGACTGAGGCGGAGGATAAAGGGAATGATCTTGATGTTTACGCCTACTCTTCAGTGATTAATGGCTTATGTAATGCCAGGAGAGTAGATGAAGCGTTTGATATGCTTGACCGGATGGCTAAGCATGGCTGTAAGCCTAATGCTCATGTTTGCAATACATTGCTTAATGGTTTAATTCGGGCTTCTAAAATTGAGGATGCAATTCGACTTTTTTCCGAGATGGCTGCTAAGGATTGCTTGCCAACTGTTGTCACCTACAATACTCTTATTGATGGACTGTGCAAAGCAGAAAGGTTTGATGAAGCCTATCTCTTTGTGAGGGAGATGCTTGAAAAAGGATGGAAGCCTGACGTAATTACCTACAGCTTATTGATGCGTGGTCTTTGTCAAGGCAAAAAGATAGACATGGCTCTGAATCTGTGGTGCCAAGTTGTTGAGAAGGGTCTCAAGCC-TGATGTGATTATGCATAATATAATAATCCATGGTCTCTGTTCTGCAGGCAAAGTGGGAGATGCATTGCAGCTATATCTAAGGATGAGTCAGTGTGATTGTGTTCCGAATCTTGTTACCCTCAACACTTTGATGGACGGGTTTTACAAAGCTAGAGATTG-CCTTAATGCATCCGTGATTTGGGCCCGCATTTTGAGAAGTGGGCTTAAGCC-TGATATTATCTCTTATAACATTGTTC----TTAAAGGTCTCTGTT-CTTGT-----------------------------------------------------------------------------
[truncated: 558,442 more chars]
