# Supplementary material for: Phylogeny of Campanuloideae (Campanulaceae) with Emphasis on the Utility of Nuclear Pentatricopeptide Repeat (PPR) Genes
Source: PLoS One. 2014 Apr 9;9(4):e94199. doi: 10.1371/journal.pone.0094199 (PMC3981779; doi:10.1371/journal.pone.0094199)
Supplement: Figure S18 — ITS alignment. (TXT) [file pone.0094199.s018.txt]

 209 863
Adenophora_coronopifolia TCGAACCCTGC----ATA-G--CAGAACAACCCGCGAACACG-----TT----GA-AAAACACATT-----TGGGGGATGCGTGCA-CGGGACAAGGCGACAG------CTCCCCGTGCATGCAGC-----CCCCTTCCTTGTGGTGCCGGAGCAAT--CGAGC-------------------G-AAAGCACGTGAGCTTCGG-CCCCCAAGAAAC--AAA-CCCCGGCGC--AATTCGCGCCAAGGAAATC---TTTA--AA-CTCAAG-GGCGTG-CTCTCCT-CACGTTGC--CCCCGTTTGCGGGTGCGCGA---CTGGGTGTTT-GCCCG---CTCCTTAGTG---A--AATCAC----AAACGACTCTCGGCAACGGATATCTCGGCTCTCGCATCG-ATGAAGAACGTAGCGAAATGCGATACTTGGTGTGAATTGCAGAATCCCGTGAACCATCGAGTCTTTGAACGCAAGTTGCGCCCGAAGCCTTTA-GGCCGAGGGCAC-GTCTGCATGGGCGTCACGCATCGCGTCGCCCCCCCAAGCATCTTGCACCTCC-AAGTGC-------------CCGCTTGCTTGGT--GGGGAGCGTACATTGGCCTCCCGTGCCT-CGC--AGTTCGG--TTGGCTCAAAATGGAGTTCCCTGTG--AAGGAC-GCACGA-CAAGTGGTGG--TTGA---TAATA--AGGCCC--TCGCGTT-CTGTCGTGCTTGA-ATCCTT----TTCGGGTTTTGG-CTCTTCGATTAATGACCCTGAT--GACGCGCCTTC--ACAATC-GCACCC-----TAGTGGTGG-TTGATG--------GTGGAGACGTGCTTCGA------
Adenophora_divaricata TCGAACCCTGC----ATA-G--CAGAACAACCCGCGAACACG-----TT----GA-AAAACACATT-----TGGGGGATGCGTGCA-CGGGACAAGGCGACAG------CTCCCCATGCATG-CAG----CCCCCTTCCTTGTGGTGCCGGAGCAAT--CGAGC-------------------G-AAAGCACGTGAGCTTCGG-CCCCCAAGAAAC--AAA-CCCCGGCGC--AATTCGCGCCAAGGAAATC---TTTA--AA-CTCAAG-GGCGTG-CTCTCCT-CACGTTGC--CCCCGTTTGCGGGTGCGCGA---CTGGGTGTTT-GCCCG---CTCCTTAGTG--AA--AA-CAC----AAACGACTCTCGGCAACGGATATCTCGGCTCTCGCATCG-ATGAAGAACGTAGCGAAATGCGATACTTGGTGTGAATTGCAGAATCCCGTGAACCATCGAGTCTTTGAACGCAAGTTGCGCCCGAAGCCTTTA-GGCCGAGGGCAC-GTCTGCATGGGCGTCACGCATCGCGTCGCCCCCCCAAGCATCTTGCACCTCC-AAGTGC-------------CCGCTTGCTTGGT--GGGGAGCGTACATTGGCCTCCCGTGCCT-CGC--AGTTCGG--TTGGCTCAAAATGGAGTCCCCTGTG--AAGGAC-GCACGA-CAAGTGGTGG--TTGA---TAATA--AGGCCC--TCGCGTT-CTGTCGTGCTTGA-ATCCTT----TGCGGGTTTTGG-CTCTTCGATTAATGACCCTGAT--GACGCGCCTTC--ACAATC-GCACCC-----TAGTGGTGG-TTGATG--------GTGGAGACGTGCTTCGA------
Adenophora_erecta TCGA--CCTGC----ATA-G--CAGAACAACCCGCGAACACG-----TT----GA-AAAACACATT-----TGGGGGATGCGTGCA-CGGGACAAGGCGACAG------CCCCCCGTGCATG-CGG-----CCCCTTCCTTGTGGTGCCGGAGCAAT--CGAGC-------------------G-AAAGCACGTGAGCTTCGG-CCCCCAAGAAAC--AAA-CCCCGGCGC--AATTCGCGCCAAGGAAATC---TTTA--AA-CTCAAG-GGCGTG-CTCTCCT-CACGTTGC--CCCCGTTTGCGGGTGCGCGA---CTGGGTGTTT-GCCCG---CTCCTTAGTG--AA--AA-CAC----AAACGACTCTCGGCAACGGATATCTCGGCTCTCGCATCG-ATGAAGAACGTAGCGAAATGCGATACTTGGTGTGAATTGCAGAATCCCGTGAACCATCGAGTCTTTGAACGCAAGTTGCGCCCGAAGCCTTTA-GGCCGAGGGCAC-GTCTGCATGGGCGTCACGCATCGCGTCGCCCCCCCAAGCATCTTGCACCTCC-AAGTGC-------------CCGCTTGCTTGGT--GGGGAGCGTACATTGGCCTCCCGTGCCT-CGC--AGTTCGG--TTGGCTCAAAATGGAGTCCCCTGTG--AAGGAC-GCACGA-CAAGTGGTGG--TTGA---TAATA--AGGCCC--TCGCGTT-CTGTCGTGCTTGA-ATCCTT----TGCGGGTTTTGG-CTCTTCGATTAATGACCCTGAT--GATGCGCCTTC--ACAATC-GCACCC-----TAGTGGTGG-TTGATG--------GTGGAGACGTGCTTCGA------
Adenophora_grandiflora TCGAACCCTGC----ATA-G--CAGAACAACCCGCGAACACG-----TT----GA-AAAACACATT-----TGGGGGATGCGTGCA-CGGGACAAGGCGACAG------CCCCCCGTGCATG-CGG-----CCCCTTCCTTGTGGTGCCGGAGCAAT--CGAGC-------------------G-AAAGCACGTGAGCTTCGG-CCCCCAAGAAAC--AAA-CCCCGGCGC--AATTCGCGCCAAGGAAATC---TTTA--AA-CTCAAG-GGCGTG-CTCTCCT-CACGTTGC--CCCCGTTTGCGGGTGCGCGA---CTGGGTGTTT-GCTCG---CTCCTTAGTG--AA--AA-CAC----AAACGACTCTCGGCAACGGATATCTCGGCTCTCGCATCG-ATGAAGAACGTAGCGAAATGCGATACTTGGTGTGAATTGCAGAATCCCGTGAACCATCGAGTCTTTGAACGCAAGTTGCGCCCGAAGCCTTTA-GGCCGAGGGCAC-GTCTGCATGGGCGTCACGCATCGCGTCGCCCCCCCAAGCATCTTGCACCTCC-AAGTGC-------------CCGCTTGCTTGGT--GGGGAGCGTACATTGGCCTCCCGTGCCT-CGC--AGTTCGG--TTGGCTCAAAATGGAGTCCCCTGTG--AAGGAC-GCACGA-CAAGTGGTGG--TTGA---TAATA--AGGCCC--TCGCGTT-CTGTCGTGCTTGA-ATCCTT----TGCGGGTTTTGG-CTCTTCGATTAATGACCCTGAT--GATGCGCCTTC--ACAATC-GCACCC-----TAGTGGTGG-TTGATG--------GTGGAGACGTGCTTCGA------
Adenophora_himalayana TCGAACCCTGC----ATA-G--CAGAACAACCCGCGAACACG-----TT----GA-AAAACACATT-----TGGGGGATGCGTGCA-CGGGACAAGGCGACAG-------CCCCCGTGCATG-CGG-----CCCCTTCCTTGTGGTGCCGGAGCAAT--CGAGC-------------------G-AAAGCGCGTGAGCTTCGG-CCCACAAGAAAC--AAA-CCCCGGCGC--AATTCGCGCCAAGGAAATC---TTTA--AA-CTCAAG-GGCGTG-CTCTCCT-CACGTTGC--CCCCGTTTGCGGGTGCGCGA---CTGGGTGTTT-GCCCG---CTCCTTAGTG--AA--AA-CAC-----------------------------------------------------------------------------------------------------------------------------------------------------------------------------------------------------------------------------------------------------------------------------------------------------------------------------------------------------------------------------------------------------------------------------------------------------------------------------------------------------------------------
Adenophora_hunanensis TCGAACCCTGC----ATA-G--CAGAACAACCCGCGAACACG-----TT----GA-AAAACACATT------TGGGGATGCGTGCA-TGGGACAAGGCGACAG------CCCCCCGTGCATG-CGG-----CCCCTTCCTTGTGGTGCCGGGACAAT--CGAGC-------------------G-AAAGCACGTGAGCTTCGG-CCCCCAAGAAAC--AAA-CCCCGGCGC--AATTCGCGCCAAGGAAATC---TTTA--AA-CTCAAG-GGCGTG-CTCTCCT-CACGTTGC--CCCCGTTTGCGGGTGCGCGA---CTGGGTGTTT-GCCCG---CTCCTTAGTG--AA--AA-CAC----AAACGACTCTCGGCAACGGATATCTCGGCTCTCGCATCG-ATGAAGAACGTAGCGAAATGCGATACTTGGTGTGAATTGCAGAATCCCGTGAACCATCGAGTCTTTGAACGCAAGTTGCGCCCGAAGCCTTTA-GGCCGAGGGCAC-GTCTGCATGGGCGTCACGCATCGCGTCGCCCCCCCAAGCATCTTGCACCTCC-AAGTGC-------------CCGCTTGCTTGGT--GGGGAGCGTACATTGGCCTCCCGTGCCT-CGC--AGTTCGG--TTGGCTCAAAATGGAGTTCCCTGTG--AAGGAC-GCACGA-CAAGTGGTGG--TTGA---TAATA--AGGCCC--TCGCGTT-CTGTCGTGCTTGA-ATCCTT----TTCGGGTTTTGG-CTCTTCGATTAATGACCCTGAT--GACGCGCCTTC--ACAATC-GCACCC-----TAGTGGTGG-TTGATG--------GTGGAGACGTGCTTCGA------
Adenophora_kayasanensis TCGAACCCTGC----ATA-G--CAGAACAACCCGCGAACACG-----TT----GA-AAAACACATT-----TGGGGGATGCGTGCA-CGGGACAAGGCGACAG------CCCCCCGTGCATG-CAG-----CCCCTTCCTGGGGGGGCCGAACCATT--CAAGC-------------------G-AAAGCACGTGAGCTTCGG-CCCCCAAAAAAC--AAA-CCCCGGCGC--CATTCGCGCCAAGGAAATC---TTTA--AA-CTCAAG-GGCGTG-GTCTCCT-CACGTTGC--CCCCGTTTGCGGGTGCGCGA---CTGGGTGTTT-GCCCG---CTCCTTAGTG--AA--AA-CAC----AAACGACTCTCGGCAACGGATATCTCGGCTCTCGCATCG-ATGAAGAACGTAGCGAAATGCGATACTTGGTGTGAATTGCAGAATCCCGTGAACCATCGAGTCTTTGAACGCAAGTTGCGCCCGAAGCCTTTA-GGCCGAGGGCAC-GTCTGCATGGGCGTCACGCATCGCGTCGCCCCCCCAAGCATCTTGCACCTCC-AAGTGC-------------CCGCTTGCTTGGT--GGGGAGCGTACATTGGCCTCCCGTGCCT-CGC--AGTTCGG--TTGGCTCAAAATGGAGTCCCCTGTG--AAGGAC-GCACGA-CAAGTGGTGG--TTGA---TAATA--AGGCCC--TCGCGTT-CTGTCGTGCTTGA-ATCCTT----TGCGGGTTTTGG-CTCTTCGATTAATGACCCTGAT--GACGCGCCTTC--ACAATC-GCACCC-----TAGTGGTGG-TTGATG--------GTGGAGACGTGCTTCGA------
Adenophora_lamarckii TCGAACCCTGC----ATA-G--CAGAACAACCCGCGAACACG-----TT----GA-AAAACACATT-----TGGGGGATGCGTGCA-CGGGACAAGGCGACAG------CCCCCCGTGCATG-CAG----CCCCCTTCCTTGTGGTGCCGGAGCAAT--CGAGC-------------------G-AAAGCACGTGAGCTTCGG-CCCCCAAGAAAC--AAA-CCCCGGCGC--AATTCGCGCCAAGGAAATC---TTTA--AA-CTCAAG-GGCGTG-CTCTCCT-CACGTTGC--CCCCGTTTGCGGGTGCGCGA---CTGGGTGTTT-GCCCG---CTCCTTAGTG--AA--AA-CAC----AAACGACTCTCGGCAACGGATATCTCGGCTCTCGCATCG-ATGAAGAACGTAGCGAAATGCGATACTTGGTGTGAATTGCAGAATCCCGTGAACCATCGAGTCTTTGAACGCAAGTTGCGCCCGAAGCCTTTA-GGCCGAGGGCAC-GTCTGCATGGGCGTCACGCATCGCGTCGCCCCCCCAAGCATCTTGCACCTCC-AAGTGC-------------CCGCTTGCTTGGT--GGGGAGCGTACATTGGCCTCCCGTGCCT-CGC--AGTTCGG--TTGGCTCAAAATGGAGTCCCCTGTG--AAGGAC-GCACGA-CAAGTGGTGG--TTGA---TAATA--AGGCCC--TCGCGTT-CTGTCGTGCTTGA-ATCCTT----TGCGGGTTTTGG-CTCTTCGATTAATGACCCTGAT--GACGCGCCTTC--ACAATC-GCACCC-----TAGTGGTGG-TTGATG--------GTGGAGACGTGCTTCGA------
Adenophora_liliifolia TCGAACCCTGC----ATA-G--CAGAACAACCYGCGAACACG-----TT----GA-AAAACACATT-----TGGGGGATGTGTGTA-CGGGACAAGGCGACAG------CCCCCCGTGCATG-CGG-----CCCCTTCCTTGTGGTGCCAGAGCAAT--CGAGC-------------------G-AAAGCGCGTGAGCTTTGG-CCCCCAAGAAAC--AAA-CCCCGGCGC--AATTCGCGCCAAGGAAATC---TTTA--AA-CTCAAG-GGCGTG-CTCTCCT-CACGTTGC--CCCCGTTTGCGGGTGCGCGA---CTGGGTGTTT-GCCCG---CTCCTTAGTG--AA--AA-CAC----AAACGACTCTCGGCAACGGATATCTCGGCTCTCGCATCG-ATGAAGAACGTAGCGAAATGCGATACTTGGTGTGAATTGCAGAATCCCGTGAACCATCGAGTCTTTGAACGCAAGTTGCGCCCGAAGCCTTTA-GGCCGAGGGCAC-GTCTGCATGGGCGTCACGCATCGCGTCGCCCCCCCAAGCATCTTGCACCTCC-AAGTGC-------------CCGCTTGCTTGGT--GGGGAGCGTACATTGGCCTCCCGTGCCT-CGC--AGTTCGG--TTGGCTCAAAATGGAGTCCCCTGTG--AAGGAC-GCACGA-CAAGTGGTGG--TTGA---TAATA--AGGCCC--TCGCGTT-CTGTCGTGCTTGA-ATCCTT----TGTGGGTTTTGG-CTCTTCGATTAATGACCCTGAT--GACGCGCCTTC--ACAATC-GCACCC-----TAGTGGTGG-TTGATA--------GTGGAGACGTGCTCCGACCGCGA
Adenophora_lobophylla TCGAACCCTGC----ATA-G--CAGAACAACCCGCGAACACG-----TT----GA-AAAACACATT-----TGGGGGATGCGTGCA-CGGGACAAGGCGACAG-------CCCCCGTGCATG-CGG-----CCCCTTCCTTGTGGTGCCGGAGCAAT--CGAGC-------------------G-AAAGCGCGTGAGCTTCGG-CCCACAAGAAAC--AAA-CCCCGGCGC--AATTCGCGCCAAGGAAATC---TTTA--AA-CTCAAG-GGCGTG-CTCTCCT-CACGTTGC--CCCCGTTTGCGGGTGCGCGA---CTGGGTGTTT-GCCCG---CTCCTTAGTG--AA--AA-CAC-----------------------------------------------------------------------------------------------------------------------------------------------------------------------------------------------------------------------------------------------------------------------------------------------------------------------------------------------------------------------------------------------------------------------------------------------------------------------------------------------------------------------
Adenophora_morrisonensis TCGAACCCTGC----ATA-G--CAGAACAACCCGCGAACACG-----TT----GA-AAAACACATT-----TGGGGGATGCGTGCA-CGGGACAAGGCGACAG-------CCCCCGTGCATG-CAG----CCCCCTTCCTTGTGGTGCCGGAGCAAT--CGAGC-------------------G-AAAGCACGTGAGCTTCGG-CCCCCAAGAAAC--AAA-CCCCGGCGC--AATTCGCGCCAAGGAAATC---TTTA--AA-CTCAAG-GGCGTG-CTCTCCT-CACGTTGC--CCCCGTTTGCGGGTGCGCGA---CTGGGTGTTT-GCCCG---CTCCTTAGTG--AA--AA-------------------------------------------------------------------------------------------------------------------------------------------------------CAC-----------------------------------------------------------------------------------------------------------------------------------------------------------------------------------------------------------------------------------------------------------------------------------------------------------------------------------------------------------------
Adenophora_paniculata TCGAACCCTGC----ATA-G--CAGAACAACCCGCGAACACG-----TT----GA-AAAACACATT-----TGGGGGATGCGTGCA-TGGGATAAGGCGACAG-------CCCCCGTGCATG-CGG-----CCCCTTCCTTGTGGTGTCGGAGCAAT--CGAGC-------------------G-AAAGCGCGTGAGCTTTGG-CCCCCAAGAAAC--AAAACCCCGGCGC--AATTCGCGCCAAGGAAAAC---TTTA--AA-CTCAAG-GGCGTG-CTCTCCT-CACGTTGC--CCCCGTTTGCGGGTGTGCGA---CTGGGTGTTT-GCCTG---CTCCTTAGTG--AA--AA-CAC-----------------------------------------------------------------------------------------------------------------------------------------------------------------------------------------------------------------------------------------------------------------------------------------------------------------------------------------------------------------------------------------------------------------------------------------------------------------------------------------------------------------------
Adenophora_petiolata TCGAACCCTGC----ATA-G--CAGAACAACCCGCGAACACG-----TT----GA-AAAACACATT-----TGGGGGATGCGTGCA-TGGGACAAGGCGACAG-------CCCCCGTGCATG-CGG-----CCCCTTCCTTGTGGTGCCGGAGCAAT--CGAGC-------------------G-AAAGCGCGTGAGCTTCGG-CCCCCAAGAAAC--AAA-CCCCGGCGC--AATTCGCGCCAAGGAAATC---TTTA--AA-ATCAAG-GGCGTG-CTCTCCT-CACGTTGC--CCCCGTTTGCGGGTGCGCGA---CTGGGTGTTT-GCCCG---CTCCTTAGTG--AA--AA-CAC-----------------------------------------------------------------------------------------------------------------------------------------------------------------------------------------------------------------------------------------------------------------------------------------------------------------------------------------------------------------------------------------------------------------------------------------------------------------------------------------------------------------------
Adenophora_polyantha TCGAACCCTGC----ATA-G--CAGAACAACCCGCGAACACG-----TT----GA-AAAACACATT-----TGGGGGATGCGTGCA-CGGGACAAGGCGACAG------CTCCCCGTGCATGCAGC-----CCCCTTCCTTGTGGTGCCGGAGCAAT--CGAGC-------------------G-AAAGCACGTGAGCTTCGG-CCCCCAAGAAAC--AAA-CCCCGGCGC--AATTCGCGCCAAGGAAATC---TTTA--AA-CTCAAG-GGCGTG-CTCTCCT-CACGTTGC--CCCCGTTTGCGGGTGCGCGA---CTGGGTGTTT-GCCCG---CTCCTTAGTG--AA--AA-CAC----AAACGACTCTCGGCAACGGATATCTCGGCTCTCGCATCG-ATGAAGAACGTAGCGAAATGCGATACTTGGTGTGAATTGCAGAATCCCGTGAACCATCGAGTCTTTGAACGCAAGTTGCGCCCGAAGCCTTTA-GGCCGAGGGCAC-GTCTGCATGGGCGTCACGCATCGCGTCGCCCCCCCAAGCATCTTGCACCTCC-AAGTGC-------------CCGCTTGCTTGGT--GGGGAGCGTACATTGGCCTCCCGTGCCT-CGC--AGTTCGG--TTGGCTCAAAATGGAGTCCCCTGTG--AAGGAC-GCACGA-CAAGTGGTGG--TTGA---TAATA--AGGCCC--TCGCGTT-TTGTCGTGCTTGA-ATCCTT----TTCGGGTTTTGG-CTCTTCGATTAATGACCCTGAT--GACGCGCCTTC--ACAATC-GCACCC-----TAGTGGTGG-TTGATG--------GTGGAGACGTGCTTCGA------
Adenophora_potaninii TCGAACCCTGC----ATA-G--CAGAACAACCCGCGAACACG-----TT----GA-AAAACACATT-----TGGGGGATGCGTGCG-CGGGACAAGGCGACAG-------CCCCCGTACATG-CGG-----CCCCTTCCTTGTGGTGCCGGAGCAAT--CGAGC-------------------G-AAAGCGCGTGAGCTTTGG-CACCCAAGAAAC--AAA-CCCCGGCGC--AATTCGCGCCAAGGAAATC---TTTA--AA-CTCAAG-GGCGTG-CTCTCCT-CACGTTGC--CCCCGTTTGCGGGTGCGCGA---CTGGGTGTTT-GCCCG---CTCCTTAGTG--AA--AA-CAC-----------------------------------------------------------------------------------------------------------------------------------------------------------------------------------------------------------------------------------------------------------------------------------------------------------------------------------------------------------------------------------------------------------------------------------------------------------------------------------------------------------------------
Adenophora_racemosa TCGAACCCTGC----ATA-G--CAGAACAACCCGCGAACACG-----TT----GA-AAAACACATT-----TGGGGGATGCGTGCA-CGGGACAAGGCGACAG------CCCCCCGTGCATGCAGC-----CCCCTTCCTGGGGGGGCCGGACCATT--CGAGC-------------------G-AAAGCACGGGACCTTCGG-CCCCCAAAAAAC--AAA-CCCCGGCGC--AATTCCCGCCAAGGAAATC---TTTA--AA-CTCAAG-GGCGTG-CTCTCCT-CACGTTGC--CCCCGTTTGCGGGTGCGCGA---CTGGGTGTTT-GCCCG---CTCCTTAGTG--AA--AA-CAC----AAACGACTCTCGGCAACGGATTTCTCGGCTCTCGCATCG-ATGAAGAACGTAGCGAAATGCGATACTTGGTGTGAATTGCAGAATCCCGTGAACCATCGAGTCTTTGAACGCAAGTTGCGCCCGAAGCCTTTA-GGCCGAGGGCAC-GTCTGCATGGGCGTCACGCATCGCGTCGCCCCCCCAAGCATCTTGCACCTCC-AAGTGC-------------CCGCTTGCTTGGT--GGGGAGCGTACATTGGCCTCCCGTGCCT-CGC--AGTTCGG--TTGGCTCAAAATGGAGTCCCCTGTG--AAGGAC-GCACGA-CAAGTGGTGG--TTGA---TAATA--AGGCCC--TCGCGTT-CTGTCGTGCTTGA-ATCCTT----TGCGGGTTTTGG-CTCTTCGATTAATGACCCTGAT--GACGCGCCTTC--ACAATC-GCACCC-----TAGTGGTGG-TTGATG--------GTGGAGACGTGCTTCGA------
Adenophora_remotiflora TCGAACCCTGC----ATA-G--CAGAACAACCCGCGAACACG-----TT----GA-AAAACACATT-----TGGGGGATGCGTGCA-CGGGACAAGGCGACAG------CCCCCCGTGCATG-CGG-----CCCCTTCCTTGTGGTGCCGGAGCAAT--CGAGC-------------------G-AAAGCACGTGAGCTTCGG-CCCCCAAGAAAC--AAA-CCCCGGCGC--AATTCGCGCCAAGGAAATC---TTTA--AA-CTCAAG-GGCGTG-CTCTCCT-CACGTTGC--CCCCGTTTGCGGGTGCGCGA---CTGGGTGTTT-GCTCG---CTCCTTAGTG--AA--AA-CAC----AAACGACTCTCGGCAACGGATATCTCGGCTCTCGCATCG-ATGAAGAACGTAGCGAAATGCGATACTTGGTGTGAATTGCAGAATCCCGTGAACCATCGAGTCTTTGAACGCAAGTTGCGCCCGAAGCCTTTA-GGCCGAGGGCAC-GTCTGCATGGGCGTCACGCATCGCGTCGCCCCCCCAAGCATCTTGCACCTCC-AAGTGC-------------CCGCTTGCTTGGT--GGGGAGCGTACATTGGCCTCCCGTGCCT-CGC--AGTTCGG--TTGGCTCAAAATGGAGTCCCCTGTG--AAGGAC-GCACGA-CAAGTGGTGG--TTGA---TAATA--AGGCCC--TCGCGTT-CTGTCGTGCTTGA-ATCCTT----TGCGGGTTTTGG-CTCTTCGATTAATGACCCTGAT--GATGCGCCTTC--ACAATC-GCACCC-----TAGTGGTGG-TTGATG--------GTGGAGACGTGCTTCGA------
Adenophora_remotiflora_var._hirticalyx TCGAACCCTGC----ATA-G--CAGAACAACCCGCGAACACG-----TT----GA-AAAACACATT-----TGGGGGATGCGTGCA-CGGGACAAGGCGACAG------CCCCCCGTGCATG-CGG-----CCCCTTCCTTGTGGTGCCGGAGCAAT--CGAGC-------------------G-AAAGCACGTGAGCTTCGG-CCCCCAAGAAAC--AAA-CCCCGGCGC--AATTCGCGCCAAGGAAATC---TTTA--AA-CTCAAG-GGCGTG-CTCTCCT-CACGTTGC--CCCCGTTTGCGGGTGCGCGA---CTGGGTGTTT-GCTCG---CTCCTTAGTG--AA--AA-CAC----AAACGACTCTCGGCAACGGATATCTCGGCTCTCGCATCG-ATGAAGAACGTAGCGAAATGCGATACTTGGTGTGAATTGCAGAATCCCGTGAACCATCGAGTCTTTGAACGCAAGTTGCGCCCGAAGCCTTTA-GGCCGAGGGCAC-GTCTGCATGGGCGTCACGCATCGCGTCGCCCCCCCAAGCATCTTGCACCTCC-AAGTGC-------------CCGCTTGCTTGGT--GGGGAGCGTACATTGGCCTCCCGTGCCT-CGC--AGTTCGG--TTGGCTCAAAATGGAGTCCCCTGTG--AAGGAC-GCACGA-CAAGTGGTGG--TTGA---TAATA--AGGCCC--TCGCGTT-CTGTCGTGCTTGA-ATCCTT----TGCGGGTTTTGG-CTCTTCGATTAATGACCCTGAT--GATGCGCCTTC--ACAATC-GCACCC-----TAGTGGTGG-TTGATG--------GTGGAGACGTGCTTCGA------
Adenophora_stenanthina TCGAACCCTGC----ATA-G--CAGAACAACCCGCGAACACG-----TT----GA-AAAACACATT-----TGGGGGATGCGTGCA-TGGGATAAGGCGACAG-------CCCCCGTGCATG-CGG-----CCCCTTCCTTGTGGTGCCGGAGCAAT--CGAGC-------------------G-AAAGCGCGTGAGCTTTGG-CCCCCAAGAAAC--AAAACCCCGGCGC--AATTCGCGCCAAGGAAAAC---TTTA--AA-CTCAAG-GGCGTG-CTCTCCT-CACGTTGC--CCCCGTTTGCGGGTGTGCGA---CTGGGTGTTT-GCCCG---CTCCTTTGTG--AA--AA-CAC-----------------------------------------------------------------------------------------------------------------------------------------------------------------------------------------------------------------------------------------------------------------------------------------------------------------------------------------------------------------------------------------------------------------------------------------------------------------------------------------------------------------------
Adenophora_stricta TCGAACCCTGC----ATA-G--CAGAACAACCCGCGAACACG-----TT----GA-AAAACACATT-----TGGGGGATGCGTGCA-CGGGACAAGGCGACAG------CTCCCCGTGCATGCAGC-----CCCCTTCCTTGTGGTGCCGGAGCAAT--CGAGC-------------------G-AAAGCACGTGAGCTTCGG-CCCCCAAGAAAC--AAA-CCCCGGCGC--AATTCGCGCCAAGGAAATC---TTTA--AA-CTCAAG-GGCGTG-CTCTCCT-CACGTTGC--CCCCGTTTGCGGGTGCGCGA---CTGGGTGTTT-GCCCG---CTCCTTAGTG--AA--AA-CAC----AAACGACTCTCGGCAACGGATATCTCGGCTCTCGCATCG-ATGAAGAACGTAGCGAAATGCGATACTTGGTGTGAATTGCAGAATCCCGTGAACCATCGAGTCTTTGAACGCAAGTTGCGCCCGAAGCCTTTA-GGCCGAGGGCAC-GTCTGCATGGGCGTCACGCATCGCGTCGCCCCCCCAAGCATCTTGCACCTCC-AAGTGC-------------CCGCTTGCTTGGT--GGGGAGCGTACATTGGCCTCCCGTGCCT-CGC--AGTTCGG--TTGGCTCAAAATGGAGTTCCCTGTG--AAGGAC-GCACGA-CAAGTGGTGG--TTGA---TAATA--AGGCCC--TCGCGTT-CTGTCGTGCTTGA-ATCCTT----TTCGGGTTTTGG-CTCTTCGATTAATGACCCTGAT--GACGCGCCTTC--ACAATC-GCACCC-----TAGTGGTGG-TTGATG--------GTGGAGACGTGCTTCGA------
Adenophora_taquetii TCGAACCCTGC----ATA-G--CAGAACAACCCGCGAACACG-----TT----GA-AAAACACATT-----TGGGGGATGCGTGCA-CGGGACAAGGCGACAG------CTCCCCGTGCATGCAGC-----CCCCTTCCTTGTGGTGCCGGAGCAAT--CGAGC-------------------G-AAAGCACGTGAGCTTCGG-CCCCCAAGAAAC--AAA-CCCCGGCGC--AATTCGCGCCAAGGAAATC---TTTA--AA-CTCAAG-GGCGTG-CTCTCCT-CACGTTGC--CCCCGTTTGCGGGTGCGCGA---CTGGGTGTTT-GCCCG---CTCCTTAGTG--AA--AA-CAC----AAACGACTCTCGGCAACGGATATCTCGGCTCTCGCATCG-ATGAAGAACGTAGCGAAATGCGATACTTGGTGTGAATTGCAGAATCCCGTGAACCATCGAGTCTTTGAACGCAAGTTGCGCCCGAAGCCTTTA-GGCCGAGGGCAC-GTCTGCATGGGCGTCACGCATCGCGTCGCCCCCCCAAGCATCTTGCACCTCC-AAGTGC-------------CCGCTTGCTTGGT--GGGGAGCGTACATTGGCCTCCCGTGCCT-CGC--AGTTCGG--TTGGCTCAAAATGGAGTTCCCTGTG--AAGGAC-GCACGA-CAAGTGGTGG--TTGA---TAATA--AGGCCC--TCGCGTT-CTGTCGTGCTTGA-ATCCTT----TTCGGGTTTTGG-CTCTTCGATTAATGACCCTGAT--GACGCGCCTTC--ACAATC-GCACCC-----TAGTGGTGG-TTGATG--------GTGGAGACGTGCTTCGA------
Adenophora_triphylla TCGAACCCTGC----ATA-G--CAGAACAACCCGCGAACACG-----TT----GA-AAAACACATT------TGGGGATGCGTGCA-TGGGACAAGGCGACAG------CCCCCCGTGCATG-CGG-----CCCCTTCCTTGTGGTGCCGGAGCAAT--CGAGC-------------------G-AAAGCGCGTGAGCTTCAG-CCCCCAAGAAAC--AAA-CCCCGGCGC--AATTCGCGCCAAGGAAATC---TTTA--AA-CTCAAG-GGCGTG-CTCTCCT-TACGTTGC--CCCCGTTTGCGGGTGCGCGA---CTGGGTGTTT-GCTTG---CTCCTTAGTG--AA--AA-CAC----AAACGACTCTCGGCAACGGATATCTCGGCTCTCGCATCG-ATGAAGAACGTAGCGAAATGCGATACTTGGTGTGAATTGCAGAATCCCGTGAACCATCGAGTCTTTGAACGCAAGTTGCGCCCGAAGCCTTTA-GGCCAAGGGCAC-GTCTGCATGGGCGTCACGCATCGCGTCGCCCCCCCAAGCATCTTGCACCTCC-AAGTGC-------------CCGCTTGCTTGGT--GGGGAGCGTACATTGGCCTCCCGTGCCT-CGC--AGTTCGG--TTGGCTCAAA-TGGAGTCCCCTGTG--AAGGAC-GCACGA-CAAGTGGTGG--TTGA---TAATA--AGGGCC--TCGCGTT-CTGTCGTGCTTGA-ATCCTT---TGGCGGGTTTTGGCCTCTTCGATTAATGACCCTGAT--GACGCGCCTTC--ACAATC-GCACCT-----TAGTGGTGG-TTGATG--------GTGGAGACGTGCTTCGA------
Adenophora_triphylla_var._japonica TCGAACCCTGC----ATA-G--CAGAACAACCCGCGAACACG-----TT----GA-AAAACACATT-----TGGGGGATGCGTGCA-CGGGACAAGGCGACAG------CCCCCAGTGCATG-CAG----CCCCCTTCCTTGTGGTGCCGGAGCAAT--CGAGC-------------------G-AAAGCACGTGAGCTTCGG-CCCCCAAGAAAC--AAA-CCCCGGCGC--AATTCGCGCCAAGGAAATC---TTTA--AA-CTCAAG-GGCGTG-CTCTCCT-CACGTTGC--CCCCGTTTGCGGGTGCGCGA---CTGGGTGTTT-GCCCG---CTCCTTAGTG--AA--AA-CAC----AAACGACTCTCGGCAACGGATATCTCGGCTCTCGCATCG-ATGAAGAACGTAGCGAAATGCGATACTTGGTGTGAATTGCAGAATCCCGTGAACCATCGAGTCTTTGAACGCAAGTTGCGCCCGAAGCCTTTA-GGCCGAGGGCAC-GTCTGCATGGGCGTCACGCATCGCGTCGCCCCCCCAAGCATCTTGCACCTCC-AAGTGC-------------CCGCTTGCTTGGT--GGGGAGCGTACATTGGCCTCCCGTGCCT-CGC--AGTTCGG--TTGGCTCAAAATGGAGTCCCCTGTG--AAGGAC-GCACGA-CAAGTGGTGG--TTGA---TAATA--AGGCCC--TCGCGTT-CTGTCGTGCTTGA-ATCCTT----TGCGGGTTTTGG-CTCTTCGATTAATGACCCTGAT--GACGCGCCTTC--ACAATC-GCACCC-----TAGTGGTGG-TTGATG--------GTGGAGACGTGCTTCGA------
Adenophora_verticillata TCGAACCCTGC----ATA-G--CAGAACAACCCGCGAACACG-----TT----GA-AAAACACATT-----TGGGGGATGCGTGCA-CGGGACAAGGCGACAG------CCCCCCGTGCATG-CGG-----CCCCTTCCTTGTGGTGCCGGAGCAAT--CGAGC-------------------G-AAAGCGCGTGAGCTTCGG-CCCCCAAGAAAC--AAA-CCCCGGCGC--AATTCGCGCCAAGGAAATC---TTTA--AA-CTCAAG-GGCGTG-CTCTCCT-CACGTTGC--CCCCGTTTGCGGGTGCGCGA---CTGGGTGTTT-GCCCG---CTCCTTAATG--AA--AA-CAC----AAACGACTCTCGGCAACGGATATCTCGGCTCTCGCATCG-ATGAAGAACGTAACGAAATGCGATACTTGGTGTGAATTGCAGAATCCCGTGAACCATCGAGTCTTTGAACGCAAGTTGCGCCCGAAGCCTTTA-GGCCAAGGGCAC-GTCTGCATGGGCGTCACGCATCGCATCGCCCCCCCAAGCATCTTGCACCTCC-AAGTGC-------------CTGCTTGCTTGGT--GGGGAGCGTACATTGGCTTCCCGTGCCT-CGC--AATTCGG--TTGGCTCAAAATGGAGTCCCCTGTG--AAGGAC-GCACGA-CAAGTGGTGG--TTTA---TAAT---AAGCCC--TCGCGTT-CTGTCGTGCTTGA-GTCCTT----TGCGGGTTTTGG-CTCTTCGATTAATGACCCTGAT--GACACGCCTTC--ACAATC-GCACCC-----TTGTGGTGG-GTGATG--------GTGGAGACGTGCTTCGA------
Adenophora_verticillata_var._hirsuta TCGAACCCTGC----ATA-G--CAGAACAACCCGCGAACACG-----TT----GA-AAAACACATT-----TGGGGGATGCGTGCA-CGGGACAAGGCGACAG------CCCCCCGTGCATG-CGG-----CCCCTTCCTTGTGGTGTCGGAGCAAT--CGAGC-------------------G-AAAGCGCGTGAGCTTCGG-CCCCCAAGAAAC--AAA-CCCCGGCGC--AATTCGCGCCAAGGAAATC---TTTA--AA-CTCAAG-GGCGTG-CTCTCCT-CACGTTGC--CCCCGTTTGCGGGTGCGCGA---CTGGGTGTTT-GCCCG---CTCCTTAGTG--AA--AA-CAC----AAACGACTCTCGGCAACGGATATCTCGGCTCTCGCATCG-ATGAAGAACGTAGCGAAATGCGATACTTGGTGTGAATTGCAGAATCCCGTGAACCATCGAGTCTTTGAACGCAAGTTGCGCCCGAAGCCTTTA-GGCCAAGGGCAC-GTCTGCATGGGCGTCACGCATCGCATCGCCCCCCCAAGCATCTTGCACCTCC-AAGTGC-------------CTGCTTGCTTGGT--GGGGAGCGTACATTGGCTTCCCGTGCCT-CGC--AGTTCGG--TTGGCTCAAAATGGAGTCCCCTGTG--AAGGAC-GCACGA-CAAGTGGTGG--TTTA---TAAT---AAGCCC--TCGCGTT-CTGTCGTGCTTGA-GTCCTT----TGCGGGTTTTGG-CTCTTCGATTAATGACCCTGAT--GACGCGCCTTC--ACAATC-GCACCC-----TTGTGGTGG-TTGATG--------GTGGAGACGTGCTTCGA------
Adenophora_wawreana TCGAACCCTGC----ATA-G--CAGAACAACCCGCGAACACG-----TT----GA-AAAACACATT-----TGGGGGATGCGTGCA-CGGGACAAGGCGACAG-------CCCCCGTGCATG-CGG-----CCCCTTCCTTGTGGTGCCGGAGCAAT--CGAGC-------------------G-AAAGCGCGTGAGCTTCGG-CCCCCAAGAAAC--AAA-CCCCGGCGC--AATTCGCGCCAAGGAAATC---TTTA--AA-CTCAAG-GGCGTG-CTCTCCT-CACGTTGC--CCCCGTTTGCGGGTGCGCGA---CTGGGTGTTT-GCCCG---CTCCTTAGTG--AA--AA-CAC-----------------------------------------------------------------------------------------------------------------------------------------------------------------------------------------------------------------------------------------------------------------------------------------------------------------------------------------------------------------------------------------------------------------------------------------------------------------------------------------------------------------------
Asyneuma_campanuloides TCGAACCCTGC----ATA-G--CAGAACAACCCGCGAACACA-----TT----GA-AAATCACATT----CTGGGGGATGTGTGTT-CGGGACAAGGCGAYAG------CCCCCCGTACATT-CAT-----CCCTTGCCTTGTGGTGTCTTAGCAAG--CGAGC-------------------G-AAAGCGCGTGAGCTTTGG-CCCCCAAGTAAC--TAA-CCCCGGCGC--AATACGCGCCAAGGAAAAC---TTAT--AA-CTTAAG-GGCGTG-CTATGCT-CTTGTTGC--CCCCGTTTTCGGGTGCGCGA---CTAGGTGTTT-GGCCG---CTCGTTAGTG--AA--AA-CAC---AAAACGACTCTCGGCAACGGATATCTCGGCTCTCGCATCG-ATGAAGAACGTAGCGAAATGCGATACTTGGTGTGAATTGCAGAATCCCGTGAACCATCGAGTCTTTGAACGCAAGTTGCGCCCGAAGCCTTTA-GGCCGAGGGCAC-GTCTGCATGGGCGTCACGCATCGCGTCGCCTCCCAAAGCATCTTGCACTTTC-AAGTGC-------------TTGCTTGCTTGATGGGGGGAGCGTACATTGGCCTCCCGTGCCT-CAT--CGTGCGG--TTGGCTCAAAATGGAGTTCCCTGTG--AAGGAC-GCACGA-CAAGTGGTGG--TTGA---TAATA--AGGCCC--TCGCATT-TTGTCATGCAGTA-ATCCTT----TGCGGGATTTGA-CTCGTTGAGTAATGACCCTGAT--GACACGCCTTC--ATGATC-ACACCC-----TAGTGGTGC-TTGATG--------GTGGAGATGTGCTCCGACCGCGA
Asyneuma_japonicum TCGAACCCTGC----TTA-G--CAGAACAACCCGCGAACACG-----TT----GA-AAAACACATT----CTGGGGGAAGTGTGCT-CGGGACAAGGCGACAG------CCCCCCCTGCATG-CAT-----CTCTTGCCTTGTGGTGTCGTAGCAAG--CGAGC-------------------G-AAAGCGCGTGAGCTTTGGCCCCCCAAGTAAC--TAA-CCCCGGCGC--AATACGCGCCAAGGAAAAC---TTAA--AA-CTCAAG-GGCCTG-CCATCCT-CTTGTTGA--CCCCGTTTTCGGGTGCGCGA---TTGGGTGTTT-GGACG---CTCCTTAGTG--AA--AA-CAC---AAAACGACTCTCGGCAACGGATATCTCGGCTCTCGCATCG-ATGAAGAACGTAGCGAAATGCGATACTTGGTGTGAATTGCAGAATCCCGTGAACCATCGAGTCTTTGAACGCAAGTTGCGCCCGAAGCCTTTA-GGCCGAGGGCAC-GTCTGCATGGGCGTCACGCATCGCGTCGCTTCCCAAAGCATCTTGCACTTCC-ATGTGC-------------TTGCTTGTTTGAT--GGGGAGCGTACATTGGCCTCCCGTGCTT-CGT--TGTGCGG--TTGGCTCAAAATGGAGTCCCCTGTG--AAGGAC-GCACGA-CAAGTGGTGG--TTGA---TAATA--AGGCCC--TCGCGTT-TTGTTGTGTGGCA-ATCCTT----TGCGGGATTTGA-CTCGTTGAGTAATGACCCTGAT--GACACTCCTCC--ATGATC-ACACCC-----TAGTGGTGC-TTGATG--------ATGGAGATGTGCTCCGA------
Asyneuma_limoniifolium TCGAACACTGC----ATA-G--CAGAACAACCCGCGAACACG-----TT----GA-AAAACACATT----CTAGGGGATGTGTGTT-CGGGACAAGGCGATAG------CCCCCCGTGCATG-CAC-----CCCTTGCCTTGTGGTGTCGTTGCAAG--CGAGC-------------------G-AAAGCGCGTGAGCTTTGGCCCCCCAAGTAAC--TAA-CCCCGGTGC--AATGCGCGCCAAGGAAAAC---TTAA--AA-CTCAAG-GGCGTG-CCATCCT-CCTGCCGC--CCCCGTTTTCGGGTGCGCGA---CGGGGTGTTT-GTAAG---CTCCTTAGTG--AA--AA-CAC---AAAACGACTCTCGGCAACGGATATCTCGGCTCTCGCATCG-ATGAAGAACGTAGCGAAATGCGATACTTGGTGTGAATTGCAGAATCCCGTGAACCATCGAGTCTTTGAACGCAAGTTGCGCCCGAAGCCTTTA-GGCCGAGGGCAC-GTCTGCATGGGCGTCACGCATCGCGTCGCCTCCCAAAGCATCCTGCACTTCC-AAGTGC-------------TTGCTTGCTTGATG-GGGGAGCGTACATTGGCCTCCCGTGCCTCGAC---GTGCGG--TTGGCACAAAATGGAGTCCCCTGTGATAAGGAC-GCACGA-CAAGTGGTGG--TTGA---TAATA--AGGCCC--TCGCGTT-TTGTCGAGCGCTA-ATCCTT----TGCGGGATTTGA-CTCGCTAAGTAATGACCCAGAT--GACACGCCTCG--ATGATC-ACACCC-----TGGTGGTGC-TTGATT--------GTGGAGATGTGCTTCGACCGCGA
Azorina_vidalii TCGAA-CCTGC----ATA-G--CAGAACGACCAGCGAACACG-----TT----GA-AAAACACATT----TGGGGGGTCGTGGGTT-TGGGATAAGGGCGACA------GCCCTCCTGCCCA-TGG----CCCCTTTGCTTGCGGTGCTGAAGTGAG--CGAGC-------------------A-AAAGCGAACAAACTCTGG-CTCCCAAGAAAC--GAA-CCCCGACGC--AATTCGCGTCAAGGAAAAC---ATTT--AA-CTCGAG-AGCGTG-CTGTAGC-CTTGTCGC--CCCCGTTCGCGGGTGAGCGC---ACAGGCTGAT-GGCCG---CTTCTTAGTG--AA--AAACAA----AAACGACTCTCGGCAACGGATATCTTGGCTCTCGCATCG-ATGAAGAACGTAGCGAAATGCGATACTTGGTGTGAATTGCAGAATCCCGTGAACCATCGAGTCTTTGAACGCAAGTTGCGCCCGAAGCCTTTA-GGCCGAGGGCAC-GTCTGCATGGGCGTCACGCATCGCGTCGCCCCCC-AAACATTGTGCACCTAG--AGTGC-------------TCTCTTGCTTGGT--GGGGAGCGGATATTGGCCTCCCGTGCCT-TGC--GGCGTGG--TTGGCTCAAACTAGAGTCCCCTGCG-TTAGGAC-GCACGA-CAAGTGGTGG--TTGA---TAACA--AGGCCT--TCGCGTC-CCGTCGTGCGACT-ATCMTT----CGTGGGATTTGG-CTCGTC-ATAAGTAACCCTGAT--GACACGCTATC--ACGATCCTCCACA-----CATGTGGGGGTCGATG----------ATGGTTGTGCTCCGACCGCGA
Campanula_acarnanica TCGAACCCTGC----ATA-G--CAGAACAACCCGCGAACACG-----TT----GA-AAAACACATA---TGAGGGGGACGTCTGTA-TGGGACAAGGCGACAG------CCCCCTGTGCATG-CGG-----CCCCTTACTTGTGGTGTCGGAGCGAG--CGAGC-------------------G-AAAGCGAGTGAGCTTTGGCCCCCCAAGAAAC--TAA-CCCCGGCGC--AATTCGCGCCAAGGAAAAC---TTTA--AA-CTCAAG-GGTGTG-CTATCTA-CATGTTGC--CCCCGTTCGCGGGTGCGCGA----TTGGTTTTT-GGCCG---CTCCTTAGTG--AA--AA-CAC----AAACGACTCTCGGCAACGGATATCTCGGCTCTCGCATCG-ATGAAGAACGTAGCGAAATGCGATACTTGGTGTGAATTGCAGAATCCCGTGAACCATCGAGTCTTTGAACGCAAGTTGCGCCCGAAGCCTTTA-GGCTAAGGGCAC-GTCTGCATGGGCGTCACGCATCGCGTCGCCCCACCAAGTAGC------------------------------TTTCTTGCTTGGT--TGGGAGCGTATATTGGCTTCCCGTGCCA-CGT--CGTGCGG--CTGGCTCAAAATAGAGTCCCCATTA--GAGGAC-GCAAGA-CAAGTGGTGG--TTGA---TAATA--AGGCCC--TCGCGTT-ATGTCTTGTGAGA-ATCCTT----TGTGGGATTTGG-CTCGTTAATTAAAGACCCTGAC--GACGCGCCTTC--ACAATC-AAACCC-----TAGCGGTGG-TTGATG--------GTGGAGACGTGCTCCGACCGCGA
Campanula_alata TCGAACCCTGC----ATA-G--CAGAACGACCCGCGAACACG-----TT----GA-AAAACACATT----CGGGGGGACGTGTGCG-AGGGACAAGGGCAT--------GCCCCCCCTCCCG-CGG-----CCCCTTGCTTGCGGCGTCGGTGCGAG--CTCGC-------------------G-AATGCGAGTGCGTGCCGG-AGCCCGAGAAAC--GAA-CCCCGGCGC--AATATGCGCCAAGGAAAAC---TTTA--AA-CTCGAG-GGCGCG-CTGTCAT-CCCGTCGC--CACCGTTCGCGGATGCGTGT---GCGGGCTGTC--GCCG---CTTCTTAGTG-TAA--AAACAC----AAACGACTCTCGGCAACGGATATCTCGGCTCTCGCATCG-ATGAAGAACGTAGCGAAATGCGATACTTGGTGTGAATTGCAGAATCCCGTGAACCATCGAGTCTTTGAACGCAAGTTGCGCCCGAAGCCTTTA-GGCCGAGGGCAC-GTCTGCATGGGCGTCACGCATCGCGTCGCCCCCCCCAAAACAAGGWGCACCTCAAAGTGC------------TCGGATGCTTGGC--GGGGAGCGGATATTGGCCTCCCGTGCCT-TGC--GGCGCGG--CTGGCTCAAAATGGAGTCCCCTGCG--AAGGAC-GCACGA-CAAGTGGTGG--TTGA---TAACA--AGGCCC--TCGCGTC-CCGTCGTGCGCCA-ATACTC----CGTGGGATCTGG-CTCGTCCACAAGTGACCCTGAT--GACGCTCCCTCCCAA-----ACAC------------------------------------------------------
Campanula_alliariifolia TCGAA-CCTGC----ACA-G--CAGAACGACCCGCGAACACG-----TT----GA-AAAACACATT----TGGGGGGACGTGGGTT-CGGGATAAGGGCGACA------GCCCCCCTGCCCA-TGG-----CCCCTTGCTTGGG-CGTCGAAGCGAG--GTAGC-------------------G-AAAGCGACCCAACTCCGG-CGCCCGAGAAAC--AAA-CCCCGACGC--AATCCGCGTCAAGGAAAAC---ATTT--AA-CTCGAG-GGCGTG-TTGTCGT-CCCGTCGC--CCCCGTTCGCGGGTTGGCGC---GCGGGCTGAC-GGCCG---CTTCTTAGTG--AA--AAACAA-----------------------------------------------------------------------------------------------------------------------------------------------------------------------------------------------------------------------------------------------------------------------------------------------------------------------------------------------------------------------------------------------------------------------------------------------------------------------------------------------------------------------
Campanula_alpina TCGAA-CCTGC----ACA-G--CAGAACGACCCGCGAACACA-----TT----GA-AAAACACATT---CGGGGGGTCGTGGGTTT-TGGATAAGGGCGACAG------CCCCCCTGCCCA--TGG-----CCCCTTGCTTGGG-CGTCGAAGCGAG--GGAGC-------------------G-AAAGTGACCTAACTTCGGCGCC-CAAGAAAC--GAA-CCCCGACGC--AATCCGCGTCAAGGAAAAC---ATTT--AA-CTCGAG-GGCGTG-CTGTCGT-CCCTTCGC--CCCCGTTTGCGGGTGGCGC----TTGGGCTGAC-GGTCG---CTTCTTAGTG--AA--AA-ACC---AAAACGACTCTCGGCAACGGATATCTTGGCTCTCGCATCG-ATGAAGAACGTAGCGAAATGCGATACTTGGTGTGAATTGCAGAATCCCGTGAACCATCGAGTCTTTGAACGCAAGTTGCGCCCGAAGCCTTTATGGCCGAGGGCAC-GTCTGCATGGGCGTCACGCATCGCGTCGCCCCCCCAAACACTGAGCACCCAGAGTGC---------------TCTCTGGCTTGGT--GGGGAGCGGATATTGGTCTCCCGTGCCT-TTC--GGCGCGG--TTGGCTCAAACTTGAGTCCCCTGCG--TAGGAC-GCACGA-CAAGTGGTGG--TTGA---TAACA--AGGCCC--TCGCGTC--CCGTCGTGCGGCAATCCTCCGC-TGGATTTGGCTC-TTCACAAGTGACCCTGATGACG--CACCTTCGCG----------ACCCCCACG--CATGTGGTGGCCGAT----------GATGGTTGCGCTCCGACCGCGA
Campanula_armazica -TGAA-CCTGC----ACA-G--CACAACGACCCGCGAACACG-----TT----GA-AAAACATAAT-----CGGGGGACGTGGGCT-TGGGATAAGGGCGACAGGCCC-CCCTGCCCATG----GG-----CCCCTTGGTTGGTTGCTTGAACCGAG--GGACC-------------------G-AAAGCGACCGACCTCCGG--GCCCAGGAACC--AAA-CCCCGACCC--ACTCCGCGTTAAGGAAAAC---ATTT--AA-CTTTTG-GGCGCA-CTGTGTG-CCCGTCGC--CCCCGTTCCCGGTTTGGCGC--ACGGGCTGACG-GGCCG---TTTCTTATTGATTA---AACA------------------------------------------------------------------------------------------------------------------------------------------------------------------------------------------------------------------------------------------------------------------------------------------------------------------------------------------------------------------------------------------------------------------------------------------------------------------------------------------------------------------------
Campanula_armena TCGAA-CCTGC----ACA-G--CAGAACGACCCGCGAACACG-----TT----GA-AAAACACATT----CAAGGGGACGTGGGTT-CGGGATAAGGGCGACA------GCCCCCCTGCCCA-TGG-----CCCCTTGCTTGGG-CGTCGAAGCGAG--GTAGC-------------------G-AAAGCGACCCAACTCCGG-CGCCCAAGAAAC--GAA-CCCCGACGC--AATCCGCGTCAAGGAAAAC---ATTT--AA-CTCGAG-GGCGTG-TTGTCGT-CCCGTCGC--CCCCGTTCGCGGGTTGGCGC---GCGGGTTGAT-GGCCG---CTTCTTAGTG--AA--AAACAA-----------------------------------------------------------------------------------------------------------------------------------------------------------------------------------------------------------------------------------------------------------------------------------------------------------------------------------------------------------------------------------------------------------------------------------------------------------------------------------------------------------------------
Campanula_arvatica TCGAACCCTGC----AAA-G--CAGAACAACCCGCGAACACG-----TT----GA-ACAACACATT----CGAGGGGACATTTGTA-TAGGAAAAGGCTAATTAATG--CCCCCCGTGCATT-TGA-----CCCCTTCCTTGTCGTGTTGGAGCAAA--CGAGC-------------------G-AAAGCGCGTGAGCTTCAG-CCCTCAAGAAAC--CAA-CCCCGGCGC--AATTCGCGCCAAGGAAAAC---TTTA--AA-CTCAAG-GGTGTA-CTATCCC-CATGTCGA--CCCCGTTTGCGGGTGCGCGA----TTGGTGATT-GGTCA---CTCCTTAGTG--AA--AA-CAC-----------------------------------------------------------------------------------------------------------------------------------------------------------------------------------------------------------------------------------------------------------------------------------------------------------------------------------------------------------------------------------------------------------------------------------------------------------------------------------------------------------------------
Campanula_aurita TCGAACCCTGC----ATA-G--CAGAACAACCCGCGAACACG-----TT----GA-ACAACACATT----TGAGGGGACATTTGTA-TAGGAAAAGGCTAATTAATG--CCCCCCGTGCATT-TGA-----CCCCTTCCTTGTCGTGTTGGAGCAAA--TGAGC-------------------G-AAAGCGCGTGAGCTTCGG-CCCTCAAGAAAC--CAA-CCCCGGCGC--AATTCGCGCCAAGGAAAAC---TTTA--AA-CTCAAG-GGTGTA-CTATCCC-CATGTCGA--CCCCGTTTGCGGGTGTGCGA----TTGGTGATT-GGTCA---CTCCTTAGTG--AA--AAACAC----AAACGACTCTCGGCAACGGATATCTTGGCTCTCGCATCG-ATGAAGAACGTAGCGAAATGCGATACTTGGTGTGAATTGCAGAATCCCGTGAACCATCGAGTCTTTGAACGCAAGTTGCGCCCGAAGCCTTTA-GGCCGAGGGCAC-GTCTGCATGGGCGTCACGCATCGCGTCGCCCCCCCAAGAAG--------------------------------------CTTGGT--GGGGAGCGTACATTGGCCTCCCGTGCCT-CAC--CGTGCGG--TTGGCTCAAAATGGAGT-CCCTGTG--AAGGAC-GTACGA-CAAGTGGTGG--TTGA---TAATA--AGGCCC--TCGCGTT--TGTTGTGCGAGA-ATCCTT----TGTGGGATTTGG-CTCGT-------------------------------------------------------------------------------------------------
Campanula_balfourii TCGAA-CCTGC----ACA-G--CAGAACGACCCGCGAACACG-----TT----GA-AAAACACATC----TTGGGGGTCACGAGTT-TGGGATAAGGGCGAAAG-----TCCCCCCTGCCCA-TGG----CCCCCTTGCTTGCGGCGCCGAAGTGAG--CTTGC-------------------G-AAAGCGACCTGACTTTGG-CTCGCAAGAAAC--GAA-CCCCGACGC--AATCCGCGTCAAGGAAAAC---ATTT--AACCTTGAG-GGCGTG-TTGTTGT-CCCGTCGC--CCCCGTTCGCGGGTTAGCG----CGGGGCCGAC-GACCG---CTTCTTAGTG--AA--AAACAAA----------------------------------------------------------------------------------------------------------------------------------------------------------------------------------------------------------------------------------------------------------------------------------------------------------------------------------------------------------------------------------------------------------------------------------------------------------------------------------------------------------------------
Campanula_barbata TCGAA-CCTGC----ACA-G--CAGAACGACCCGCGAACACG-----TT----GA-AAAACACATT----CGGGGGGACGTGGGTT-TGGGATAAGGGTGAAA------GCCCCCCTGCCCA-TGG-----CCCCTTGCTTGGG-TGCCGAAGCGAG--TGAGC-------------------G-AAAGCGACCTAACTCCAG-CGCCCAAGAAAC--GAA-CCCCGACGC--AATCCGCGTCAAGGAAAAC---ATTT--AA-CTCGAG-GGCGTG-CTGTCGT-CCCGTCGC--CCCCGTTCGCGGGTTGGCGC---GCGGGCTGAC-GGCCG---CTTCTTAGTG-AAA--AAACAA-----------------------------------------------------------------------------------------------------------------------------------------------------------------------------------------------------------------------------------------------------------------------------------------------------------------------------------------------------------------------------------------------------------------------------------------------------------------------------------------------------------------------
Campanula_beckiana TCGAACCCTGC----AAA-G--CAGAACAACCCGCGAACACG-----TT----GA-ACAACACATT----CGAGGGGACATTTGTA-TAGGAAAAGGCTAATTAATG--CCCCCCGTGCATT-TGA-----CCCCTTCCTTGTCGTGTTGGAGCAAA--CGAGC-------------------G-AAAGCGCGTGAGCTTCAG-CCCTCAAGAAAC--CAA-CCCCGGCGC--AATTCGCGCCAAGGAAAAC---TTTA--AA-CTCAAG-GGTGTA-CTATCCC-CATGTCGA--CCCCGTTTGCGGGTGCGCGA----TTGGTGATT-GGTCA---CTCCTTAGTG--AA--AA-CAC----AAACGACTCTCGGCAACGGATATCTTGGCTCTCGCATCG-ATGAAGAACGTAGCGAAATGCGATACTTGGTGTGAATTGCAGAATCCCGTGAACCATCGAGTCTTTGAACGCAAGTTGCGCCCGAAGCCTTTA-GGCCGAGGGCAC-GTCTGCATGGGCGTCACGCATCGCGTCGCCCCCCCCAAGAA-------------------------------------GCTTGGT--GGGGAGCGTACATTGGCCTCCCGTGCCT-CAT--CGTGCGG--CTGGCTCAAAATGGAGTCCCCTACG--AAGGAC-GTACGA-CAAGTGGTGG--TTGA---TAATA--AGGCCT--TCGCGTT--TGTTGTGCGAGA-ATCCTT----TGTGGGATTTGG-CTCGTTGATTAAAGACCCTGAT--GACTCGCCTTC--ATAATC-GCACCC-----TAGTGGTGG-TTGATG--------GTGGAGACGTGCTCTGACCGCGA
Campanula_bellidifolia TCGAA-CCTGC----ACA-G--TAGAACGACCCGCGAACACG-----TT----GA-AAAACACATT----CGGGGGGACGTGGGTT-TGGGATAAGGGCGACA------GCCCCCCTGCCCA-TGG-----CCCCTTGTTTGGGCCGTCGAAGCGAG--GGAGC-------------------G-AAAGCGACCCAACTCCGG-CGCCCAAGAAAC--GAA-CCCCGACGC--AATCCGCGTCAAGGAAAAC---ATTT--AA-CTTCAG-GGCGTG-CTGTCGT-CCCGTCGC--CCCCGTTCGCGGGTTGGCGC---GCGGGCTGAC-GGCCG---CTTCTTAGTG--AA--AAACAA-----------------------------------------------------------------------------------------------------------------------------------------------------------------------------------------------------------------------------------------------------------------------------------------------------------------------------------------------------------------------------------------------------------------------------------------------------------------------------------------------------------------------
Campanula_bellidifolia_subsp._aucheri TCGAA-CCTGC----ACA-G--CAGAACGACCCGCGAACACG-----TT----GA-AAAACACATT----CGGGGGGACGTGGGTT-TGGGATAAGGGCGACA------GCCCCCCTGCCCA-TGG-----CCCCTTGCTTGGG-CGTCGAAGCGAG--GGAGC-------------------G-AAAGCGACCCAACTCCGG-CGCCYAAGAAAC--GAA-CCCCGACGC--AATCCGCGTCAAGGAAAAC---ATTT--AA-CTCGAG-GGCGTG-CTGTCGT-CCCGTCGC--CCCCGTTCGCGGGTTGGCGC---GCGGGCTGAC-GGCCG---CTTCTTAGTG--AA--AAACAAA----------------------------------------------------------------------------------------------------------------------------------------------------------------------------------------------------------------------------------------------------------------------------------------------------------------------------------------------------------------------------------------------------------------------------------------------------------------------------------------------------------------------
Campanula_betulifolia TCGAA-CCTGC----ACA-G--CAGAACGACCCGCGAACACG-----TT----GA-AAAACACATT----CGGGGGGACGTGGGTT-TGGGATAAGGGCGACA------GCCCCCCTGCCCA-TGG-----CCCCTTGCTTGGA-CGCCGAAGCGAG--GAAGC-------------------G-AAAGCGACCCAACTCCGG-CGCGCAAGAAAC--GAA-CCCCGACGC--AATTCGCGTCAAGGAAAAC---ATTT--AA-CTCGAG-GGCGCG-TTGTTGT-CCCGTCGC--CCCCGTTCGCGGGTTGGCGC---GCGGGCTGAC-GGCCG---CTTTTTAGTG--AAAAAAAAAA-----------------------------------------------------------------------------------------------------------------------------------------------------------------------------------------------------------------------------------------------------------------------------------------------------------------------------------------------------------------------------------------------------------------------------------------------------------------------------------------------------------------------
Campanula_broussonetiana TCGAAACCTGC----ATA-G--CAGAACAACCCGTGAACACG-----TT----GA-AAAACACTTT----TGATGGGACGTCCTCA-TAGGACAAGGCTAATG------CCCCCTATGTGGT-CTT-----CCCATTACTTGTGGTGTCGAAGCAAG--CGAGC-------------------G-AAAGTGCGTGAGCTTAGG-CCCTCAAGAAAC--TAA-CCCCGGCAC--AATTCGTGTCAAGGAAAAC---TTTATAAA-CTCAAG-GGTGTC-CAAACCC-CATGTTGA--CCCCGTTTGCGGGTGTTTGA---CTGGTGATTT-GTTCC---CTCCTTAGTG---A--AAATAC----AAACGACTCTCGGCAACGGATATCTTGGCTCTCGCATCG-ATGAAGAACGTAGCGAAATGCGATACTTGGTGTGAATTGCAGAATCCCGTGAACCATCGAGTCTTTGAACGCAAGTTGCGCCCGAAGCCTTTA-GGCTGAGGGCAC-GTCTGCATGGGCGTCACGCATCGCATCACCCCCACATT-------------------------------------------------GGGGAGTGTACATTGGCCTCCCGTGCCT-CGC--TGTGCGG--TTGGCTTAAAATGGAGTCCCCTATG--AAGGAC-GCACGA-CAAGTGGTGGTGTTGA---TAATA--AGGCCC--TCGCTTT--TGTTGTTCGAGA-ATCCTT----TGTGGGATTTGG-CTCGTTGATTAAAAACCCTTTT--GATGCGTCTAC--ATAATCNNNNTCC---GTAACCGGTGA-TTGATA--------TTATAGANGTTCTCCGACCGCGA
Campanula_cabezudoi TCGAACCCTGC----ATA-G--CAGAACAACCCGTGAACACG-----TT----GA-AAAACACATT----TGATGGGACGTCCTCA-TGGGACAAGGCTAATG------CCCCCTGTGCAGT-CGT-----CCCGTTACTTGTGGTGTCGAAGCAAG--CGCGC-------------------G-AAAGTGCGTGAGCTTAGG-CCCTCAAGAAAC--TAA-CCCCGGCAC--AATGCGTGCCAAGGAAAAC---TTTAAAAA-CTCAAG-GGTGTC-CAAATCA-CATGTTGA--GCCCGTTTGCGGGTGTTCGA---TTGGTGATTT-GTTTG---CTCCTTAGTG--AA--AA-TAC----AAACGACTCTCGGCAACGGATATCTTGGCTCTCGCATCG-ATGAAGAACGTAGCGAAATGCGATACTTGGTGTGAATTGCAGAATCCCGTGAACCATCGAGTCTTTGAACGCAAGTTGCGCCCGAAGCCTTTA-GGCTGAGGGCAC-GTCTGCATGGGCGTCACGCATCGTGTCACCCCCACAAGAAGC------------------------------TTGCTTGCTTGCT--GGGGAGTGTATATTGGCCTCCCGTGCCT-CGC--TGTGCGG--TTGGCTTAAAATGGAGTCCCCMATG--AAGGAC-GCACGA-CAAGTGGTGGTGTTGA---TAATA--AGGCCC--TCGCTTT--TGTTGTTCGAGA-ATCCTT----TGTTGGATTTGA-CTCTTTGAT-AAAAACCCTATT--GATGCGTCTACATAATTTCACCGT-------TAATGGTGA-TTGATA--------TTTGAGACGTCATCTGACCGCGA
Campanula_caespitosa TCGAACCCTGC----ACA-G--CAGAACAACCCGCGAACACG-----TT----GA-ACAACACATT----TGAGGGGACATTTGTA-TAGGAAAAGGCTAATTAATG--CCCCCCGTGCATT-TGA-----CCCCTTMCTTGTCGTGTTGGAGCAAA--CGAGC-------------------G-AAAGCGCGTGAGCTTCAG-CCCTCAAGAAAC--CAA-CCCCGGCGC--AATTCGCGCCAAGGAAAAC---TTTA--AA-CTCAAG-GGTGTA-CTATCCC-CATGTCGA--CCCCGTTTGCGGGTGCGCGA----TTGGTGATT-GGTCA---CTCCTTAGTG--AA--AA-CAC----AAACGACTCTCGGCAACGGATATCTTGGCTCTCGCATCG-ATGAAGAACGTAGCGAAATGCGATACTTGGTGTGAATTGCAGAATCCCGTGAACCATCGAGTCTTTGAACGCAAGTTGCGCCCGAAGCCTTTA-GGCCGAGGGCAC-GTCTGCATGGGCGTCACGCATCGCGTCGCCCCCCCAAGAAG--------------------------------------CTTGGT--GGGGAGCGTACATTGGCCTCCCRTGCCT-CAC--CGTGCGG--CTGGCTCAAAATGGAGTCCCCTAYG--AAGGAC-GTACGA-CAAGTGGTGG--TTGA---TAATA--AGGCCT--TCGCGTT--TGTTGTGCGAGA-ATCCTT----TRTGGGATTTGG-CTCGTCAATTAAAGACCCTGAT--GACTCGCCTTC--ACAATC-GCACCC-----TAGTGGTGG-TTGATA--------GTGGAGACGTGCTCTGACCGCGA
Campanula_carpatica TCGAACCCTGC----ATATG--CAGAACAACCCGCGAACACG-----TT----GA-ACAACACATT----TGAGGGAATGTTTGTA-TGGGACAAGGCTTATCC-----CCCCCCGTGCATT-CGA-----CCCCTTCCTTGTTGTGTCGAAGCAAG--CAAGC-------------------G-AGAGCTTGTGAGCTTTGG-CCCTCAAGAAAC--TAA-CCCCGGCGC--AATTCGCGCCAAGGAAAAC---TTTA--AA-CTCAAG-GGTGTA-CCATCCC-CATGTTGA--CCCCGTTTGCGGGTGCGCGA----CTGGTGATT-GGTCG---CTCCTTAGTG--AA--AA-CAC-----------------------------------------------------------------------------------------------------------------------------------------------------------------------------------------------------------------------------------------------------------------------------------------------------------------------------------------------------------------------------------------------------------------------------------------------------------------------------------------------------------------------
Campanula_cenisia TCGAACCCTGC----ATA-G--CAGAACAACCCGTGAACACG-----TT----GA-ACAACACATT----TGAGGGGACATTTGTA-TAGGAAAAGGCTAATTAATG--CCCCCCGTGCATT-TGA-----CCCCTTCCTTGTCGTGTTGGAGCAAA--CGAGC-------------------G-AAAGCGCGTGAGCTTCGG-CCCTCAAGAAAC--AAA-CCCCGGCGC--AATTCGCGCCAAGGAAAAC---TATA--AA-CTCAAG-GGTGTA-CTATCCC-CATGTCGA--CCCCGTTTGCGGGTGCACGA----TTGGTGATT-GGTTG---CTCCTTAGTG--AA--AAATAC----AAACGACTCTCGGCAACGGATATCTTGGCTCTCGCATCG-ATGAAGAACGTAGCGAAATGCGATACTTGGTGTGAATTGCAGAATCCCGTGAACCATCGAGTCTTTGAACGCAAGTTGCGCCCGAAGCCTTTA-GGCCGAGGGCAC-GTCTGCATGGGCGTCACGCATCRCGTCGCCCCCCCAAGAAG--------------------------------------CTTGGT--GGGGAGCGTACATTGGCCTCCCGTGCCT-CAC--CGTGCGG--CTGGCTCAAAATGGAGTCCCCTGTG--AAGGAC-GTACGA-CAAGTGGTGG--TTGA---TAATA--AGGCCC--TCGCGTT--TGTTGTGCGAGA-ATCCTT----TGTGGGATTTGG-CTCGTTGATTAAAGACCCTGAC--GACTCGCCTTC--ACAATC-GCACAC-----TAGTGGTGG-TTGATG--------GTGAAGACGTGCTCTGACCGCGA
Campanula_cephallenica TCGAACCCTGC----ATA-G--CAGAACAACCCGCGAACACG-----TT----GA-AAAACACATA---TGAGGGGGACGTCTGTA-CGGGACAAGGCGACAG------CCCCCTGTGCATG-CGG-----CCCCTTACTTGTGGTGTCTGAGCGAG--CGAGC-------------------G-CAAGCGAGTGAGCTTTGGCCCCCCAAGAAAC--TAA-CCCCGGCGC--AATTCGCGCCAAGGAAAAC---TTTA--AA-CTCAAG-GGTGTG-CTATCCA-CATGTTGC--CCCCGTTCGCGGGTGCGTGA----CTGGTGTCT-GGCCG---CCCCTTAGT---AA--AAACAA----AAACGACTCTCGGCAACGGATATCTCGGCTCTCGCATCG-ATGAAGAACGTAGCGAAATGCGATACTTGGTGTGAATTGCAGAATCCCGTGAACCATCGAGTCTTTGAACGCAAGTTGCGCCCGAAGCCTTTA-GGCCGAGGGCAC-GTCTGCATGGGCGTCACGCATCACGTTGCCCCACCAAGTAGC------------------------------TTTCTTGCTTGGT--TGGGAGCGTACATTGGCCTCCCGTGCCT-CGC--CGTGCGG--TTGGCTCAAAATAGAGTCCCCATTA--GAGGAC-GCAAGA-CAAGTGGTGG--TTGA---TAATA--AGGCCC--TCGCGTT-ATGTCTTGTGAGA-ATCCTT----TGTGGGATTTGG-CTCGTTGATTAAAGACCCCGAC--GACGCGCCTTC--ACAATC-ACACCT-----TAGCGGTGG-TTGATG--------GTGGAGACGTGCTCCGACCGCGA
Campanula_conferta TCGAA-CCTGC----ACA-G--CAGAACGACCCGCGAACACG-----TT----GA-AAAACACAAT----CGGGGGGACGTGGGTT-TGGGATAAGGGCGACAG-----CCCCCCCTGCCCA-TGG-----CCCCTTGCTTGGG-CGCCGAGGCGAG--GGAGC-------------------G-GAAGCGACCCAACTCCGG-CGCGCAAGAAAC--GAA-CCCCGACGC--AATCCGCGTCAAGGAAAAC---ATTT--AA-CTCGAG-GGCGCG-CTGCAGT-CCCGTCGC--CCCCGTTCGCGGGTTGGCGC---GCGGGCTGAC-GGCCG---CTTCTTAGTG--AA--AAACAAA----------------------------------------------------------------------------------------------------------------------------------------------------------------------------------------------------------------------------------------------------------------------------------------------------------------------------------------------------------------------------------------------------------------------------------------------------------------------------------------------------------------------
Campanula_bononiensis TCGAA-CCTGC----ACA-G--CAGAACGACCCGCGAACACG-----TT----GA-AAAACACATT----TGGGGGGACGTGGGTT-TGGGATAAGGGCGACA------GCCCCCCTGCCCA-TGG-----CCCCTTGCTTGGG-CATCGAAGTAAG--GTAGC-------------------G-GAAGCGACCCAACTCCGG-CGCCCAAGAAAC--AAA-CCCCGACGC--AATCCGCGTCAAGGAAAAC---ATTT--AA-CTCGAG-GGCGTG-TTGTCGT-CCCGTCGC--CCCCGTTCGCGGGTTGGCGC---GCGGGCTGAT-GGCCG---CTTCTTAGTG--AA--AAACAA----AAACGACTCTCGGCAACGGATATCTTGGCTCTCGCATCG-ATGAAGAACGTAGCGAAATGCGATACTTGGTGTGAATTGCAGAATCCCGTGAACCATCGAGTCTTTGAACGCAAGTTGCGCCCGAAGCCTTTA-GGCCGAGGGCAC-GTCTGCATGGGCGTCACGCATCGCGTCGCCCCCCCAATCACTGAGCACCCAG--AGTGC-------------TCTTTGGCTTGGT--GGGGAGCGGATATTGGCCTCCCGTGCCT-TTC--GGTGCGG--CTGGCTCAAACTTGAGTCCCCTGCG--TAGGAC-GCACGA-CAAGTGGTGG--TTGA---TAACA--AGGCCC--TCGCGTC-CCGTCGTGCGGCA-ATCCTC----CGCGGGATTTGG-CTCGTC-ACAAGTGACCCTGAT--GACGCGCCTTC--GCGATCCCCACGC-----ATGTGGTGG-CCGATG----------ATGGTTGCGCTCCGACCGCGA
Campanula_dasyantha_subsp._chamissonis TCGAA-CCTGC----ACA-G--CAGAACGACCCGCGAACACG-----TT----GA-AAAACACATT----CGGGGGGACGTGGGCT-TGGGATAAGGGCGACA------GCCCCCCTGCCCA-TGG-----CCCCTTGCTTGGG-CGCCGAAGCGAG--GGAGC-------------------G-AAATCGACCTAACTCCGG-TGCCCAAGAAAC--GAA-CCCCGACGC--AATCCGCGTCAAGGAAAAC---ATTT--AA-CTCGAG-GGCGTG-CTGTCGT-CCCGTCGC--CCCCGTTCGCGGGTTGGCGC---GCGGGCTGAC-GGCCG---CTTCTTAGTG--AA--AAACAA----AAACGACTCTCGGCAACGGATATCTTGGCTCTCGCATCG-ATGAAGAACGTAGCGAAATGCGATACTTGGTGTGAATTGCAGAATCCCGTGAACCATCGAGTCTTTGAACGCAAGTTGCGCCCGAAGCCTTTA-GGCCGAGGGCAC-GTCTGCATGGGCGTCACGCATCGCGTCGCCCCCCCAAACACTGAGCACCCAG--AGTGC-------------TCTCTGGCTTGGT--GGGGAGCGGATATTGGCCTCCCGTGCCT-TTC--GGCGCGG--CTGGCTCAAACTTGAGTCCCCTGCG--TAGGAC-GCACGA-CAAGTGGTGG--TTGA---TAACA--AGGCCC--TCGCGTC-CCGTCGTGCGGCA-ATCCTC----CGCGGGATTTGG-CTCGT-------------------------------------------------------------------------------------------------
Campanula_debarensis TCGAACCCTGC----ATA-G--CAAAACAACCCGCGAACACG-----TT----GA-AAAACACATA----TGAGGGGACGTTTGTA-CGGGAAAAGGCAACAA------CCCCCTGTGCAWG-CGG-----CCCCTTACTTGTGGTGCCTGAGCGAG--CGAGC-------------------G-AAAGCGAGTGAGCTTTGGCCCCCCAAGAAAC--TAA-CCCCGGCGC--AATTCGCGCCAAGGAAAAC---TTTA--AA-CTCAAG-GGTGTG-CTATCCC-CATGTTGC--CCCCGTTTGCGGGTGCGCGA----CTGGTGTTT-GGYCG---CTCCTTAGTG--AA--AA-CAC----AAACGACTCTCGGCAACGGATATCTCGGCTCTCGCATCG-ATGAAGAACGTAGCGAAATGCGATACTTGGTGTGAATTGCAGAATCCCGTGAACCATCGAGTCTTTGAACGCAAGTTGCGCCCGAAGCCTTTA-GGCCGAGGGCAC-GTCTGCATGGGCGTCACGCATCGCGTCGCCCCACCAAGCAGC------------------------------TTTCTTGCTTGGT--TGGGAGCGTACATTGGCCTCCCGTGCCT-CGC--CGTGCGG--TTGGCTCAAAATAGAGTCCCCATTA--GAGGAC-GCAAGA-CAAGTGGTGG--TTGA---TAATA--AGGCCC--TCGCGTT-ATGTCTTGTGAGA-ATCCTT----TGTGGGATTTGG-CTCGTTGATTAAAGACCCTGAC--GACGCGCCTTC--ACAATC-ACACCC-----TAGCGGTGG-TTGATG--------GTGGAGACGTGCTCCGACTGCGA
Campanula_decumbens TCGAACCCTGC----ATA-G--CAGAACAACCCGCGAACACG-----TT----GA-ACAACACATT----AGAGGGGACGTATGTA-TGGGACAAGGCTCACG------CCCCCCGTGCATT-CGA-----CCCCTTACTTGCTGTGTCGGAGCAAG--CGAGC-------------------G-AAAGCGCGTGAGCTTCGG-CCAACAAGAAAC--TAA-CCCCGGCGC--AATTCGCGCCAAGGAAAAC---TTTA--AG-CTCAAG-GGTGTA-CCATCCC-ATTGTCGA--CCCCGTTTTCGGGTGCACGA----CTGGTGATT-GGTCT---CTCCTAAGTG--AA--AA-CAC--------------------------------------------------------------------------------------------------------------------------------------------------------------------------------------------------------------------------------------------------------------------------------------A--------------------------------------------------------------------------------------------------------------------------------------------------------------------------------------------------------------------------------
Campanula_decumbens_subsp._baetica TCGAACCCTGC----ATA-G--CAGAACAACCCGCGAACACA-----TT----GA-ACAACACATT----TGAGGGGACGTCTGTA-TGGGACAAGGCTAATG------CCCCCCATGCATT-TGA-----TCCCTTCCTTGTCGCGTCCGAGCAAG--CGAGC-------------------G-AAAGCGCGTGAGCTTCGG-CCCTCAAGAAAC--CAA-CCCCGGCGC--AATTCGCGCCAAGGAAAAC---TTTA--AA-CTCAGG-GGCGTA-CCATCCC-CGTGTTGG--CCCCGTTTGCGGGTGNGCGA----CCGGTGATT-GGTCT---CTCCTTAGTG-AAA--AATCAC----AAACGACTCTCGGCAACGGATATCTCGGCTCTCGCATCG-ATGAAGAACGTAGCGAAATGCGATACTTGGTGTGAATTGCAGAATCCCGTGAACCATCGAGTCTTTGAACGCAAGTTGCGCCCGAAGCCTTTA-GGCCGAGGGCAC-GTCTGCATGGGCGTCACGCATCGCGTCGCCCCCCCAAGAAGC------------------------------TTGCTTGCTTGGT--GGGGAGCGTACATTGGCCTCCCGTGCCT-CAG--AGTGCGG--CTGGCTTAAAATGGAGTCCCCTGTG--AAGGAC-GCATGA-CAAGTGGTGG--TTGA---TAATA--AGGCCC--TCGCGAT--TGTCGTGCGAGT-ATCCTT----TGTGGGATTTGG-CTCGTTGATTAAAGACCCTGAT--GACACGCCTTC--ATGATC-GCACCA-----TATCGGTGT-TTGATG--------GTGGAGA----------------
Campanula_dichotoma TCGAA-CCTGC----ACA-G--CAGAACGACCCGCGAACACG-----TT----GA-AAAACACATC----CTGGGGGTCGCGGGTT-CGGGATAAGGGCGAAA------GCCCCCCTGCCCA-TGG----CCCCCTTGCTTGCGGCGCCGAAGTGAG--CTTGC-------------------G-AGAGCGACCTGACTTTGG-CTCGCAAGAAAC--GAA-CCCCGACGC--AATCCGCGTCAAGGAAAAC---ATTT--AA-CTCTAG-GGCGTG-TTGTCGT-CCCGTCGC--ACCCGTTCGCGGGTCAGCGC---GCGGGCCGAC-GACCG---CTTCTTAGTG--AA--AAACAA----AAACGACTCTCGGCAACGGATATCTTGGCTCTCGCATCG-ATGAAGAACGTAGCGAAATGCGATACTTGGTGTGAATTGCAGAATCCCGTGAACCATCGAGTCTTTGAACGCAAGTTGCGCCCGAAGCCTTTA-GGCCGAGGGCAC-GTCTGCATGGGCGTCACGCATCGCGTCGCCCCCCCCAACATTGTGCACCTAG--AGTGTGC-------------TCTCGCTTGGT--GGGGAGCGGATATTGGCCTCCCGTGCCT-TGC--GGCGCGG--CTGGCTCAAACTCGAGTCCCCTGCG--TAGGAC-GCACGA-CAAGTGGTGG--TTGA---TAACA--AGGCCC--TCGCGTC-CCGTCGTGCGGCT-ATCCTC----CGTGGGATTTGG-CTCGTC-ATAAGTGACCCTGAT--GACACGCCTTC--GCGATCCTCCACAC----ACGTGTGGGGTCGATG----------ATGGTTGTGCTCCGACCGCGA
Campanula_dieckii TCGAACCCTGC----ATA-G--CAGAACAACCCGCGAACACG-----TT----GA-ACAACACATT----CGAGGGGACGTCTGTA-TGGGACAAGGCTCACG-------CCCCCGTGCATT-CGA-----CCCCTTACTTGCTGTGTCTGAGCTCA--CAAGC-------------------G-AAAGCGCGTGAGCTTAGG-CCAACAAGAAAC--TAA-CCCCGGCGC--AATTCGCGCCAAGGAAAAC---TTTA--AG-CTCAAG-GGTGTA-TCATCCC-ATTGTCGA--CCCCGTTTTCGGGTGCACGA----CTGGTGATT-GGTCT---CTCCTTAGTG--AA--AA-CAC----AAACGACTCTCGGCAACGGATATCTCGGCTCTCGCATCG-ATGAAGAACGTAGCGAAATGCGATACTTGGTGTGAATTGCAGAATCCCGTGAACCATCGAGTCTTTGAACGCAAGTTGCGCCCGAAGCCTTTA-GGCCGAGGGCAC-GTCTGCATGGGCGTCACGCATCGCGTCGCCCCCCCAAAAAGCTT----------------------------TTGCTTGCTTGGT--GGGGAGCGTACATTGGCCTCCCGTGCCT-CAC--CGTGCGG--TTGGCTTAAAATGGAGTCCCCTGTG--AAGGAC-GCATGA-CAAGTGGTGG--TTGA---TAATA--AGGCCC--TCGCGTT-CTGTCGTGCGATA-ATCCTT----TGTGGGATTTGG-CTCGTTAATTAAAGACCCTGAT--GACGCGCCTTC--ACAATC-GCACCA-----TAGCGGTGT-TTGATG--------GTGGAGACGTGCTCCGACCGCGA
Campanula_divaricata TCGAACCCTGC----ATA-G--CAGAACAACCCGCGAACACG-----TT----GA-AAAACACTCC----TGGGGGGATGT-TGCT-TGGGACAAGGCGAAAG------CCCCCCGTGCAT--CAG-----CCCCTCTCTTGTGGTGCCGAAGCAAG--CAAGC-------------------G-AAAGCGTGTGAGCTCTGGCCCCACAATTAAC--CAA-CCCCGGCGC--AATTCGCGCCAAGGAAAAC---TTTA--TAACTCAAG-GGCGTG-CTATCAT-CCTGTCGC--CCCCGTTCGCGGGTGCTCGA---CCGGGTGTTT-GGCCG---CTTCTTAGTG--AA--AA-CAC--------------------------------------------------------------------------------------------------------------------------------------------------------------------------------------------------------------------------------------------------------------------------------------A--------------------------------------------------------------------------------------------------------------------------------------------------------------------------------------------------------------------------------
Campanula_drabifolia TCGAA-CCTGC----ACA-G--CAGAACGACCCGCGAACACG-----TT----GA-AAAACACATC----CGGGGGGTCGTGGGCT-CGGGATAAGGGCGAGAG-----CCCCCCCTGCCCA-CGG-----CCCCTCGCTTGGGGCGCCGGAGGAGG--GGAGC-------------------G-AGAGCGAACCGGCTCCGG-CACCCAAGAAAC--GAA-CCCCGACGC--AACCCGCGTCAAGGAAAAC---ATTT--AA-CTCGAG-GGCGCG-CTGCCGT-CCCCTCGC--CCCCGTCCGCGGGTGAGCGC----GGGGCCGAC-GGCCG---CTTCTTAGTG--AA--AAACAA----AAACGACTCTCGGCAACGGATATCTTGGCTCTCGCATCG-ATGAAGAACGTAGCGAAATGCGATACTTGGTGTGAATTGCAGAATCCCGTGAACCATCGAGTCTTTGAACGCAAGTTGCGCCCGAAGCCTTTA-GGCCGAGGGCAC-GTCTGCATGGGCGTCACGCATCGCGTCGCCCCCGCCAAACACTGCGCGCCTA--ACGGTGC-----------TCCATGGCTTGGT--GGGGAGCGGAKATTGGCCTCCCGTGCCT-CGC--GGCGCGG--CTGGCTCAAACTTGAGTCCCCTGCG--TAGGAC-GCACGA-CAAGTGGTGG--TTGA---TAACA--AGGCCT--TCGCGTC-CCGTCGTGCGGCA-ATCCTC----CGTGGGATATGR-CTCGTC-ACAAGTGACCCTGAC--GACGCGCCTTT------GCGGTCCTCCACGCGAGTGGGGGGTCTGCG----------ATGGTTGTGCTCCGACCGCGA
Campanula_edulis TCGAA-CCTGC----ACA-G--CAGAACGACCCGTGAACACG-----TT----GA-AAAACACATC----TTGGGGGTCGTGGGTT-TGGGATAGGGGCGAAA------GCCCCCCTGCCCA-TGG----CCCCCTTGCTTGCGGCGTCGAAGTGAG--CTTGC-------------------G-AAAGCGACCTGACTTTGG-CTCCCAAGAAAC--GAA-CCCCGACGC--AATCCGCGTCAAGGAAAAC---ATTA--AA-CTCAAG-GGCGTG-TTGTCGT--CCGTCGC--CCCCGTTCGCGGGTTAGCGC---GCGGGCCGAC-AACCGCTTCTTCTTAGTG--AA--AAACAA-----------------------------------------------------------------------------------------------------------------------------------------------------------------------------------------------------------------------------------------------------------------------------------------------------------------------------------------------------------------------------------------------------------------------------------------------------------------------------------------------------------------------
Campanula_elatines TCGAACCCTGC----ATA-G--CAGAACAACCCGCGAACACG-----TT----GA-ACAACACATT----CGAGGGGACATTTGTA-TAGGAAAAGGCTATCAATTG--CCCCCTGTGCATT-TGA-----CCCCTTCCTTGTCGTGTTGGAGCAAA--CAAGC-------------------G-AAAGTGCGTGAGCTTCGG-CCCTCAAGAAAC--CAA-CCCCGGCGC--AATTCGCGCCAAGGAAAAC---TTTA--AA-CTCAAG-GGTGTA-CTATCCC-CATATCGA--CCTCGTTTGCGGGTGCGCGA----ATGGTGATT-GTTCA---CTCCTTAGTG--TA--AAACAC----AAACGACTCTCGGCAACGGATATCTTGGCTCTCGCATCG-ATGAAGAACGTAGCGAAATGCGATACTTGGTGTGAATTGCAGAATCCCGTGAACCATCGAGTCTTTGAACGCAAGTTGCGCCCGAAGCCTTTA-GGCCGAGGGCAC-GTCTGCATGGGCGTCACACATCGCGTCGCCCCCCCAAGAAG--------------------------------------CTTGGT--GGGGAGCGTACATTGGCCTCCCGTGCCT-CAT--AGTGCGG--CTGGCTCAAAATGGAGTCCCTTGTG--AAGGAC-GCACAA-CAAGTGGTGG--TTGA---TAATA--AGGCCC--TCGCGTT--TGTTGTGCGAGA-ATYCTT----TATGGGATTTGG-CTCATTGTTTAAAGACCCTGAC--GACTCGCCTAC--ACAATC-TCACCC-----TAGTGGTGG-TTGATG--------GTGGAGACGTGCTCTGACCGCGA
Campanula_elatinoides TCGAACCCTGC----ATA-G--CAGAACAACCCGCGAACACG-----TT----GA-ACAACACATT----TGAGGGGACATTTGTA-TAGGAAAAGGCTATCAATTG--CCCCCTGTGCATT-TGA-----CCCCTTCCTTGTCGTGTTGGAGCAAA--CAAGC-------------------G-AAAGTGCGTGAGCTTCGG-CCCTCAAGAAAC--CAA-CCCCGGCGC--AATTCGCGTCAAGGAAAAC---TTTA--AA-CTCAAG-GGTGTA-CTATCCC-CATATCGA--CCCCGTTTGCGGGTGTGCGA----ATAGTGATT-GGTCA---CTCCTTAGTG--TA--AAACAC----AAACGACTCTCGGCAACGGATATCTTGGCTCTCGCATCG-ATGAAGAACGTAGCGAAATGCGATACTTGGTGTGAATTGCAGAATCCCGTGAACCATCGAGTCTTTGAACGCAAGTTGCGCCCGAAGCCTTTA-GGCCGAGGGCAC-GTCTGCATGGGCGTCACGCATCGCGTCGCCCCCCCCAAGAA-------------------------------------GCTTGGT--GGGGAGCGTATATTGGCCTCCCGTGCCT-TAT--AGTGCGG--CTGGCTCAAAATGGAGTCCCCTGTG--AAGGAC-GCACAA-CAAGTGGTGG--TTGA---TAATA--AGGCCC--TCGCGTT--TGTTGTGCGAGA-ATCCTT----TATGGGATTTGG-CTCATTGTTTAAAGACCCTGAC--GACTCGCCTAC--ACAATC-TCACCC-----TAGAGGTGG-TTGATG--------GTGGAGACGTGCTCTGACCGCGA
Campanula_erinus TCGAA-CCTGC----ACA-G--CAGAACGACCCGCGAACACG-----TT----GA-AAAACACATT----CGGGGGGTCGTGGGCT-CGGGATAAGGGCGAGAG-----CTCCCCCTGCCCA-TGG-----CCCCTTGCTTGGGGCGACGAAGTAGG--GGAGC-------------------G-AAGGCGAACCGGCTCCGG-CACCCAAGAAAC--GAA-CCCCGACGC--AACCCGCGTCAAGGAAAAC---ATTT--AA-CTCGAG-GGCGTG-TTGTCGT-CCCCTCGC--CCCCGTCCGCGGGTGAGCGC----GGGGCCGAC-GGCCG---CTTCTTAGTG--AA--AAACAA----AAACGACTCTCGGCAACGGATATCTTGGCTCTCGCATCG-ATGAAGAACGTAGCGAAATGCGATACTTGGTGTGAATTGCAGAATCCCGTGAACCATCGAGTCTTTGAACGCAAGTTGCGCCCGAAGCCTTTA-GGCCGAGGGCAC-GTCTGCATGGGCGTCACGCATCGCGTCGCCCCCCCCAAACAATGCGTACCTA--ACGGTGC-----------TCCATGGCTTGGT--GGGGAGCGGATATTGGCCTCCCGTGCCT-CGC--GGCGCGG--CTGGCTCAAACTTGAGTCCCCTGCG--TAGGAC-GCACGA-CAAGTGGTGG--TTGA---TAACA--AGGCCY--TCGCGTC-CCGTCGTGCGGCA-ATCCTC----CGTGGGTTTTGG-CTCGTC-ACAAGTGACCCTGAC--GACGCGCCTTT------GCGGTCCTCCACGCGAGTGGGGGGTCTGTG----------ATGGTTGTGCTCCGACCGCGA
Campanula_fastigiata TCGAACCCTGC----ATA-G--CAGAACAACCCGCGAACACA-----TT----GA-AAAACACACA----ATTTGGGACTTGTGCA-CGGGACAAGGCGTCAG------CCCCCCGCGCATG-CAG-----CCCCTTCCTTGTGGTGTCAGAGCAAG--CTAGC-------------------G-GAAGCCTGCATGCTTTGGCCCCTCAAGTAAC--AAA-CCCCGACGC--AAACCGCGTCAAGGAAAAC---TTTA--AA-CTCAAG-GGCGTG-CTCTCTT-CCGGCAGT--CCCCGTTTGCGGGTGTGCAA---CCGGACGTCT-AGCCG---CTCCTTAGTG--AA---AACAAA----------------------------------------------------------------------------------------------------------------------------------------------------------------------------------------------------------------------------------------------------------------------------------------------------------------------------------------------------------------------------------------------------------------------------------------------------------------------------------------------------------------------
Campanula_fenestrellata_subsp._fenestrellata TCGAACCCTGC----ATA-G--CAGAACAACCCGCGAACACG-----TT----GA-AAAACACATA----TGAGGGGACGTCTGTA-CGGGACAAGGCGACAG------CCCCCTGTGCATG-CGG-----CCCCTTACTTGTGGTGCCTGAGCGAG--CGAGC-------------------G-AAAGCAAGTGAGCTTTGGCCCCCCAAGAAAC--TAA-CCCCGGCGC--AATTCGCGCCAAGGAAAAC---TTTA--AA-CTCAAG-GGTGTG-CTATCTC-CATGTTGC--TCCCGTTCGCGGGTGCGCGA----CTGGTGTTG-TGCCG---CTCCTTAGTG--AA--AAACAC----AAACGACTCTCGGCAACGGATATCTCGGCTCTCGCATCG-ATGAAGAACGTAGCGAAATGCGATACTTGGTGTGAATTGCAGAATCCCGTGAACCATCGAGTCTTTGAACGCAAGTTGCGCCCGAAGCCTTTA-GGCCGAGGGCAC-GTCTGCATGGGCGTCACGCATCGCGTCGCCCCACCAAGCAAC------------------------------TTTCTTTCTTGGT--TGGGAGCGTACATTGGCCTCCCGTGCCT-CGC--CGTGCGG--CTGGCTTAAAATAGAGTCCCCATTA--GAGGAC-GCAAGA-CAAGTGGTGG--TTGA---TAATA--AGGCCC--TCGCGTT-ATGTCTTGTGAGA-ATCCTT----TGTGGGATTTGG-CTCGTTGATTAAAGACCCTGAC--GACGCGCCTTC--ACAATC-ACACTC-----TAGCGGTGG-TTGATG--------GTGGAGACGTGCTCCGACCGCGA
Campanula_fenestrellata_subsp._istriaca TCGAACCCTGC----ATA-G--CAGAACAACCCGCGAACACG-----TT----GA-AAAACACATA----TGAGGGGACGTCTGTA-CGGGACAAGGCGACAG------CCCCCTGTGCATG-CGG-----CCCCTTACTTGTGGTGCCTGAGCGAG--CGAGC-------------------G-AAAGCAAGTGAGCTTTGGCCCCCCAAGAAAC--TAA-CCCCGGCGC--AATTCGCGCCAAGGAAAAC---TTTA--AA-CTCAAG-GGTGTG-CTATCTC-CATGTTGC--TCCCGTTCGCGGGTGCGCGA----CTGGTGTTG-TGCCG---CTCCTTAGTG--AA--AAACAC----AAACGACTCTCGGCAACGGATATCTCGGCTCTCGCATCG-ATGAAGAACGTAGCGAAATGCGATACTTGGTGTGAATTGCAGAATCCCGTGAACCATCGAGTCTTTGAACGCAAGTTGCGCCCGAAGCCTTTA-GGCCGAGGGCAC-GTCTGCATGGGCGTCACGCATCGCGTCGCCCCACCAAGCAAC------------------------------TTTCTTTCTTGGT--TGGGAGCGTACATTGGCCTCCCGTGCCT-CGC--CGTGCGG--CTGGCTTAAAATAGAGTCCCCATTA--GAGGAC-GCAAGA-CAAGTGGTGG--TTGA---TAATA--AGGCCC--TCGCGTT-ATGTCTTGTGAGA-ATCCTT----TGTGGGATTTGG-CTCGTTGATTAAAGACCCTGAC--GACGCGCCTTC--ACAATC-ACACTC-----TAGCGGTGG-TTGATG--------GTGGAGACGTGCTCCGACCGCGA
Campanula_filicaulis TCGAA-CCTGC----ACA-G--CAGAACGACCCGCGAACACG-----TT----GA-AAAACACATC----TTGGGGGTCGCGGGTT-CGGGATAAGGGCGAAA------GCCCCCCCGCCCA-TGG----CCCCCTTGCTTGCGGCGCCGAAGTGAG--ATTGC-------------------G-AAAGCGACCTGACTTTGG-CTCGCAAGAAAC--GAA-CCCCGACGC--AATCCGCGTCAAGGAAAAC---ATTT--AA-CTCGAG-GGCGTG-TTGTCGT-CCCGTCGC--CCCCGTTCGCGGGTTAGCGC---GCGGGCCGAC-GACCG---CTTCTTAGTG--AA--AAACAAA----------------------------------------------------------------------------------------------------------------------------------------------------------------------------------------------------------------------------------------------------------------------------------------------------------------------------------------------------------------------------------------------------------------------------------------------------------------------------------------------------------------------
Campanula_fragilis_subsp._cavolinii TCGAACCCTGC----ACA-G--CAGAGCAACCCGCGAACACG-----TT----CA-ACAACACATT----CGAGGGGACATTTGTA-TAGGAAAAGGCTAATTAATG--CCCCCCGTGCATT-TGA-----CCCCTTCCTTGTCGTGTTGGAGCAAA--CGAGC-------------------G-AAAGCGCGTGAGCTTCGG-CCCTCAAGAAAC--CAA-CCCCGGCGC--AATTCGCGCCAAGGAAAAC---TTTA--AA-CTCAAG-GGTGTA-CTATCCC-CATGTCGA--CCCCGTTTGCGGGTGCGCGA----TTGGTGATT-GGGCA---CTCCTTAGTC--AA--AA-CAC----AAACGACTCTCGGCAACGGATATCTTGGCTCTTGCATCG-ATGAAGAACGTAGCGAAATGCGATACTTGGTGTGAATTGCAGAATCCCGTGAACCATCGAGTCTTTGAACGCAAGTTGCGCCCGAAGCCTTTA-GGCCGAGGGCAC-GTCTGCATGGGCGTCACGCATCGCGTCGCCCCCCCAAGAAG--------------------------------------CTTGGT--GGGGAGCGTACATTGGCCTCCCGTGCCT-CAC--CGTGCGG--CTGGCTCAAAATAGAGTCCCCTATG--AAGGAC-GTACGA-CAAGTGGTGG--TTGA---TAATA--AGGCCC--TCGCGTT--TGTTGTGCGAGA-ATCCTT----TGTGGGATTTGG-CTCGTTGATTAAAGACCCTGAC--GACTCGCCTTC--ACAATC-GCACCC-----TAGTGGTGG-TTGATG--------GTGGAGACGTGCTCTGACCGCGA
Campanula_fragilis_subsp._fragilis TCGAACCCTGC----ACA-G--CAGAACAACCCGCGAACACG-----TT----GA-ACAACACATT----CGAGGGGACATTTGTA-TAGGAAAAGGCTAATTAATG--CCCCCCGTGCATT-TGA-----CCCCTTCCTTGTCGTGTTGGAGCAAA--CGAGC-------------------G-AGAGCGCGTGAGCTTCGG-CCCTCAAGAAAC--CAA-CCCCGGCGC--AATTCGCGCCAAGGAAAAC---TTTA--AA-CTCAAG-GGTGTA-CTATCCC-CATGTCGA--CCCCGTTTGCGGGTACGCGA----TTGGTGATT-GGGCA---CTCCTTAGTC--AA--AA-CAC----AAACGACTCTCGGCAACGGATATCTTGGCTCTCGCATCG-ATGAAGAACGTAGCGAAATGCGATACTTGGTGTGAATTGCAGAATCCCGTGAACCATCGAGTCTTTGAACGCAAGTTGCGCCTGAAGCCTTTA-GGCCGAGGGCAC-GTCTGCATGGGCGTCACGCATCGCGTCGCCCCCCCAAGAAG--------------------------------------CTTGGT--GGGGAGCGTACATTGGCCTCCCGTGCCT-CAT--CGTGCGG--CTGGCTCAAAATAGAGTCCCCTATG--GAGGAC-GTACGA-CAAGTGGTGG--TTGA---TAATA--AGGCCC--TCGCGTT--TGTTGTGCGAGA-ATCCTT----TGTGGGATTTGG-CTCGTTGATTAAAGACCCTGAC--GACTCGCCTTC--ACAATC-GCACCC-----TAGTGGTGG-TTGATG--------GTGGAGACGTGCTCTGACCGCGA
Campanula_fruticulosa TCGAA-CCTGC----ATA-G--CAGAATGCCCAGCGAACACG-----TT----GA-AAAACACATT-----TGGGGGATGTG-GTG-CGGGTTAAGGGCGATA-------GCCCCCTGCCTA-CAG-----CCCCTTGCTTGCGGTGCCGCGGGGAG--TTAGT-------------------G-TGAGCGAGCGACCTTCGG-TGCCCAAGAAAC--GAA-CCCCGACGC--AAATTGCGTCAAGGAAAAC---ATTA--AACCTTGAG-GGCGTG-CTATCAT-CTCGTCGC--CCCCGTACGCGGGTGAGCGT---GCGTGTTGGT-GGTCG---CTTCTTAGTG--AA---AACAAA----------------------------------------------------------------------------------------------------------------------------------------------------------------------------------------------------------------------------------------------------------------------------------------------------------------------------------------------------------------------------------------------------------------------------------------------------------------------------------------------------------------------
Campanula_garganica TCGAACCCTGC----ATA-G--CAGAACAACCCGCGAACACG-----TT----GA-AAAACACATA---TGAGGGGGACGTCTGTA-TGGGGCAAGGCGACAA------CCCCCTGTGCATG-CGG-----CCCCTTACTTGTGGTGTCTGAGCGAG--CGAGC-------------------G-AAAGCGAGTGAGCTTTGGCCCCCCAAGAAAC--TAA-CCCCGGCGC--AATTCGCGCCAAGGAAAAC---TTTA--AA-CTCAAG-GGTGTG-CTATCTA-CATGTTGC--CCCCGTTCGCGGGTGCGCGA----CTGGTTTTT-GGCCG---TTCCTTAGTG--AA--AA-CAT----AAACGACTCTCGGCAACGGATATCTCGGCTCTCGCATCG-ATGAAGAACGTAGCGAAATGCGATACTTGGTGTGAATTGCAGAATCCCGTGAACCATCGAGTCTTTGAACGCAAGTTGCGCCCGAAGCCTTTA-GGCTGAGGGCAC-GTCTGCATGGGCGTCACGCATCGCGTCGCCCCACCAAGTAGC------------------------------TTTCTTGCTTGGT--TGGGAGCGTACATTGGCTTCCCGTGCCA-CGT--CGTGCGG--CTGGCTCAAAATAGAGTCCCCATTA--GAGGAC-GCAAGA-CAAGTGGTGG--TTGA---TAATA--AGGCCC--TCGCGTT-ATGCCTTGTGAGA-ATCCTT----TGTGGGATTTGG-CTCGTTAATTAAAGACCCTGAC--GACGCGCCTTC--ACAATC-ACACCC-----TAGCGGTGG-TTGATG--------GTGGAGACGTGCTCCGACCGCGA
Campanula_glomerata TCGAA-CCTGC----ACA-G--CAGAACGACCCGCGAACACG-----TT----GA-AAAACACATT----CGGGGGGACGTGGGTT-TGGGATAAGGGCGACA------GCCCCCCTGCCCA-TGG-----CCCCTTGCTTGGG-CGCCGAAGCGAG--GGAGC-------------------G-AAAGCGACCCAACTCCGG-CGCGCAAGAAAC--GAA-CCCCGACGC--AATCCGCGTCAAGGAAAAC---ATTT--AA-CTCGAG-GGCGCG-CTGTCGT-CCCGTCGC--CCCCGTTCGCGGGTTGGCGC---GCGGGCTGAC-GGCCG---CTTCTTAGTG--AA--AAACAA-----------------------------------------------------------------------------------------------------------------------------------------------------------------------------------------------------------------------------------------------------------------------------------------------------------------------------------------------------------------------------------------------------------------------------------------------------------------------------------------------------------------------
Campanula_glomerata_var._dahurica TCGAACCCTGC----ACA-G--CAGAACGACCCGCGAACACG-----TT----GA-AAAACACATT----CGGGGGGACGTGGGTT-TGGGATAAGGGCGACA------GCCCCCCTGCCCA-TGG-----CCCCTTGCTTGGG-CGCCGAAGCGAG--GGAGC-------------------G-AAAGCGACCCAACTCCGG-CGCGCAAGAAAC--GAA-CCCCGACGC--AATCCGCGTCAAGGAAAAC---ATTT--AA-CTCGAG-GGCGCG-CTGTCGT-CCCGTCGC--CCCCGTTCGCGGGTTGGCGC---GCGGGCTGAC-GGCCG---CTTCTTAGTG--AA--AAACAA----AAACGACTCTCGGCAACGGATATCTTGGCTCTCGCATCG-ATGAAGAACGTAGCGAAATGCGATACTTGGTGTGAATTGCAGAATCCCGTGAACCATCGAGTCTTTGAACGCAAGTTGCGCCCGAAGCCTTTA-GGCCGAGGGCAC-GTCTGCATGGGCGTCACGCATCGCGTCGCCCCCCCAAACACTGAGCACCTAG--AGTGC-------------TCTGTGGCTTGGT--GGGGAGCGGATATTGGCCTCCCGTGCCT-TTC--GGCGCGG--CTGGCTCAAACTTGAGTCCCCTGCG--TAGGAC-GCACGA-AAAGTGGTGG--TTGA---TAACA--AGGCCC--TCGCGTC-CCGTCGTGCGGCA-ATCCTC----CGCCGGATTTGG-CTCGTC-ACAAGTGACCCTGAT--GACGCACCTTCGCGACC-------CCCACGCATGTGGTGG-CCGATG----------ATGGTTGCGCTCCGA------
Campanula_grossheimii TCGAA-CCTGC----ACA-G--CAGAACGACCCGCGAACACG-----TT----GA-AAAACACATT----CGGGGGGACGTGGGTT-CGGGATAAGGGCGACA------GCCCCCCTGCCCA-TGG-----CCCCTTGCTTGGG-CGTCGAAGTAAG--GTAGC-------------------G-AAAGCGACCCAACTCCGG-CGCCCAAGAAAC--AAA-CCCCGACGC--AATCCGCGTCAAGGAAAAC---ATTT--AA-CTCGAG-GGCGTG-TTGTCGT-CCCGTCGC--CCCCGTTCGCGGGTTGGCGC---GCAGGCTGAT-GGACG---CTTCTTAGTG--AA--AAACAA-----------------------------------------------------------------------------------------------------------------------------------------------------------------------------------------------------------------------------------------------------------------------------------------------------------------------------------------------------------------------------------------------------------------------------------------------------------------------------------------------------------------------
Campanula_hawkinsiana TCGAACCCTGC----TTA-G--CAGAACAACCCGTGAACACG-----TT----GA-ACAACATATT---TGAGGGGGAAGTATGCA-CGGGACAAGGCTTATG------CCCCCCGTGCATT-TGA-----CCCCTTCCTTGTTGTGTCGAAGCAAG--CGAGC-------------------G-AAAGCGCGTGAGTTTCGG-CCCTCAAGAAACTATAA-CCCCGGCGC--GATTTGCGCCAAGGAAAAC---TATA--AA-CTCAAG-GGTGTA-CCATCCA-CATGTCAA--CCCCGTTTACGGGTGTATGA----CTTGTGATT-GGTCG---CTCCTTAGTG--AA--AA-CAC-----------------------------------------------------------------------------------------------------------------------------------------------------------------------------------------------------------------------------------------------------------------------------------------------------------------------------------------------------------------------------------------------------------------------------------------------------------------------------------------------------------------------
Campanula_hercegovina TCGAACCCTGC----AAA-G--CAGAACAACCCGTGAACACG-----TT----GA-ACAACACATT----CGAGGGGACATTTGTA-TAGGAAAAGGCTAATTAAGGC-TCCCCCGTGCATT-TGA-----CCCCTTCCTTGTCGTGTTGGAGCAAA--CGAGC-------------------G-AAAGCGCGTGAGCTTCAG-CCCTCAAGAAAC--CAA-CCCCGGCGC--AATTCGCGCCAAGGAAAAC---TTTA--AA-CTCAAG-GGTGTA-CTATCCC-CATGTCGA--CCCCGTTTGCGGGTGCGCGA----TTGGTGATT-GGTCA---CTCCTTAGTG--AA--AA-CAC----AAACGACTCTCGGCAACGGATATCTTGGCTCTCGCATCG-ATGAAGAACGTAGCGAAATGCGATACTTGGTGTGAATTGCAGAATCCCGTGAACCATCGAGTCTTTGAACGCAAGTTGCGCCCGAAGCCTTTA-GGCCGAGGGCAC-GTCTGCATGGGCGTCACGCATCGCGTCGCCCCCCCAAGAAG--------------------------------------CTTGGT--GGGGAGCGTACATTGGCCTCCCGTGCCT-CAT--CGTGCGG--CTGGCTCAAAATGGAGTCCCCTACG--AAGGAC-GTACGA-CAAGTGGTGG--TTGA---TAATA--AGGCCT--TCGCGTT--TGTTGTGCGAGA-ATCCTT----TGTGGGATTCGG-CTCGTTGATTAAAGACCCTGAT--GACTCGCCTTC--ATAATC-GCACCC-----TAGTGGTGG-TTGATG--------GTGGAGACGTGCTCTGACCGCGA
Campanula_herminii TCGAACCCTGC----ACA-G--CAGAACAACCCGCGAACACG-----TT----GA-ACAACACATT----TGAGGGGACATTTGTA-TAGGAAAAGGCTAATTAATG--CCCCTTGTGCATT-TGA-----CCCCTTCCTTGTCGTGTTGGAGCAAA--CGAGC-------------------G-AAAGCGCGTCAGCTTCAG-CCCTCAAGAAAC--CAA-CCCCGGCGC--AATTCGCGCCAAGGAAAAC---TTTA--AA-CTCAAG-GGTGTA-CTATCCC-CATGTCGA--CCCCGTTTGCGGGTGCGCGA----TTGGTGATT-GGTCA---CTCCTTAGTG--AA--AA-CAT-----------------------------------------------------------------------------------------------------------------------------------------------------------------------------------------------------------------------------------------------------------------------------------------------------------------------------------------------------------------------------------------------------------------------------------------------------------------------------------------------------------------------
Campanula_hofmannii TCGAA-CCTGC----ACA-G--CAGAACGACCCGCGAACACA-----TT----GA-AAAACACATT-----CGGGGGATGTGGATT-TGGGATAAGGGCGACA------GCCCCCCTGCCCA-TGG-----CCCCTTGCTTGGG-CGTCGAAGCGAG--GGAGC-------------------G-AAAGTGACCTAACTCCGG-CGCCCAAGAAAC--GAA-CMCCGACGC--AATCCGCGTCAAGGAAAAC---ATTT--AA-CTCGAG-GGCGTA-CTGTCGC-CCCGTCGC--CCCCGTTCGCGGGTG-GCGC---TTGGGCTGAC-GGTCG---CTC-TTAGTG--AA--AAACAA----AAACGACTCTCGGCAACGGATATCTTGGCTCTCGCATCG-ATGAAGAACGTAGCGAAATGCGATACTTGGTGTGAATTGCAGAATCCCGTGAACCATCGAGTCTTTGAACGCAAGTTGCGCCCGAAGCCTTTA-GGCCGAGGGCAC-GTCTGCATGGGCGTCACGCATCGCGTCGCCCCCCC-AACATTGAGCACCCAG--AGTGC-------------TCTCTGGCTTGGT--GGGGAGCGGATATTGGTCTCCCGTGCCT-TTC--GGTGCGG--CTGGCTCAAACTTGAGTCCCCTGCG--TAGGAC-GCACGA-CAAGTGGTGG--TTGA---TAACA--AGGCCC--TCGCGTC-CCGTCGTGCGGCA-ATCCTC----CGCTGGATTTGG-CTCGTC-ACAAGTGACCCTGAT--GACGCACCTTC--GCGACCCCCACGC-----ATGTGGTGG-CCGATG----------ATGGCTGCGCTCCGACCGCGA
Campanula_hohenackeri TCGAA-CCTGC----ACA-G--CAGAA-GACCCGCGAACACG-----TT----GA-AAAACACATT----CTGGGGGACGTGGGTTCCGGGATAATGGCTACAG-----CCCCCCCTGCCCA-TGG-----CCCCTTGCTTGGG-CCTCGAAGTAAG--GTAGC-------------------G-AAAGCGACCCAACTCCGG-CGCCCAAGAAAC--AAA-CCCCGACGC--AATCCGCGTTAAGGAAAAC---ATTT--AA-CTCGAG-GGCGTG-TTGTCGT-CCCGTCGC--CCCCGTTCGCGGGTTGGCGC---GCAGGCTGAT-GGACG---CTTCTTAGTG--AA--AAACAA-----------------------------------------------------------------------------------------------------------------------------------------------------------------------------------------------------------------------------------------------------------------------------------------------------------------------------------------------------------------------------------------------------------------------------------------------------------------------------------------------------------------------
Campanula_incurva TCGAA-CCTGC----ACA-G--CAGAACGACCCGCGAACACG-----TT----GA-AAAACACATT----CGGGGGGACGTGGGTT-TGGGATAAGGGCGATAG-----CCCCCCCTGCCCA-TGG-----CCCCTTGCTTGGG-CGCCGAAGCGAG--GGAGC-------------------G-AATGCGACCTAACTCCGG-AGCCCAAGAAAC--GAA-CCCCGACGC--AATTCGCGTCAAGGAAAAC---ATTT--AA-CTCGAG-GGCGCG-CTGTCGT-CCCGTCGC--CCCCGTTCGCGGGTTGGCGC---GCGGGCTGAC-GGTCG---CTTCTTAGTG--AA--AAACAAA----------------------------------------------------------------------------------------------------------------------------------------------------------------------------------------------------------------------------------------------------------------------------------------------------------------------------------------------------------------------------------------------------------------------------------------------------------------------------------------------------------------------
Campanula_involucrata TCGAA-CCTGC----ATA-G--CAGAACGACCCGCGAACACG-----TT----GA-AAAACACATT----CGGGGGGACGTGGGTT-TGGGATAAGGGCGACA------GCCCCCCTGCCCA-TGG-----CCCCTTGCTTGAG-CGTCGAAGCGAG--GGAGC-------------------G-AAAGCGACCCAACTCCGG-CGCGCAAGAAAC--GAA-CCCCGACGC--ANTCCGCGTCAAGGAAAAC---ATTT--AA-CTCGAG-GGCGCG-CTGTTGT-CCCGTCGC--CCCCGTTCGCGGGTGTGCGC---GCGGGCTGAC-AGCCG---CTTTTTAGTG--AA--AAACAAA----------------------------------------------------------------------------------------------------------------------------------------------------------------------------------------------------------------------------------------------------------------------------------------------------------------------------------------------------------------------------------------------------------------------------------------------------------------------------------------------------------------------
Campanula_isophylla TCGAACCCTGC----ACA-G--CAGAACAACCCGCGAACACG-----TT----GA-ACAACACATT----CGAGGGGACATTTGTA-TAGGAAAAGGCTAATTAATG--CCCCCCGTGCATT-TGA-----CCCCTTCCTTGTCGTGTTGGAGCAAA--CGAGC-------------------G-AAAGCGCGTGAGCTTCGG-CCCTCAAGAAAC--YAA-CCCCGGCGC--AATTCGCGCCAAGGAAAAC---TTTA--AA-CTCAAG-GGTGTA-CTATCCC-CATGTCGA--CCCCGTTTGCGGGTGCGCGA----TTGGTGATT-GGGCA---CTCCTTAGTC--AA--AA-CAC----AAACGACTCTCGGCAACGGATATCTTGGCTCTCGCATCG-ATGAAGAACGTAGCGAAATGCGATACTTGGTGTGAATTGCAGAATCCCGTGAACCATCGAGTCTTTGAACGCAAGTTGCGCCCGAAGCCTTTA-GGCCGAGGGCAC-GTCTGCATGGGCGTCACGCATCGCGTCGCCCCCCCCAAGAA-------------------------------------GCTTGGT--GGGGAGCGTACATTGGCCTCCCGTGCCT-CAC--CGTGCGG--CTGGCTCAAAATAGAGTCCCCTATG--AAGGAC-GTACGA-CAAGTGGTGG--TTGA---TAATA--AGGCCC--TCGCGTT--TGTTGTGCGAGA-ATCCTT----TGTGGGATTTGG-CTCGTTGATTAAAGACCCTGAC--GACTCGCCTTC--ACAATC-GCACCC-----TAGTGGTGG-TTGATG--------GTGGAGACGTGCTCTGACCGCGA
Campanula_justiniana TCGAACCCTGC----AAA-G--CAGAACAACCCGCGAACACG-----TT----GA-ACAACACATT----CGAGGGGACATTTGTA-TAGGAAAAGGCTAATTAATG--CCCCCCGTGCATT-TGA-----CCCCTTCCTTGTCGTGTTGGAGCAAA--CGAGC-------------------G-AAAGCGCGTGAGCTTCAG-CCCTCAAGAAAC--CAA-CCCCGGCGC--AATTCGCGCCAAGGAAAAC---TTTA--AA-CTCAAG-GGTGTA-CTATCCC-CATGTCGA--CCCCGTTTGCGGGTGCGCGA----TTGGTGATT-GGTCA---CTCCTTAGTG--AA--AA-CAC----AAACGACTCTCGGCAACGGATATCTTGGCTCTCGCATCG-ATGAAGAACGTAGCGAAATGCGATACTTGGTGTGAATTGCAGAATCCCGTGAACCATCGAGTCTTTGAACGCAAGTTGCGCCCGAAGCCTTTA-GGCCGAGGGCAC-GTCTGCATGGGCGTCACGCATCGCGTCGCCCCCCCAAGAAG--------------------------------------CTTGGT--GGGGAGCGTACATTGGCCTCCCGTGCCT-CAC--CGTGCGG--CTGGCTCAAAATGGAGTCCCCTACG--AAGGAC-GTACGA-CAAGTGGTGG--TTGA---TATTA--AGGCCT--TCGCGTT--TGTTGTGCGAGA-ATCCTT----TGTGGGATTTGG-CTCGTTGATTAAAGACCCTGAT--GACTCGCCTTC--ATAATC-GCACCC-----TAGTGGTGG-TTGATG--------GTGGAGACGTGCTCTGACCGCGA
Campanula_karakuschensis TAGAA-CCTGC----ACA-G--CAGAACGACCCGCGAACACG-----TT----GA-AAAACACATT----CGGGGGGACGTGGGTT-TGGGATAAGGGCGACA-------GCCCCCTGCCCA-TGG-----CCCCTTGCTTGGG-CGCCGAAGCGAG---GAGC-------------------G-AAAGCAACCCAACTCCGG-CGCGCAAGAAAC--GAA-CCCCGACGC--AATCCGCGTCAAGGAAAAC---ATTT--AA-CTCGAG-GGCGCG-CTGTCCT-CCCGTCGC--CCCCGTTCGCGGGTAGGCGG---GCGGGCTGAC-GGCCG---CTTCTTAGTG--AA--AAACAAA----------------------------------------------------------------------------------------------------------------------------------------------------------------------------------------------------------------------------------------------------------------------------------------------------------------------------------------------------------------------------------------------------------------------------------------------------------------------------------------------------------------------
Campanula_kolenatiana TCGAA-CCTGC----ACA-G--CAGAACGACCCGCGAACACG-----TT----GA-AAAACACATT----CGGGGGGACGTGGGTT-TGGGATAAGGGCGACA------GCCCCCCTGCCCA-TGG-----CCCCTTGCTTGGG-CGTCGAAGCGAG--GTAGC-------------------G-AAAGCGACCCAACTCCGG-CGCCCAAGAAAC--GAA-CCCCGACGC--AATCCGCGTCAAGGAAAAC---ATTT--AA-CTCGAG-GGCGTG-TTGTCGT-CCCGTCGC--CCCCGTTCGCGGGTTGGCGC---GCGGGTTGAT-GGCCG---CTTTTTAGTG--AA--AAACAA-----------------------------------------------------------------------------------------------------------------------------------------------------------------------------------------------------------------------------------------------------------------------------------------------------------------------------------------------------------------------------------------------------------------------------------------------------------------------------------------------------------------------
Campanula_lactiflora TCGAACCCTGG---CATA-G--CAGCACGACCCGCGAATACG-----TT----GA-AAAACACATT----CGGGGGGACGTGTGCG-AGGGACAAGGGCATG-------CCCCCCYTCCCSG-CGG-----CCCCTTGCTTGCGGCATCGGGGTGCG--CTCGC-------------------A-AATGCAATTGCGTTTCGG-AGCCCAAGAAAC--GAA-CCCCGGCGC--AATCTGCGCCAAGGAAAAC---ATTA--AA-CTCGAG-GGCGCG-CTGTCCT-CCCGTCGC--CGCCGTTCGCGGATGCTTGT---GCGGGCTGTC--GCCG---CTTCTTAGTG-TAA--AAACAA----AAACGACTCTCGGCAACGGATATCTCGGCTCTCGCATCG-ATGAAGAACGTAGCGAAATGCGATACTTGGTGTGAATTGCAGAATCCCGTGAACCATCGAGTCTTTGAACGCAAGTTGCGCCCGAAGCCTTTA-GGCCGAGGGCAC-GTCTGCATGGGCGTCACGCATCGCGTCGCCCCCCCAAAACAAAGAGCACCTC--AAAGTGC-----------TCTGTTGCTTGGC--GGGGAGCGGATAATGGCCTCCCGTGCCT-TGC---GCGCGG--CTGGCTCAAAATGGAGTCCCCTGCG--AAGGAC-GCACGA-CAAGTGGTGG--TTGA---TAACA--AGGCCC--TCGCGTC-CCGTTGTGTGTCA-ATACTC----CGTGGGATCTGG-CTCGTCCACAAGTGACCCTGAT--GACGCTCCCTCCCAA-----ACACCC---TCAGCCGGTGG-TTGA----------CGATGGATGCGCTCCGACCGCGA
Campanula_lambertiana TCGAACCCTGC----ATA-G--CAGAACAACCYGTGAACACG-----TT----GA-AAAACACTTT----TGAGGGGACGTCTTCA-TGGGACAAGGCTAATG------CCCCCTGTGTAGT-CGA-----CCCTTCACTTGTGGTGCTGAAGCAAC--TGTGC-------------------G-AAAGTGCATGAGCTTAGG-CCCTCAAGAAAC--TAA-CCCCGGCAC--AATTCGTGCCAAGGAAAAC---TTTAAAAA-CTCAAG-GGTGTC-CAAACCC-CATGTTGA--CCTCGTTCGCGGGTGTTCTA---TTGGTGATTG-GATTG---CTCCTTAGTG--AA--AA-TAC----AAACGACTCTCGGCAACGGATATCTTGGCTCTCGCATCG-ATGAAGAACGTAGCGAAATGCGATACTTGGTGTGAATTGCAGAATCCCGTGAACCATCGAGTCTTTGAACGCAAGTTGCGCCCGAAGCCTTTA-GGCTGAGGGCAC-GTCTGCATGGGCGTCACGCATCGCGTCACCCCCACAAGAAGC------------------------------TTGCTTGCTTGTT--GGGGAGTGTACATTGGCCTCCCGTGCTT-TGC--TGTGCGG--CTGGCTCAAAATGGAGTCCCCTATG--AAGGAC-GCACGA-CAAGTGGTGGTGTTGA----AATA--AGGCCT--TCGCTTT--TGTTGTTYGAGA-ATCCTT----TGTAGTATTTGG-CTCGTTGATTAAAAACCCTTTT--GATGCGTCTAC--ATAATT-GCACCG-----TAATGGTGG-ATGATA--------GTGGAGATGTTGTCCGACCGCGA
Campanula_lanata TCGAA-CCTGC----ACA-G--CAGAACGACCCGCGAACACG-----TT----GA-AAAACACATT----TGGGGGGATGTGGGTT-CGGGATAAGGGCGACA------GCCCCCCTGCCCA-TGG-----GCCCTTGCTTGGG-CGTCGAAGCGAG--GTAGC-------------------G-AAAGCGACCCAACTCCGG-CGCCCGAGAAAC--AAA-CCCCGACGC--AATCCGCGTCAAGGAAAAC---ATTT--AA-CTCGAG-GGCGTG-TTGTCGT-CCCGTCGC--CCCCGTTCGCGGGTTGGCGC---GCGGGCTGAC-GGCCG---CTTCTTAGTG--AA--AAACAA-----------------------------------------------------------------------------------------------------------------------------------------------------------------------------------------------------------------------------------------------------------------------------------------------------------------------------------------------------------------------------------------------------------------------------------------------------------------------------------------------------------------------
Campanula_lasiocarpa TCGAACCCTGC----ATA-G--CACAACAACCCGCGAACACG-----TT----GA-ACAACACATT----CGAGGGGACATTTGTA-TAGGAAAAGGCTAATTAATG--CCCCCCGTGCATT-TGA-----CCCCTTCCTTGTTGTGTTGGAGCAAA--CGAGC-------------------G-AAAGCGCGTGAGCTTCGG-CCCTCAAGAAAC--CAA-CCCCGGCGC--AATTCGCGCCAAGGAAAAC---TTTA--AA-CTCAAG-GGTGTA-CTATCCC-CATGTCGA--CCCCGTTTGCGGGTGTGCGA----TTGGTGATT-GGTCA---CTCCTTAGTG--AA--AAACAC----AAACGACTCTCGGCAACGGATATCTTGGCTCTCGCATCG-ATGAAGAACGTAGCGAAATGCGATACTTGGTGTGAATTGCAGAATCCCGTGAACCATCGAGTCTTTGAACGCAAGTTGCGCCCGAAGCCTTTA-GGCCGAGGGCAC-GTCTGCATGGGCGTCACGCATCGCGTCGCCCCCCCCCAAGAA------------------------------------GCTTGGT--GGGGAGCGTACATTGGCCTCCCGTGCCT-CAC--CGTGCGG--ATGGCTCAAAATGGAGTCCCCTGTG--AAGGAT-GCACGA-CAAGTGGTGG--TTGA---TAATA--AGGCCC--TCGCGTT--TGTTGTGCGAGA-ATCCTT----TATGGGATATGG-CTCGT-------------------------------------------------------------------------------------------------
Campanula_latifolia TCGAA-CCTGC----ACA-G--CAGAACGACCCGCGAACACG-----TT----GA-AAAACACATT----CGGGGGGACGTGGGTT-TGGGATAAGGGCGACAG-----CCCCCCCTGCCCA-TGG-----CCCCTTGCTTGGG-AGTCGAAGCGAG--GGAGC-------------------G-AAAGCGACCTAACTCCGG-CGCCCAAGAAAC--GAA-CCCCGACGC--AATCCGCGTCAAGGAAAAC---ATTT--AA-CTCGAG-GGCGTG-CTGTAGT-CCCGTCGC--CCCCGTTCGCGGGTTGGCGC---GCGGGCTGAC-GGCCG---CTTCTTAGTG--AA--AAACAA-----------------------------------------------------------------------------------------------------------------------------------------------------------------------------------------------------------------------------------------------------------------------------------------------------------------------------------------------------------------------------------------------------------------------------------------------------------------------------------------------------------------------
Campanula_lusitanica TCGAACCCTGC----ATA-G--CAGAACAACCCGTGAACACG-----TT----GA-AAAACACATT----TGATGGGATGTCCGCA-TGGGACACGGTTAATA------CCCCCCGTGCAGT-CG------TCCCTTACTTGTGGTGTCAAAGCAAG--CGCGT-------------------G-AAAGTGTGTGAGCTTAGG-CCCTCAAGAAAC--TAA-CCCCGGCAC--AATCCGTGCCAAGGAAAAC---ATTAAAAA-CTCAAG-GGCGTC-CCAACCC-CATGTTGA--CCNCGTTTGCGGGTGTTTTA---CTGGTGGTTT-GTGTG---CTCCTTAGTG--AA--AA-TAC----AAACGACTCTCGGCAACGGATATCTTGGCTCTCGCATCG-ATGAAGAACGTAGCGAAATGCGATACTTGGTGTGAATTGCAGAATCCCGTGAACCATCGAGTCTTTGAACGCAAGTTGCGCCTGAAGCCTTTA-GGTTGAGGGCAC-GTCTGCATGGGCGTCACGCATCGTGTCACCCCCACAAGAAAC------------------------------TTACTTGCTTGTT--GGGGAGTGTACGTTGGCCTCCCGTGCCT-CGC--TGTGCGG--TTGGCTTAAAATGGAGTCCCCTATG--AAGGAC-GCACGA-CAAGTGGTGGTGTTGA---TAATA--AGGCCC-CTCGCTTT--TGTTGTTCGAGA-ATCCTT----TATGGGATTTGG-CTCGTTGAT-AAAAACCCTTCC--GATGCGTCTACATAATATA-GCACCG-----TAATGGTGG-TTGATA--------TTAGAGACGTTATCCGACCGCGA
Campanula_marchesettii TCGAACCCTGC----AAA-G--CAGAACAACCCGCGAACACG-----TT----GA-ACAACACATT----CGAGGGGACATTTGTA-TAGGAAAAGGCTAATTAATG--CCCCCCGTGCATT-TGA-----CCCCTTCCTTGTCGTGTTGGAGCAAA--CGAGC-------------------G-AAAGCGCGTGAGCTTCAG-CCCTCAAGAAAC--CAA-CCCCGGCGC--AATTCGCGCCAAGGAAAAC---TTTA--AA-CTCAAG-GGTGTA-CTATCCC-CATGTCGA--CCCCGTTTGCGGGTGCGCGA----TTGGTGATT-GGTCA---CTCCTTAGTG--AA--AA-CAC----AAACGACTCTCGGCAACGGATATCTTGGCTCTCGCATCG-ATGAAGAACGTAGCGAAATGCGATACTTGGTGTGAATTGCAGAATCCCGTGAACCATCGAGTCTTTGAACGCAAGTTGCGCCCGAAGCCTTTA-GGCCGAGGGCAC-GTCTGCATGGGCGTCACGCATCGCGTCGCCCCCCCAAGAAG--------------------------------------CTTGGT--GGGGAGCGTACATTGGCCTCCCGTGCCT-CAC--CGTGCGG--CTGGCTCAAAATGGAGTCCCCTACG--AAGGAC-GTACGA-CAAGTGGTGG--TTGA---TATTA--AGGCCT--TCGCGTT--TGTTGTGCGAGA-ATCCTT----TGTGGGATTTGG-CTCGTTGATTAAAGACCCTGAT--GACTCGCCTTC--ATAATC-GCACCC-----TAGTGGTGG-TTGATG--------GTGGAGACGTGCTCTGACCGCGA
Campanula_medium TCGAA-CCTGC----ACA-G--CAGAACGACCCGCGAACACG-----TT----GA-AAAACACATT----CGGGGGGACGTGGGTT-TGGGATAAGGGCGAAA------GCCCCCCTGCCCA-TGG-----CCCCTTGCTTGGG-CGCCGAAGCGAG--GGAGC-------------------G-ATAGCGACCTAATTCCGG-CGCCCAAGAAAC--GAA-CCCCGACGC--AATCCGCGTCAAGGAAAAC---AATT--AA-CTCGAG-GGCGTG-TTGTCGT-CCCGTCGC--CCCCGTTCGCGGGTTGGCGC---ACGGGCTGAC-GGCCG---CTTCTTAGTG--AA--AAACAAA----------------------------------------------------------------------------------------------------------------------------------------------------------------------------------------------------------------------------------------------------------------------------------------------------------------------------------------------------------------------------------------------------------------------------------------------------------------------------------------------------------------------
Campanula_mirabilis TCGAA-CCTGC----ACA-G--CAGAACAACCCGCGAACACG-----TT----GA-AAAACACATT----CAGGGGGACGTGGTT--TGGGATAAGGGTGAAA------GCCCCCCTGCCCA-TGG-----CCCCTTGCTTGGG-CGCCGAAGCGAG--GTATC-------------------G-AAAGCGACCAAACTCTGG-CGCCCAAGAAAC--GAA-CCCCGACGC--AATCCGCGTCAAGGAAAAC---ATTT--AA-CTTGAG-GGCGTG-CTGTCGT-CCCGTCGC--CCCCGTTCGCGGGTTGGCGC---GCGGGCTGAC-GGCCG---CTTCTTAGTG--AA--AAACAA-----------------------------------------------------------------------------------------------------------------------------------------------------------------------------------------------------------------------------------------------------------------------------------------------------------------------------------------------------------------------------------------------------------------------------------------------------------------------------------------------------------------------
Campanula_mollis TCGAA-CCTGC----ACA-G--CAGAACGACCCGCGAACACG-----TT----GA-AAAACACACC----TTGGGGGTCGCGGGTT-CGGGATAAGGGCGAAAGC----CTCCCCTTGCCCA-TGG----CCCCCTTGCTTGCGGCGCTGAAGTGAG--CTTGC-------------------G-AAAGCGACCTGACTTTGG-CTCCCAAGAAAC--GAA-CCCCGACGC--AATCCGCGTCAAGGAAAAC---ATTT--AA-CTCGAG-GGCGTG-TTGTCGT-CCCGTCGC--CCCCGTTCGCGGGTTAGCGC---GCGGGGCGAC-GACCG---CTTCTTAGTG--AA--AAACAA-----------------------------------------------------------------------------------------------------------------------------------------------------------------------------------------------------------------------------------------------------------------------------------------------------------------------------------------------------------------------------------------------------------------------------------------------------------------------------------------------------------------------
Campanula_morettiana TCGAACCCTGC----ATA-G--CAGAACAACCCGCGAACACG-----TT----GA-ACAACACATT----CGAGGGGAYGTTTGTA-TGGGACAAGGCTTAKC------CCCCCCGTGCATT-CGA-----CCCCTTCCTTGTTGTGTTGGAGCAAG--CGAGC-------------------G-AGAGCGCGTGAGCTTCGG-CCCTCAAGAAAC--TAA-CCCCGGCGC--AATTCGCGCCAAGGAATAC---TTTA--AA-CTCAAG-GGTACA-CCATCCT-CATGTTGA--CCCCGTTTGCGGGTGCGCGA----CTGGTGATT-GGTTG---TTCCTTAGGG--AA--AA-CAC----AAACGACTCTCGGCAACGGATATCTCGGCTCTCGCATCG-ATGAAGAACGTAGCGAAATGCGATACTTGGTGTGAATTGCAGAATCCCGTGAACCATCGAGTCTTTGAACGCAAGTTGCGCCTGAAGCCTTTA-GGCCGAGGGCAC-GTCTGCATGGGTGTCACGCATCGCGTCGCCCCCCCAAGAAGC------------------------------TTGCTTGCTTGGT--GGGGAGCGTACATTGGCCTCCCGTGCCT-CAT--CGTGCGG--CTGGCCCAAAATGGAGTCCCCTGTG--AAGGAC-GCACGA-CAAGTGGTGG--TTGA---TAATAAGAGGCCC--TCGCGTT-TCGTTGTGCGAGA-ATCCTT----TGTGGGATTTGG-CTCATTGATTAAAGACCCTGTT--GACACGCCTTC--ACAATT-GCACCC-----TAGTGGTGG-TTGATG--------GTGGAGAYGTGCTYCGACCGCGA
Campanula_ossetica TCGAA-CCTGC----ACA-G--CAGAACGACCCGCGAACACG-----TT----GA-AAAACACATT----CGGGGGGACGTGGGTT-TGGGATAAGGGCGACA------GCCCCCCCGCCCA-TGG-----CCCCTTGCTTGGG-CGTCGAAGCGAG--GGAGC-------------------G-AAAGCGACCCAACTCCGG-CGCCCAAGAAAC--GAA-CCCCGACGC--AATCCGCGTCAAGGAAAAC---ATTT--AA-CTCGAG-GGCGTG-CTGTCGT-CCCGTCGC--CCCCGTTCGCGGGTTGGCGC---GCGGGCTGAC-GGCCG---CTTCTTAGTG--AA--AAACAA-----------------------------------------------------------------------------------------------------------------------------------------------------------------------------------------------------------------------------------------------------------------------------------------------------------------------------------------------------------------------------------------------------------------------------------------------------------------------------------------------------------------------
Campanula_parryi_var._idahoensis TCGAACCCTGC----ATA-G--CAGAACAACCCGCGAACACG-----TT----GA-ACAACACATT----CGAGGGGACATTTGTA-TAGGAAAAGGCTAATTAATG--CCCCCCGTGCATT-TGA-----CCCCTTCCTTGTCGTGTTGGAGCAAA--CGAGC-------------------G-AAAGCGCGTGAGCTTCGG-CCCTCAAGAAAC--CAA-CCCCGGCGC--AATTCGCGCCAAGGAAAAC---TTTA--AA-CTCAAG-GGTGTA-CTATCCC-CATGTCGA--CCCCGTTTGCGGGTGTGCGA----TTGGTGATA-GGTCA---CTCCTTAGTG--AA--AAACAC----AAACGACTCTCGGCAACGGATATCTTGGCTCTCGCATCG-ATGAAGAACGTAGCGAAATGCGATACTTGGTGTGAATTGCAGAATCCCGTGAACCATCGAGTCTTTGAACGCAAGTTGCGCCCGAAGCCTTTA-GGCCGAGGGCAC-GTCTGCATGGGCGTCACGCATCGCGTCGCCCCCCCAAGAAG--------------------------------------CTTGGT--GGGGAGCGTACATTGGCCTCCCGTGCCT-CAC--CGTGCGG--TTGGCTCAAAATGGAGTCCCCTGTG--AAGGAC-GTACGA-CAAGTGGTGG--TTGA---TAATA--AGGCCC--TCGCGTT--TGTTGTGCGAGA-ATCTTT----TGTGGGATTTGG-CTCGT-------------------------------------------------------------------------------------------------
Campanula_parryi_var._parryi TCGAACCCTGC----ATA-G--CAGAACAACCCGCGAACACG-----TT----GA-ACAACACATT----CGAGGGGACATTTGTA-TAGGAAAAGGCTAATTAATG--CCCCCCATGCATT-TGA-----CCCCTTCCTTGTTGTGTTTGAGCAAA--CGAGC-------------------G-AAAGCGCGTGAGCTTCGA-CCCTCAAGAAAC--CAA-CCCCGGCGC--AATTCGCGCCAAGGAAAAC---TTTA--AA-CTCAAG-GGTGTA-CTATCCC-CATGTCGA--CCCCGTTTGCGGGTGTGCGA----TTGGTGATT-GGTCA---CTCCTTAGTG--AA--AAACAC----AAACGACTCTCGGCAACGGATATCTTGGCTCTCGCATCG-ATGAAGAACGTAGCGAAATGCGATACTTGGTGTGAATTGCAGAATCCCGTGAACCATCGAGTCTTTGAACGCAAGTTGCGCCCGAAGCCTTTA-GGCTGAGGGCAC-GTCTGCATGGGCGTCACGCATCGCGTCGCCCCCCCAAGAAG--------------------------------------CTTGGT--GGGGAGCGTACATTGGCCTCCCGTGCCT-CAT--CGTGCGG--CTGGCTCAAAATGGAGTCCCCTGTG--AAGGAC-GCACGA-CAAGTGGTGG--TTGA---TAATA--AGGCCC--TCGCGTT--TGTTGTGCGAGA-ATCCTT----TGTAGGATTTGG-CTCGT-------------------------------------------------------------------------------------------------
Campanula_patula TCGAACCCTGC----ATA-G--CAGAACAACCCGTG-ANNCG-----TT----GA-AAAANNCATT----TGAGGGGANGTCTTCA-TGGGACAAGGNTAATG------CCCCCTATGTAGG-CGA-----CCCTTTACTTGTGGTGCCGAAGCAAC--CGCGC-------------------G-AAAGTGCGTGAGCTTAGG-CCCTCAAGAAAC--TAA-CCCCGGTAC--AAT-CGTGCCAAGGAAAAC---TTTAAAAA-CTCAAG-GGTGTC-CGAACCC-CATGTTGA--CCCCGTTCGCGGGTGTTCGA---TTGGTGATTG-GATTG---CTCCTTAGTG--AA--AA-TAC----AAACGACTCTCGGCAACGGATATCTTGGCTCTCGCATCG-ATGAAGAACGTAGCGAAATGCGATACTTGGTGTGAATTGCAGAATCCCGTGAACCATCGAGTCTTTGAACGCAAGTTGCGCCCRAAGCCTTTA-GGCTGAGGGCAC-GTCTGCATGGGCGTCACGCATCGCGTCACCCCCACAAGAAGC------------------------------TTGCTTGCTTGTT--GGGGAGTGTACATTGGCCTCCCGTGCTT-TGC--TGTGCGG--TTGGCTCAAAATGGAGTCCCCTATG--AAGGAC-GCACGA-CAAGTGGTGGTGTTGA---TAATA--AGGCCC--TCGCTTT--TGTTGTTCGAGA-ATCCTT----TGTGGGATTTGG-CTCGTTGATTAAAAACCCTTTT--GATGGGTC----------------------------------------------------------------------
Campanula_pendula TCGAA-CCTGC----ACA-G--CAGAACGACCCGCGAACACG-----TT----GA-AAAACACATT----CGGGGGGACGTGGGTT-TGGGATAAGGGCGACA------GCCCCCCTGCCCA-TGG-----TCCCTTGCTTGGG-CGTCGAAGCGAG--GGAGC-------------------G-AAAGCGACCCAACTTCGG-CGCCCAAGAAAC--GAA-CCCCGACGC--AATCCGCGTCAAGGAAAAC---ATTT--AA-CTTGAG-GGCGTG-CTGGCGT-CCCGTCGC--CCCCGTTTGCGGGTTGGCGC---GCGGGCTGAC-GGCCG---CTTTTTAATG--AA--AAACAA-----------------------------------------------------------------------------------------------------------------------------------------------------------------------------------------------------------------------------------------------------------------------------------------------------------------------------------------------------------------------------------------------------------------------------------------------------------------------------------------------------------------------
Campanula_peregrina TCGAACCCTGC----ATA-G--CAGAACGACCCGCGAATACG-----TT----GA-AAAACACATC-----GGGGGGACGTGTGCG-AGGGACAAGGGCA---------TGCCCCCCTCCCG-CGG-----CCCCTTGCTTGCGGCGTCGGTGCGAG--CTCGC-------------------G-AATGCGAGTGCGTGCCGG-AGCCCGAGAAAC--GAA-CCCCGGCGC--AATCTGCGCCAAGGAAAAC---TTTA--AA-CTCGAG-GGCGTG-CTGTCAT-CCCGTCGC--CACCGTTCGCGGATGCGTGT---GCGGGCTGTC--GCCG---CTTCTTAGTG-TAA--AAACAC----GAACGACTCTCGGCAACGGATATCTCGGCTCTCGCATCG-ATGAAGAACGTAGCGAAATGCGATACTTGGTGTGAATTGCAGAATCCCGTGAACCATCGAGTCTTTGAACGCAAGTTGCGCCCGAAGCCTTTA-GGCCGAGGGCAC-GTCTGCATGGGCGTCACGCATCGCGTCGCCCCCCC--AAAACAACGAGCACC--TCAAAGTGC---------TCGGTTGCTTGGC--GGGGAGCGGATAATGGCCTCCCGTGCCT-TGC--GGCGCGG--CTGGCTCAAAATGGAGTCCCCTGCA--AAGGAC-GCACGA-CAAGTGGTGG--TTGA---TAACA--AGGCCC--TCGCGTC-CCGTTGTGCGTCA-ATACTT----CGTGGGATCTGG-CTCGTCCAAAAGTGACCCTGAT--GACGCTCCCTCCCAA-----ACACCCTCAGCCGGTGGTTGA--------------CGATGGATGCGCTCCGACCGCGA
Campanula_persicifolia TCGAACCCTGC----ATA-G--CAGAACAACCCGCGAACACG-----TT----GA-AAAACATATT----TTAGGGGATGTGTGCT-CGAGACAAGGTGAAAG------CCCCCCGTGCATG-CAA-----CCCCTTCCTTGTAGTGTCAAAGCAAG--CAAGT-------------------G-AATGCCTGTGAGCTTTGG-CCCACAAGAAAC--TAA-CCCCGGCGC--AATTCGCGCCAAGGAAAAC---ATTA--AA-CTTAAG-GGTGTG-CTATCCT-CATGTTGC--CCCCGTTTGCGGGTRCGTGA---CTGGGTGTTT-GGCCG---CTCCTTAGTG--AA--AA-TAC----AAACGACTCTCGGCAACGGATATCTTGGCTCTCGCATCG-ATGAAGAACGTAGCGAAATGCGATACTTGGTGTGAATTGCAGAATCCCGTGAACCATCGAGTCTTTGAACGCAAGTTGCGCCCGAAGCCTTTA-GGCCGAGGGCAC-GTCTGCATGGGCGTCACGCATCGCGTCGCCCCCC----AAGCATCTTGCACT--TCC-AAGTGC--------TCGCTTGCTTGAT--GGGGAGCGTATATTGGCCTCCCGTGCCT-TGC--CGCGCGG--TTGGCTCAAAATGGAGTCCCCTGTG--AAGGAC-GCACGA-CAAGTGGTGG--TTGA---TA-----AGGCCC--TCGCATT-ATGTCATGCGGAA-ATCCTT----TACATGATTTGA-CTCATTGATAATTGACCCTGAT--GACGCGCCTTC--ACAATC-ACACCC-----TAGTGGTGC-TTGATG--------GTGGAGACGTGCTCCGACCGCGA
Campanula_petraea --------------------------------------------------------------------------------------------------------------------------------------------------------------------------------------------------------------------------------------------------------------------------------------------------------------------------------------------------------------------------------------------------------------------------------------------------------------------------------------------------------------------------------------------------ATCGCGTCGCCCCCCCAAACACTGAGCACCTAA--AATGCTCTCT--------------GGCTTGGTGGGGGAACGGATATTGGCCTCCCGTGCCT-TTC--AGTGCGG--CTGGCTCAAACTTGAATCCCCTCCG--TAGGACGC-ACGA-CAAGTGGTGG--TTGA---TAACA--AGGGCC--TCGCGTTCCCGTCGTGCGGGCAATCCTT---CCGTGGGATTTGGGCTCCTT-ACAATTTAACCTGAATGAACGCACCTTCGCAAATCC-CCACGC-----ATGTTTGTTGGTCAAAA-------AAAGGTTGGCCCCCCGAACGCGA
Campanula_pinatzii TCGAA-CCTGC----ACA-G--CAGAACGACCCGCGAACACG-----TT----GA-AAAACACATT----CGGGGGGTCCTGGGTT-AGGGATAAGGGCGTCA------GCCCCCTTGCCCA-TGG-----CCTCCTCCTTGCGGAGTTGAAGCGAG--CGAGC-------------------G-AAAGCGAGCGGACTTTGG-CTCCCAAGAAAC--GAA-CCCCGACGC--AATCCGCGTCAAGGAAAAC---ATTT--AA-CTCGAG-GGTGTG-CTGTCGT-CCCGTCGC--CCCCGTTCGCGGGTGCGCGC---GCGGGTTGAC-GGCCG---CTTCTTAGTG--AA--AAACAAA----------------------------------------------------------------------------------------------------------------------------------------------------------------------------------------------------------------------------------------------------------------------------------------------------------------------------------------------------------------------------------------------------------------------------------------------------------------------------------------------------------------------
Campanula_piperi TCGAACCCTGC----ATA-G--CAGAACAACCCGCGAACACG-----TT----GA-ACAACACATT----CGAGGGGACATTTGTA-TAGGAAAAGGCTAATTAATG--CCCCCCGTGCATT-TGA-----CCCCTTCCTTGTCGTGTTGGAGCAAA--CGAGC-------------------G-AAAGCGCGTGAGCTTCAG-CCCTCAAGAAAC--CAA-CCCCGGCGC--AATTCGCGCCAAGGAAAAC---TTTA--AA-CTCAAG-GGTGTA-CTATCCC-CATGTCGA--CCCCGTTTGCGGGTGTGCAA----TTGGTGATT-GGTCA---CTCCTTAGTG--AA--AAACAC----AAACGACTCTCGGCAACGGATATCTTGGCTCTCGCATCG-ATGAAGAACGTAGCGAAATGCGATACTTGGTGTGAATTGCAGAATCCCGTGAACCATCGAGTCTTTGAACGCAAGTTGCGCCCGAAACCTTTA-GGCCCAGGGCAC-GTCTGCATGGGCGTCACGCATCGCGTCGCCCCCCCAAGAAG--------------------------------------CTTGGT--GGGGAGCGTACATTGGCCTCCCGTGCCT-CAC--CGTGCGG--CTGGCTCAAAATGGAGTCCCCTGTG--AAGGAC-GTATGA-CAAGTGGTGG--TTGA---TAATA--AGGCCC--TCGCGTT--TGTTGTGCGAGA-ATCCTT----TGTGGGATTTGG-CTCGT-------------------------------------------------------------------------------------------------
Campanula_polyclada TCGAA-CCTGC----ACA-G--CAGAACGACCCGCGAACACA-----TT----GA-AAAACACATT----AGGGGGGTCGTGGGTT-CGGGATAAGGGCGACA------GCCCCCCTGCCCA-TGG----CACCTTTGCTTGCGGCGCCAAAGTGAG--CGAGC-------------------G-AAAGCGAGCGTACTTCGG-CTCCCAAGAAAC--TAA-CCCCGACGC--AATCCGCGTCAAGGAAAAC---ATTT--AA-CTCGAG-RGCGTG-TTGTTGT-CCCGTCGC--CCCCGTTCGCGGGTGAGCGC---GCGGGCTGAC-GGCCG---CTTCTTAGTG--AA--AAACAAA----------------------------------------------------------------------------------------------------------------------------------------------------------------------------------------------------------------------------------------------------------------------------------------------------------------------------------------------------------------------------------------------------------------------------------------------------------------------------------------------------------------------
Campanula_portenschlagiana TCGAACCCTGC----ATA-G--CAGAACAACCCGCGAACACG-----TT----GA-AAAACACATA---YAAGGGGGACGTCTGTA-CGGGACAAGGCGACAG------CCCCCTGTGCATG-CGG-----CCCCTTACTTGGGGTGTCTGAGCGAG--CGAGC-------------------G-AAAGCGAGTGAGCTTTGGCCCCCCAAGAAAC--TAA-CCCCGGCGC--AATTCGCGCCAAGGAAAAC---TTTA--AA-CTCAAG-GGTGTG-CTATCCC-CATGTTGC--CCCCGTTCGCGGGTGCGCGA----CTGGTGTAT-GGCCA---CTCCTTAGTG--AA--AA-CAC----AAACGACTCTCGGCAACGGATATCTCGGCTCTCGCATCG-ATGAAGAACGTAGCGAAATGCGATACTTGGTGTGAATTGCAGAATCCCGTGAACCATCGAGTCTTTGAACGCAAGTTGCGCCCGAAGCCTTTA-GGCCGAGGGCAC-GTCTGCATGGGCGTCACGCATCGCGTCGCCCCACCAAGCAGC------------------------------TTACTTGCTTGGT--TGGGAGCGTACATTGGCCTCCCGTGCCT-CGC--CGTGCGG--CTGGCTCAAAATAGAGTCCCCATTA--AAGGAC-ACAAGA-CAAGTGGTGG--TTGA---TAATA--AGGCCC--TCGCGTT-ATGTCTTGTGAGA-ATCCTT----TATGGGATTTGG-CTCGTTGATTAAAGACCCTGAC--GACGCGCCTTC--ACAATC-ACACCC-----TAGCGGTGG-TTGATG--------GTGGAAACGTGCTCCGACCGCGA
Campanula_poscharskyana TCGAACCCTGC----ATA-G--CAGAACAACCCGTGAACACG-----TT----GA-AAAACACATA---TGAGGGGGATGTCTGTA-CGGGACAAGGCGACAG------CCCCCTGTGCATG-CGG-----CCCCTTACTTGTGGTGTCTGAGCGAG--CGAGC-------------------G-AAAGCGAGTGAGCTTTGGCCCCCCAAGAAAC--TAA-CCCCGGCGC--AATTCGCGCCAAGGAAAAC---TTTA--AA-CTCAAG-GGTGTG-CTATCTC-CATGTTGC--CCCCGTTCGCGGGTGCGCGA----CTGGTGTCT-GGCCG---CTCCTTAGTG--AA--AA-CAC----AAACGACTCTCGGCAACGGATATCTCGGCTCTCGCATCG-ATGAAGAACGTAGCGAAATGCGATACTTGGTGTGAATTGCAGAATCCCGTGAACCATCGAGTCTTTGAACGCAAGTTGCGCCCGAAGCCTTTA-GGCCGAGGGCAC-GTCTGCATGGGCGTCACGYATCGCGTCGCCCCACCAAGCAGC------------------------------TTTCTTGCTTGGT--TGGGAGCGTACATTGGCTTCCCGTGCCT-CGT--CGTGCGG--CTGGCTCAAAATAGAGTCCCCATTA--GAGGAC-GCAAGA-CAAGTGGTGG--TTGA---TAATA--AGGCCC--TCGCGTT-ATGTCTTGTGAGA-ATCCTT----TGTGGGATTTGG-CTCGTTAATTAAAGACCCTGAY--GACGCGCCTTC--ACAATC-ACACCC-----TAGCGGTGG-TTGCTA--------GTGAAGACGTGCTCCGACCGCGA
Campanula_primulifolia TCGAACCCTGC----ATA-G--CAGAACGACCCGCGAACACG-----TT----GA-AAAACACATT---GCGGGGGGACGTGTGCG-AGGGACAAGGGCAT--------GCCCCCCCTCCCG-CGG-----CCCCTTGCTTGCGGCGTCGGTGCGAG--CTCGC-------------------G-AATGCGAGCGCGTGCCGG-AGCCCGAAAAAC--GAA-CCCCGGCGC--AATCCGCGCCAAGGAAAAC---TTTA--AA-CTCGAG-GGCGTG-CTGTCAT-CCCGTCGC--CACCGTTCGCGGATGCGTGC---GCGGGCTGTC--GCCG---CTTCTTAGTG-TAA--AAACAC----AAACGACTCTCGGCAACGGATATCTCGGCTCTCGCATCG-ATGAAGAACGTAGCGAAATGCGATACTTGGTGTGAATTGCAGAATCCCGTGAACCATCGAGTCTTTGAACGCAAGTTGCGCCCGAAGCCTTTA-GGCCGAGGGCAC-GTCTGCATGGGCGTCACGCATCGCGTCGCCCCCCC-CAAAACAACGAGCACC--TCAAAGTGC---------TCGGTTCCTTGGT--GGGGAGCGGATATTGGCCTCCCGTGCCT-TGC--GGCGCGG--CTGGCTCAAAATGGAGTCCCCTGCG--AAGGAC-GCACGC-CAAGTGGTGG--TTGA---TAACA--AGGCCC--TCGCGTC-CCGTCGTGCGCCA-ATACTC----CGTGGGATCTGG-CTCGTCCACAAGTGACCCTGAT--GACGCTCCCTCCCAC-----ACACCCTCTGCCGGTGGTTGA--------------CGATGGATGCGCTCCGACCGCGA
Campanula_propinqua TCGAA-CCTGC----ACA-G--CAGAACGACCCGCGAACACG-----TT----GA-AAAACACTTT----CGGGGGGAKGTGGGTT-TGGGACAAGGGCGAAAG-----CCCCCCCTGCCCA-TGN-----CCCCTTGCTTGCGGCGTCGAAGCGAG--GAAGC-------------------G-AAAGCGAACGAGCTCCGG-CGCCCAAGAAAC--GAA-CCCCGACGC--AATCCGCGTCAAGGAAAAC---ATTT--AA-CTCGAG-GGCGCG-CTGTCGA-CCCGCCGC--CCCCGTCCGCGGGTGCGCGC---GCGGGCTGAC-TGCCG---CTTCTTAGTG--AA--AAACAAA----------------------------------------------------------------------------------------------------------------------------------------------------------------------------------------------------------------------------------------------------------------------------------------------------------------------------------------------------------------------------------------------------------------------------------------------------------------------------------------------------------------------
Campanula_ptarmicifolia_var._capitellata TCGAA-CCTGC----ACA-G--CAGAACGACCCGCGAACACG-----TT----GA-AAAACACATT----CGGGGGGACGTGGGTT-TGGGATAAGGGCGACA------GCCCCCCTGCCCA-TGG-----CCCCTTGCTTGGG-CGCCTGAGCGAG--GGAGC-------------------G-AAAGCGACCCAACTCCGG-CGCGCAAGAAAC--GAA-CCCCGACGC--AACCCGCGTCAAGGAAAAC---ATTT--AA-CTCGAG-GGCGCG-CTGTCGT-CCCGTCGC--CCCCGTTCGCGGGTTGGCGC---GCGGGCTGAC-GGCCG---CTTCTTAGTG--AA--AAACAAA----------------------------------------------------------------------------------------------------------------------------------------------------------------------------------------------------------------------------------------------------------------------------------------------------------------------------------------------------------------------------------------------------------------------------------------------------------------------------------------------------------------------
Campanula_ptarmicifolia_var._ptarmicifolia TCGAA-CCTGC----ACA-G--CAGAACGACCCGCGAACACG-----TT----GA-AAAACACATT----CGGGGGGACGTGGGTT-TGGGATAAGGGCGACA------GCCCCCCTGCCCA-TGG-----CCCCTTGCTTGGG-CGCCTGAGCGAG--GGAGC-------------------G-AAAGCGACCCAACTCCGG-CGCGCAAGAAAC--GAA-CCCCGACGC--AACTCGCGTCAAGGAAAAC---ATTT--AA-CTCGAG-GGCGCG-CTGTCGT-CCCGTCGC--CCCCGTTCGCGGGTTGGCGC---GCGGGGTGAC-GGCCG---CTTCTTAGTG--AA--AAACAA----AAACGACTCTCGGCAACGGATATCTTGGCTCTCGCATCG-ATGAAGAACGTAGCGAAATGCGATACTTGGTGTGAATTGCAAAATCCCGTGAACCATCGAGTCTTTGAACGCAAGTTGCGCCCGAAGCCTTTA-GGCCGAGGGCAC-GTCTGCATGGGCGTCACGCATCGCGTCGCCCCCCC---AAACACTGAGCACCT-ARAGTG------------CCCTGTGCTTGGT--GGGGAGCGGATATTGGCCTCCCGTGCCT-TTC--GGCGCGG--CTGGCTCAAACTTGAGTCCCCTGCG--TAGGAC-GCACGA-CAAGTGGTGG--TTGA---TAACA--AGGCCC--TCGCGTC-CCGTCGTGCGGCA-ATCCTC----CGTCGGATTTGG-CTCGT-------------------------------------------------------------------------------------------------
Campanula_pterocaula TCGAA-CCTGC----ATA-G--CAGAACAACCCGCGAACACG-----TT----GA-AAAACATATT----TTAGGGGATGTGTGCT-CGAGACAAGGTGAAAG------CCCCCCGTGCATG-CAA-----CCCCTTCCTTGTGGTGTCGAAGCAAG--CAAGY-------------------G-AAAGCGTGTGAGCTTTGG-CCCACAAGAAAC--TAA-CCCCGGCGC--AATTCGCGCCAAGGAAAAC---TTTA--AA-CTTAAG-GGTGTG-CTATCCT-CATGTTGC--CCCCGTTTGCGGGTGCGTGA---CTGGGTGTTT-GGCCG---CTCCTTAGTG--AA--AA-TAC--------------------------------------------------------------------------------------------------------------------------------------------------------------------------------------------------------------------------------------------------------------------------------------A--------------------------------------------------------------------------------------------------------------------------------------------------------------------------------------------------------------------------------
Campanula_pubicalyx TCGAA-CCTGC----ATA-G--CAGAATGACCAGCGAACACG-----TT----GA-AAAACACATT-----TGGGGGATGTG-GTG-CGGGTTAAGGGCGATA-------GCCCCCTGCCTA-CAG-----CCCCTTGCTTGTGGTGCCGAAGCGAG--TTAGT-------------------G-TGAGCGAGCGACCTTCGG-TGCCCAAGAAAC--GAA-CCCCGACGC--AAATTGCGTCAAGGAAAAC---ATTA--AACCTTGAG-GGCGTG-CTATCAT-CTYGTYGC--CCCCGTACGCGGGTGAGCGT---GCGTGCTGGT-GGTCG---CTTCTTAGTG--AA---AACAAA----------------------------------------------------------------------------------------------------------------------------------------------------------------------------------------------------------------------------------------------------------------------------------------------------------------------------------------------------------------------------------------------------------------------------------------------------------------------------------------------------------------------
Campanula_pulla TCGAACCCTGC----ATA-G--CAGAACAACCCGCGAACACG-----TT----GA-ACAACACATT----TGAGGGGACGTTTGTA-TGGGACAAGGCTTAT-------CCCCCCATGCATT-TGA-----CCCCTTCCTTGTTGTGTTGAAGCAAG--CGAGC-------------------G-AGAGCACGTGAGCTTCGG-CCCTCAAGAAAC--TAA-CCCCGGCGC--AATTCGCGCCAAGGAAAAC---TTTA--AA-CTCAAG-GGTGTA-CCATCCC-CATGTTGA--CCCCGTTTGCGGGTACGCAA----CTGGTGGTT-GGTCG---TTCCTTAGTG--AA--AA-CAC----AAACGACTCTCGGCAACGGATATCTCGGCTCTCGCATCG-ATGAAGAACGTAGCGAAATGCGATACTTGGTGTGAATTGCAGAATCCCGTGAACCATCGAGTCTTTGAACGCAAGTTGCGCCCGAAGCCTTTA-GGCCGAGGGCAC-GTCTGCATGGGCGTCACGCATCGCGTTGCCCCCCCAAGAAGC------------------------------TTGCTTGCTTGGT--GGGGAGCGTACATTGGCCTCCCGTGCCT-TAC--CGTGCGG--TTGGCTYAAAATGGAGTCCCCTGTA--AAGGAC-GCACGA-CAAGTGGTGG--TTGA---TAATA--AGGCCC--TCGCGTT-TTGTTGTGTGAAA-ATTCTT----TGTGGGATTTGG-CTCGTTTATTAAAGACCCTGAT--GACACGCCTTC--ACAATT-GCACCCT----TAGTTGTGG-TTGATA--------GTGGAGACGTGCTYCGACCGCGA
Campanula_punctata TCGAACCCTGC----ATA-G--CAGAACGACCCGCGAACACG-----TT----GA-AAAACACATT----CGGGGGGACGTGGGTT-TGGGATAAGGGCGACA------GCCCCCCTGCCCA-TGG-----ACCCTTGCTTGGG-CGCCGAAGCGAG--GGAGC-------------------G-AAAGCGACCTAACTCCGG-TGCGCAAGAAAC--GAA-CCCCGACGC--AATCCGCGTCAAGGAAAAC---ATTT--AA-CTCGAG-GGCGTG-CTGTCGT-CCCGTCGC--CCCCGTTCGCGGGTTGGCGC---GCGGGCTGAC-GGCCG---CTTCTTAGTG--AA--AAACAA----AAACGACTCTCGGCAACGGATATCTTGGCTCTCGCATCG-ATGAAGAACGTAGCGAAATGCGATACTTGGTGTGAATTGCAGAATCCCGTGAACCATCGAGTCTTTGAACGCAAGTTGCGCCCGAAGCCTTTA-GGCCGAGGGCAC-GTCTGCATGGGCGTCACGCATCGCGTCGCCCCCCC---AAACACTGAGCACCC-AGAGTGC-----------TCTCTGGCTTGGT--GGGGAGCGGACATTGGCCTCCCGTGCCT-TTC--GGCGCGG--CTGGCTCAAACTTGAGTCCCCTGCG--TAGGAC-GCACGA-CAAGTGGTGG--TTGA---TAACA--AGGCCC--TCGCGTC-CCGTCGTGCGGCA-ATCCTC----CGCGGGATTTGG-CTCGTC-ACAAGTGACCCTGAT--GACGCACCTTC--GCGATCCCCACGC-----ATGTGGTGG-CCGATG----------ATGGTTGCGCTCCGA------
Campanula_pyramidalis TCGAACCCTGC----ATA-G--CAGAACAACCCGCGAACACG-----TT----GA-ACAACACATT----TGAGGGGACGTTTGTA-TGGGACAAGGCTTATC------CCCCCCGTACATT-CGA-----CCCCTTCCTTGTTGTGTTGAAGCAAG--CAAGC-------------------G-AGAGCTCGTGAGCTTCGG-CCCGCAAGAAAC--TAA-CCCCGGCGC--AATTCGCGTCAAGGAAAAC---TTTA--AA-CTCAAG-GGTGTA-CCATTTC-CATGTTGA--CCCCGTTTGCGGGTGCGCGA----CTGGTGATT-GATCG---CTCCTTAGTG--AA--AA-CAA----AAACGACTCTCGGCAACGGATATCTTGGCTCTCGCATCG-ATGAAGAACGTAGCGAAATGCGATACTTGGTGTGAATTGCAGAATCCCGTGAACCATCGAGTCTTTGAACGCAAGTTGCGCCTGAAGCCTTTA-GGCCGAGGGCAC-GTCTGCATGGGCGTCACGCATCGCGTCGCCCCCCAAAAGAAGC-----------------------------TTGCTTTCTTGGT--GGGGAGCGTACATTGGCCTCCCGTGCCTAACC---GTGCGG--CTGGCTCAAAATAGAGTCCACTGTG--AAGGAC-GCACGA-CAAGTGGTGG--TTGA---TAATA--AGGCCC--TCGCGTT-TTGTTGTGCGAGA-ATCCTT----TATGGGATTTGG-CTCGTTCATTAAAGACCCTGAT--GACACGACTTC--ACAATT-GCACTC-----TAGTGGTGG-TTGATA--------GTGAAGACGTGCTCCGACCGCGA
Campanula_raddeana TCGAA-CCTGC----ACA-G--CAGAACGACCCGCGAACACG-----TT----GA-AAAACACATT----CGGGGGGACGTGGGTT-TGGGATAAGGGCGACA------GCCCCCCCGCCCA-TGG-----CCCCTTGCTTGGG-CGTCGAAGCGAG--GGAGC-------------------G-AAAGCGACCCAACTCCGG-CGCCCAAGAAAC--GAA-CCCCGACGC--AATCCGCGTCAAGGAAAAC---ATTT--AA-CTCGAG-GGCGTG-CTGTCGT-CCCGTCGC--CCCCGTTCGCGGGTTGGCGC---GCGGGCTGAC-GGCCG---CTTCTTAGTG--AA--AAACAA-----------------------------------------------------------------------------------------------------------------------------------------------------------------------------------------------------------------------------------------------------------------------------------------------------------------------------------------------------------------------------------------------------------------------------------------------------------------------------------------------------------------------
Campanula_radula TCGAA-CCTGC----ACA-G--CAGAACGACCCGCGAACACG-----TT----GA-AAAACACATT----CGGGGGGACGTGGGTT-TGGGATAAGGGCGACA------GCCCCCCTGCCCATGGC-----CCCCTTGCTTGGG-CGCCGAAGCGAG--GGAGC-------------------G-AGAGCGACCCAACTCCGG-CGCGCAAGAAAC--GAA-CCCCGACGC--AATCCGCGTCAAGGAAAAC---ATTT--AA-CTCGAG-GGCGCG-CTGTCTT-CCCGTCGC--CCCCGTTCGCGGGTTGGCGC---GCGGGCTGAC-GGCCG---CTTCTTAGTG--AA--AAACAAA----------------------------------------------------------------------------------------------------------------------------------------------------------------------------------------------------------------------------------------------------------------------------------------------------------------------------------------------------------------------------------------------------------------------------------------------------------------------------------------------------------------------
Campanula_raineri TCGAACCCTGC----ATA-G--CAGCATAACCCGCGAACACG-----TT----GA-ACAACACATT----CGAGGGGACGTTTATA-TGGGACAAGGCTTATC------CCCCCCRTGCATT-CGA-----CCCCTTCCTTGTTGTGTTGGAGCAAG--CGAGC-------------------G-AGAGCGCGTGAGCTTCGG-CCCTCAAGAAAC--TAA-CCCCGGCGC--AATTCGCGCCAAGGAATAC---ATTA--AA-CTCAAG-GGTACA-CCATCCC-CATGTTGA--CCCCGTTTGCGGGTGCGTGA----CTGGTGATT-GGTCG---TTCCTTAGTG--AA--AA-CAC----AAACGACTCTCGGCAACGGATATCTCGGCTCTCGCATCG-ATGAAGAACGTAGCGAAATGCGATACTTGGTGTGAATTGCAGAATCCCGTGAACCATCGAGTCTTTGAACGCAAGTTGCGCCCGAAGCCTTTA-GGCCGAGGGCAC-GTCTGCATGGGCGTCACGCATCGCGTCGCCCCCCCAAGAAGC------------------------------TTGCTTGCTTGGT--GGGGAGCGGACATTGGCCTCCCGTGCCT-CAC--CGTACGG--CTGGCTCAAAATGGAGTCCCCTGTG--AAGGAC-GCACGA-CAAGTGGTGG--TTGA---TAATA--AGGCCC--TCGCGTT-TTGTTGTGTGATA-ATYCTT----TGTGGGATTTGG-CTCATTGATTAAAGACCCTGTT--GACGCGCCTTC--ACAATT-GCACCC-----TAGTGGTGG-CTGATG--------GTGAAGACGTGCTCCGACCGCGA
Campanula_ramosissima TCGAACCCTGC----TTA-G--CAGAACAACCCGCGAACACG-----TT----GA-ACAACATATT--TGTGGGGGAA-GTATGCA-TGGGACAAGGCTTATG------CCCCCCNTGCATT-CGA-----CCCCTTCCTTGTTGTGTCGGAGCAAG--CGAGC-------------------G-AAAGCGAGTGAGTTTCGG-CCCTCAAGAAACTATAA-CCCCGGCGC--GATTTGCGCCAAGGAAAAC---TTTA--AA-CTCAAG-GGTGTA-CCATCCATCATGTCAN--CCCCGTTTACGGGTGCATGA---CCTTGTGATT-GGTCG---CTCCTAAGGA--AA--ACNNAT--------------------------------------------------------------------------------------------CCNGTAACATGAANTTTTTAACGCA-GTTGCGCCCNAAGCCTTTTNGGCTGAGGGCACGATCTGCATGGGCGGTCACGNTATCGTGGTTGCCCCCCTAAGAAGCTT------------------------TTGCTTGCCTTTGT-GGGGGAGCGTACATTGGCCT-CCGTGCCT-CAC--AGTGCGGGCTGGGCTCAAAATGGAGTCCCCCTATTGAAGGAC-GCAAAAACAAGTGG-GTGGNNGA---TAANA--AGGCCC-TTTCCC----GTTTNTN-----------------------------TCCGTNGCNAANAAANTCCNTT-------------------------------------------TTGNTG--------GGGGAATTTTGGCCTCC------
Campanula_rapunculoides TCGAA-CCTGC----GCA-G--CAGAACGACCCGCGAACACG-----TT----GA-AAAACACATT----CGGGGGGACGTGGGTT-CGGGATAAGGGCGACA------GCCCCCCTGCCCA-TGG-----CCCCTTGCTTGGG-CGTCGAAGTAAG--GTAGC-------------------G-AAAGCGACCCAACTCCGG-CGCCCAAGAAAC--AAA-CCCCGACGC--AATCCGCGTCAAGGAAAAC---ATTT--AA-CTCGAG-GGCGTG-TTGTCGT-CCCGTCGC--CCCCGTTCGCGGGTTGGCGC---GCGGGCTGAT-GGACG---CTTCTTAGTG--AA--AAACAAA----------------------------------------------------------------------------------------------------------------------------------------------------------------------------------------------------------------------------------------------------------------------------------------------------------------------------------------------------------------------------------------------------------------------------------------------------------------------------------------------------------------------
Campanula_rapunculus TCGAACCCTGC----ATA-G--CAGAACAACCCGTGAACACG-----TT----GA-AAAACACTTT----TGAAGGGACATCTTCA-TGGGACAAGGCTAATG------CCCCCTGTGTAGT-CGA-----CCCTTCACTTGTGGTGCTGAAGCAAC--TGTGC-------------------G-AAAGTGCATGAGCTTAGG-CCCTCAAGAAAC--TAA-CCCCGGCAC--AATTCGTGCCAAGGAAAAC---TTTAAAAA-CTCAAG-GGTGTC-CAAACTC-CATGTTGA--CCTCGTTCGCGGGTGTTCTA---TTGGTGATTG-GATTG---CTCCTTAGTG--AA--AA-TAC----AAACGACTCTCGGCAACGGATATCTTGGCTCTCGCATCG-ATGAAGAACGTAGCGAAATGCGATACTTGGTGTGAATTGCAGAATCCCGTGAACCATCGAGTCTTTGAACGCAAGTTGCGCCCGAAGCCTTTA-GGCTGAGGGCAC-GTCTGCATGGGCGTCACGCATCGCGTCACCCCCACAAGAAGC------------------------------TTGCTTGCTTGTT--GGGGAGTGTACATTGGCCTCCCGTGCTT-TGC--TGTGCGG--TTGGCTCAAAATGGAGTCCCCTATG--AAGGAC-GCATGA-CAAGTGGTGGTGTTGA----AATA--AGGCCT--TCGCTTT--TGTTGTTTGAGA-ATCCTT----TGTAGTATTTGG-CTCGTTGATTAAAAACCCTTTT--GATGCGTCTAC--ATAATT-GCACCG-----TAATGGTGG-ATGATA--------GTGGAGATGTTGTCCGACCGCGA
Campanula_reatina TCGAACCCTGC----ATA-G--CAGAACAACCCGCGAACACG-----TT----GA-AAAACACATA---TGAGGGGGACGTCTGTA-CGGGACAAGGCGACAG------CCCCTTGTGCATG-CGG-----CCCCTTACTTGTGGTGTCTGAGCGAG--CGAGC-------------------G-AAAGCGAGTGAGCTTTGGCCCCCCAAGAAAC--TAA-CCCCGGCGC--AGTTCGCGCCAAGGAAAAC---TTTA--AA-CTCAAG-GGTGTG-CTATCCC-CATGTTGC--CCCCGTTCGCGGGTGCGCGA----CTGGTGTCT-GGCCG---CTCCTTAGTG--AA--AA-CAC----AAACGACTCTCGGCAACGGATATCTCGGCTCTCGCATCG-ATGAAGAACGTAGCGAAATGCGATACTTGGTGTGAATTGCAGAATCCCGTGAACCATCGAGTCTTTGAACGCAAGTTGCGCCCGAAGCCTTTA-GGCTGAGGGCAC-GTCTGCATGGGCGTCACGCATCGCGTCGCCCCACCAAGCAGC------------------------------TTTCTTGCTTGGT--TGGGAGCGTACATTGGCTTCCCGTGCCT-CGC--CGTGCGG--CTGGCTCAAAATAGAGTCCCCATTA--GAGGAC-GCAAGA-CAAGTGGTGG--TTGA---TAATA--AGGCCC--TCGCGTT-ATGTCTTGTGAGA-ATCCTT----TGTGGGATTTGG-CTCGTTAATTAAAGACCCTGAC--GACGCGCCTTC--ACAATC-ACACCC-----TAGCGGTGG-TTGATG--------GTGGAGACGTGCTCCGACCGCGA
Campanula_reverchonii TCGAACCCTGC----ATATG--CAGAACGACCCGCGAACACG-----TT----GA-AAAACACAAC---TCGGGGGATTGTGTGCT-TGGGACAAGGCGAAAG------CCCCCCGTGCTC--CAT-----CCCCTGCCTTGTGGTGCCGCAGCAAG--CAAGC-------------------G-AAAGCGCGTGAGCTTAGGCCCCGCAACTAAC------CCCCGGCGC--AACTCGCGTCAAGGAAAAC---ATTA--AA-CTCAAG-GGCGTG-CTATCAT-CCGGACGT--CCCCGTTCGCGGGTGCTCGA---TCGGGTGTTT-GGCCG---CCTCTTGGTG--AA--AA-CAC----------------------------------------------------------------------------------------------------------------------------------------------------------------------------------------------------------------------------------------------------------------------------------------------------------------------------------------------------------------------------------------------------------------------------------------------------------------------------------------------------------------------A
Campanula_rotundifolia TCGAACCCTGC----AAA-G--CAGAACAACCCGCGAACACG-----TT----GA-ACAACACATT----CGAGGGGACATTTGTA-TAGGAAAAGGCTAATTAATG--CCCCCCGTGCATT-TGA-----CCCCTTCCTTGTCGTGTTGGAGCAAA--CGAGC-------------------G-AAAGCGCGTGAGCTTCAG-CCCTCAAGAAAC--CAA-CCCCGGCGC--AATTCGCGCCAAGGAAAAC---TTTA--AA-CTCAAG-GGTGTA-CTATCCC-CATGTCGA--CCCCGTTTGCGGGTGCGCGA----TTGGTGATT-GGTCA---CTCCTTAGTG--AA--AA-CAC----AAACGACTCTCGGCAACGGATATCTTGGCTCTCGCATCG-ATGAAGAACGTAGCGAAATGCGATACTTGGTGTGAATTGCAGAATCCCGTGAACCATCGAGTCTTTGAACGCAAGTTGCGCCCGAAGCCTTTA-GGCCGAGGGCAC-GTCTGCATGGGCGTCACGCATCGCGTCGCCCCCCCAAGAAG--------------------------------------CTTGGT--GGGGAGCGTACATTGGCCTCCCGTGCCT-CAC--CGTGCGG--CTGGCTCAAAATGGAGTCCCCTACG--AAGGAC-GTACGA-CAAGTGGTGG--TTGA---TAATA--AGGCCT--TCGCGTT--TGTTGTGCGAGA-ATCCTT----TGTGGGATTTGG-CTCGTTGATTAAAGACCCTGAT--GACTCGCCTTC--ATAATC-GCACCC-----TAGTGGTGG-TTGATG--------GTGGAGACGTGCTCTGACCGCGA
Campanula_rumeliana --------------------------------------------------------------------------------------------------------------------------------------------------------------------------------------------------------------------------------------------------------------------------------------------------------------------------------------------------------------------------------------------------------------------------------------------------------------------------------------------------------------------------------------------------ATCGCGTCGCCCCCCCAAACACTGTGCACTTACA-GTGC--------------TCTCTTGCTTGGT--GGGGAGCGGATATTGGCCTCCCGTGCCT-TGC--GGCGCGG--TTGGCTCAAACTTGAGTCCCCTGCG--TAGGACGC-ACGA-CAAGTGGTGG--TTGA---TAACA--AGGCCC--TCGCGTC-CCGTTGTGCGGCA-ATCCCT---CCGTGGGATTTGG-CTCGTC-ATAAGTGACCCTGAT--GATGCACCTTC--ACGATTCGCCACAC----ATGTGGTGGTGGA-----------TGACGTCTGCGCTCCGACCGTGA
Campanula_sarmatica TCGAA-CCTGC----ACA-G--CAGAACGACCCGCGAACACG-----TT----GA-AAAACACATT----CGGGGGGACGTGGGTT-TGGGATAAGGGCTACAG-----CCCCCCCTGCCCA-TGG-----CCCCTTGCTTGGG-CGCCGAAGCGAG--GGAGC-------------------G-AGAGCGACCTAACTCCGG-CGCCCAAGAAAC--GAA-CCCCGACGC--AATCCGCGTCAAGGAAAAC---ATTT--AA-CTCGAG-GGCGTG-CTGTCGT-CCCGTCGC--CCCCGTTCGCGGGTTGGCGC---GCGGGCTGAC-GGCTG---CTTCTTAGTG--AA--AAACAA-----------------------------------------------------------------------------------------------------------------------------------------------------------------------------------------------------------------------------------------------------------------------------------------------------------------------------------------------------------------------------------------------------------------------------------------------------------------------------------------------------------------------
Campanula_scabrella TCGAACCCTGC----ATA-G--CAGAACAACCCGCGAACACG-----TT----GA-ACAACACATT----CGAGGGGACATTTGTA-TAGGAAAAGGCTAATTAATG--CCCCCCGTGCATT-TGA-----CCCCTTCCTTGTCGTGTTGGAGCAAA--CGAGC-------------------G-AAAGCGCGTGAGCTTCGG-CCCTCAAGAAAC--CAA-CCCCGGCGC--AATTCGCGCCAAGGAAAAC---TTTA--AA-CTCAAG-GGTGTA-CTATCCC-CATGTCGA--CCCCGTTTGCGGGTGTGCGA----TTGGTGATT-GGTCA---CTCCTTAGTG--AA--AAACAC----AAACGACTCTCGGCAACGGATATCTTGGCTCTCGCATCG-ATGAAGAACGTAGCGAAATGCGATACTTGGTGTGAATTGCAGAATCCCGTGAACCATCGAGTCTTTGAACGCAAGTTGCGCCCGAAGCCTTTA-GGCCGAGGGCAC-GTCTGCATGGGCGTCACGCATCGCGTCGCCCCCCCAAGAAG--------------------------------------CTTGGT--GGGGAGCGTACATTGGCCTCCCGTGCCT-CAC--CGTGCGG--CTGGCTCAAAATGGAGTCCCCTGTG--AAGGAC-GTACGA-TAAGTGGTGG--TTGA---TAATA--AGGCCC--TCGCGTT--TGTTGTGCGAGA-ATCCTT----TATGGGATTTGG-CTCGT-------------------------------------------------------------------------------------------------
Campanula_scheuchzeri TCGAACCCTGC----AAA-G--CAGAACAACCCGCGAACACG-----TT----GA-ACAACACATT----CGAGGGGACATTTGTA-TAGGAAAAGGCTAATTAATG--CCCCCCGTGCATT-TGA-----CCCCTTCCTTGTCGTGTTGGAGCAAA--CGAGC-------------------G-AAAGCGCGTGAGCTTCAG-CCCTCAAGAAAC--CAA-CCCCGGCGC--AATTCGCGCCAAGGAAAAC---TTTA--AA-CTCAAG-GGTGTA-CTATCCC-CATGTCGA--CCCCGTTTGCGGGTGCGCGA----TTGGTGATT-GGTCA---CTCCTTAGTG--AA--AA-CAC----AAACGACTCTCGGCAACGGATATCTTGGCTCTCGCATCG-ATGAAGAACGTAGCGAAATGCGATACTTGGTGTGAATTGCAGAATCCCGTGAACCATCGAGTCTTTGAACGCAAGTTGCGCCCGAAGCCTTTA-GGCCGAGGGCAC-GTCTGCATGGGCGTCACGCATCGCGTCGCCCCCCCAAGAAG--------------------------------------CTTGGT--GGGGAGCGTACATTGGCCTCCCGTGCCT-CAC--CGTGCGG--CTGGCTCAAAATGGAGTCCCCTACG--AAGGAC-GTACGA-CAAGTGGTGG--TTGA---TAATA--AGGCCT--TCGCGTT--TGTTGTGCGAGA-ATCCTT----TGTGGGATTTGG-CTCGTTGATTAAAGACCCTGAT--GACTCGCCTTC--ATAATC-GCACCC-----TAGTGGTGG-TTGATG--------GTGGAGACGTGCTCTGACCGCGA
Campanula_sclerotricha TCGAA-CCTGC----ACA-G--CAGAACGACCCGCGAACACG-----TT----GA-AAAACACATT----CGGGGGGACGTGGGTT-CGGGATAAGGGTGACA------GCCCCCCTGCCCA-TGG-----CCCCTTGCTTGGG-CGCCGAAGCGAG--GGAAC-------------------G-AAAGCGACCTAACTCCGG-CGCCCAAGAAAC--GAA-CCCCGACGC--AATCCGCGTCAAGGAAAAC---ATTT--AA-CTCGAG-GGCGTG-TTGTCGT-CCCGTCGC--CCCCGTTCGCGGGTCGGCGC---GCGGGCCGAC-GGCCG---CTTCTTAGTG--AA--AAACAAA----------------------------------------------------------------------------------------------------------------------------------------------------------------------------------------------------------------------------------------------------------------------------------------------------------------------------------------------------------------------------------------------------------------------------------------------------------------------------------------------------------------------
Campanula_scoparia TCGAA-CCTGC----ACA-G--CAGAACGACCCGCGAACACG-----TT----GA-AAAACACATT----CGGGGGGACGTGGGTT-TGGGATAAGGGCGACA------GCCCCCCTGCCCA-TGG-----CCCCTTGCTTGGG-YGCCGAAGCGAG--GGAGC-------------------G-AACGCGACCTAACTCAGG-CGCCCAAGAAAC--GAA-CCCCGACGC--AATCCGCGTCAAGGAAAAC---ATTT--AA-CTCGAG-GGCGTG-CTGTCGT-CCCGTCGC--CCCCGTTCGCGGGTTGGCGC---GCGGGCTGAC-GGCCG---CTTCTTAGTG--AA--AAACAAA----------------------------------------------------------------------------------------------------------------------------------------------------------------------------------------------------------------------------------------------------------------------------------------------------------------------------------------------------------------------------------------------------------------------------------------------------------------------------------------------------------------------
Campanula_scouleri TCGAACCCTGC----ATA-G--CAGAACAACCCGCGAACACG-----TT----GA-ACAACACATT----CGAGGGGACATTTGTA-TAGGAAAAGGCTAATTAATG--CCCCCCATGCATT-TGA-----CCCCTTCCTTGTTGTGTTGGAGCAAA--CGAGC-------------------G-AAAGCGCGTGAGCTTCGG-CCCTCAAGAAAC--CAA-CCCCGGCGC--AATTCGCGCCAAGGAAAAC---TTTA--AA-CTCAAG-GGTGTA-CTATCCC-CATGTCTA--CCCCGTTTGCGGGTGTGTGA----TTGGTGATT-GGTCA---CTCCTTAGTG--AA--AAACA-----AAACGACTCTCGGCAACGGATATCTTGGCTCTCGCATCG-ATGAAGAACGTAGCGAAATGCGATACTTGGTGTGAATTGCAGAATCCCGTGAACCATCGAGTCTTTGAACGCAAGTTGCGCCCGAAGCCTTTA-GGCCGAGGGCAC-GTCTGCATGGGTGTCACGCATCGCGTCGCCCCCCCCAAGAAT-------------------------------------CTTGGT--GGGGAGCATACATTGGCCTCCCGTGCCT-CAT--CGTGTGG--CTGGCTCAAAATGGAGTCCCCTGTG--AAGGAC-GTATGA-CAAGTGGTGG--TTGA---TAATA--AGGCCC--TCGCATT--TGTTGTGCGAGA-ATCCTT----TGTGGGATTTGG-CTCGC-------------------------------------------------------------------------------------------------
Campanula_secundiflora TCGAACCCTGC----ATA-G--CAGAACAACCCGCGAACACG-----TT----GA-ACAACACATT----TGAGGGGACGTTTGTA-TGGGACAAGGCTTATC------CCCCTTGTGCATT-CAA-----CCCCTTCCTTGCTGTGTTGAAGCAAG--CAAGC-------------------G-AGAGCTCGTGAGCTTTGG-CCCGCAAGAAAC--TAA-CCCCGGCGC--AATTCGCGTCAAGGAAAAC---TTTA--AA-CTCAAG-GGTGTA-CCATTTC-CATGTTGA--CCCCGTTTGCGGGTGCGCGA----CTGGTGATT-GATCG---CTCCTTAGTG--AA--AA-CAC----AAACGACTCTCGGCAACGGATATCTTGGCTCTCGCATCG-ATGAAGAACGTAGCGAAATGCGATACTTGGTGTGAATTGCAGAATCCCGTGAACCATCGAGTCTTTGAACGCAAGTTGCGCCTGAAGCCTTTA-GGCCGAGGGCAC-GTCTGCATGGGCGTCACGCATCGCGTCGCCCCCCAAAAGAAGC-----------------------------TTGCTTTCTTGGT--GGGGAGCGTACATTGGCCTCCCGTGCCTAACC---GTGCGG--CTGGCTCAAAATAGAGTCCCCTGTG--AAGGAC-GCACGA-CAAGTGGTGG--TTGA---TAATA--TGGCCC--TCGCGTT-TTGTTGTGCGAGA-ATCCTT----TATGGGATTTGG-CTCGTTGATTAAAGACCCTGAT--GACACGACTTC-----ACTTGCACCC-----TAGTGGTGG-TTGATA--------GTGAAGACGTGCTCTGACTGCGA
Campanula_sibirica TCGAA-CCTGC----ACA-G--CAGAACGACCCGCGAACACG-----TT----GA-AAAACACATT----CAGGGGGACGTGGGTT-CGGGATAAGGGCAACA------GCCCCCCTGCCCA-CGG-----CCCCTTGCTTGGG-CGTCGAAGCGAG--GTAGC-------------------G-AAAGCGACCCAACTCCGG-CGCCCAAGAAAC--GAA-CCCCGACGC--AATCCGCGTCAAGGAAAAC---ATTT--AA-CTCGAG-GGCGTG-TTGTCGT-CCCGTCGC--CCCCGTTCGCGGGTTGGCGC---GCGGGTTGAT-GGCCG---CTTCTTAGTG--AA--AAACAAA----------------------------------------------------------------------------------------------------------------------------------------------------------------------------------------------------------------------------------------------------------------------------------------------------------------------------------------------------------------------------------------------------------------------------------------------------------------------------------------------------------------------
Campanula_siegizmundii TCGAA-CCTGC----ACA-G--CAGAACGACCCGCGAACACG-----TT----GA-AAAACACATT----CGGGGGGACGTGGGTT-TGGGATAAGGGCGACA------GCCCCCCTGCCCA-TGG-----CCCCTTGCTTGGG-CGTCGAAGCGAG--GGAGC-------------------G-AAAGCGACCCAACTCCGG-CGCCTAAGAAAC--GAA-CCCCGACGC--AATCCGCGTCAAGGAAAAC---ATTT--AA-CTCGAG-GGCGTG-CTGTCGT-CCCGTCGC--CCCCGTTCGCGGGTTGGCGC---GCGGGCTGAC-GGCCG---CTTCTTAGTG--AA--AAACAA-----------------------------------------------------------------------------------------------------------------------------------------------------------------------------------------------------------------------------------------------------------------------------------------------------------------------------------------------------------------------------------------------------------------------------------------------------------------------------------------------------------------------
Campanula_sosnowskyi TCGAA-CCTGC----ACA-G--CAGAACGACCCGCGAACACG-----TT----GA-AAAACACATT----CGGGGGGATGTGGGTT-TGGGATAAGGGCGACAG-----CCCCCCCTGCCCA-TGG-----TCCCTTGCTTGTG-CGTCTAAGCGAG--GGAGC-------------------G-AAAGCGACCCAACTCCGG-CGCCCAAGAAAC--GAA-CCCCGACGC--AATCCGCGTCAAGGAAAAC---ATTT--AA-CTCTAG-GGCGTG-CTGTCGT-CCCGTCGC--CCCCGTTCGCGGGTTGGCGC---GCGGGCTGAC-GGCCG---CTTCTTAGTG--AA--AAACAA-----------------------------------------------------------------------------------------------------------------------------------------------------------------------------------------------------------------------------------------------------------------------------------------------------------------------------------------------------------------------------------------------------------------------------------------------------------------------------------------------------------------------
Campanula_sparsa TCGAACCCTGC----ATA-G--CAGAACAACCNGTGAACACG-----TT----GA-AAAACACATT----TGAGGGGTNGTCTTCA-TGGGACAAGGCTAATG------CCCCCTGTGTAGT-CGA-----CCCTTTACTTGTGGTGTTGAAGCAAC--CGCGN-------------------G-AAAGTGCGTGAGCTTAGG-CCCTCAAGAAAC--TAA-CCCCGGCAC--AATTCGTGCCAAGGAAAAC---TTTAAAAA-CTCAAG-GGTGTC-CAAACCC-CATGTTG-------------------------------------------------NNAATG--------------------------------------------------------GTGNA--------------------------------TGCAGAATCCCGTGAA-CATCGAGTCTTTGAACGCAAGTTGCGCCCGAAGCCTTTA-GGCTGAGGGCAC-GTCTGCATGGGCGTCACGCATCGCGTCACCCCCACAAGAAGC------------------------------TTGCTTGCTTGTT--GGGGAGTGTACATTGGCCTCCCGTGCTT-TGN--TGTGCGG--TTGGCTCAAAATGGAGTCCCCTATG--AAGGAC-GCACGA-CAAGTGGTGGTGTTGA---------------------------------------------------------------------------------------------------------------------------------------------------------------------
Campanula_speciosa TCGAA-CCTGC----ACA-G--CAGAACGACCCGCGAACACG-----TT----GA-AAAACACATT----CGGGGGGACGTGGGTT-TGGGATAAGGGCGAAA------GCCCCCCTGCCCA-TGG-----CCCCTTGCTTGGG-CGCCGAAGCGAG--GGAGC-------------------G-AAAGCGACCTATCTCCGG-CGCCCAAGAAAC--GAA-CCCCGACGC--AATCCGCGTCAAGGAAAAC---AATT--AA-CTCGAG-GGCGTG-CTGTCGT-CCCGTCGC--CCCCGTTCGCGGGTTGGCGC---ACGGGCTGAT-GGCCG---CTTCTTAGTG--AA--AAACAAA----------------------------------------------------------------------------------------------------------------------------------------------------------------------------------------------------------------------------------------------------------------------------------------------------------------------------------------------------------------------------------------------------------------------------------------------------------------------------------------------------------------------
Campanula_specularioides TCGAACCCTGC----ATA-G--CAGAACAACCTGTGAACACG-----TT----GA-AAAACACATT----TGATGGGACGTCCTCA-CAGGACAAGGCTTGTG------CCCCCTGTGCAGT-CGT-----CCCATTACTTGTGGTGTCGAAGCAAG--CAAGC-------------------G-AAAGTGCGTGAGCTTAGG-CCCGCAAGAAAC--TAA-CCCCGGCAC--AATTCGTGCCAAGGAAAAC---TTTAAAAA-CTCAAG-GGTGTC-CAAACCC-CATGTTGA--CCCCGTTTGCGGGTGTTTGA---CTGGTGATTT-GTTCG---CTCCTTAGTG--AA--AA-TAC----AAACGACTCTCGGCAACGGATATCTTGGCTCTCGCATCG-ATGAAGAACGTAGCGAAATGCGATACTTGGTGTGAATTGCAGAATCCCGTGAACCATCGAGTCTTTGAACGCAAGTTGCGCCCGAAGCCTTTA-GGCTGAGGGCAC-GTCTGCATGGGCGTCACGCATCGCATCACCCCCACAAGAAGC------------------------------TCGCTTGCTTGTT--GGGGAGTGTACATTGGCCTCCCGTGCCT-CGC--TGTGCGG--TTGGCTTAAAATGGAGTCCCCTATG--AAGGAC-GCACGA-CAAGTGGTGGTGTTGA---TAATA--AGGCCC--TCGCTTT--TGTTGTTCGAGA-ATCCTT----TGTGGGATTTGG-CTCNTTGATTAAAAACCCTTTT--GATGCGTCTAC--ATAATNANNACCG-----TAANNGGTGATTGATA--------TTATAGGNGTTGTCCGACCGCGA
Campanula_spicata TCGAA-CCTGC----AYA-G--CAGAACGACCCGCGAACACG-----TT----GA-AAAACACATT----CGGGGGGACGTGGGTT-TGGGATAAGGGCGTCA------GCCCCCCTGCCCA-TGG-----CCCCTTGCTTGTG-CGCCGAAGCGAG--GTAGC-------------------G-AAAGCGACCTAACTACGG-CGCCCAAGAAAC--GAA-CCCCGACGC--AATTCGCGTCAAGGAAAAC---AATT--AA-CTCGAG-GGCGTG-TTGTTGT-CCCGTCGT--CCCCGTTCGCGGGTTGGCGC---GCGGGATGAC-GGCCG---CTTCTTAGTG--AA--AAACAA----AAACGACTCTCGGCAACGGATATCTTGGCTCTCGCATCG-ATGAAGAACGTAGCGAAATGCGATACTTGGTGTGAATTGCAGAATCCCGTGAACCATCGAGTCTTTGAACGCAAGTTGCGCCCGAAGCCTTTA-GGCCGAGGGCAC-GTCTGCATGGGCGTCACGCATCGCGTCGCCCCCACAAACACTGAGCACCCAGAGTGC---------------TCTCTRGCTTGGT--GGGGAGCGGATATTGGCCTCCCGTGCCT-TTC--GGCGCGG--TTGGCTCAAACTTGAGTCCCCTGCG--TAGGAC-GCACGA-CAAGTGGTGG--TTGA---TAACA--AGGCCC--TCGCGTC-CCGTCGTGCGGCA-ATCCTT----TGCTGGATTTGG-CTCGTC-ACAAGTGACCCTGAT--GACGCACCTTC--GCGATCCCCACGC-----ATGTGGTGG-CCGATG----------ATGGTTGCGCTCCGACCGCGA
Campanula_stenocodon TCGAACCCTGC----AAA-G--CAGAACAACCCGCGAACACG-----TT----GA-ACAACACATT----CGAGGGGACATTTGTA-TAGGAAAAGGCTAATTAATGC-CCCCCCGTGCATT-TGA-----CCCCTTCCTTGTCGTGTTGGAGCAAA--CGAGC-------------------G-AAAGCGCGTGAGCTTCAG-CCCTCAAGAAAC--CAA-CCCCGGCGC--AATTCGCGCCAAGGAAAAC---TTTA--AA-CTCAAG-GGTGTA-CTATCCC-CATGTCGA--CCCCGTTTGCGGGTGCGCGA----TTGGTGATT-GGTCA---CTCCTTAGTG--AA--AA-CAC----AAACGACTCTCGGCAACGGATATCTTGGCTCTCGCATCG-ATGAAGAACGTAGCGAAATGCGATACTTGGTGTGAATTGCAGAATCCCGTGAACCATCGAGTCTTTGAACGCAAGTTGCGCCCGAAGCCTTTA-GGCCGAGGGCAC-GTCTGCATGGGCGTCACGCATCGCGTCGCCCCCCCCAAGAA-------------------------------------GCTTGGT--GGGGAGCGTACATTGGCCTCCCGTGCCT-CAC--CGTGCGG--CTGGCTCAAAATGGAGTCCCCTACG--AAGGAC-GTACGA-CAAGTGGTGG--TTGA---TAATA--AGGCCT--TCGCGTT--TGTTGTGCGAGA-ATCCTT----TGTGGGATTTGG-CTCGTTGATTAAAGACCCTGAT--GACTCGCCTTC--ATAATC-GCACCC-----TAGTGGTGG-TTGATG--------GTGGAGACGTGCTCTGACCGCGA
Campanula_stevenii TCGAACCCTGC----ATA-G--CAGAACAACCCGCGAACACG-----TT----GA-AAAATATATT----TTAGGGGATGTGTGCT-CGAGACAAGGTGAAAG------CCCCCCGTGCATG-CAA-----CCCCTTCCTTGTGGTGTCGAAGCAAG--CAAGC-------------------G-AAAGCGTGTGAGCTTTGA-CCCGCAAGAAAC--TAA-CCCCGGCGC--AATTCGCGCCAAGGAAAAC---TTTA--AA-CTTAAG-GGTGTG-CTATCCT-CATGTTGC--CCCCGTTTGCGGGTGCGTGA---CTGGGTGTTT-GGCCG---CTCCTTAGTG--AA--AA-TAC----AAACGACTCTCGGCAACGGATATCTTGGCTCTCGCATCG-ATGAAGAACGTAGCGAAATGCGATACTTGGTGTGAATTGCAGAATCCCGTGAACCATCGAGTCTTTGAACGCAAGTTGCGCCCGAAGCCTTTA-GGCCGAGGGCAC-GTCTGCATGGGCGTCACGCATCGCGTCGCCCCCCAAGCATCTTGCACTTCCAAGTGC---------------TCGCTTGCTTGAT--GGGGAGCGTACATTGGCCTCCCGTGCCT-CGC--CGCGCGG--TTGGCTCAAAACGGAGTTCCCTGTG--AAGGAC-GCACGA-CAAGTGGTGG--TTGA---TA-----AGGCCC--TCGCGTT-ATGTCATGCGGAA-ATCCTT----TACATGATTTGA-CTCATTGATAATTGACCCTGAT--GACGCGGCTTC--ACAATC-ACACCC-----TAGTGGTGC-TTGAAG--------GTGGAGACGTGCTCCGACCGCGA
Campanula_stricta TCGAA-CCTGC----ACA-G--CAGAACGACCCGCGAACACG-----TT----GA-AAAACTCATT----CGGGGGGACGTGGGTT-TGGGATAAGGGCGACAG-----CCCCCCCTGCCCA-TGG-----CCCCTTGCTTGGG-CGCCGGAGCGAG--GGAGC-------------------G-AACGCGACCTAACTCAGG-CGCCCGAGAAAC--GAA-CCCCGACGC--AATCCGCGTCAAGGAAAAC---ATTT--AA-CTCGAG-GGCGTG-CTGTCTT-CCCGTCGC--CCCCGTTCGCGGGTTGGCGC---GCGGGCTGAT-GGCCG---CTTCTTAGTG--AA--AAACAAA----------------------------------------------------------------------------------------------------------------------------------------------------------------------------------------------------------------------------------------------------------------------------------------------------------------------------------------------------------------------------------------------------------------------------------------------------------------------------------------------------------------------
Campanula_subcapitata TCGAA-CCTGC----ACA-G--CAGAACGACCCGCGAACACG-----TT----GA-AAAACACATT----CGGGGGGATGTGGGTT-TGGGATAAGGGCGACA------ACCCCCCTGCCCA-TGG-----CCCCTTGCTTGGG-CGCAGCAGCGAG--GGAGC-------------------G-AAAGCGACCCAACTCCGG-CGCGCAAGAAAC--GAA-CCCCGACGC--AATCCGCGTCAAGGAAAAC---ATTT--AA-CTCGAG-GGCGCG-CTGTCGT-CCCGTCGC--CCCCGTTCGCGGGTTGGCGC---GCGGGCTGAC-GGCCG---CTTCTTAGTG--AA--AAACAAA----------------------------------------------------------------------------------------------------------------------------------------------------------------------------------------------------------------------------------------------------------------------------------------------------------------------------------------------------------------------------------------------------------------------------------------------------------------------------------------------------------------------
Campanula_takesimana TCGAACCCTGC----ATA-G--CAGAACGACCCGCGAACACG-----TT----GA-AAAACACATT----CGGGGGGACGTGGGTT-TGGGATAAGGGCGACA------GCCCCCCTGCCCA-TGG-----ACCCTTGCTTGGG-CGCCGAAGCGAG--GGAGC-------------------G-AAAGCGACCTAACTCCGG-TGCGCAAGAAAC--GAA-CCCCGACGC--AATCCGCGTCAAGGAAAAC---ATTT--AA-CTCGAG-GGCGTG-CTGTCGT-CCCGTCGC--CCCCGTTCGCGGGTTGGCGC---GCGGGCTGAC-GGCCG---CTTCTTAGTG--AA--AAACAA----AAACGACTCTCGGCAACGGATATCTTGGCTCTCGCATCG-ATGAAGAACGTAGCGAAATGCGATACTTGGTGTGAATTGCAGAATCCCGTGAACCATCGAGTCTTTGAACGCAAGTTGCGCCCGAAGCCTTTA-GGCCGAGGGCAC-GTCTGCATGGGCGTCACGCATCGCGTCGCCCCCCCAAACACTGAGCACCCAGAGTGC---------------TCTCTGGCTTGGT--GGGGAGCGGACATTGGCCTCCCGTGCCT-TTC--GGCGCGG--CTGGCTCAAACTTGAGTCCCCTGCG--TAGGAC-GCACGA-CAAGTGGTGG--TTGA---TAACA--AGGCCC--TCGCGTC-CCGTCGTGCGGCA-ATCCTC----CGCGGGATTTGG-CTCGTC-ACAAGTGACCCTGAT--GACGCACCTTC--GCGATCCCCACGC-----ATGTGGTGG-CCGATG----------ATGGTTGCGCTCCGA------
Campanula_thyrsoides --------------------------------------------------------------------------------------------------------------------------------------------------------------------------------------------------------------------------------------------------------------------------------------------------------------------------------------------------------------------------------------------------------------------------------------------------------------------------------------------------------------------------------------------------ATCGCGTCGCCCCCCCAAACACTGAACACCCAAAATGC---------------TCTCTGGCTTGGT--GGGGAACGGATATTGGCCTCCCGTGCCT-TTC--GGGGCGG--TTGGGTCAAACTTGAATCCCCTGCG--TTGGACGC-ACGA-CAAGTGGTGG--TTGA---TAACA--AAGGCC--TCCCGTT-CCGTCGTGCGGGA-ATCCTT----TGCTGGATTTGG-CTCCTCCCAAAGTTAACCTGATT-AAAGCACCTTCCCCAATCCCCCCCC------ATGTTTGTTGGCCCAATA------AAAGGGTGGGCTCCCGAAC----
Campanula_thyrsoides_subsp._carniolica TCGAA-CCTGC----ACA-G--CAGAACGACCCGCGAACACG-----TT----GA-AAAACACATT----CGGGGGGACGTGGGTT-TGGGATAAGGGCGTCAG-----CCCCCCCTGCCCA-TGG-----CCCCTTGCTTGTG-CGTCGAAGCGAG--GGAGC-------------------G-AAAGCGACCTAACTCCGG-CGCCCAAGAAAC--GAA-CCCCGACGC--AATCCGCGTCAAGGAAAAC---AATT--AA-CTCGAG-GGCGTG-TTGTTGT-CCCGTCGC--CCCCGTTCGCGGGTTGGCGC---GCGAGCTGAC-GGACG---CTTCTTAGTG--AA--AA-CAA----AAACGACTCTCGGCAACGGATATCTTGGCTCTCGCATCG-ATGAAGAACGTAGCGAAATGCGATACTTGGTGTGAATTGCAGAATCCCGTGAACCATCGAGTCTTTGAACGCAAGTTGCGCCCGAAGCCTTTA-GGCCGAGGGCAC-GTCTGCATGGGCGTCACGCATCGCGTCGCCCCCCCAAACACTGAGCACCCAGAGTGC---------------TCTCTGGCTTGGT--GGGGAGCGGATATTGGCCTCCCGTGCCT-TTC--GGCGCGG--TTGGCTCAAACTTGAGTCCCCTGCG--TAGGAC-GCACGA-CAAGTGGTGG--TTGA---TAACA--AGGCCC--TCGCGTC-CCGTCGTGCGGCA-ATCCTT----TGCTGGATTTGG-CTCGTC-ACAAGTGACCCTGAT--GACGCACCTTC--GCGATCCCCACGC-----ATGTGGTGG-CCGATG----------ATGGTTGCGCTCCGACCGCGA
Campanula_tommasiniana TCGAACCCTGC----ATA-G--CAGAACAACCCGTGAACACA-----TT----GA-ACAACACATT----TGAGGGGACGTTTGTA-TGGGACAAGGCTTATC------CCCCCCGTGCATT-CGA-----CCCCTTCCTTGTTGTGTCGAAGCAAG--CAAGA-------------------G-AGATCTCGTGAGCTTCGG-CCCTCAAGAAAC--TAA-CCCCGGCGC--AATTCGCGCCAAGGAAAAC---TTTA--AA-CTCAAG-GGTGTA-CCATCCC-CATGTTGA--CCCCGTTTGCGGGTGCGCGA----CTGGTGATT-GGTCG---TTCCTTAGTG--AA--AA-CAC----AAACGACTCTCGGCAACGGATATCTCGGCTCTCGCATCG-ATGAAGAACGTAGCGAAATGCGATACTTGGTGTGAATTGCAGAATCCCGTGAACCATCGAGTCTTTGAACGCAAGTTGCGCCCGAAGCCTTTA-GGCCGAGGGCAC-GTCTGCATGGGCGTCACGCATCGCGTCGCCCCCCCAAGAAGC------------------------------TTGCTTGCTTGGT--GGGGAGCGTACATTGGCCTCCCGTGCCTAATC---GTGCGG--CTGGCTCAAAATGGAGTCCCCTGTG--AAGGAC-GCACGA-CAAGTGGTGG--TTGA---TAATA--AGGCCC--TCGCGTT-TTGTTGTGCGAGA-ATCCTT----TGTGGGATTTGG-CTCATTAATTAAAGACCCTGAT--GACACGCCTTC--ACAATT-GCACCC-----TAGTGGTGG-TTGATA--------GTGAAGACGTGCTCCGACTGCGA
Campanula_trachelium TCGAA-CCTGC----ACA-G--CAGAACGACCCGCGAACACG-----TT----GA-AAAACACATT----CGGGGGGACGTGGGTT-TGGGATAAGGGCGATAG-----CCCCCCCTACCCA-TAG-----CCCCTTGCTTGTG-CGCCGAAGTGAG--GGCAC-------------------G-AAAGTGACCTAACCCCGG-CGCCCAAGAAAC--GAA-CCCCGACGC--AATCCGCGTCAAGGAAAAC---ATTT--AA-CTCGAG-GGCGTG-CTGTCGT-CCCGTCGC--CCCCGTTCGCGGGTTGGCGC---GCGGGCTGTC-GGCCG---CTTCTTAGTG--AA--AAACAA----AAACGACTCTCGGCAACGGATATCTTGGCTCTCGCATCG-ATGAAGAACGTAGCGAAATGCGATACTTGGTGTGAATTGCAGAATCCCGTGAACCATCGAGTCTTTGAACGCAAGTTGCGCCCGAAGCCTTTA-GGCCGAGGGCAC-GTCTGCATGGGCGTCACGCATCGCGTCGCCCCCCCAAACACTGAGCACCCAGAGTGC---------------TCTCTGGCTTGGT--GGGGAGCGGATATTGGCCTCCCGTGCCT-TTC--GGCGCGG--CTGGCTCAAACTTGAGTCCCCTGCG--TAGGAC-GCACGA-CAAGTGGTGG--TTGA---TAACA--AGGCCC--TCGCGTC-CCGTCGTGCGGCA-ATCCTC----CGTGGGATTTGG-CTCGTC-ACAAGTGACCCTGAT--GACGCACCTTC--GCGATCCCCACGC-----ATGTGGTGG-CCGATG----------ATGGTTGCGCTCCGACCGCGA
Campanula_transtagana TCGAACCCTGC----ATA-G--CAGAACAACCCGTGAACACG-----TT----GA-AAAACACTTT----TGATGGGANGTCCTCA-TAGGACAAGGCTAGTGNNNNCCCNNCCTGTGTGGT-CGT-----CCCATTACTTGTGGTGTCGAAGCAAG--CGAGC-------------------G-AAAGTGCGTGAGCTTAGG-CCCTCAAGAAAC--TAA-CCCCGGCAC--AATTCGTGCCAAGGAAAAC---TTTAAAAA-CTCAAG-GGTGTC-CAAACCC-CATGTTGA--CCCCGTGTGCGGGTGTTTGA---CTGGTGATTT-GTTCG---CTCCTTAGTG-AAA--ANNTAC----AAACGACTCTCGGCAACGGATATCTTGGCTCTCGCATCG-ATGAAGAACGTAGCGAAATGCGATACTTGGTGTGAATTGCAGAATCCCGTGAACCATCGAGTCTTTGAACGCAAGTTGCGCCCAAAGCCTTTA-GGCTGAGGGCAC-GTCTGCATGGGCGTCACGCATCGCATCACCCCCACAAGAANNNNNNNNNNNNNNNNNGC-------------TNGCTTGGTTGNT--GGGGAGNGTACMTTGGCCTCCCGTGCCNNNNT---GTGCGG--TTGGCTTAAAATGGAGTCCCCYATG--AAGGAC-GCACGA-CAAGTGGTGGTGTTGA---TAATA--AGGCCC-NTCNCTTT-TNGTTGTNCGAGA-ATCCTT----TGTGGGATTTGG-CTCNTTGANTAAAAACCCTTTT--GATGCNTCTAC--NTAANTNNNCCNCCSTNNAACNGGTGANTTGANA--------TNNTAGGCGTTNTCCSACCGCGA
Campanula_tridentata TCGAA-CCTGC----ACA-G--CAGAACGACCCGCGAACACG-----TT----GA-AAAACACATT----CGGGGGGACGTGGGTT-TGGGATAAGGGCTACAG-----CCCCCCCTGCCCA-TGG-----CCCCTTGCTTGGG-CGCCGAAGCGAG--GGAGC-------------------G-AGAGCGACCTAACTCCGG-CGCCCAAGAAAC--GAA-CCCCGACGC--AATCCGCGTCAAGGAAAAC---ATTT--AA-CTCGAG-GGCGTG-CTGTCGT-CCCGTCGC--CCCCGTTCGCGGGTTGGCGC---GCGGGCTGAC-GGCTG---CTTCTTAGTG--AA--AAACAA-----------------------------------------------------------------------------------------------------------------------------------------------------------------------------------------------------------------------------------------------------------------------------------------------------------------------------------------------------------------------------------------------------------------------------------------------------------------------------------------------------------------------
Campanula_uniflora TCGAACCCTGC----ATA-G--CAGAACAACCCGTGAACACG-----TT----GA-AAAACACATT---TTGGGGGGATGTGTGTT-C-GGACAAGGCGACAG------CCCCCCGTGCATG-CAT-----CCCTTGACTTGTGGTGTCGTAGCAAG--CGAGC-------------------G-AAAGCGCGTGAGCTTTGG-CCCCCAAGTAAC--TAA-CCCCGGCGC--AATACGCGCCAAGGAAAAC---TTAA--AA-CTCAAG-GGCGTATCCATCCT-CTTGTTGC--CCCCGTTTTCGGGTGCGCGA---CTGGGTGTTT-GGACG---CTCCTTAGTG--AA--AA-CAC---AAAACGACTCTCGGCAACGGATATCTCGGCTCTCGCATCG-ATGAAGAACGTAGCGAAATGCGATACTTGGTGTGAATTGCAGAATCCCGTGAACCATCGAGTCTTTGAACGCAAGTTGCGCCCGAAGCCTTTA-GGCCGAGGGCAC-GTCTGCATGGGCGTCACGCATCGTGTCGCCACCCAAAGCATCTTGCACTTCCAAGTGC--------------TTGCTTGCTTGAT--GGGGAGCGTACATTGGCCTCCCGTGCCT-CGC--CGTGCGG--CTGGCTCAAAATGGAGTCCCCTGTA--AAGGAC-GCACGA-CAAGTGGTGG--TTGA---TAATA--AGGCCC--TCGCATT-GTGTCGTGCGGTA-ATCCTT----TGCGGGATTTGA-CTCGTTGAGTAATGACCCTGAT--GACACGCCTCCATATGATC-ACACCC-----TAGTGGTGC-TTGATG--------GTGGAGATGTGCTCCGACCGCGA
Campanula_versicolor TCGAACCCTGC----ATA-G--CAGAACAACCCGCGAACACG-----TT----GA-ACAACACATT----TGAGGGGACGTTTGTA-TGGGACAAGGCTTATC------CCCCCTGTGCATT-CGA-----CCCCTTCCTTGCTGTGTTGAAGCAAG--CAAGC-------------------G-AGAGCTCGTGAGCTTTGG-CCCGCAAGAAAC--TAA-CCCCGGCGC--AATTCGCGTCAAGGAAAAC---TTTA--AA-CTCAAG-GGTGTA-CCATTTC-CATGTTGA--CCCCGTTTGCGGGTGCGCGA----CTGGTGATT-GATCG---CTCCTTAGTG--AA--AA-CAC----AAACGACTCTCGGCAACGGATATCTTGGCTCTCGCATCG-ATGAAGAACGTAGCGAAATGCGATACTTGGTGTGAATTGCAGAATCCCGTGAACCATCGAGTCTTTGAACGCAAGTTGCGCCTGAAGCCTTTA-GGCCGAGGGCAC-GTCTGCATGGGCGTCACGCATCGCGTYGCCCCCCAAAAGAAGC-----------------------------TTGCTTTCTTGGT--GGGGAGCGTACATTGGCCTCCCGTGCCTAACC---GTGCGG--CTGGCTCAAAATAGAGTCCCCTGTG--AAGGAC-GCACGA-CAAGTGGTGG--TTGA---TAATA--TGGCCC--TCGCGTT-TTGTTGTGCGAGA-ATCCTT----TATGGGATTTGG-CTCGTTGATTAAAGACCCTGAT--GACACGACTTC-----ACTTGCACCC-----TAGTGGTGG-TTGATA--------RTGAAGACGTGCTCTGACCGCGA
Campanula_waldsteiniana TCGAACCCTGC----ATA-G--CAGAACAACCCGTGAACACA-----TT----GA-ACAACACATT----TGAGGGGACGTTTGTA-TGGGACAAGGCTTATC------CCCCCCGTGCATT-CGA-----CCCCTTCCTTGTTGTGTCGAAGCAAG--CAAGA-------------------G-AGATCTCGTGAGCTTCGG-CCCTCAAGAAAC--TAA-CCCCGGCGC--AATTCGCGCCAAGGAAAAC---TTTA--AA-CTCAAG-GGTGTA-CCATCCC-CATGTTGA--CCCCGTTTGCGGGTGCGCGA----CTGGTGATT-GGTCG---TTCCTTAGTG--AA--AA-CAC----AAACGACTCTCGGCAACGGATATCTCGGCTCTCGCATCG-ATGAAGAACGTAGCGAAATGCGATACTTGGTGTGAATTGCAGAATCCCGTGAACCATCGAGTCTTTGAACGCAAGTTGCGCCCGAAGCCTTTA-GGCCGAGGGCRC-GTCTGCATGGGCGTCACGCATCGCGTCGCCCCCCCAAGAAGC------------------------------TTGCTTGCTTGGT--GGGGAGCGTACATTGGCCTCCCGTGCCTAATC---GTGCGG--CTGGCTCAAAATGGAGTCCCCTGTG--AAGGAC-GCACGA-CAAGTGGTGG--TTGA---TAATA--AGGCCC--TCGCGTT-TTGTTGTGCGAGA-ATCCTT----TGTGGGATTTGG-CTCATTAATTAAAGACCCTAAT--GACACGCCTTC--ACAAYT-GCACCC-----TAGTGGTGG-TTGATA--------GTGAAGACGTGCTCCGACCGCGA
Campanula_zoysii TCGAACCCTGC----ATA-G--CAGAACAACCCGCGAACACG-----TT----GA-ACAACACATT----CGAGGGGACGTTTGTA-TGGGACAAGGGTTATC------CCCCCCGTGCATT-TGA-----CCCCTTACTTGTTGTGTCGGAGCAAG--CGAGC-------------------G-AGAGCGCGTGAGCTTCGC-CCCTCAAGAAAC--TAA-CCCCGGCGC--AATTCGCGCCAAGGAAAAC---TTTA--AA-CTCAAG-GGTGTA-CCATCCC-CATGTTGA--CCCCGTTTGCGGGTGCGCGA----CTGGTGATT-GGTCG---TTCCTTAGTG--AA--AA-CAC----AAACGACTCTCGGCAACGGATATCTTGGCTCTCGCATCG-ATGAAGAACGTAGCGAAATGCGATACTTGGTGTGAATTGCAGAATCCCGTGAACCATCGAGTCTTTGAACGCAAGTTGCGCCCGAAGCCTTTA-GGCTGAGGGCAC-GTCTGCATGGGCGTCACGCATCGCATCGCCCCCCCAAGAAGC------------------------------TTKCTTGCTTGGT----GGGGCGTACATTGGCCTCCCGTGCTT-CAC--CGTGCGG--CTGGCTCAAAATGGAGTCCCCTGTG--AAGGAC-GCACGA-CAAGTGGTGG--TTGA---TAATG--AGGCCC--TCGCGTT-CTGTTGTGCGAGA-ATCCTT----TGTGGGAATTGG-CTCGTTGATTAAAGACCCTGAT--GACACGCCTTC--ACAATT-GCACCC-----TAGTGGTGG-TTGATG--------GTGGAGACGTGCTCCGACCGCGA
Campanulastrum_americanum TCGAACCCTGC----ATA-G--CATAACAACCCGGAAACACG-----TT----GA-AAAACACAAA-----TAGGGGATGTGTGCT-TGGGATAAGGTGAAAG------CCCCCCGTGCAT--CAG-----CCCCTGCCTTGTGGTGTCGCAGCAAG--CAAGC-------------------G-AAAGCGCGTGAGCTCTGGCCCCACAATTAAC--CAA-CCCCGGCGC--AATTCGCGCCAAGGAGAAC---TTTA--AA-CTCAAG-GGTGTG-CCATCAT-CCCGTCGC--CCCCGTTCGCGGGTGCTCGA---TTGGGTGTTT-GGTCG---CTTCTTAGTG--AA--AA-CAC--------------------------------------------------------------------------------------------------------------------------------------------------------------------------------------------------------------------------------------------------------------------------------------A--------------------------------------------------------------------------------------------------------------------------------------------------------------------------------------------------------------------------------
Canarina_canariensis TCGAAACCTGC----ACA-G--CAGAACGACCCGCGAACACG--------------TAAAAACATC------GAAGGATGCGGGGT--------TGCTCGCGGGCCTCCTCGCGTCGGAGCG--CG---C-CTCCGGAATCGATTCGTTG---------GGCCC-------------------G-GACGTGCGC--------G-TCAATGCCAAAC--GAA-CCCCGGCGC--GATCCGCGCCAAGGAAAAC-----AT--AA-CTCTAG-AACATC-TCACCCT-CCCGTCGC---CCCGTTCGC-GGTGTGCGC---GCGGTTGGGT-GGCCG---CTTCTTAGTG--AA--AA-CAC-----------------------------------------------------------------------------------------------------------------------------------------------------------------------------------------------------------------------------------------------------------------------------------------------------------------------------------------------------------------------------------------------------------------------------------------------------------------------------------------------------------------------
Codonopsis_dicentrifolia TCTAAACCTGC----ATA-G--CAGAACGACCCGCGAACATG-----T-----GT-AGAACAC---------TGGGGACGCGGGCA------------------------------TGCCCG-TGG-----CTCCT---------TGTCGACGCGCG--CGCCC---------------------TTTGGGAGTGCGCGTCGG-----CACCAAAC--GAA-CCCCGGCGC--GATCCGCGCCAAGGAAAAC---CTAA-----CTCGAG-AGCGCC-TCGTCCT-GCCGTCG---CCTCGTTCGC-GGTGCGCGC---GCGGTTGGAC-GGTCG---CTTCTTAGTG--AA--AAACAC-----------------------------------------------------------------------------------------------------------------------------------------------------------------------------------------------------------------------------------------------------------------------------------------------------------------------------------------------------------------------------------------------------------------------------------------------------------------------------------------------------------------------
Codonopsis_kawakamii TCGAAACCTGC----ACA-G--CAGAACGACCCGCGAACACG-----T-----GA-ACAACAC---------CGGGGACGCGGGCT------------------------------TGCCCG-TGG-----CCCCTTGC------CGTCGGCGCACG--CACCCGCCCAACCACTTGGTGGAAG-GGAGCATGTGTGCGTCGT-TCGGCGCCAAAC--GAA-CCCCGGCGC--GATCCGCGCCAAGGAAAAC---TTAA-----CTCAAAGAGCGCC-ACGTCCT-CCCGTCG---CCCCGTTCGC-GGTGTGCGC---ACGGTTGGGT-GGTCG---CTTCTTAGTG--AA--AAACAC-----------------------------------------------------------------------------------------------------------------------------------------------------------------------------------------------------------------------------------------------------------------------------------------------------------------------------------------------------------------------------------------------------------------------------------------------------------------------------------------------------------------------
Codonopsis_lanceolata TCGAACCCTGC----ACA-G--CAGAACGACCCGCGAACACG-----T-----GA-ACAACAC---------CGGGGACGCGGGCT------------------------------TGCCCG-TGG-----CCCCTTGC------CGTCGACGTGCG--CGCCCGCCCAACCACTTGGTGGCAG-GGAGTGTGCGTGCGTCGT-TCGGCGCCAAAC--GAA-CCCCGGCGC--GATCCGCGCCAAGGAAAAC---TTAA-----CTCAAAGAGCGGC-CCGTCCT-CCTGTCG---CCCCGTTCGC-GGTGTGCGC---ACGGTTGGGC-GGTTG---CTTCTTAGTG--AA--AAACAC----AAACGACTCTCGGCAACGGATATCTCGGCTCTCGCATCG-ATGAAGAACGTAGCGAAATGCGATACTTGGTGTGAATTGCAGAATCCCGTGAACCATCGAGTCTTTGAACGCAAGTTGCGCCCGAAGCCGTTA-GGCCGAGGGCAC-GTCTGCATGGGCGTCACGCATCGCGTCGCCTCCCTTAACTTAATTGTTCACAAAACAAGTCA------------------AGGAAAGGGGGAGCGGATACTGGCCTCCCGTGCCT-TGC--GGCGCGG--TTGGCTCAAAACGGAGTCCCCCGCG--AAGGAC-GCACGA-CAAGTGGTGG--TTGG---TAACA--AGGCCC--TCGCGTC-CCGTCGTGCGCAC-GTCCTG----CGCTGGGTTGGCTCTCGT--------GACCCT-----GACGCGTCTAGGCTTA---------------------------------------AGCCTAAGGCGCTCCGA------
Codonopsis_pilosula TCGAAACCTGC----ACA-G--CAGAACGACCCGCGAACACG-----T-----GA-ACAACAC---------CGGGGACGCGGGCT------------------------------TGCCCG-TGG-----CCCCTTGC------CGTCGGCGCACG--CACCCGCCCAACCACTTGGTGGCAG-GGAGTGTGCGTGCGTCGT-TCGGCGCCAAAC--GAA-CCCCGGCGC--GATCCGCGCCAAGGAAAAC---TTAA-----CTCAAAGAGCGCC-CCGTCCT-CCCGTCG---CCCCGTTCGC-GGTGTGCGC---ACGGTTGGGC-GGTCG---CTTCTTAGTG--AA--AAACAC----AAACGACTCTCGGCAACGGATATCTCGGCTCTCGCATCG-ATGAAGAACGTAGCGAAATGCGATACTTGGTGTGAATTGCAGAATCCCGTGAACCATCGAGTCTTTGAACGCAAGTTGCGCCCGAAGCCGTTA-GGCCGAGGGCAC-GTCTGCATGGGCGTCACGCATCGCGTCGCCTCCCTTAACTTAATTGTTTACAAAACAAGTCAAGGAAAG------------------GGGGAGCGGATACTGGCCTCCCGTGCCT-TGC--GGCGCGG--CTGGCTGAAAACGGAGTCCCCCGCG--AAGGAC-GCACGA-CAAGTGGTGG--TTGA---TAACA--AGGCCC--TCGCGTC-CCGTCGTGCGCAC-GTCCTG----CGATGGGTTGGCTCTCGT--------GACCCT-----GACGCGTCTAGGCTTA---------------------------------------AGCCTAAGGCGCTCCGA------
Codonopsis_pilosula_subsp._tangshen -----------------------------------------------------------------------------------------------------------------------------------------------------------------------------------------------------------------------------------------------------------------------------------------------------------------------------------------------------------------------------------------------------------------------------------------------------------------------------------------------------------------------------------------------CGCATCGCGTCGCCTCCCTTAACTTAATTGTTTACAAAACAAGTCAAGGAAAG------------------GGGGAGCGGATACTGGCCTCCCGTGCCT-TGC--GGCGCGG--CTGGCTCAAAACGGAGTCCCCCGCG--AAGGACGC-ACGA-CAAGTGGTGG--TTGA---TAACAA--GGCCC--TCGCGTC-CCGTCGTGCGCAC-GTCCTG----CGATGGGTTGGCTCTCGT--------GACCCT-----GACGCGTCTAGGCTTA---------------------------------------AGCCTAAGGCGCTCCGACCG---
Codonopsis_tubulosa TCGAAACCTGC----ACA-G--CAGAACGACCCGCGAACACG-----T-----GA-ACAACAC---------CGGGGACGCGGGC--TTGCCCGTGGTTGCAG-------TCGACGTGCGCGCCCGCCCAACCACTTGGTGGCA---------------------------------------G-GGAGTGTGCGTGCGTCGT-TCGGCGCCAAAC--GAA-CCCCGGCGC--GATCCGCGCCAAGGAAAAC---TTAA-----CTCAAAGAGCGGC-CCGTCCT-CCTGTCG---CCCCGTTCGC-GGTGTGCGC---ACGGTTGGGC-GGTTG---CTTCTTAGTG--AA--AAACAC-----------------------------------------------------------------------------------------------------------------------------------------------------------------------------------------------------------------------------------------------------------------------------------------------------------------------------------------------------------------------------------------------------------------------------------------------------------------------------------------------------------------------
Codonopsis_ussuriensis TCGAAACCTGC----ACA-G--CAGAACGACCCGCGAACACG-----T-----GA-ACAACAC---------CGGGGACGCGGGCT------------------------------TGCCCG-TGA-----CCCCTTGT------CATCGACGTGCG--CGCCCGCCCAACCACTTGGTGGCAG-GGAGTGTGCGTGCGTCGT-TCGGCGCCAAAC--GAA-CCCCGGCGC--GATCCGCGCCAAGGAAAAC---TTAA-----CTCAAAGAGCGGC-CCGTCCT-CCTGTCG---CCCCGTTCGC-GGTGTGCGC---ACGGTTGGGC-GGTTG---CTTCTTAGTG--AA--AAACAC----AAACGACTCTCGGCAACGGATATCTCGGCTCTCGCATCG-ATGAAGAACGTAGCGAAATGCGATACTTGGTGTGAATTGCAGAATCCCGTGAACCATCGAGTCTTTGAACGCAAGTTGCGCCCGAAGCCGTTA-GGCCGAGGGCAC-GTCTGCATGGGCGTCACGCATCGCGTCGCCTCCCTTAACTTAATTGTTTACAAAACAAGTCA------------------AGGAAAGGGGGGGCGGATACTGGCCTCCCGTGCCT-TAC--GGCGCGG--TTGGCTCAAAACGGAGTCCCCCGTG--AAGGAC-GCACGA-CAAGTGGTGG--TTGG---TAACA--AGGCCC--TCGCGTC-CCGTCGTGCGCAC-GTCCTG----CGCTGGGTTGGCTCTCGT--------GACCCTGACGCGTCTAGGCTTA--------------------------------------------AGCCTAAGGCGCTCCGA------
Edraianthus_graminifolius TCGAA-CCTGC----ACA-G--CAGAACGACCCGCGAACACG-----TT----GA-AAAACACATT----CGGGGGGACGTGGGTT-TGGGACAAGGGCGACAG-----CCCCCCCTGCCCATGGC-----CCCTTTGCTTGGG-CGCCGAAGCGGG--GGAGC-------------------G-AAAGCGAGCTAACTCCGG-CGCCCAAGAAAC--GAA-CCCCGACGC--AATCCGCGTCAAGGAAAAC---ATTT--AA-CTCGAG-GGCGTG-CTGTCGT-CCCGTCGC--CCCCGTTCGCGGGTCGGCGC---GCGGGCTGAC-GGCCG---CTTCTTAGTG--AA--AAACAA-----------------------------------------------------------------------------------------------------------------------------------------------------------------------------------------------------------------------------------------------------------------------------------------------------------------------------------------------------------------------------------------------------------------------------------------------------------------------------------------------------------------------
Edraianthus_pumilio TCGAA-CCTGC----ACA-G--CAGAACGACCCGCGAACACG-----TT----GA-AAAACACATT----CGGGGGGACGTGGGTT-TCGGATAAGGGCGACAG-----CCCCCCTTGCCCA-TGG----CCCCTTTGCTTGGG-TGCCGAAGTGAG--GGAGC-------------------G-AAAGCGAGCTAACTCCGG-CGCCCAAGAAAC--GAA-CCCCGACGC--AATCCGCGTCAAGGAAAAC---ATTT--AA-CTCGAG-GGCGTG-CTGTCGT-CCCGTCGC--CCCCGTTCGCGGGTTGGCGC---GCGGGCCGAC-GGCCG---CTTCTTAGTG--AA--AAACAA-----------------------------------------------------------------------------------------------------------------------------------------------------------------------------------------------------------------------------------------------------------------------------------------------------------------------------------------------------------------------------------------------------------------------------------------------------------------------------------------------------------------------
Edraianthus_tenuifolius TCGAA-CCTGC----ACA-G--CAGAACGACCCGCGAACACG-----TT----GA-AAAACACATT----CGGGGGGACGTGGGTT-TGGGACAAGGGCGACAG-----CCCCCCCTGCCCATGGC-----CCCTTTGCTTGGG-CGCCGAAGCGGG--GGAGC-------------------G-AAAGCGAGCTAACTCCGG-CGCCCAAGAAAC--GAA-CCCCGACGC--AATCCGCGTCAAGGAAAAC---ATTT--AA-CTCGAG-GGCGTG-CTGTCGT-CCCGTCGC--CCCCGTTCGCGGGTCGGCGC---GCGGGCTGAC-GGCCG---CTTCTTAGTG--AA--AAACAA----AAACGACTCTCGGCAACGGATATCTTGGCTCTCGCATCG-ATGAAGAACGTAGCGAAATGCGATACTTGGTGTGAATTGCAGAATCCCGTGAACCATCGAGTCTTTGAACGCAAGTTGCGCCCGAAGCCTTTA-GGCCGAGGGCAC-GTCTGCATGGGCGTCACGCATCGCGTCGCCCCCCC---AAACACTGAGCACCCAGAGTGCT-----------CTCTGGCTTTGGT--GGGGAGCGGACATTGGCCTCCCGTGCCT-TTT--GGCGCGG--TTGGCTCAAACTTGAGTCCCCTGCG--TAGGAC-GCACGA-CAAGTGGTGG--TTGA---TAACA--AGGCCC--TCGCGTC-CCGTCGTGCAGCA-ATCCTC----CGCTGGATTTGG-CTCGTC-ACAAGTGACCCTGAC--GACGCACCTTC--GCGATCCCCACGC-----ATGTGGTGG-CCGATG----------ATGGTTGCGCTCCGACCGCGA
Feeria_angustifolia TCGAA-CCTGC----ACA-G--CAGAACGACCCGGGAACACG-----TT----GA-AAAACACATC--TTGGGGGGGTCACGAGTT-CGGGATAAGGGCGAAA------GCCCCCCTGCCCA-TGG----CCCCCTTGCTTGCGGCGCCGAAGTGAG--CTTGC-------------------G-AAAGCGACCTGACTTTGG-CTCGCAAGAAAC--GAA-CCCCGACGC--AATCCGCGTCAAGGAAAAC---ATTT--AA-CTCGAG-GGCGTG-TTGTCGT-CCCGTCGC--CCCCGTTCGCGGGTTAGCGC---GCGGGCCGAC-GACCG---CTTCTTAGTG--AA--AAACAA-----------------------------------------------------------------------------------------------------------------------------------------------------------------------------------------------------------------------------------------------------------------------------------------------------------------------------------------------------------------------------------------------------------------------------------------------------------------------------------------------------------------------
Githopsis_diffusa TCGAACCCTGC----ACA-G--CAGAACAACCCGCGAACACG-----TC----GA-AAAACACACT-----CGGGGAACGCGTGCA-CGGGACAAGG-CGAGAG-----CCCCCCGCGCCCG-CGA-----CCCCACCCCCGCGGCGCACGGGCTCG--CGAGA-------------------G-AGATCTAGCGAGCACGGACACCGCGGGAAAC--CAA-CCCCGGCGC--AACCCGCGCCAAGGAAAAC---ATCA--AA-CTCAAG-GGCTCC-CCACGCT-CGCGTCGC--CCCCGTTCGCGGACGCGCGG---CCGGGCTTGC-GGTGG---CTCCTAAGTG--TA--AAACAC-----------------------------------------------------------------------------------------------------------------------------------------------------------------------------------------------------------------------------------------------------------------------------------------------------------------------------------------------------------------------------------------------------------------------------------------------------------------------------------------------------------------------
Hanabusaya_asiatica TCGAACCCTGC----ATA-G--CAGAACAACCCGCGAACACG-----TT----GA-AAAACACATT-----TGGGGGATGCGTGCA-CGGGACAAGG-CGACAG-----CCCCCCGTGCATG-CGG-----CCCCTTCCTTGTGGTGCCGGAGCAAT--CGAGC-------------------G-AAAGCACGTGAGCTTCGG-CCCCCAAGAAAC--AAA-CCCCGGCGC--AATTCGCGCCAAGGAAATC---TTTA--AA-CTCAAG-GGCGTG-CTCTCCT-CACGTTGC--CCCCGTTTGCGGGTGCGCGA---CTGGGTGTTT-GCCCG---CTCCTTAGTG--AA--AA-CAC----AAACGACTCTCGGCAACGGATATCTCGGCTCTCGCATCG-ATGAAGAACGTAGCGAAATGCGATACTTGGTGTGAATTGCAGAATCCCGTGAACCATCGAGTCTTTGAACGCAAGTTGCGCCCGAAGCCTTTA-GGCCGAGGGCAC-GTCTGCATGGGCGTCACGCATCGCGTCGCCCCCCC---AAGCATCTTGCACCTCC-AAGTGC----------CCGCTTGCTTGGT--GGGGAGCGTACATTGGCCTCCCGTGCCT-CGC--AGTTCGG--TTGGCTCAAAATGGAGTCCCCTGTG--AAGGAC-GCACGA-CAAGTGGTGG--TTGA---TAATA--AGGCCC--TCGCGTT-CTGTCGTGCTTGA-ATCCTT----TGCGGGTTTTGG-CTCTTCGATTAATGACCCTGAT--GATGCGCCTTC--ACAATC-GCACCC-----TAGTGGTGG-TTGATG--------GTGGAGACGTGCTTCGA------
Heterocodon_rariflorum TCGAACCCTGC----ACA-G--CAGAACAACCCGCGAACACG-----TC----GA-AAAACACAAT-----TGGGGCGCGCGGGCA-CGGGACAAGG-CGAGAG-----CCCCCCGCGCCCG-AGG-----CCCCTTCCTTGCGGCGTCGGAGCGAG--CGAGC-------------------GAAAATCGAGCGAGCTTCCACTCCGCAAGAAAC--CAA-CCCCGGCGC--AATCCGCGCCAAGGAAAAC---ATTA--AA-CTCAAG-GGCTCC-CCACGCT-CTCGTCGC--CCCCGTTCGCGGGTG-GTGG---CCAGGCGTGC-GGTCG---CCCCTAAGTG--TA--AAACAC-----------------------------------------------------------------------------------------------------------------------------------------------------------------------------------------------------------------------------------------------------------------------------------------------------------------------------------------------------------------------------------------------------------------------------------------------------------------------------------------------------------------------
Jasione_corymbosa TCGAACNGGGG----GTA-G--CAGAACGACCCGTGAACACG-----TT----AA-AACAAACATC------AAGGGGTGGGTGCAGGGGGAGAAGGGCGCGAGCCCCCAAACCCCTGCACG--------CTCCCTTCCTTGCGGTGCCGGTGCGAG--CGAGC-------------------G-TAAGCGAGCGACTGTCGG-CACCCAAGAAAC--GAACCCCCGGCGC--AGGCCGCGCCAAGGAAAAC---ATTA--AA-CTTGAG-AGCGTG-CTGCCGT-CACATCGC--CCCCGTTTGCGGGTGCGCGG----CGGGCGGCT--GCCG---CTTCTTGGTG--AC--AA-CAC----AAACGACTCTCGGCAACGGATATCTCGGCTCTCGCATCG-ATGAAGAACGTAGCGAAATGCGATACTTGGTGTGAATTGCAGAATCCCGTGAACCATCGAGTCTTTGAACGCAAGTTGCGCCCGAAGCCTTTA-GGCCGAGGGCAC-GTCTGCATGGGCGTCACGCATCGCGTCGCCCCCACCTTAAAACGCGCAC----------------CCACGTGCACTGCTTTTGGT--GGGGAGCGGATATTGGCCTCCCGTGCCT-CTG--GGCGCGG--CTGGCTAAAATAAGAGACCCCTGCG--AAGGAT-GCACGA-CAAGTGGTGG--TTGA---TAACA--AGGCCC-----TGTT-CCGTCGTGTGCCA-CTCCTC----TGCAGGAATGGC-----TCTATAAGTGACCCTTTT--GAGGCATCCTCCCAGGC---ACAAACGCAAGTTGTGGCTGG--------------CGAT-GGTGCGCTCCGA------
Jasione_crispa TCGAACCCTGC----ATA-G--CAGAACGACCCGTGAACACG-----TT----TA-AACAAACATC------GGGGGGCAC-TGCAGCGGGAGAAGGGCGAGAGCCCCCAAACCCCTGCACT--------CTCCCTTCCTTGCGGTTCCGGTGCGAG--CGAGC-------------------G-CTAGCGAGCGACTGCCGG-GACCCAAGAAAC--GAA-CCCCGGCGCAAAATCCGCGCCAAGGAAAAC---TTTA--AA-CTTGAG-AGCGTG-CTGCCGG-CCCATCGC--CCCCGTTCGCGGATGCGCGT----TGGGTGGCT--GCCG---CTTCTTAGTG--AA--AA-CAC----AAACGACTCTCGGCAACGGATATCTCGGCTCTCGCATCG-ATGAAGAACGTAGCGAAATGCGATACTTGGTGTGAATTGCAGAATCCCGTGAACCATCGAGTCTTTGAACGCAAGTTGCGCCCGAAGCCTTTA-GGTTGAGGGCAC-GTCTGCATGGGCGTCACGCATCGCGTCGCCCCCAACTGAAATTGTGCAC----------------CCAGGCGCACTGCTTTTGGT--GGGGAGCGGATAATGGCCTCCCGTGCTC-CT---GGTGCGG--CTGGCTGAAAATGGAGACCCCTGCG--AAGGAT-GCACGA-CAAGTGGTGG--TTGA---TAATA--AGGCCC--TCGCGTC-CCGTCGTGTGCCA-ATCCTT----TGCAGGAATGGC-----TCTGAAAGTGACCCTGTT--GAGGCACCCTCTCAAGC---GCACACGCAAGTTGTGGTTGG--------------CGATGGGTGCGCTCCGACCGCGA
Jasione_crispa_subsp._crispa TCGAACCNTGC----AGN-G--CAGAACGACCCGCGAACATG-----TT-------TAAACAAAAT-----CGGGGGGCGC-TGCAGCGGGAGAAGGGCGAGAGCCCCCAAACCCCTGCACT--------CTCCCTTCCTTGCGGTTCCGGTGCGAG--CGAGC-------------------G-TAAGCGAGCGACTGCCGT-GACCCAAGAAAC--GAA-CCCCGGCGCAAAATCCGCGCCAAGGAAAAC---TTTA--AA-CTTGAG-AGCGTG-CTGCCGG-CCCATCGC--CCCCGTTCGCGGGTGCGCGT----TGGGTGGCT--GCCG---CTTCTTAGTG--AA--AA-CAC----AAACGACTCTCGGCAACGGATATCTCGGCTCTCGCATCG-ATGAAGAACGTAGCGAAATGCGATACTTGGTGTGAATTGCAGAATCCCGTGAACCATCGAGTCTTTGAACGCAAGTTGCGCCCGAAGCCTTTA-GGTTGAGGGCAC-GTCTGCATGGGCGTCACGCATCGCGTCGCCCCCAACTTAAATCGTGCAC----------------CCAGGTGCGCTGCTTTTGGT--GGGGAGCGGATATTGGCCTCCCGTGCCT-CCT--GGTGCGG--CTGGCTGAAAATGGAGACCCCTGCG--AAGGAT-GCACGA-CAAGTGGTGG--TTGA---TAATA--AGGCCC--TCGCGTC-CCGTCGTGTGCCA-ATCCTT----TGCAGGAATGGC-----TCTGAAAGTGACCCTGTT--GAGGCACCCTCTCAAGC---ACACACGCAAGTTGTGGTTGG--------------CGATGGCTGCGCTCCGA------
Jasione_crispa_subsp._mariana TCTTNACCTGC----AGG-G--NAGAACGACCCGCGAACACG-----TT-------TAAACAAAAT-----CGGGGGGCGC-TGCAGCGGGAGAAGGGCGAGAGCCCCCAAACCCCTGCACT--------CTCCCTTCCTTGCGGTTCCGGTGCGAG--CGAGC-------------------G-TAAGCGAGCGACTGCCGT-GACCCAAGAAAC--GAA-CCCCGGCGCAAAATCCGCGCCAAGGAAAAC---TTTA--AA-CTTGAG-AGCGTG-CTGCCGG-CCCATCGC--CCCCGTTCGCGGGTGCGCGT----TGGGTGGCT--GCCG---CTTCTTAGTG--AA--AA-CAC----AAACGACTCTCGGCAACGGATATCTCGGCTCTCGCATCG-ATGAAGAACGTAGCGAAATGCGATACTTGGTGTGAATTGCAGAATCCCGTGAACCATCGAGTCTTTGAACGCAAGTTGCGCCCGAAGCCTTTA-GGCTGAGGGCAC-GTCTGCATGGGCGTCACGCATCGCGTCGCCCCCAACTTAAATCGTGCAC----------------CCAGGTGCACTGCTTTTGGT--GGGGAGCGGATATTGGCCTCCCGTGCCT-CCT--GGTGCGG--CTGGCTGAAAATGGAGACCCCTGCG--AAGGAT-GCACGA-CAAGTGGTGG--TTGA---TAATA--AGGCCC--TCGCGTC-CCGTCGTGTGCCA-ATCCTT----TGCAGGAATGGC-----TCTGAAAGTGACCCTGTT--GAGGCACCCTCTCAAGC---ACACACGCAAGTTGTGGTTGG--------------CGATGGNTGCGCTCCGA------
Jasione_crispa_subsp._tristis ------TTTGCNTGCAGG-GGNGGGAACGACCCNCGAACACG-----TT-------TAGGCAAAAT-----CGGGGGGCGC-TGCAGTGGGAGAAGGGCGAGAGCCCCCAAACCCCTGCACT--------CTCCCTTCCTTGCGGTTCCGGTGCGAG--CGAGC-------------------G-TAAGCGAGCGA--TGCCGTGACCCAAGAAAC--GAA-CCCCGGCGCAAAATCCGCGCCAAGGAAAAC---TTTA--AA-CTTGAG-AGCGTG-CTGCCGG-CCCATCGC--CCCCGTTCGCGGGTGCGCGT----TGGGTGGCT--GCCG---CTTCTTAGTG--AA--AA-CAC----AAACGACTCTCGGCAACGGATATCTCGGCTCTCGCATCG-ATGAAGAACGTAGCGAAATGCGATACTTGGTGTGAATTGCAGAATCCCGTGAACCATCGAGTCTTTGAACGCAAGTTGCGCCCGAAGCCTTTA-GGTTGAGGGCAC-GTCTGCATGGGCGTCACGCATCGCGTCGCCCCCAACTGAAATCGTGCGC----------------CCAGGTGCACTGCTTTTGGT--GGGGAGCGGATATTGGCCTCCCGTGCCT-CCT--GGTGCGG--CTGGCTGAAAATGGAGACCCCTGCG--AAGGAT-GCACGA-CAAGTGGTGG--TTGA---TAATA--AGGCCC--TCGCGTC-CCGTCGTGTGCCA-ATCCTT----TGCAGGAATGGC-----TCTGAAAGTGACCCTGTT--GAGGCACCCTCTCAAGC---ACACACGCAAGTTGTGGTTGG--------------CGATGGGTGCGCTCCGA------
Jasione_foliosa TCGAA-CCTGC-----GN-GGNGGGAACGACCCSTGAACACG-----TT----AAGGACAAACATC------AAGGGGGCATTGCAGCGGGAGAAGGGCGAGAGCCCCCAAACCCCTGCACG--------CTCCCTTCCTTGCGGTGCCGGTGCGAG--CTAGC-------------------G-TAAGCGAGCGACTGTCGG-CACCCAAGAAAC--GAA-CCCCGGCGC--AATCCGCGCCAAGGAAAAC---TTTA--AA-CTTGAG-AGCGTG-CTGCCGT-CACATCGC--CCCCGTTCGCGGGTGCGCGG----CGTGCGGCT--GCCG---CTTCTTAGTG--AC--AA-CAC----AAACGACTCTCGGCAACGGATATCTCGGCTCTCGCATCG-ATGAAGAACGTAGCGAAATGCGATACTTGGTGTGAATTGCAGAATCCCGTGAACCATCGAGTCTTTGAACGCAAGTTGCGCCCGAAGCCTTTA-GGCTGAGGGCAC-GTCTGCATGGGCGTCACGCATCGCGTCGCCCCCATCTAAAAACGTGCAC----------------CCACGTGCGCTGCTTTTGGT--GGGGAGCGGATATTGGCCTCCCGTGCCT-CCG--GGCGCGG--CTGGCTAAAATAGGAGACCCCTGCG--GAGGAT-GCACGA-CAAGTGGTGG--TTGA---TAACA--AGGCCC--TCGCGTC-CCGTCGTGTGCCA-ATCCTC----TGCGGGAATGGC-----TCTAAAAGTGACCCTGTT--GAGGCATCCTCCCAAGC---ACACACGCAAGTTGTGGTTGG--------------CGATGGGTGCGCTCCGA------
Jasione_heldreichii TCGAACCNTGC----AGA-N--CAGAACGACCCGCGAACACG-----TT-------TAAACAAAAT-----CGGGGGGCGC-TGCAGCGGGAGAAGGGCGAGAGCCCCCAAACCCCTGCACT--------CTCCCTTCCTTGCGGTTTCGGTGCGAG--CGAGC-------------------G-TAAGCGAGCAACTGCCGT-GACCCAAGAAAC--GAA-CCCCGGCGCAAAATCCGCGCCAAGGAAAAC---TTTA--AA-CTTGAG-AGCGTG-CTGCCGG-CCCATCGC--CCCCGTTCGCGGGTGCGCGT----TGGGTGGCT--GCCG---CTTCTTAGTG--AA--AA-CAC----AAACGACTCTCGGCAACGGATATCTCGGCTCTCGCATCG-ATGAAGAACGTAGCGAAATGCGATACTTGGTGTGAATTGCAGAATCCCGTGAACCATCGAGTCTTTGAACGCAAGTTGCGCCCGAAGCCTTTA-GGTTGAGGGCAC-GTCTGCATGGGCGTCACGCATCGCGTCGCCCCCAACTTAAATCGTGCAC----------------CCAGGTGCACTGCTTTTGGT--GGGGAGCGGATATTGGCCTCCCGTGCCT-CCT--GGTGCGG--CTGGCTGAAAATGGAGACCCCTGCG--AAGGAT-GCACGA-CAAGTGGTGG--TTGA---TAATA--AGGCCC--TCGCGTC-CCGTCGTGTGCCA-ATCCTT----TGCAGGAATGGC-----TCTGAAAGTGACCCTGTT--GAGGCACCCTCTCAAGC---ACACACGCAAGTTGTGGTTGG--------------CGATGGGTGCGCTCCGA------
Jasione_laevis TCGAACCCTGC----AKA-G--CAGAACGACCCGCGAACATG-----TT-------TAAACAAAAT-----CGGGGGGCGC-TGCAGCGGGAGAAGGGCGAGAGCCCCCAAACCCCTGCACT--------CTCCCTTCCTTGCGGTTCCGGTGCGAG--CGAGC-------------------G-TAAGCGAGCGACTGCCGT-GACCCAAGAAAC--GAA-CCCCGGCGCAAAATCCGCGCCAAGGAAAAC---TTTA--AA-CTTGAG-AGCGTG-CTGCCGG-CCCATCGC--CCCCGTTCGCGGGTGCGCGT----TGGGTGGCT--GCCG---CTTCTTAGTG--AA--AA-CAC----AAACGACTCTCGGCAACGGATATCTCGGCTCTCGCATCG-ATGAAGAACGTAGCGAAATGCGATACTTGGTGTGAATTGCAGAATCCCGTGAACCATCGAGTCTTTGAACGCAAGTTGCGCCCGAAGCCTTTA-GGYTGAGGGCAC-GTCTGCATGGGCGTCACGCATCGCGTCGCCCCCAACTTAAATCGTGCAC----------------CCAGGTGCACTGCTTTTGGT--GGGGAGCGGATATTGGCCTCCCGTGCCT-CCT--GGTGCGG--CTGGCTGAAAATGGAGACCCCTGCG--AAGGAT-GCACGA-CAAGTGGTGG--TTGA---TAATA--AGGCCC--TCGCGTC-CCGTCGTGTGCCA-ATCCTT----TGCAGGAATGGC-----TCTGAAAGTGACCCTGTT--GAGGCACCCTCTCAAGC---ACACACGCAAGTTGTGGTTGG--------------CGATGGTGC--------------
Jasione_maritima TCGAACCCTGC----ATA-G--CAGAACGACCCGCGAACACG-----TT-------TAAACAAAAT-----CGGGGGGCGC-TGCAGCGGGAGAAGGGCGAGAGCCCCCAAACCCCTGCACT--------CTCCCTTCCTTGCGGTTCCGGTGCGAG--CGAGC-------------------G-TAAGCGAGCGACTGCCGT-GACCCAAGAAAC--GAA-CCCCGGCGCAAAATCCGCGCCAAGGAAAAC---TTTA--AA-CTTGAG-AGCGTG-CTGCCGG-CCCATCGC--CCCCGTTCGCGGGTGCGCGT----TGGGTGGCT--GCCG---CTTCTTAGTG--AA--AA-CAC-----------------------------------------------------------------------------------------------------------------------------------------------------------------------------------------------------------------------------------------------------------------------------------------------------------------------------------------------------------------------------------------------------------------------------------------------------------------------------------------------------------------------
Jasione_maritima_var._maritima TCGAACCCTGC----ATA-G--CAGAACGACCCGCGAACACG-----TT-------TAAACAAAAT-----CGGGGGGCGC-TGCAGCGGGAGAAGGGCGAGAGCCCCCAAACCCCTGCACT--------CTCCCTTCCTTGCGGTTCCGGTGCGAG--CGAGC-------------------G-TAAGCGAGCGACTGCCGT-GACCCAAGAAAC--GAA-CCCCGGCGCAAAATCCGCGCCAAGGAAAAC---TTTA--AA-CTTGAG-AGCGTG-CTGCCGG-CCCATCGC--CCCCGTTCGCGGGTGCGNNNNNNNNNNNNNNNNNNNNNN-------------------NNNNNNNNNNNNNNNNNNNNNNNNNNNNNNNNNNNNNNNNNNNNNNNNNNNNNNNNNNNNNNNNNNNNNNNNNNNNNNNNNNNNNNNNNNNNNNNNNNNNNNNNNNNNNNNNNNNNNNNNNNNNNNNNNGCGCGAAGCCTTTA-AGCTGAAGGCAC-GTCTGCATGGGCGTCACGCATCGCGTCGCCCCCAACTTAAATCGTGCAC----------------CCAGGTGCACTGCTTTTGGT--GGGGAGCGGATATTGGCCTCCCGTGCCT-CCT--GGTGCGG--CTGGCTGAAAATGGAGACCCCTGCG--AAGGAT-GCACGA-CAAGTGGTGG--TTGA---TAATA--AGGCCC--TCGCGTC-CCGTCGTGTGCCA-ATCCTT----TGCAGGAATGGC-----TCTGAAAGTGACCCTGTT--GAAGCACCCTCTCAAGC---ACACACGCAAGTTGTGGTTGG--------------CGATGGGTGCGCTCCGA------
Jasione_maritima_var._sabularia TCGAACCCTGC----ATA-G--CAGAACGACCCGCGAACACG-----TT-------TAAACAAAAT-----CGGGGGGCGC-TGCAGCGGGAGAAGGGCGAGAGCCCCCAAACCCCTGCACT--------CTCCCTTCCTTGCGGTTCCGGTGCGAG--CGAGC-------------------G-TAAGCGAGCGACTGCCGT-GACCCAAGAAAC--GAA-CCCCGGCGCAAAATCCGCGCCAAGGAAAAC---TTTA--AA-CTTGAG-AGCGTG-CTGCCGG-CCCATCGC--CCCCGTTCGCGGGTGCGNNN--------------------------------------NNNNNNNNNNNNNNNNNNNNNNNNNNNNNNNNNNNNNNNNNNNNNNNNNNNNNNNNNNNNNNNNNNNNNNNNNNNNNNNNNNNNNNNNNNNNNNNNNNNNNNNNNNNNNNNNNNNNNNNNNNNNNNNNNGCCCGAAGCCTTTA-AGCTGAAGGCAC-GTCTGCATGGGCGTCACGCATCGCGTCGCCCCCAACTTAAATCGTGCAC----------------CCAGGTGCACTGCTTTTGGT--GGGGAGCGGATATTGGCCTCCCGTGCCT-CCT--GGTGCGG--CTGGCTGAAAATGGAGACCCCTGCG--AAGGAT-GCACGA-CAAGTGGTGG--TTGA---TAATA--AGGCCC--TCGCGTC-CCGTCGTGTGCCA-ATCCTT----TGCAGGAATGGC-----TCTGAAAGTGACCCTGTT--GAAGCACCCTCTCAAGC---ACACACGCAAGTTGTGGTTGG--------------CGATGGGTGCGCTCCGA------
Jasione_montana TCGAACCCTGC----ATA-G--CAGAACGACCCGCGAACACG-----TT-------TAAACAAAAT-----CGGGGGGCGC-TGCAGCGGGAGAAGGGCGAGAGCCCCCAAACCCCTGCACT--------CTCCCTTCCTTGCGGTTCCGGTGCGAG--CGAGC-------------------G-TAAGCGAGCGACTGCCGT-GACCCAAGAAAC--GAA-CCCCGGCGCAAAATCCGCGCCAAGGAAAAC---TTTA--AA-CTTGAG-AGCGTG-CTGCCGG-CCCATCGC--CCCCGTTCGCGGGTGCGCGT----TGGGTGGCT--GCCG---CTTCTTAGTG--AA--AA-CAC----AAACGACTCTCGGCAACGGATATCTCGGCTCTCGCATCG-ATGAAGAACGTAGCGAAATGCGATACTTGGTGTGAATTGCAGAATCCCGTGAACCATCGAGTCTTTGAACGCAAGTTGCGCCCGAAGCCTTTA-GGCTGAGGGCAC-GTCTGCATGGGCGTCACGCATCGCGTCGCCCCCAACTTAAATCGTGCAC----------------CCAGGTGCACTGCTTTTGGT--GGGGAGCGGATATTGGCCTCCCGTGCCT-CCT--GGTGCGG--CTGGCTGAAAATGGAGACCCCTGCG--AAGGAT-GCACGA-CAAGTGGTGG--TTGA---TAATA--AGGCCC--TCGCGTC-CCGTCGTGTGCCA-ATCCTT----TGCAGGAATGGC-----TCTGAAAGTGACCCTGTT--GAGGCACCCTCTCAAGC---ACACACGCAAGTTGTGGTTGG--------------CGATGGGTGCGCTCCGACCGCGA
Jasione_montana_var._bracteosa ---------------GTA-G--CAGAACGACCCGTGAACACG-----TT----AA-AACAAACATC------AAGGGGTGGGTGCGGAGGGAGAAGGGCGCGAGCCCCCAAACCCCTGCACG--------CTCCCTTCCTTGCGGTGCCGGTGCGAG--CGAGC-------------------G-TAAGCGAGCGACTGTCGG-CACCCAAGAAAC--GAACCCCCGGCGC--AGCCCGCGCCAAGGAAAAC---ATTA--AA-CTTGAG-AGCGTG-CTGCCGT-CACATCGC--CCCCGTTCGCGGGTGCGCGG----CGGGCGGCT--GCCG---CTTCTTGGTA------CAACAC----AAACGACTCTCGGCAACGGATATCTCGGCTCTCGCATCG-ATGAAGAACGTAGCGAAATGCGATACTTGGTGTGAATTGCAGAATCCCGTGAACCATCGAGTCTTTGAACGCAAGTTGCGCCCGAAGCCTTTA-GGCCGAGGGCAC-GTCTGCATGGGCGTCACGCATCGCGTCGCCCCCACCTTAAAACGCGCAC----------------CCACGTGCACTGCTTTTGGT--GGGGAGCGGATATTGGCCTCCCGTGCCT-CTG--GGCGCGG--CTGGCTAAAATAAGAGACCCCTGCG--AAGGAT-GCACGA-CAAGTGGTGG--TTGA---TAACA--AGGCCC-----TGTT-CCGTCGTGTGCCA-CTCCTC----TGCAGGAATGGC-----TCTAAAAGTGACCCTTTT--GAGGCATCCTCCCAAGC---ACAAACGCAAGTTGTGGCTGG--------------CGAT-GGTGCGCTCCGA------
Jasione_montana_var._gracilis TCGAACCCTGC----ATA-G--CAGAACGACCCGCGAACACG-----TT-------TAAACAAAAT-----CGGGGGGCGC-TGCAGCGGGAGAAGGGCGAGAGCCCCCAAACCCCTGCACT--------CTCCCTTCCTTGCGGTTCCGGTGCGAG--CGAGC-------------------G-TAAGCGAGCGACTGCCGT-GACCCAAGAAAC--GAA-CCCCGGCGCAAAATCCGCGCCAAGGAAAAC---TTTA--AA-CTTGAG-AGCGTG-CTGCCGG-CCCATCGC--CCCCGTTCGCGGGTGCGCGT----TGGGTGGCT--GCCG---CTTCTTAGTG--AA--AA-CAC----AAACGACTCTCGGCAACGGATATCTCGGCTCTCGCATCG-ATGAAGAACGTAGCGAAATGCGATACTTGGTGTGAATTGCAGAATCCCGTGAACCATCGAGTCTTTGAACGCAAGTTGCGCCCGAAGCCTTTA-GGCTGAGGGCAC-GTCTGCATGGGCGTCACGCATCGCGTCGCCCCCAACTTAAATCGTGCAC----------------CCAGGTGCACTGCTTTTGGT--GGGGAGCGGATATTGGCCTCCCGTGCCT-CCT--GGTGCGG--CTGGCTGAAAATGGAGACCCCTGCG--AAGGAT-GCACGA-CAAGTGGTGG--TTGA---TAATA--AGGCCC--TCGCGTC-CCGTCGTGTGCCA-ATCCTT----TGCAGGAATGGC-----TCTGAAAGTGACCCTGTT--GAGGCACCCTCTCAAGC---ACACACGCAAGTTGTGGTTGG--------------CGATGGGTGCGCTCCGA------
Jasione_montana_var._latifolia TCGAACCCTGC----ATA-G--CAGAACGACCCGCGAACACG-----TT-------TAAACAAAAT-----CGGGGGGCGC-TGCAGCGGGAGAAGGGCGAGAGCCCCCAAACCCCTGCACT--------CTCCCTTCCTTGCGGTTCCGGTGCGAG--CGAGC-------------------G-TAAGCGAGCGACTGCCGT-GACCCAAGAAAC--GAA-CCCCGGCGCAAAATCCGCGCCAAGGAAAAC---TTTA--AA-CTTGAG-AGCGTG-CTGCCGG-CCCATCGC--CCCCGTTCGCGGGTGCGNNNNNNNNNNNNNNNNNNNNNN-------------------NNNNNNNNNNNNNNNNNNNNNNNNNNNNNNNNNNNNNNNNNNNNNNNNNNNNNNNNNNNNNNNNNNNNNNNNNNNNNNNNNNNNNNNNNNNNNNNNNNNNNNNNNNNNNNNNNNNNNNACGCAAGTTGCGCCCGAAGCCTTTA-AGCTGAAGGCAC-GTCTGCATGGGCGTCACGCATCGCGTCGCCCCCAACTTAAATCGTGCAC----------------CCAGGTGCACTGCTTTTGGT--GGGGAGCGGATATTGGCCTCCCGTGCCT-CCT--GGTGCGG--CTGGCTGAAAATGGAGACCCCTGCG--AAGGAT-GCACGA-CAAGTGGTGG--TTGA---TAATA--AGGCCC--TCGCGTC-CCGTCGTGTGCCA-ATCCTT----TGCAGGAATGGC-----TCTGAAAGTGACCCTGTT--GAAGCACCCTCTCAAGC---ACACACGCAAGTTGTGGTTGG--------------CGATGGGTGCGCTCCGA------
Jasione_montana_var._montana TCGAAGCCTGC----ATA-G--CAGAACGACCCGCGAACACG-----TT-------TAAACAAAAT-----CGGGGGGCGC-TGCAGCGGGAGAAGGGCGAGAGCCCCCAAACCCCTGCACT--------CTCCCTTCCTTGCGGTTCCGGTGCGAG--CGAGC-------------------G-TAAGCGAGCGACTGCCGT-GACCCAAGAAAC--GAA-CCCCGGCGCAAAATCCGCGCCAAGGAAAAC---TTTA--AA-CTTGAG-AGCGTG-CTGCCGG-CCCATCGC--CCCCGTTCGCGGGTGCGCGT----TGGGTGGCT--GCCG---CTTCTTAGTG--AA--AA-CAC----AAACGACTCTCGGCAACGGATATCTCGGCTCTCGCATCG-ATGAAGAACGTAGCGAAATGCGATACTTGGTGTGAATTGCAGAATCCCGTGAACCATCGAGTCTTTGAACGCAAGTTGCGCCCGAAGCCTTTA-GGCTGAGGGCAC-GTCTGCATGGGCGTCACGCATCGCGTCGCCCCCAACTTAAATCGTGCAC----------------CCAGGTGCACTGCTTTTGGT--GGGGAGCGGATATTGGCCTCCCGTGCCT-CCT--GGTGCGG--CTGGCTGAAAATGGAGACCCCTGCG--AAGGAT-GCACGA-CAAGTGGTGG--TTGA---TAATA--AGGCCC--TCGCGTC-CCGTCGTGTGCCA-ATCCTT----TGCAGGAATGGC-----TCTGAAAGTGACCCTGTT--GAGGCACCCTCTCAAGC---ACACACGCAAGTTGTGGTTGG--------------CGATGGGTGCGCTCCGA------
Jasione_perennis TCGAACCCTGC----AGA-G--CAGAACGACCCGCGAACACG-----TT-------TAAACAAAAT-----CGGGGGGCGC-TGCAGCGGGAGAAGGGCGAGAGCCCCCAAACCCCTGCACT--------CTCCCTTCCTTGCGGTTTCGGTGCGAG--CGAGC-------------------G-TAAGCGAGCAACTGCCGT-GACCCAAGAAAC--GAA-CCCCGGCGCAAAATCCGCGCCAAGGAAAAC---TTTA--AA-CTTGAG-AGCGTG-CTGCCGG-CCCATCGC--CCCCGTTCGCGGGTGCGCGT----TGGGTGGCT--GCCG---CTTCTTAGTG--AA--AA-CAC----AAACGACTCTCGGCAACGGATATCTCGGCTCTCGCATCG-ATGAAGAACGTAGCGAAATGCGATACTTGGTGTGAATTGCAGAATCCCGTGAACCATCGAGTCTTTGAACGCAAGTTGCGCCCGAAGCCTTTA-GGTTGAGGGCAC-GTCTGCATGGGCGTCACGCATCGCGTCGCCCCCAACTTAAATCGTGCAC----------------CCAGGTGCACTGCTTTTGGT--GGGGAGCGGATATTGGCCTCCCGTGCCT-CCT--GGTGCGG--CTGGCTGAAAATGGAGACCCCTGCG--AAGGAT-GCACGA-CAAGTGGTGG--TTGA---TAATA--AGGCCC--TCGCGTC-CCGTCGTGTGCCA-ATCCTT----TGCAGGAATGGC-----TCTGAAAGTGACCCTGTT--GAGGCACCCTCTCAAGC---ACACACGCAAGTTGTGGTTGG--------------CGATGGGTGCGCTCCGACCGCGA
Jasione_sessiliflora TCGAACCCTGC----ATA-G--CAGAACGACCCGTGAACACG-----TT----TA-AACAAACATC------GGGGGGCAC-TGCAGCGGGAGAAGGGCGAGAGCCCCCAAACCCCTGCACT--------CTCCCTTCCTTGCGGTTCCGGTGCGAG--CGAGC-------------------G-CTAGCGAGCGACTGTCGG-GACCCAAGAAAC--GAA-CCCCGGCGCAAAATCCGCGCCAAGGAAAAC---TTTA--AA-CTTGAG-AGCGTG-CTGCCGG-CCCATCGC--CCCCGTTCGCGGATGCGCGT----TGGGTGGCT--GCCG---CTTCTTAGTG--AA--AA-CAC----AAACGACTCTCGGCAACGGATATCTCGGCTCTCGCATCG-ATGAAGAACGTAGCGAAATGCGATACTTGGTGTGAATTGCAGAATCCCGTGAACCATCGAGTCTTTGAACGCAAGTTGCGCCCGAAGCCTTTA-GGTTGAGGGCAC-GTCTGCATGGGCGTCACGCATCGCGTCGCCCCCAACTGAAATTGTGCAC----------------CCAGGCGCACTGCTTTTGGT--GGGGAGCGGATAATGGCCTCCCGTGC-T-CCT--GGTGCGG--CTGGCTGAAAATGGAGACCCCTGCG--AAGGAT-GCACGA-CAAGTGGTGG--TTGA---TAATA--AGGCCC--TCGCGTC-CCGTCGTGTGCCA-ATCCTT----TGCAGGAATGGC-----TCTGAAAGTGACCCTGTT--GAGGCACCCTCTCAAGC---GCACACGCAAGTTGTGGTTGG--------------CGATGGGTGCCCTCCGA------
Jasione_supina TCGAACCNTGC----ATA-G--CGGAACGACCCGTGAACACG-----TT----TA-AACAAACATC------GGGGGGCAC-TGCAGCGGGAGAAGGGCGAGAGCCCCCAAACCCCTGCACT--------CTCCCTTCCTTGTGGTTCCGGCGCGAG--CGAGC-------------------G-TTAGCGAGCGACTGCTGG-GACCCAAGAAAC--GAA-CCCCGGCGCAAAATCCGCGCCAAGGAAAAC---TTTA--AA-CTTGAG-AGCGTG-CTGCCGG-CCCATCGC--CCCCGTTCGCGGATGCGCGT----TGGGTGGCT--GCCG---CTTCTTAGTG--AA--AA-CAC----AAACGACTCTCGGCAACGGATATCTCGGCTCTCGCATCG-ATGAAGAACGTAGCGAAATGCGATACTTGGTGTGAATTGCAGAATCCCGTGAACCATCGAGTCTTTGAACGCAAGTTGCGCCCGAAGCCTTTA-GGTTGAGGGCAC-GTCTGCATGGGCGTCACGCATCGCGTCGCCCCCAACT-AAATCGTGCAC----------------CCAGGTGCACAGCTTTTGGT--GGGGAGCGGATAATGGCCTCCCGTGCCT-CTT--GGTGCGG--CTGGCTGAAAATGGAGACCCCTGCG--AAGGAT-GCACGA-CAAGTGGTGG--TTGA---TAATA--AGGCCC--TCGCGTC-CCGTCGTGTGCCA-ATCCTT----TGCAGGAATGGC-----TCTGAAAGTGACCCTGTT--GAGGCACCCTCCCAAGC---GCACACGCAAGTTGTGGTTGG--------------CGATGGGTGCGCTCCGA------
Legousia_falcata TCGAACCCTGC----ATA-G--CAGAACAACCCGCGAACACG-----TT----GA-AAAACACAAT----TTGGGGGATGTGTGCT-CGGGACAAGG-CGTCAGCCCCC-----CGTGCATG-CAG-----CCCCTGCATTGTGGTGCCGCAGCGAG--CAAGC-------------------G-AAAGTACGTGAGCTTCGGCCCCACAATTAAC--TAA-CCCCGGCGC--AATTCGCGCCAAGGAAAAC---ATTA--AA-CTCAAG-GGCGTG-CCGTCAT-CCCGTTGC--CCCCGTTAGCGGGTGCGCGA---TTGGGTGTCT-GGCCG---CTTCTTAGTG--AA--AA-CAC---AAAACGACTCTCGGCAACGGATATCTCGGCTCTCGCATCG-ATGAAGAACGTAGCGAAATGCGATACTTGGTGTGAATTGCAGAATCCCGTGAACCATCGAGTCTTTGAACGCAAGTTGCGCCCGAAGCCTTTA-GGCCGAGGGCAC-GTCTGCATGGGCGTCACGCATCGCGTCGCCTCCCA---AAGCATCTCGCGCCTC-----------CGAGTGCTTGCTTGCTTGAC--GGGGAGCGTACATTGGCCTCCCGTGCCTAACC---GTGCGG--CTGGTTTAAAATGGAGTCCCCTGCG--AAGGAC-GCACGA-CAAGTGGTGG--TTGA---TACCA--AGGCCC--TCGCGTT-ATGTCTTGCGGTA-ATCCTT----CGCGGGATTCGG-CTCGTTGAGTAATGACCCCGAT--GACATGCCTCC--ACGGTC-ACGCCCTAGCGGTGCCCGATC--------------GTGGAGATGTGCTCCGACCGCGA
Legousia_hybrida TCGAACCCTGC----ATA-G--CAGAACAACCCGCGAACACG-----TT----GA-AAAACACAAT----TTGGGGGATGTGTGCT-CGGGACAAGG-CGTCAGCCCCC-----CGTGCATG-CAG-----CCCCTGCCTTGTG-TGCCGCAGCTAG--CAAGC-------------------G-AAAGTACGTGAGCTTCGGTCCCACAACTAAC--TAA-CCCCGGCGC--AATTCGCGCCAAGGAAAAC---ATTA--AA-CTCAAG-GGCGTG-CTGTCAT-CTTGTCGC--CCCCGTTAGCGGGTGCGCGA---TCGGGTGTTT-GGCCG---CTTCTTAGTG--AA--AA-CAC----AA-----------------------------------------------------------------------------------------------------------------------------------------------------------------------------------------------------------------------------------------------------------------------------------------------------------------------------------------------------------------------------------------------------------------------------------------------------------------------------------------------------------------
Legousia_speculum-veneris ----------------------------------------------------------------------------------------------------------------------------------------------------------------------------------------------------------------------------------------------------------------------------------------------------------------------------------------------------------------------------------------------------------ATCGCGTCG-------------------------------------------------------------CCTCCTAAAAGCATCCCGCACTT-------------CCGAGTGCCG-GCTTGCTTGA----------------------------------------------------------------------------TGGGGAGCGGACATTGGCCTCCCGCGCCT-T--GCAGTGCGG--CTGGTTTAAAATGGAGTCCCCCGTG--AAGGACGC-ACGA-CAAGTGGTGGT-TGAT----AA----TAAGGCCCTCGCGTT-TTGTCGTGCGATA-ATCCTC---TGCGGGATTTT-GACTCGTTCAGAAATGACCCT-----GATGACACCCCTTCACCATCGCACCCTAGTGGTGCT-------------CGATGTTGGAGATGTGCTCCCGACCGCGA
Lobelia_tupa TCGAAACCTGCCCGAAAA-G--CAGAACGACCCGCGAACGCGTCCCCTT-------ACTACTTGCTCTT--TGGGCTCTCT-----CGGGG------------------CTCTTTGGGCTGTCTGG-----GTCGCCGTCCCCG-CTCGGGGGCAACCCCGTTC-------------------G-GAGGCG---GTGC------CTAGCTAATAAC--GAA-CCCCGGCGC--GATCCGCGCCAAGGAATACGCAACTAAAAA-CCCGAG-GGGAGAGCCGTCGT-CTCGGCGTCGCTTCTTCTCTCGGGGTGCAG--------------------------CTA-----AA--ATACAT-----AACGACTCTCGACAACGGATATCTCGGCTCTCGCATCG-ATGAAGAACGTAGCTAAACGCGATACTTGGTGTGAATTACAGAATCCCGTGAATCATCGAGTCTTTGAACGCAAGTTGCGCCCGAAGCCATTA-GGCCGAGGGCAC-GTCTGCCTGGGCGTCACGCATCGCGTCGCCCCCCC----------------------------------TCGCGCCCAGTGCGCGCGGGGGAGCGGATGCTGGCCTCCCGTGCCCCCCGCGGGCGCGG--TTGGCTCAAAACGGAGTCCCCGACG--CAGGAC-GCACGA-CAAGTGGTGGTGGTTTCTACGGAACTAGGCCC--TCGCGTC--CCGTCGTGCGCACGTCCCG---CGTCGGTATACA-------------GAGACCCT-----CGCGCGCCGTCCC------------------------------------------TCGCGACGGTGCTTCGACCGCGA
Michauxia_tchihatcheffii TCGAA-CCTGC----ACA-G--CAGAACGACCCGCGAACACG-----TT----GA-AAAACACATT----CGGGGGGACGTGGGTT-TGGGATAAGGGCGAAA------GCCCCCCCGCCCA-TGG-----CCCCTTGCTTGGG-CGCCGAAGCGAG--GGAGC-------------------G-AAAGCGACCCAACTCCGG-CGCCCAGGAAAC--GAA-CCCCGACGC--AATCCGCGTCAAGGAAAAC---ATTT--AA-CTCGAG-GGCGCG-CTGTCGT-CCCGCCGC--CCCCGTTCGCGGGTTGGCGC---GCGGGCTGAC-GGCCG---CTTCTTAGTG--AA--AAACAA-----------------------------------------------------------------------------------------------------------------------------------------------------------------------------------------------------------------------------------------------------------------------------------------------------------------------------------------------------------------------------------------------------------------------------------------------------------------------------------------------------------------------
Musschia_aurea ----ACCCTGC----ATA-G--CAGAACGACCCGCGAACACG-----TT----GA-AAAACACATT----CGGGGGGACGCGTGCG-AGGGACAAGGGCA---------TGCCCCCCTCCCG-CGG-----CCCCTTCCTTGCGGCGTCGGTGCGAG--CTCGC-------------------G-AATGCGAGTGCGTGCCGG-AGCCCGAGAAAC--GAA-CCCCGGCGC--AATCTGCGCCAAGGAAAAC---TTTA--AA-CTCGAG-GGCGCG-CTGTCAT-CCCGTCGC--CACCGTTCGCGGATGCGTGT---GCGGGTTGTC--GCCG---CTTCTTAGTG-TAA--AAACAC----AAACGACTCTCGGCAACGGATATCTCGGCTCTCGCATCG-ATGAAGAACGTAGCGAAATGCGATACTTGGTGTGAATTGCAGAATCCCGTGAACCATCGAGTCTTTGAACGCAAGTTGCGCCCGAAGCCTTTA-GGCCGAGGGCAC-GTCTGCATGGGCGTCACGCATCGCGTCGCCCCCCCAAAACAACGAGCACCTCA-AAGTTC------------TCGGTTGCTTGGC--GGGGAGCGGATATTGGCCTCCCGTGCCT-TGC--GGCTCGG--CTGGCTCAAAATGGAGTCCCCTGCG--AAGGAC-GCAMGA-CAAGTGGTGG--TTGA---TAACA--AGGCCC--TCGCGTC-CCGTCGTGCGTCA-ATACTC----CGTGGGATCTGG-CTCGTCCACAAGTGACCCTGAT--GACGCTCCCTCCCAA-----ACACCC---TCTGCCGGTGG-TTGATGA-------TGGATGATGCGCTCCGACCGCGA
Petromarula_pinnata TCGAATCCTGC----ATA-G--CAGAACAACCYGTGAACACG-----TT----GA-AAAACACATT----ATGGGGGATGTGTGTT-CGGGACTAGGCAATAGC-----CCCCCCGTGCACG-CAG-----CCCTAGCCTTGTGGTGTCTTAGCGAG--CGATC-------------------G-AAAGGCCGTGAGCTTWGG-CCCCCAAGTAAC--TAA-CCCCGGCGC--AAATCGCGCCAAGGAAAAC---TTTA--AA-CTCAAG-GGTGTG-TTATCTC-CTTGTTGC--CCCCGTTTTCGGGTGTGTGA---CTGGGTGTTT-GGCCG---CTCCTTAGTG--AA--AA-CAC---AAAATGACTCTCGGCAACGGATATCTCGGCTCTCGCATCG-ATGAAGAACGTAGCGAAATGCGATACTTGGTGTGAATTGCAGAATCCCGTGAACCATCGAGTCTTTGAACGCAAGTTGCGCCCGAAGCCTTTA-GGCCGAGGGCAC-GTCTGCATGGGCGTCACGCATCGCGTCGCCTCCC-AAAGCATCATGCACTTTC-AAGTGC------------TTGCTTGCTTGAT--GTGGAGCGTACATTGGCCTCCCGTGCCT-TGT--CGTACGG--CTGGCTCAAAATGGAGTCCCCGGTG--AAGGAC-GYACGA-CAAGTGGTGG--TTGA---TAATA--AGGCCC--TCGCGTT-TTGTTGTGCGGTA-ATCTTT----TGCAGGATTTGG-CTCACTGAGTTACAACCCTGAT--GACGCAACTAC--ACAATC-ACACCC-----TAGTGGTGC-CTGATG--------GTGGAAATGTGCTCCGACCGCGA
Physoplexis_comosa TCGAACCCTGC----ATA-G--CAGAACAACC-GTGAACACA-----TT----GA-AAAACACATT----ATGTGGTATGTGAGTT-CGGGACTAGGCAATAGC-----CCCCCCTTGCACG-CAG-----CCCCATCCTTGTGGTGCCGTAGCGAG--CGAGC-------------------G-AAAGCGCGTGAGCTCCG--TCCCCAAGTAAC--TAA-CCCCGGCGC--AATTCGCGCCAAGGAAAAA---TTTA--AA-CTCAAG-GGCGTG-CTATCCT-CTTGTTCC--CCCCGTTTTCGGGTGTGTGA---CTGGGTGTTT-GGCCG---CTTCTTAGTG--AA--AA-CAC---AAAACGACTCTCGGCAACGGATATCTCGGCTCTCGCATCG-ATGAAGAACGTAGCGAAATGCGATACTTGGTGTGAATTGCAGAATCCCGTGAACCATCGAGTCTTTGAACGCAAGTTGCGCCCGAAGCCTTTA-GGCCGAGGGCAC-GTCTGCATGGGCGTCACGCATCGCGTCGCCCCCAAAAAACTTCTTGCACTTCC-ATGTGC------------TTGCTTGCTTGAT--GGGGAGCGTACATTGGCCTCCCGTGCCT-CGC--CGTGCGG--TTGGCTCAAAATGGAGTCCCACGTG--AAGGAC-GCACGA-CAAGTGGTGG--TTGA---TAATA--AGGCCC--TCGCATT-TTGTCGTCCGGTA-ATCCTT----TGCGGGATTTGA-CTCGTTGTGTAAAGACCCTGAT--GACACACCTTC--ATGATC-ACACCC-----TAGCGGTGC-TTGATG--------GTGGAGATGTGCTTCGACCGCGA
Phyteuma_globulariifolium TCGAACCCTGC----ATA-G--CAGAACAACC-GCGAACACG-----TT----GA-AAAACACATT----CTGGGGTATGTGTGTT-CGGGAATAGGCGACAG------CCCCCCGTGTACG-CAG-----CCCCAGCCTTGTGGTGCCGCAGCGAG--CGAGC-------------------G-AAAGCGCGTGAGCTGTGGCCCCCCAAGTAAC--TAA-CCCCGGCGC--AATTCGCGCCAAGGAAAAA---TTTA--AA-CTCAAG-GGCATG-CTATTCT-CTTGTTGC--CCCCGTTTTCGGGTGTGTGA---CTGGGTGTTT-GGCCG---CTTCTTAGTG--AA--AA-CAC---AAAACGACTCTCGGCAACGGATATCTCGGCTCTCGCATCG-ATGAAGAACGTAGCGAAATGCGATACTTGGTGTGAATTGCAGAATCCCGTGAACCATCGAGTCTTTGAACGCAAGTTGCGCCCGAAGCCTTTA-GGTCGAGGGCAC-GTCTGCATGGGCGTCACGCATCGCGTCGCCCCCAAAAAACAGCTTGCATTTCC-GTGTGC------------TTGCTTGCTTGAT--GGGGAGCGTACAATGGCCTCCCGTGCCT-CGC--CGTGCGG--CTGGCTCAAAATTGAGTCCCC-GTG--AAGGAC-GCACGA-CAAGTGGTGG--TTGA---TAATA--AGGCCC--TCGCATT-TTGTCGTTCGTTA-ATCCTT----TGCGGGATTTGA-CTCGTTGTGTAATTACCCTGAT--GACACACCTTC--ACGATC-ACACCC-----TAGAGGTGC-CTGATG--------GTGGAGATGTGCTCCGACCGCGA
Phyteuma_orbiculare ------------------------------------ATCGCG-----TC--------------------------------------------------------------------------------------------------------------------------------------G--------------------CCCCCAAAAAAC-----------------AGCTTGTAC-------------TTCC------------GATGTG--------------------CTTGCTAGC------------------------------------TTGATG-----------------------------------------------------------------------------------------------------------------------------------------------------------------------------------------------------------------------------------------------------------GGGAGCGTACAGTGGCCTCCCGTACCT-CGT--CGTGCGG--CTGGCTCAAAATTGAGTCCCC-GTG--AAGGACGC-ACGA-CAAGTGGTGG--TTGA---TAATA--AGGCC---TCGCGTT-TTGTCGTTCGTTA-ATCCTT----TGCGGGATTTGA-CTCGTTGTGTAATTACCCTGAT--GACACACCTTC--ACGATC-ACACCC-----TAGCGGTGC-TTGATG--------GTGGAGATGTGCTCCGACTGTGA
Phyteuma_spicatum TCGAACCCTGC----ATA-G--CAGAACAACC-GCGAACACG-----TT----GA-AAAACACATT----CT-GGGTATGTGTGTT-CGGGATTAGGCGATAG------CCCCCCGTGTACG-CAG-----CCCCAGCCTTGTGGTGCCGTAGCGAG--CGAGC-------------------G-AAAGCCCGTGAGCTCTGG--CCCCAAGTAAC--TAA-CCCCGGCGC--AATTCGCGCCAAGGAAAAA---TTTA--AA-CTCAAG-GGCATG-CTATCCT-CTTGTTGC--CCCCGTTTTCGGGTGTGTGA---CTGGGTGTAT-GGCAG---CTTCTTAGTG--AA--AA-CAC---AAAACGACTCTCGGCAACGGATATCTCGGCTCTCGCATCG-ATGAAGAACGTAGCGAAATGCGATACTTGGTGTGAATTGCAGAATCCCGTGAACCATCGAGTCTTTGAACGCAAGTTGCGCCCGAAGCCTTTA-GGCCGAGGGCAC-GTCTGCATGGGCGTCACGCATCGCGTCGCCCCCAAAAAACATCTTGCACTTCC-ATGTGC------------TTGATTGCTTGAT--GGGGAGCGTACATTGGCCTCCCGTGCCT-CTC--CGTGCGG--CTGGCTCAAAATGGAGTCCCTCGTG--AAGGAC-GCACGA-CAAGTGGTGG--TTGA---TAATA--AGGCCC--TCGCGTT-TTGTCGTCCGGTA-ATCCTT----TGCGGGATTTGA-CTCRTTGTGTAATGACCCTGAT--GACACACCTTC--ACGATC-ACACCC-----TAGCGGTGC-TTGATG--------GTGGAGATGTGCTCCGACCGCGA
Platycodon_grandiflorus --------------------------------------------------------------------------------------------------------------------------------------------------------------------------------------------------------------------------------------------------------------------------------------------------------------------------------------------------------------------------------------------------------------------------------------------------------------------------------------------------------------------------------------------------ATCGCGTCGCCCCCCCAAACAAACAAACAAACAAACCAAACGTTTGT------CGGTTGTTCAG----GGGGAGCGGATACTGGCCTCCCGTGCCT-CGC--GGCGCGG--CTGGCTCAAAACGGAGTCCCCCGCG--AAGGACGC-ACGG-CAAGTGGTGG--TTGA---TAACAA--GGCCC--TCGCGTC-CCGTCGTGCGCAA-GTCCTG-AGCGATGGTGCAGGCTCTCGT--------GACCCT-----GACGCGTCTCCGTTCGTCCACAGCGAC----------------------------GAGCGACGGCGCTCCGACCGCGA
Trachelium_caeruleum TCGAA-CCTGC----AAA-G--CAGAACGACCCGCGAACACG-----TT----GA-ACAACACATC----CGGGGGGACGTGGATG-CTGGACAAGGGCGAGAG-----CCCCCCACGCCCG-CGG-----CCCCTCGCTTGCGGCGCCGGAGTTGG--CAAGC-------------------G-AGAGCGCGCGACCTCCGG-CTCCCAAGAAAC--AAACCCCCGACGC--GATCCGCGTCAAGGAAAAC---ATTT--AA-CTCGAG-GGCGTG-CCGCCGT-CCCGCCGC--TCCCGTTCGCGGGCGCGCGC-----GGGCTGCC-GGCCG---CTTCTTAGTG--AA--AA-CAA----AAACGACTCTCGGCAACGGATATCTCGGCTCTCGCATCG-ATGAAGAACGTAGCGAAATGCGATACTTGGTGTGAATTGCAGAATCCCGTGAACCATCGAGTCTTTGAACGCAAGTTGCGCCCGAAGCCTTTA-GGCCGAGGGCAC-GTCTGCATGGGCGTCACGCATCGCGTCGCCCCCCC---AAACCACGGGCACCTCAGGGCGC-----------TCGCTTGCTTGGC--GGGGAGCGGACATTGGCCTCCCGTGCCCTCGC--GGCGCGG--CTGGCTCAAAATTGAGTCCCCCTCG--GAGGAC-GCACGA-CAAGTGGTGG--TTGA---TAACA--AGGCCC--TCGCGTC-CCGTCGTGCGGCA-ACCCTT----CGCGGGATTCGG-CTCGTCG-CAAGTGACCCTGGC--GACGCACCTTC--ACGATC----CATCGCGCAAGCGGTGG-TCGATG----------ACGGATGCGCTCCGACCGCGA
Triodanis_leptocarpa TCGAACCCTGC----ATA-G--CAGAACAACCCGCGAACACG-----TT----GA-AAAACACTGC----CGGGGGGATGTGTGCT-TGGGACAAGGTGAAAG------CCCCCCGTGCAT--CAG-----CCCCTCCCTTGTGGTGTCGAAGCGAG--CATGC-------------------G-AAAGCGCGTGAGCTTTGGCCCCACAATTAAC--CAA-CCCCGGCGC--AATTCGCGCCAAGGAAAAC---TTTA--AAACTCAAG-GGCGTG-CTATCAT-CCCGTCGA--CCCCGTCCGCGGGTGCTCGA---TCGGGTGTTT-GGCCG---CTTCTTAGTG--AA--AA-CAC--------------------------------------------------------------------------------------------------------------------------------------------------------------------------------------------------------------------------------------------------------------------------------------A--------------------------------------------------------------------------------------------------------------------------------------------------------------------------------------------------------------------------------
Wahlenbergia_hederacea CC-AACCCC--------------------ACCCGCA-----------TT-----------------------------------------------------------------------------------CCCTTCCTTGCGGTACTGGTTCGAG--CTTGC-------------------A-TATGCGAGCGAGTGCCGG-TGCCCAAGAAAC--CAA-CCCCGGCGC--GATCCGCGCCAAGGAAAAC---TACA--AA-CTCGAG-AGCGTG-CTGTCCT-CCCGTCGC--CCCCGTTCGCGGGTATGCGC-----GGGATGTC-GGCCG---CTTCTTAGTG--AA--AA-CAC----AAACGACTCTCGGCAACGGATATCTCGGCTCTCGCATCG-ATGAAGAACGTAGCGAAATGCGATACTTGGTGTGAATTGCAGAATCCCGTGAACCATCGAGTCTTTGAACGCAAGTTGCGCCCGAAGCCTTTA-GGCCGAGGGCAC-GTCTGCATGGGCGTCACGCATCGCGTCGCCCCCCAAACAACGTGCACTCTTTTAGAGTGC------------TCGCTTTGTTGGA--GGGGAGCGGATATTGGCCTCCCGTGCCT-TAC--AGCGCGG--CTGGCTCAAAAAGGAGTCCCCCGCG--AAGGAC-GCACGA-CAAGTGGTGG--TTGA---TAACA--CGGCCC--TCGCGTC-CCGTCGTGCGACT-ATCCTA----CGCGATAATCGG-CTCTTTCAG---------------------------------------------------------------------------------------------
Wahlenbergia_marginata TCGAACCCTGC----ACA-G--CAGAACGACCCGCGAACACG-----TTGAAAGA-AAAACACACT---------------------CGGGGCGGGGGGGAAA----------------------------CCCC---------------------------------------------------------------------CCTCCAAAAAAC--GAA-CCCCGGCGC--GATCCGCGCCAAGGAAAAC---TACA--AA-CTCGAG-GGCGCG-CCGTCCT-CCCGCCGC--CCCCGTACGCGGG-GCGCGC---GCGGGCTGCC-GGCCG---CTCCTTAGTG--AA--AAACAC----AAACGACTCTCGGCAACGGATATCTCGGCTCTCGCATCG-ATGAAGAACGTAGCGAAATGCGATACTTGGTGTGAATTGCAGAATCCCGTGAACCATCGAGTCTTTGAACGCAAGTTGCGCCCGAAGCCTTTA-GGCCGAGGGCAC-GTCTGCATGGGCGTCACGCATCGCGTCGCCCCCA--CACAACA-----------------------------CTGTTTGTTTGT---GGGGAGCGGATACTGGCCTCCCGTGCCCACCC--GGCGCGG--CTGGCTCAAAACGGAGTCCCCCGCG--GAGGAC-GCACGG-CAAGTGGTGG--TTGA---TAAAA--AGGCCC--TCGCGTC-CCGTCGTGCGGCA-ATCCCC----CGCGGGATCCGG-CTCTCCTACAAGTGACCCTGAC--GACGCTTTGCCC-------------------------------------------CCGGGCAAGCGCTCCGA------
