# Supplementary material for: Phylogeny of Campanuloideae (Campanulaceae) with Emphasis on the Utility of Nuclear Pentatricopeptide Repeat (PPR) Genes
Source: PLoS One. 2014 Apr 9;9(4):e94199. doi: 10.1371/journal.pone.0094199 (PMC3981779; doi:10.1371/journal.pone.0094199)
Supplement: Figure S20 — Plastid ML tree. Newick tree format. (TXT) [file pone.0094199.s020.txt]

begin trees;
	tree tree_1 = [&R] ((((Heterochaenia_ensifolia:0.0217865025311597,((Wahlenbergia_berteroi:0.001334758864605952,Wahlenbergia_linifolia:0.003285633272390422)[&bs=100]:0.02290402141444303,(Merciera_tenuifolia:0.02313928398566902,(Wahlenbergia_gloriosa:0.007681089298322917,Wahlenbergia_angustifolia:0.0021701624534197473)[&bs=100]:0.021711191974172237)[&bs=98]:0.004265348879932378)[&bs=100]:0.005725665403191578)[&bs=100]:0.010606322611852945,((Wahlenbergia_hederacea:0.05704559704596536,(Jasione_montana:0.0032609984065426713,((Jasione_crispa:8.224318936167068E-4,Jasione_heldreichii:0.0018538284730445745)[&bs=96]:9.044919336506181E-4,Jasione_laevis:7.235249866820357E-4)[&bs=89]:0.0016433776109150938)[&bs=100]:0.059078362314800265)[&bs=45]:0.002460731926251193,(((Trachelium_caeruleum:0.01737705472587018,((((Campanula_creutzburgii:9.609406194558943E-4,Campanula_erinus:0.00156716849420832)[&bs=100]:4.144314526344577E-4,Campanula_drabifolia:0.0023515545399239424)[&bs=100]:0.02238375303705655,(Azorina_vidalii:0.009548238343385713,(Feeria_angustifolia:0.005262166518453679,(Campanula_mollis:0.0047542108156715095,Campanula_edulis:0.008482710664331922)[&bs=100]:0.005498835237706462)[&bs=100]:0.0034019232721604585)[&bs=100]:0.005324380846952521)[&bs=100]:0.010085563054980049,(Campanula_jacquinii:0.016548445930382877,((((Campanula_laciniata:0.002649057935419693,(Campanula_pelviformis:0.002476200411593976,Campanula_tubulosa:0.002150600250443623)[&bs=93]:4.358901823206346E-4)[&bs=59]:6.117941118218055E-4,Campanula_carpatha:0.0017435749126571262)[&bs=100]:0.004419133725783853,((Campanula_cervicaria:0.0019661610837162927,(Campanula_alpestris:0.0014093189655193662,Campanula_medium:0.003048011355458071)[&!rotate=true,bs=97]:0.00283160659905601)[&!rotate=false,bs=58]:9.355716730965042E-4,(((Campanula_hierapetrae:0.002770761986158919,(Michauxia_tchihatchewii:0.005844265768207187,Campanula_foliosa:0.007136852207757517)[&bs=21]:6.1765088824203E-7)[&bs=26]:3.101565191762432E-4,((Edraianthus_graminifolius:0.009795678784721453,((Campanula_thyrsoides:0.0035937090023231075,Campanula_spicata:0.0010919520434511266)[&bs=100]:0.0025187631135639484,Campanula_petraea:0.005524687410413406)[&bs=81]:0.0010854860237330443)[&bs=21]:6.1765088824203E-7,(((Symphyandra_hofmanni:0.008896955792562007,(Campanula_alliariifolia:0.00650181732933748,((Symphyandra_pendula:0.020527576645249512,(Campanula_bellidifolia:0.0027907759760496796,Campanula_aucheri:0.005189402107823077)[&bs=100]:0.0018670440141950741)[&bs=64]:5.426974359872593E-4,(Campanula_sibirica:0.011564383077412655,((Campanula_rapunculoides:0.0025235991970267357,Campanula_grossheimii:0.002079364479806786)[&!rotate=true,bs=97]:4.7894919291664734E-4,Campanula_bononiensis:0.0017774411844524076)[&bs=99]:0.0024227515477966755)[&bs=84]:7.419368750390623E-4)[&bs=82]:0.001646063201023058)[&bs=53]:8.101226907932901E-4)[&bs=24]:8.421537774352881E-4,(Campanula_barbata:0.005849080498881236,((Campanula_trachelium:0.01471869611042411,Campanula_latifolia:0.005483728633173551)[&bs=68]:4.8111620658012895E-4,(Campanula_mirabilis:0.008654337543044545,Campanula_sarmatica:0.005305555932349714)[&bs=58]:6.556167565280559E-4)[&bs=63]:9.184834769062262E-4)[&bs=4]:6.1765088824203E-7)[&bs=12]:5.526827480047394E-4,(Campanula_macrostachya:0.01269354120564347,Campanula_glomerata:0.003792815395091465)[&bs=38]:0.0014582785209582207)[&bs=15]:3.2822046955838203E-4)[&bs=13]:3.1796302464361326E-4)[&bs=2]:6.1765088824203E-7,(Symphyandra_armena:0.011507100145780757,(Campanula_lanata:0.0052016335805554524,Campanula_saxatilis:0.005249799128928465)[&bs=12]:6.1765088824203E-7)[&bs=10]:6.1765088824203E-7)[&bs=4]:6.1765088824203E-7)[&!rotate=true,bs=22]:6.1765088824203E-7)[&bs=59]:0.002905660170235125,Campanula_incurva:0.020116053943804415)[&bs=100]:0.007342305303666338)[&bs=100]:0.006797816451863699)[&bs=100]:0.006011047797594828)[&bs=94]:0.0023117404709866885,((Hanabusaya_asiatica:0.017915595497267792,((((Campanula_hawkinsiana:0.016238252449556137,((Campanula_carpatica:0.02359823372847832,(Campanula_versicolor:0.006014883081358232,Campanula_pyramidalis:0.03311313900891794)[&bs=61]:0.002484146810353495)[&bs=100]:0.007629539047498058,(((((Campanula_arvatica:0.0048823221851136125,Campanula_herminii:0.004184389376366518)[&bs=100]:0.0037449704697465084,Campanula_elatinoides:0.006697769640881129)[&bs=26]:3.863539961922514E-4,Campanula_cenisia:0.0028574661791944326)[&bs=7]:6.1765088824203E-7,((((((Campanula_witasekiana:0.0025478734162212354,Campanula_scheuchzeri:6.449229792126195E-4)[&!rotate=true,bs=21]:6.1765088824203E-7,Campanula_rhomboidalis:6.445335651533419E-4)[&bs=56]:6.1765088824203E-7,(Campanula_appenina:0.0014835870884471853,Campanula_stenocodon:6.444424788240999E-4)[&bs=56]:6.376311981772211E-4)[&bs=76]:9.586630800579707E-4,((Campanula_carnica_cfr:0.0010855904283888218,(((Campanula_bertolae_3:6.1765088824203E-7,(Campanula_bertolae:6.1765088824203E-7,Campanula_bertolae_2:6.1765088824203E-7)[&bs=67]:6.1765088824203E-7)[&bs=91]:0.0017447023392844904,(((Campanula_rotundifolia:0.0031587715665500676,(Campanula_marchesettii:0.0013022811611449975,Campanula_marchesettii_2:0.0012343592146330361)[&bs=58]:5.497811443189496E-4)[&bs=57]:9.587103439696505E-4,((Campanula_brixiensis_2:6.1765088824203E-7,(Campanula_brixiensis:6.1765088824203E-7,Campanula_brixiensis_3:6.1765088824203E-7)[&bs=37]:6.1765088824203E-7)[&bs=66]:6.1765088824203E-7,Campanula_brixiensis_4:6.1765088824203E-7)[&bs=71]:3.520538336035888E-4)[&bs=26]:3.2114413826064104E-4,Campanula_sabatia:0.0014129812490092152)[&bs=3]:6.1765088824203E-7)[&bs=39]:6.403162868867779E-4,Campanula_carnica:0.0017155112041321165)[&bs=17]:3.1882903855581714E-4)[&bs=32]:6.1765088824203E-7,(Campanula_macrorhiza:6.1765088824203E-7,Campanula_forsythii:0.0017596180667592523)[&!rotate=true,bs=100]:0.0017563988714713774)[&bs=32]:3.171564879715872E-4)[&bs=100]:0.005757803354559893,Campanula_excisa:0.003409056730373896)[&bs=9]:6.1765088824203E-7,(Campanula_fragilis:0.0039860756872460495,(Campanula_cochlearifolia:0.003938986989626673,Campanula_caespitosa:0.0014311578193431027)[&!rotate=true,bs=100]:0.0034114947421257044)[&bs=71]:6.086351404051985E-4)[&bs=51]:3.070415426398447E-4)[&bs=43]:4.5610923226040097E-4,(Campanula_parryi:0.006491758985193418,Campanula_divaricata:0.007800517182839162)[&bs=100]:0.004907463329419929)[&bs=100]:0.009599333005435171)[&bs=82]:2.1506534262178494E-4)[&bs=100]:0.005459598407758612,(Campanula_lusitanica:0.018773445363406513,(((Campanula_spatulata_cfr:0.0010157712524299933,Campanula_spatulata:8.363288691127331E-4)[&bs=100]:0.009620658561266673,Campanula_patula:0.003396625118709946)[&bs=50]:3.8468700936703784E-4,Campanula_rapunculus:0.007246386438090814)[&bs=97]:0.0034758342891372134)[&bs=100]:0.014316510013521716)[&bs=100]:0.006004529293094916,(Campanula_elatines:0.006625944884105402,Campanula_portenschlagiana:0.004805002851720582)[&!rotate=true,bs=100]:0.01681650889023056)[&bs=80]:0.0030926960439045617,Campanula_aizoides:0.018551382132795245)[&bs=82]:0.0010174293292620432)[&bs=100]:0.005171979205742894,(((Phyteuma_spicatum:0.023964285641216856,((Physoplexis_comosa:0.012483854882846422,(Petromarula_pinnata:0.010291129678787788,(Phyteuma_scheuchzeri:0.004079861560013867,(Phyteuma_serratum:0.0030462313061924012,Phyteuma_sieberi:0.0024198001641632942)[&bs=96]:0.0011753285506126265)[&bs=100]:0.009251371253278172)[&bs=23]:3.759196627087541E-4)[&bs=28]:0.00154182941968923,((Asyneuma_virgatum:0.020366909400280832,Campanula_cretica:0.011343828867542736)[&bs=44]:6.528575932663914E-4,((Legousia_pentagonia:0.01623106662066904,(Legousia_hybrida:0.008785987639807797,Legousia_speculum_veneris:0.008848331908569094)[&bs=100]:0.013191342229113412)[&bs=100]:0.018952383167886576,(((Triodanis_coloradoensis:0.007235354878213265,Triodanis_perfoliolata:0.0043369439384358666)[&bs=99]:0.0022274119290847196,Campanula_reverchonii:0.021231591560392567)[&bs=100]:0.0069232021925607155,Legousia_falcata:0.01936554974888953)[&bs=98]:0.002719633891405994)[&bs=100]:0.005353765962953901)[&bs=19]:3.7177353880436434E-4)[&bs=74]:0.004584130010317843)[&bs=98]:0.006981464460543321,Campanula_persicifolia:0.03360601436633912)[&bs=62]:8.37797136869936E-5,(Campanula_robinsiae:0.016283921214375014,(Campanula_scouleri:0.00918855509940951,(((Githopsis_diffusa:0.002068332861502665,Githopsis_pulchella:0.002649904149277603)[&!rotate=true,bs=100]:0.009244789957207797,Heterocodon_rariflorum:0.009933647291487714)[&bs=98]:0.0017691045786244588,Campanula_exigua:0.01933387249016893)[&bs=53]:9.776128494081832E-4)[&bs=100]:0.014246754616632908)[&bs=100]:0.0115875324825799)[&bs=100]:0.005346205861520321)[&bs=100]:0.009170496848451334)[&bs=99]:0.0044414153197545395,(Gadellia_lactiflora:0.008392751872181558,(Musschia_aurea:0.010143101703646622,Campanula_peregrina:0.01377571769177562)[&bs=92]:0.0018067149326021893)[&bs=100]:0.014736649926609781)[&bs=25]:6.1765088824203E-7)[&bs=80]:0.002369943357865665)[&bs=100]:0.03627804344134627,(Platycodon_grandiflorus:0.04176033335202535,Canarina_canariensis:0.03272858867009066)[&bs=100]:0.020851308233022406):0.022896747778867427,Cyphia_elata:0.022896747778867427);
end;
