# Supplementary material for: Phylogeny of Campanuloideae (Campanulaceae) with Emphasis on the Utility of Nuclear Pentatricopeptide Repeat (PPR) Genes
Source: PLoS One. 2014 Apr 9;9(4):e94199. doi: 10.1371/journal.pone.0094199 (PMC3981779; doi:10.1371/journal.pone.0094199)
Supplement: Figure S21 — PPR ML tree. Newick tree format. (TXT) [file pone.0094199.s021.txt]

begin trees;
	tree tree_1 = [&R] (((((Prismatocarpus_schech:0.021190064819446804,((Campanula_pelviformis_104_dir_seq:1.68328654133222E-6,Campanula_pelviformis_3336_dir_seq:0.0016130813716309848)[&bs=100]:0.0339981757234258,Campanula_pelviformis:1.68328654133222E-6)[&bs=100]:0.03328223588879251)[&bs=77]:0.022279375023378546,Wahlenbergia_sp:0.051106459791734504)[&bs=84]:0.011309582089468195,((Gadellia_lactiflora:0.011581359682438584,(Campanula_peregrina:0.013713369582197432,Musschia_aurea:0.012354004253929051)[&bs=78]:0.0041071443136210025)[&bs=100]:0.03930899595736663,((((Campanula_jacquinii:0.03055680213411591,(((Campanula_mirabilis:0.012844988901571128,(Campanula_sibirica:0.005746802078183459,Campanula_trachelium:0.002887574646771191)[&bs=58]:0.0038877729792718813)[&bs=75]:0.007789378435055418,(Campanula_saxatilis:0.007099239983757191,Campanula_scithia:0.005881409940116815)[&bs=99]:0.007365453950631641)[&bs=60]:0.00696786863087659,(((((Campanula_sp_3190:0.012301341975953296,(Campanula_cf_carpatha:0.006609443392745059,Campanula_cf_colrpatha:0.002193191619960229)[&bs=100]:0.01323475509609185)[&bs=95]:0.007487034197824177,(Campanula_carpatha:0.002626294126063714,(Campanula_laciniata:1.68328654133222E-6,Campanula_laciniata_2:1.68328654133222E-6)[&bs=100]:0.007503861595717553)[&bs=100]:0.01223206139780822)[&bs=60]:0.00533081665779787,(((Campanula_lanata:0.01196291058285695,(Campanula_petraea:0.010917142076557406,Campanula_spicata:0.008590196583777122)[&bs=80]:0.0029405322221186516)[&bs=28]:0.001598526378295096,Edraianthus_graminifolius:0.012665635186236831)[&bs=27]:0.0021721595696850915,Campanula_foliosa:0.010759073452928713)[&bs=35]:1.68328654133222E-6)[&bs=69]:0.005310491647079836,((Campanula_glomerata_CAM220_dir_seq:0.006539884790223704,Campanula_glomerata_CAM209_dir_seq:0.008673285128800695)[&bs=92]:0.002835344607427484,(((Campanula_sarmatica:0.04243153504257331,((Campanula_grossheimii:0.030418849126287385,(Campanula_bononiensis:0.0056677502372642265,((Campanula_rapunculoides:1.68328654133222E-6,Campanula_bononiensis_3:0.0032855544027346178)[&bs=31]:1.68328654133222E-6,(Campanula_bononiensis_2:0.002947711394538218,Campanula_rapunculoides_2:1.68328654133222E-6)[&bs=18]:7.385693340539115E-4)[&bs=35]:0.001470211368154145)[&bs=52]:7.753322649411748E-4)[&bs=64]:0.0035086014396925993,Campanula_alliariifolia:0.006105645612602169)[&bs=98]:0.011303721332481888)[&bs=22]:0.009435698910676497,Campanula_aucheri:2.9707400666080107E-4)[&bs=14]:0.0053856998449291465,Campanula_bellidifolia:0.0022645297323349105)[&bs=30]:0.010842442291554878)[&bs=14]:0.007510315871484964)[&bs=27]:0.009101517088338156,(Campanula_hierapetrae:8.020571222086044E-4,Campanula_hierapetrae_2:8.971502322236808E-4)[&bs=100]:0.02685575583776697)[&bs=15]:0.0028914929491801224)[&bs=78]:0.010753934044224615)[&bs=47]:0.006905801935213669,(((Campanula_creutzburgii_2:1.68328654133222E-6,Campanula_creutzburgii:1.68328654133222E-6)[&bs=100]:0.03446480705426794,(Campanula_erinus_AC107:0.018920894281133468,Campanula_drabifolia:0.017479932416126047)[&bs=89]:0.013841351942112345)[&bs=100]:0.039034305004152836,(Azorina_vidalii:0.029093128433005412,(Campanula_mollis:0.03930992443279771,Campanula_dichotoma:0.030805484251628566)[&bs=90]:0.00561022193130319)[&bs=92]:0.019620125204120167)[&bs=57]:0.009518637713566177)[&bs=82]:0.017482444281998265,(((((Campanula_stevenii:0.01833675341891622,(Campanula_persicifolia_2:8.335229592481234E-4,Campanula_persicifolia:0.0016401587269489783)[&bs=100]:0.020030840826613352)[&bs=100]:0.040779936329773586,((Campanula_garganica:0.07310887323232469,(Campanula_portenschlagiana:0.0017163300478314823,(Campanula_fenestrellata:0.0041449976044711494,Campanula_elatines:0.0033293417750225136)[&bs=98]:0.004194358676899952)[&bs=92]:0.007383375002899174)[&bs=91]:0.013187493995504155,((((Campanula_versicolor:0.0025384514411568968,Campanula_versicolor_2:1.68328654133222E-6)[&bs=96]:0.002832292186165994,(Campanula_pyramidalis:0.008832807297014593,Campanula_pyramidalis_2:0.006082466374185686)[&bs=54]:0.0017674225425368048)[&bs=100]:0.014921185307381532,Campanula_carpatica:0.007738955987472394)[&bs=100]:0.034130689254487916,((Campanula_hawkinsiana:0.038195662293254405,(((Campanula_elatinoides_4:0.003911435541810232,(Campanula_elatinoides_3:0.0032315352437808967,Campanula_elatinoides:0.006200306244857543)[&bs=93]:0.002687426402953608)[&bs=92]:0.0033953731690413245,(Campanula_cenisia:0.0051463595117672055,Campanula_scabrella:0.010083763441677579)[&bs=97]:0.0030426720503483828)[&bs=92]:0.003514067483761495,(Campanula_cochlearifolia:0.012646659475191327,((Campanula_rotundifolia:1.68328654133222E-6,Campanula_rotundifolia_2:0.003272296915809858)[&bs=94]:0.0034575116623057653,((Campanula_elatinoides_2:0.054087601994317946,Campanula_excisa:1.68328654133222E-6)[&bs=68]:0.012381403135920325,(Campanula_fragilis_2:0.010456329408068357,((((Campanula_brixiensis_2:1.68328654133222E-6,(Campanula_stenocodon:0.007301114260101813,((Campanula_bertolae:1.68328654133222E-6,((Campanula_rhomboidalis:0.0016799689469351655,(Campanula_marchesettii:0.0039005153762331764,(Campanula_bertolae_3:8.01748025000944E-4,Campanula_bertolae_2:1.68328654133222E-6)[&bs=63]:1.68328654133222E-6)[&bs=37]:0.0015759672836331501)[&bs=39]:7.855785621902583E-4,Campanula_brixiensis_5:1.68328654133222E-6)[&bs=9]:1.68328654133222E-6)[&bs=16]:1.68328654133222E-6,Campanula_marchesettii_2:1.68328654133222E-6)[&bs=28]:1.68328654133222E-6)[&bs=24]:7.863745564961563E-4)[&bs=3]:1.68328654133222E-6,Campanula_sabatia:0.0029867288373344016)[&bs=6]:1.68328654133222E-6,(Campanula_scheuchzeri:0.004993515511448403,((Campanula_macrorhiza:0.0016541018586832053,Campanula_herminii:0.013678015932869785)[&bs=59]:1.68328654133222E-6,(Campanula_macrorhiza_2:0.008793099472707037,((Campanula_witasekiana:0.002570492443043964,Campanula_witasekiana_2:1.68328654133222E-6)[&bs=95]:0.0026757089011082156,Campanula_arvatica:0.00494908371981343)[&bs=65]:0.0023443778627149506)[&bs=49]:0.0032535474218326715)[&bs=12]:1.68328654133222E-6)[&bs=23]:0.0014118732882582368)[&bs=20]:0.001401594351516841,((Campanula_cfr_carnica:0.001580162435912411,Campanula_brixiensis:0.0029644665905730447)[&bs=18]:1.68328654133222E-6,(Campanula_brixiensis_3:0.0016173721415101902,Campanula_brixiensis_4:1.68328654133222E-6)[&bs=43]:0.0016139885699645224)[&bs=33]:0.0048467063301390854)[&bs=57]:0.0028893164627499016)[&bs=49]:0.001442784560234772)[&bs=19]:6.016835525738531E-4)[&bs=34]:0.0020402354160969902)[&bs=60]:0.005793248942228907)[&bs=49]:0.004641996865854466)[&bs=68]:0.015519840651127034,(Campanula_patula:0.015075920445355766,((Campanula_spatulata:0.00867657523538085,(Campanula_spatulata_2:1.68328654133222E-6,Campanula_spatulata_3:0.0011154938466038822)[&bs=99]:0.004858589178372392)[&bs=95]:0.011794578024595721,Campanula_rapunculus:0.012008914964295762)[&bs=99]:0.013994933440770184)[&bs=100]:0.03086999608723383)[&bs=43]:0.004477667995617665)[&bs=37]:0.0021199550138935198)[&bs=66]:0.011170206535419286)[&bs=44]:0.004574300634164059,Campanula_aizoides:0.04265737741139125)[&bs=28]:0.004768009955194829,(((Campanula_reverchonii:0.06648063912768627,(Campanula_cretica_2:8.324438333047246E-4,Campanula_cretica:1.68328654133222E-6)[&bs=100]:0.037552872245945626)[&bs=42]:0.007354927992714275,(Legousia_falcata:0.03370324664654049,(Legousia_speculum_veneris:0.019195917306028643,(Legousia_pentagonia_3:0.004502684301464522,(Legousia_pentagonia_2:0.0034184299236676863,Legousia_pentagonia:4.5252710914538087E-4)[&bs=93]:0.004880366565578861)[&bs=89]:0.005154106928186694)[&bs=100]:0.021015712940321448)[&bs=100]:0.024160884799579653)[&bs=50]:0.003090905458060478,((Asyneuma_virgatum:0.04010921040789392,(Phyteuma_pinnata:9.28260272776388E-4,Petromarula_pinnata:1.68328654133222E-6)[&bs=100]:0.032455571768147735)[&bs=96]:0.013811968525809052,(Physoplexis_comosa:0.0016751401678534994,(Phyteuma_ovatum:0.001688313866493458,Phyteuma_humile:0.011035479786494187)[&bs=93]:0.0015444622793949273)[&bs=100]:0.0248868056090866)[&bs=41]:0.0030050166390613955)[&bs=92]:0.010021605570951565)[&bs=28]:0.006649385950308384,Githopsis_pulchella:0.08732989986946184)[&bs=79]:0.007983616401352636)[&bs=95]:0.004961327994773204,(Jasione_heldreichii:0.009020499866814372,Jasione_montana:0.011605274583589039)[&bs=100]:0.0884710077347703)[&bs=91]:0.00966504832204298)[&bs=84]:0.00970319489174753)[&bs=100]:0.08330175501541974,Platycodon_grandiflorus:0.08236670696159618):0.11884009030560776,Solenopsis_minuta_2:0.11884009030560776);
end;
