# Supplementary material for: Phylogeny of Campanuloideae (Campanulaceae) with Emphasis on the Utility of Nuclear Pentatricopeptide Repeat (PPR) Genes
Source: PLoS One. 2014 Apr 9;9(4):e94199. doi: 10.1371/journal.pone.0094199 (PMC3981779; doi:10.1371/journal.pone.0094199)
Supplement: Figure S22 — Plastid plus PPR ML tree. Newick tree format. (TXT) [file pone.0094199.s022.txt]

begin trees;
	tree tree_1 = [&R] (((((Wahlenbergia_hederacea:0.06901201252179877,((Campanula_peregrina:0.014643176419299325,Musschia_aurea:0.011733368524533433)[&BS=98]:0.002691967388024307,Gadellia_lactiflora:0.0098855397798511)[&BS=100]:0.02347610006214247)[&BS=36]:8.221022542974017E-4,((((Hanabusaya_asiatica:0.02121270722929709,((((Campanula_lusitanica:0.022196081777045348,((Campanula_rapunculus:0.010033620897095608,(Campanula_spatulata_cfr:0.001186660703367861,Campanula_spatulata:0.0010230815567344902)[&BS=100]:0.011963806478072892)[&BS=98]:0.0044188018408736485,Campanula_patula:0.006713415536051211)[&BS=99]:0.0046560345124625835)[&BS=100]:0.019557194515503234,((Campanula_carpatica:0.019949270712684417,(Campanula_pyramidalis:0.02840049706859556,Campanula_versicolor:0.0059084978996025335)[&BS=100]:0.006867036796035355)[&BS=100]:0.015830548972688218,(Campanula_hawkinsiana:0.024513306870414663,(((Campanula_cenisia:0.0052991835902738895,Campanula_elatinoides:0.00852365742939364)[&BS=60]:0.001871746298617788,(((Campanula_herminii:0.0067421418725410204,Campanula_arvatica:0.006315219966804989)[&BS=100]:0.0042080929484882065,(((((Campanula_stenocodon:0.0016617474291818876,Campanula_appenina:0.001741585396477007)[&BS=61]:0.0016309485591994187,Campanula_rhomboidalis:0.0012435620220171276)[&BS=18]:6.518888128316642E-4,Campanula_scheuchzeri:0.0021296080379565848)[&BS=12]:8.0678435788741E-7,Campanula_witasekiana:0.00568358492741541)[&BS=53]:9.435679241066835E-4,((Campanula_forsythii:0.002069095047173466,Campanula_macrorhiza:8.0678435788741E-7)[&BS=100]:0.0018532428450309766,((((Campanula_brixiensis_2:8.0678435788741E-7,(Campanula_brixiensis:0.0010293770915379725,(Campanula_brixiensis_3:8.0678435788741E-7,Campanula_brixiensis_4:2.632205420857807E-4)[&BS=72]:0.001060358808386033)[&BS=62]:5.018302134325742E-4)[&BS=70]:4.97819452769691E-4,(Campanula_rotundifolia:0.004706522728619835,(Campanula_marchesettii:0.0025288663872688622,Campanula_marchesettii_2:0.0011671688907622941)[&BS=51]:4.923290085403644E-4)[&BS=39]:7.315502434620975E-4)[&BS=23]:2.4556132069843725E-4,(((Campanula_bertolae_3:3.418872040303534E-4,Campanula_bertolae_2:8.0678435788741E-7)[&BS=81]:4.615530600036121E-4,Campanula_bertolae:8.0678435788741E-7)[&BS=92]:0.0018504431505591958,Campanula_sabatia:0.0020538593168721716)[&BS=18]:8.0678435788741E-7)[&BS=40]:8.187530272376232E-4,(Campanula_carnica_cfr:0.0012701991731665326,Campanula_carnica:0.00199493966893666)[&BS=21]:8.0678435788741E-7)[&BS=41]:4.090115616468911E-4)[&BS=21]:8.0678435788741E-7)[&BS=100]:0.003919302160699169)[&BS=67]:0.0024419812374712833,(Campanula_excisa:0.0070782612738508575,(Campanula_fragilis:0.004589545702441297,(Campanula_cochlearifolia:0.005253533189479418,Campanula_caespitosa:0.001673958076248171)[&BS=100]:0.004503032627502034)[&BS=60]:7.892474129346016E-4)[&BS=40]:4.258357837884408E-4)[&BS=71]:0.0015020580651969775)[&BS=45]:4.0409206596231525E-4,(Campanula_parryi:0.007013091924066268,Campanula_divaricata:0.009233267763304812)[&BS=100]:0.005275474347678339)[&BS=100]:0.0088716364772061)[&BS=100]:0.00585923728216766)[&BS=97]:0.004200039192018191)[&BS=100]:0.0057833005738240776,(Campanula_portenschlagiana:0.004282163009202659,Campanula_elatines:0.007088593109826621)[&BS=100]:0.01966314167217848)[&BS=98]:0.0054271947434826745,Campanula_aizoides:0.02712812902498515)[&BS=98]:0.0010004874137446143)[&BS=100]:0.005093509909138125,((Campanula_persicifolia:0.04502683019761588,(Campanula_robinsiae:0.01953565611007601,(Campanula_scouleri:0.010905851287181563,((Heterocodon_rariflorum:0.011751582358940128,(Githopsis_diffusa:0.0019212756853427976,Githopsis_pulchella:0.0031568661894349663)[&BS=100]:0.01298397356511687)[&BS=95]:0.0024543569779582725,Campanula_exigua:0.02288542316504598)[&BS=43]:0.001338845931903266)[&BS=100]:0.019667014566635763)[&BS=100]:0.015611447521594352)[&BS=98]:0.0030522022912098977,((((Campanula_reverchonii:0.03239846456550103,(Triodanis_coloradoensis:0.008479367922184773,Triodanis_perfoliolata:0.005054103269560897)[&BS=100]:0.0023904844896538496)[&BS=100]:0.012359383827348297,(Legousia_falcata:0.026891916623215904,(Legousia_pentagonia:0.014715433010412393,(Legousia_hybrida:0.010433692244200994,Legousia_speculum_veneris:0.008707378868587098)[&BS=100]:0.013151134052481667)[&BS=100]:0.02098259673314248)[&BS=98]:0.006939372464445938)[&BS=100,!rotate=true]:0.008170795648832503,((Phyteuma_scheuchzeri:0.0047116504049283525,(Phyteuma_sieberi:0.0027487278401768646,Phyteuma_serratum:0.0034522656307853)[&BS=97]:0.0013256487052044975)[&BS=100]:0.010537283035511843,((Asyneuma_virgatum:0.028881195867124912,Petromarula_pinnata:0.018683065173439515)[&BS=63]:0.003548300378180645,Campanula_cretica:0.021202958731892416)[&BS=29]:1.9272351934168368E-4)[&BS=44]:0.001613979172630295)[&BS=44]:0.003769408308358021,(Physoplexis_comosa:0.01644655674557915,Phyteuma_spicatum:0.022337221786616693)[&BS=42]:0.005233194926804795)[&BS=100]:0.009744716034886095)[&BS=97]:0.0036681854220401984)[&BS=100]:0.010337371084430665,(Trachelium_caeruleum:0.02004881983711486,(((Azorina_vidalii:0.01577592212249041,(Feeria_angustifolia:0.006209086343171882,(Campanula_mollis:0.008294005205650651,Campanula_edulis:0.009936984104349029)[&BS=100]:0.009531404581974726)[&BS=100]:0.005832618267012413)[&BS=100]:0.010748790384690475,((Campanula_creutzburgii:0.004439854919038302,Campanula_erinus:0.001813029465853419)[&BS=100]:0.007923846948977537,Campanula_drabifolia:0.010995229386379387)[&BS=100]:0.028334216092407886)[&BS=100]:0.009259832288870137,(Campanula_jacquinii:0.02194069501755943,((((Michauxia_tchihatchewii:0.0069102050878337,Campanula_hierapetrae:0.0075602463274888915)[&BS=27]:0.00145515487499245,Campanula_saxatilis:0.00921161917423771)[&BS=10]:0.0015884067973217864,(((((Campanula_alpestris:0.0016563510474280527,Campanula_medium:0.0036549641748329083)[&BS=97]:0.0030292562416728047,Campanula_cervicaria:0.0022974968810230557)[&BS=58]:0.001000678262320622,((Campanula_barbata:0.0064135021923739915,(Campanula_macrostachya:0.01487284849725782,Campanula_glomerata:0.0049827461286685365)[&BS=38]:0.001244143740011965)[&BS=20]:4.1997560903360827E-4,((Campanula_latifolia:0.004979401876783978,Campanula_sarmatica:0.0146946438961406)[&BS=58]:0.002359174311007809,((Campanula_trachelium:0.011757798911278273,((Campanula_sibirica:0.011689743186742289,Symphyandra_hofmanni:0.009182192518186328)[&BS=14]:0.0010398977521765375,Campanula_mirabilis:0.012431787446811768)[&BS=14]:8.169657638477491E-4)[&BS=21]:0.002265282511238847,(Symphyandra_pendula:0.023552799827571226,((Campanula_alliariifolia:0.007585851058428122,(Campanula_bononiensis:0.003798793474176197,(Campanula_grossheimii:0.011324640969580331,Campanula_rapunculoides:0.002709901191191334)[&BS=47]:3.504456151114836E-4)[&BS=100]:0.00450012947620273)[&BS=95]:0.0028091842741150186,(Campanula_aucheri:0.004322924835784648,Campanula_bellidifolia:0.00433939408843865)[&BS=100]:0.004373652468609156)[&BS=47]:8.811385457957587E-4)[&BS=70]:0.002315768387195538)[&BS=22]:0.0015391336876490892)[&BS=24]:8.942132478624777E-4)[&BS=29]:0.001655574096055342)[&BS=11,!rotate=true]:8.02386165580602E-4,(((Campanula_laciniata:0.003632754614758583,Campanula_carpatha:0.0027304770053705758)[&BS=91]:0.0026898770894216535,(Campanula_pelviformis:0.016110144322680327,Campanula_tubulosa:0.0024991039432939862)[&BS=91]:0.004329002170301113)[&BS=100]:0.005775864560139848,(((Campanula_petraea:0.008106853500776364,(Campanula_thyrsoides:0.003973403091197856,Campanula_spicata:0.0018803734679103308)[&BS=99]:0.0036027951913344797)[&BS=97]:0.0019307316380051604,(Campanula_lanata:0.007364745884021722,Campanula_foliosa:0.009078047816775453)[&BS=26]:3.013508576137409E-4)[&BS=46]:0.0012929994977421368,Edraianthus_graminifolius:0.011051233177866751)[&BS=64]:0.0014624536286354445)[&BS=57]:0.0036088739635026343)[&BS=3]:4.806534818131594E-4,Symphyandra_armena:0.013631059986139494)[&BS=8]:8.0678435788741E-7)[&BS=65]:0.0028898403354344904,Campanula_incurva:0.023485240488070155)[&BS=100]:0.008367843114395014)[&BS=100]:0.007038533762394903)[&BS=100]:0.008592663908763004)[&BS=99]:0.003615496600594305)[&BS=100]:0.004430610597578426,((Jasione_laevis:8.607204187997404E-4,(Jasione_crispa:9.758685800260314E-4,Jasione_heldreichii:0.002667988635115973)[&BS=96]:0.0012911279698259788)[&BS=90]:0.0022897707123361354,Jasione_montana:0.0060654918873759124)[&BS=100]:0.07490031433803822)[&BS=64]:0.0030947492956489332)[&BS=81]:0.002946079842734487,(Heterochaenia_ensifolia:0.025798838052249244,((Wahlenbergia_linifolia:0.0038869737596499633,Wahlenbergia_berteroi:0.0015687585099101611)[&BS=100]:0.02712251506392865,(Merciera_tenuifolia:0.027372851733875637,(Wahlenbergia_angustifolia:0.002572525026653573,Wahlenbergia_gloriosa:0.00907182406641255)[&BS=100]:0.025780805100508893)[&BS=97]:0.004998923171997855)[&BS=100]:0.00681362354587735)[&BS=100]:0.012696784946868009)[&BS=100]:0.0458775845896681,(Canarina_canariensis:0.03857566898904432,Platycodon_grandiflorus:0.05353754784243849)[&BS=100]:0.02666882550349236):0.027030068279369077,Cyphia_elata:0.027030068279369077);
end;
